# Supplementary material for: Active Vertex Model for cell-resolution description of epithelial tissue mechanics
Source: PLoS Comput Biol. 2017 Jun 30;13(6):e1005569. doi: 10.1371/journal.pcbi.1005569 (PMC5493290; doi:10.1371/journal.pcbi.1005569)
Supplement: S1 Dataset — (ZIP) [file pcbi.1005569.s020.zip]

Archive with 207 entries (158 files):
- data_scripts_configuration/
- data_scripts_configuration/Figure06/
- data_scripts_configuration/Figure06/cell_types_repulsive_centres.pvsm
- __MACOSX/
- __MACOSX/data_scripts_configuration/
- __MACOSX/data_scripts_configuration/Figure06/
- __MACOSX/data_scripts_configuration/Figure06/._cell_types_repulsive_centres.pvsm
- data_scripts_configuration/Figure06/Fig6a/
- data_scripts_configuration/Figure06/Fig6a/epi_testing.boundary
- __MACOSX/data_scripts_configuration/Figure06/Fig6a/
- __MACOSX/data_scripts_configuration/Figure06/Fig6a/._epi_testing.boundary
- data_scripts_configuration/Figure06/Fig6a/epi_testing.input
- __MACOSX/data_scripts_configuration/Figure06/Fig6a/._epi_testing.input
- data_scripts_configuration/Figure06/Fig6a/testing3_shrinking.conf
- __MACOSX/data_scripts_configuration/Figure06/Fig6a/._testing3_shrinking.conf
- data_scripts_configuration/Figure06/Fig6a/testing4_shrinking.conf
- __MACOSX/data_scripts_configuration/Figure06/Fig6a/._testing4_shrinking.conf
- __MACOSX/data_scripts_configuration/Figure06/._Fig6a
- data_scripts_configuration/Figure06/Fig6b/
- data_scripts_configuration/Figure06/Fig6b/epi_phi1.0_boundary
- __MACOSX/data_scripts_configuration/Figure06/Fig6b/
- __MACOSX/data_scripts_configuration/Figure06/Fig6b/._epi_phi1.0_boundary
- data_scripts_configuration/Figure06/Fig6b/epithelial_equilini_boundary_phi1.0.dat
- __MACOSX/data_scripts_configuration/Figure06/Fig6b/._epithelial_equilini_boundary_phi1.0.dat
- data_scripts_configuration/Figure06/Fig6b/testing4_fixed.conf
- __MACOSX/data_scripts_configuration/Figure06/Fig6b/._testing4_fixed.conf
- __MACOSX/data_scripts_configuration/Figure06/._Fig6b
- data_scripts_configuration/Figure06/Fig6c/
- data_scripts_configuration/Figure06/Fig6c/epi_phi1.0_boundary
- __MACOSX/data_scripts_configuration/Figure06/Fig6c/
- __MACOSX/data_scripts_configuration/Figure06/Fig6c/._epi_phi1.0_boundary
- data_scripts_configuration/Figure06/Fig6c/epithelial_equilini_boundary_phi1.0.dat
- __MACOSX/data_scripts_configuration/Figure06/Fig6c/._epithelial_equilini_boundary_phi1.0.dat
- data_scripts_configuration/Figure06/Fig6c/testing4_fixed.conf
- __MACOSX/data_scripts_configuration/Figure06/Fig6c/._testing4_fixed.conf
- __MACOSX/data_scripts_configuration/Figure06/._Fig6c
- data_scripts_configuration/Figure06/Fig6d/
- data_scripts_configuration/Figure06/Fig6d/epi_testing.boundary
- __MACOSX/data_scripts_configuration/Figure06/Fig6d/
- __MACOSX/data_scripts_configuration/Figure06/Fig6d/._epi_testing.boundary
- data_scripts_configuration/Figure06/Fig6d/epi_testing.input
- __MACOSX/data_scripts_configuration/Figure06/Fig6d/._epi_testing.input
- data_scripts_configuration/Figure06/Fig6d/testing4_shrinking.conf
- __MACOSX/data_scripts_configuration/Figure06/Fig6d/._testing4_shrinking.conf
- __MACOSX/data_scripts_configuration/Figure06/._Fig6d
- data_scripts_configuration/Figure06/Fig6e/
- data_scripts_configuration/Figure06/Fig6e/epi_testing.boundary
- __MACOSX/data_scripts_configuration/Figure06/Fig6e/
- __MACOSX/data_scripts_configuration/Figure06/Fig6e/._epi_testing.boundary
- data_scripts_configuration/Figure06/Fig6e/epi_testing.input
- __MACOSX/data_scripts_configuration/Figure06/Fig6e/._epi_testing.input
- data_scripts_configuration/Figure06/Fig6e/testing2.conf
- __MACOSX/data_scripts_configuration/Figure06/Fig6e/._testing2.conf
- __MACOSX/data_scripts_configuration/Figure06/._Fig6e
- data_scripts_configuration/Figure06/Fig6f/
- data_scripts_configuration/Figure06/Fig6f/epi_testing.boundary
- __MACOSX/data_scripts_configuration/Figure06/Fig6f/
- __MACOSX/data_scripts_configuration/Figure06/Fig6f/._epi_testing.boundary
- data_scripts_configuration/Figure06/Fig6f/epi_testing.input
- __MACOSX/data_scripts_configuration/Figure06/Fig6f/._epi_testing.input
- data_scripts_configuration/Figure06/Fig6f/testing2.conf
- __MACOSX/data_scripts_configuration/Figure06/Fig6f/._testing2.conf
- __MACOSX/data_scripts_configuration/Figure06/._Fig6f
- data_scripts_configuration/Figure06/Fig6g/
- data_scripts_configuration/Figure06/Fig6g/epi_testing.boundary
- __MACOSX/data_scripts_configuration/Figure06/Fig6g/
- __MACOSX/data_scripts_configuration/Figure06/Fig6g/._epi_testing.boundary
- data_scripts_configuration/Figure06/Fig6g/epi_testing.input
- __MACOSX/data_scripts_configuration/Figure06/Fig6g/._epi_testing.input
- data_scripts_configuration/Figure06/Fig6g/testing2.conf
- __MACOSX/data_scripts_configuration/Figure06/Fig6g/._testing2.conf
- __MACOSX/data_scripts_configuration/Figure06/._Fig6g
- __MACOSX/data_scripts_configuration/._Figure06
- data_scripts_configuration/Figure07/
- data_scripts_configuration/Figure07/AnalyzeScripts/
- data_scripts_configuration/Figure07/AnalyzeScripts/get_cellstats_open.sh
- __MACOSX/data_scripts_configuration/Figure07/
- __MACOSX/data_scripts_configuration/Figure07/AnalyzeScripts/
- __MACOSX/data_scripts_configuration/Figure07/AnalyzeScripts/._get_cellstats_open.sh
- data_scripts_configuration/Figure07/AnalyzeScripts/get_glassy_open.sh
- __MACOSX/data_scripts_configuration/Figure07/AnalyzeScripts/._get_glassy_open.sh
- data_scripts_configuration/Figure07/AnalyzeScripts/glassy_fixed_v0.03_nu0.01_gam1.0_per3.35_line0.0.p
- __MACOSX/data_scripts_configuration/Figure07/AnalyzeScripts/._glassy_fixed_v0.03_nu0.01_gam1.0_per3.35_line0.0.p
- data_scripts_configuration/Figure07/AnalyzeScripts/glassy_open_v0.3_nu0.01_gam1.0_per2.6_line0.0.p
- __MACOSX/data_scripts_configuration/Figure07/AnalyzeScripts/._glassy_open_v0.3_nu0.01_gam1.0_per2.6_line0.0.p
- data_scripts_configuration/Figure07/AnalyzeScripts/Open_v0.3_nu0.01_gam0.1_per3.1_line0.3_CellsStats.p
- __MACOSX/data_scripts_configuration/Figure07/AnalyzeScripts/._Open_v0.3_nu0.01_gam0.1_per3.1_line0.3_CellsStats.p
- __MACOSX/data_scripts_configuration/Figure07/._AnalyzeScripts
- data_scripts_configuration/Figure07/PlotScripts/
- data_scripts_configuration/Figure07/PlotScripts/plot_glassy_diagram.py
- __MACOSX/data_scripts_configuration/Figure07/PlotScripts/
- __MACOSX/data_scripts_configuration/Figure07/PlotScripts/._plot_glassy_diagram.py
- data_scripts_configuration/Figure07/PlotScripts/plot_instability_diagram.py
- __MACOSX/data_scripts_configuration/Figure07/PlotScripts/._plot_instability_diagram.py
- __MACOSX/data_scripts_configuration/Figure07/._PlotScripts
- data_scripts_configuration/Figure07/RunScripts/
- data_scripts_configuration/Figure07/RunScripts/epi_phi1.0_boundary
- __MACOSX/data_scripts_configuration/Figure07/RunScripts/
- __MACOSX/data_scripts_configuration/Figure07/RunScripts/._epi_phi1.0_boundary
- data_scripts_configuration/Figure07/RunScripts/epi_testing.boundary
- __MACOSX/data_scripts_configuration/Figure07/RunScripts/._epi_testing.boundary
- data_scripts_configuration/Figure07/RunScripts/epi_testing.input
- __MACOSX/data_scripts_configuration/Figure07/RunScripts/._epi_testing.input
- data_scripts_configuration/Figure07/RunScripts/epithelial_equilini_boundary_phi1.0.dat
- __MACOSX/data_scripts_configuration/Figure07/RunScripts/._epithelial_equilini_boundary_phi1.0.dat
- data_scripts_configuration/Figure07/RunScripts/fixed_boundary_generic.conf
- __MACOSX/data_scripts_configuration/Figure07/RunScripts/._fixed_boundary_generic.conf
- data_scripts_configuration/Figure07/RunScripts/fixed_runs.sh
- __MACOSX/data_scripts_configuration/Figure07/RunScripts/._fixed_runs.sh
- data_scripts_configuration/Figure07/RunScripts/open_boundary_generic.conf
- __MACOSX/data_scripts_configuration/Figure07/RunScripts/._open_boundary_generic.conf
- data_scripts_configuration/Figure07/RunScripts/open_runs.sh
- __MACOSX/data_scripts_configuration/Figure07/RunScripts/._open_runs.sh
- __MACOSX/data_scripts_configuration/Figure07/._RunScripts
- __MACOSX/data_scripts_configuration/._Figure07
- data_scripts_configuration/Figure08/
- data_scripts_configuration/Figure08/growth.conf
- __MACOSX/data_scripts_configuration/Figure08/
- __MACOSX/data_scripts_configuration/Figure08/._growth.conf
- data_scripts_configuration/Figure08/sfinal.boundary
- __MACOSX/data_scripts_configuration/Figure08/._sfinal.boundary
- data_scripts_configuration/Figure08/sfinal.input
- __MACOSX/data_scripts_configuration/Figure08/._sfinal.input
- __MACOSX/data_scripts_configuration/._Figure08
- data_scripts_configuration/Figure09/
- data_scripts_configuration/Figure09/epi.boundary
- __MACOSX/data_scripts_configuration/Figure09/
- __MACOSX/data_scripts_configuration/Figure09/._epi.boundary
- data_scripts_configuration/Figure09/epi.input
- __MACOSX/data_scripts_configuration/Figure09/._epi.input
- data_scripts_configuration/Figure09/ghost_boundary.conf
- __MACOSX/data_scripts_configuration/Figure09/._ghost_boundary.conf
- __MACOSX/data_scripts_configuration/._Figure09
- data_scripts_configuration/Figure10/
- data_scripts_configuration/Figure10/alignment_better.pvsm
- __MACOSX/data_scripts_configuration/Figure10/
- __MACOSX/data_scripts_configuration/Figure10/._alignment_better.pvsm
- data_scripts_configuration/Figure10/Fig10a/
- data_scripts_configuration/Figure10/Fig10a/epi_testing.boundary
- __MACOSX/data_scripts_configuration/Figure10/Fig10a/
- __MACOSX/data_scripts_configuration/Figure10/Fig10a/._epi_testing.boundary
- data_scripts_configuration/Figure10/Fig10a/epi_testing.input
- __MACOSX/data_scripts_configuration/Figure10/Fig10a/._epi_testing.input
- data_scripts_configuration/Figure10/Fig10a/testing_alignment.conf
- __MACOSX/data_scripts_configuration/Figure10/Fig10a/._testing_alignment.conf
- __MACOSX/data_scripts_configuration/Figure10/._Fig10a
- data_scripts_configuration/Figure10/Fig10b/
- data_scripts_configuration/Figure10/Fig10b/epi_testing.boundary
- __MACOSX/data_scripts_configuration/Figure10/Fig10b/
- __MACOSX/data_scripts_configuration/Figure10/Fig10b/._epi_testing.boundary
- data_scripts_configuration/Figure10/Fig10b/epi_testing.input
- __MACOSX/data_scripts_configuration/Figure10/Fig10b/._epi_testing.input
- data_scripts_configuration/Figure10/Fig10b/testing_alignment.conf
- __MACOSX/data_scripts_configuration/Figure10/Fig10b/._testing_alignment.conf
- __MACOSX/data_scripts_configuration/Figure10/._Fig10b
- data_scripts_configuration/Figure10/Fig10c/
- data_scripts_configuration/Figure10/Fig10c/epi_testing.boundary
- __MACOSX/data_scripts_configuration/Figure10/Fig10c/
- __MACOSX/data_scripts_configuration/Figure10/Fig10c/._epi_testing.boundary
- data_scripts_configuration/Figure10/Fig10c/epi_testing.input
- __MACOSX/data_scripts_configuration/Figure10/Fig10c/._epi_testing.input
- data_scripts_configuration/Figure10/Fig10c/testing_alignment.conf
- __MACOSX/data_scripts_configuration/Figure10/Fig10c/._testing_alignment.conf
- __MACOSX/data_scripts_configuration/Figure10/._Fig10c
- data_scripts_configuration/Figure10/Fig10d/
- data_scripts_configuration/Figure10/Fig10d/epi_testing.boundary
- __MACOSX/data_scripts_configuration/Figure10/Fig10d/
- __MACOSX/data_scripts_configuration/Figure10/Fig10d/._epi_testing.boundary
- data_scripts_configuration/Figure10/Fig10d/epi_testing.input
- __MACOSX/data_scripts_configuration/Figure10/Fig10d/._epi_testing.input
- data_scripts_configuration/Figure10/Fig10d/testing_alignment.conf
- __MACOSX/data_scripts_configuration/Figure10/Fig10d/._testing_alignment.conf
- __MACOSX/data_scripts_configuration/Figure10/._Fig10d
- __MACOSX/data_scripts_configuration/._Figure10
- data_scripts_configuration/Figure11/
- data_scripts_configuration/Figure11/S14_annulus/
- data_scripts_configuration/Figure11/S14_annulus/annulus.boundary
- __MACOSX/data_scripts_configuration/Figure11/
- __MACOSX/data_scripts_configuration/Figure11/S14_annulus/
- __MACOSX/data_scripts_configuration/Figure11/S14_annulus/._annulus.boundary
- data_scripts_configuration/Figure11/S14_annulus/annulus.input
- __MACOSX/data_scripts_configuration/Figure11/S14_annulus/._annulus.input
- data_scripts_configuration/Figure11/S14_annulus/ghost_boundary.conf
- __MACOSX/data_scripts_configuration/Figure11/S14_annulus/._ghost_boundary.conf
- __MACOSX/data_scripts_configuration/Figure11/._S14_annulus
- data_scripts_configuration/Figure11/S15_strips/
- data_scripts_configuration/Figure11/S15_strips/strips.boundary
- __MACOSX/data_scripts_configuration/Figure11/S15_strips/
- __MACOSX/data_scripts_configuration/Figure11/S15_strips/._strips.boundary
- data_scripts_configuration/Figure11/S15_strips/strips.conf
- __MACOSX/data_scripts_configuration/Figure11/S15_strips/._strips.conf
- data_scripts_configuration/Figure11/S15_strips/strips.input
- __MACOSX/data_scripts_configuration/Figure11/S15_strips/._strips.input
- __MACOSX/data_scripts_configuration/Figure11/._S15_strips
- data_scripts_configuration/Figure11/S16_bounded/
- data_scripts_configuration/Figure11/S16_bounded/bounded.boundary
- __MACOSX/data_scripts_configuration/Figure11/S16_bounded/
- __MACOSX/data_scripts_configuration/Figure11/S16_bounded/._bounded.boundary
- data_scripts_configuration/Figure11/S16_bounded/bounded.input
- __MACOSX/data_scripts_configuration/Figure11/S16_bounded/._bounded.input
- data_scripts_configuration/Figure11/S16_bounded/ghost_boundary.conf
- __MACOSX/data_scripts_configuration/Figure11/S16_bounded/._ghost_boundary.conf
- __MACOSX/data_scripts_configuration/Figure11/._S16_bounded
- __MACOSX/data_scripts_configuration/._Figure11
- data_scripts_configuration/README
- __MACOSX/data_scripts_configuration/._README
- __MACOSX/._data_scripts_configuration
