# Supplementary material for: Active Vertex Model for cell-resolution description of epithelial tissue mechanics
Source: PLoS Comput Biol. 2017 Jun 30;13(6):e1005569. doi: 10.1371/journal.pcbi.1005569 (PMC5493290; doi:10.1371/journal.pcbi.1005569)
Supplement: S1 Dataset — (ZIP) [file pcbi.1005569.s020.zip › data_scripts_configuration/Figure06/cell_types_repulsive_centres.pvsm]

<ParaView>
  <ServerManagerState version="5.2.0">
    <Proxy group="animation" type="AnimationScene" id="263" servers="16">
      <Property name="AnimationTime" id="263.AnimationTime" number_of_elements="1">
        <Element index="0" value="383"/>
      </Property>
      <Property name="Cues" id="263.Cues" number_of_elements="1">
        <Proxy value="265"/>
        <Domain name="groups" id="263.Cues.groups"/>
      </Property>
      <Property name="Duration" id="263.Duration" number_of_elements="1">
        <Element index="0" value="10"/>
      </Property>
      <Property name="EndTime" id="263.EndTime" number_of_elements="1">
        <Element index="0" value="383"/>
      </Property>
      <Property name="FramesPerTimestep" id="263.FramesPerTimestep" number_of_elements="1">
        <Element index="0" value="1"/>
        <Domain name="range" id="263.FramesPerTimestep.range"/>
      </Property>
      <Property name="GoToFirst" id="263.GoToFirst"/>
      <Property name="GoToLast" id="263.GoToLast"/>
      <Property name="GoToNext" id="263.GoToNext"/>
      <Property name="GoToPrevious" id="263.GoToPrevious"/>
      <Property name="LockEndTime" id="263.LockEndTime" number_of_elements="1">
        <Element index="0" value="0"/>
        <Domain name="bool" id="263.LockEndTime.bool"/>
      </Property>
      <Property name="LockStartTime" id="263.LockStartTime" number_of_elements="1">
        <Element index="0" value="0"/>
        <Domain name="bool" id="263.LockStartTime.bool"/>
      </Property>
      <Property name="Loop" id="263.Loop" number_of_elements="1">
        <Element index="0" value="0"/>
        <Domain name="bool" id="263.Loop.bool"/>
      </Property>
      <Property name="NumberOfFrames" id="263.NumberOfFrames" number_of_elements="1">
        <Element index="0" value="10"/>
        <Domain name="range" id="263.NumberOfFrames.range"/>
      </Property>
      <Property name="Play" id="263.Play"/>
      <Property name="PlayMode" id="263.PlayMode" number_of_elements="1">
        <Element index="0" value="2"/>
        <Domain name="enum" id="263.PlayMode.enum">
          <Entry value="0" text="Sequence"/>
          <Entry value="1" text="Real Time"/>
          <Entry value="2" text="Snap To TimeSteps"/>
        </Domain>
      </Property>
      <Property name="StartTime" id="263.StartTime" number_of_elements="1">
        <Element index="0" value="0"/>
      </Property>
      <Property name="Stop" id="263.Stop"/>
      <Property name="TimeKeeper" id="263.TimeKeeper" number_of_elements="1">
        <Proxy value="259"/>
      </Property>
      <Property name="ViewModules" id="263.ViewModules" number_of_elements="2">
        <Proxy value="6586"/>
        <Proxy value="6586"/>
        <Domain name="groups" id="263.ViewModules.groups"/>
      </Property>
    </Proxy>
    <Proxy group="animation" type="TimeAnimationCue" id="265" servers="16">
      <Property name="AnimatedDomainName" id="265.AnimatedDomainName" number_of_elements="1">
        <Element index="0" value=""/>
      </Property>
      <Property name="AnimatedElement" id="265.AnimatedElement" number_of_elements="1">
        <Element index="0" value="0"/>
      </Property>
      <Property name="AnimatedPropertyName" id="265.AnimatedPropertyName" number_of_elements="1">
        <Element index="0" value="Time"/>
      </Property>
      <Property name="AnimatedProxy" id="265.AnimatedProxy" number_of_elements="1">
        <Proxy value="259"/>
        <Domain name="groups" id="265.AnimatedProxy.groups"/>
      </Property>
      <Property name="Enabled" id="265.Enabled" number_of_elements="1">
        <Element index="0" value="1"/>
        <Domain name="bool" id="265.Enabled.bool"/>
      </Property>
      <Property name="EndTime" id="265.EndTime" number_of_elements="1">
        <Element index="0" value="1"/>
      </Property>
      <Property name="KeyFrames" id="265.KeyFrames">
        <Domain name="groups" id="265.KeyFrames.groups"/>
      </Property>
      <Property name="LastAddedKeyFrameIndex" id="265.LastAddedKeyFrameIndex"/>
      <Property name="StartTime" id="265.StartTime" number_of_elements="1">
        <Element index="0" value="0"/>
      </Property>
      <Property name="TimeMode" id="265.TimeMode" number_of_elements="1">
        <Element index="0" value="0"/>
        <Domain name="enum" id="265.TimeMode.enum">
          <Entry value="0" text="Normalized"/>
          <Entry value="1" text="Relative"/>
        </Domain>
      </Property>
      <Property name="UseAnimationTime" id="265.UseAnimationTime" number_of_elements="1">
        <Element index="0" value="1"/>
        <Domain name="bool" id="265.UseAnimationTime.bool"/>
      </Property>
    </Proxy>
    <Proxy group="misc" type="ViewLayout" id="6587" servers="16">
      <Layout number_of_elements="1">
        <Item direction="0" fraction="0.5" view="6586"/>
      </Layout>
    </Proxy>
    <Proxy group="lookup_tables" type="PVLookupTable" id="5180" servers="21">
      <Property name="AboveRangeColor" id="5180.AboveRangeColor" number_of_elements="3">
        <Element index="0" value="1"/>
        <Element index="1" value="1"/>
        <Element index="2" value="1"/>
      </Property>
      <Property name="ActiveAnnotatedValues" id="5180.ActiveAnnotatedValues"/>
      <Property name="AllowDuplicateScalars" id="5180.AllowDuplicateScalars" number_of_elements="1">
        <Element index="0" value="1"/>
        <Domain name="bool" id="5180.AllowDuplicateScalars.bool"/>
      </Property>
      <Property name="Annotations" id="5180.Annotations"/>
      <Property name="BelowRangeColor" id="5180.BelowRangeColor" number_of_elements="3">
        <Element index="0" value="0"/>
        <Element index="1" value="0"/>
        <Element index="2" value="0"/>
      </Property>
      <Property name="Build" id="5180.Build"/>
      <Property name="ColorSpace" id="5180.ColorSpace" number_of_elements="1">
        <Element index="0" value="0"/>
        <Domain name="enum" id="5180.ColorSpace.enum">
          <Entry value="0" text="RGB"/>
          <Entry value="1" text="HSV"/>
          <Entry value="2" text="Lab"/>
          <Entry value="3" text="Diverging"/>
        </Domain>
      </Property>
      <Property name="Discretize" id="5180.Discretize" number_of_elements="1">
        <Element index="0" value="1"/>
        <Domain name="bool" id="5180.Discretize.bool"/>
      </Property>
      <Property name="EnableOpacityMapping" id="5180.EnableOpacityMapping" number_of_elements="1">
        <Element index="0" value="0"/>
        <Domain name="bool" id="5180.EnableOpacityMapping.bool"/>
      </Property>
      <Property name="HSVWrap" id="5180.HSVWrap" number_of_elements="1">
        <Element index="0" value="0"/>
        <Domain name="bool" id="5180.HSVWrap.bool"/>
      </Property>
      <Property name="IndexedColors" id="5180.IndexedColors"/>
      <Property name="IndexedLookup" id="5180.IndexedLookup" number_of_elements="1">
        <Element index="0" value="0"/>
        <Domain name="bool" id="5180.IndexedLookup.bool"/>
      </Property>
      <Property name="LockScalarRange" id="5180.LockScalarRange" number_of_elements="1">
        <Element index="0" value="1"/>
        <Domain name="bool" id="5180.LockScalarRange.bool"/>
      </Property>
      <Property name="NanColor" id="5180.NanColor" number_of_elements="3">
        <Element index="0" value="1"/>
        <Element index="1" value="1"/>
        <Element index="2" value="0"/>
      </Property>
      <Property name="NumberOfTableValues" id="5180.NumberOfTableValues" number_of_elements="1">
        <Element index="0" value="256"/>
        <Domain name="range" id="5180.NumberOfTableValues.range"/>
      </Property>
      <Property name="RGBPoints" id="5180.RGBPoints" number_of_elements="28">
        <Element index="0" value="2.5"/>
        <Element index="1" value="0"/>
        <Element index="2" value="0"/>
        <Element index="3" value="0.5625"/>
        <Element index="4" value="2.66666649999999"/>
        <Element index="5" value="0"/>
        <Element index="6" value="0"/>
        <Element index="7" value="1"/>
        <Element index="8" value="3.04761924999999"/>
        <Element index="9" value="0"/>
        <Element index="10" value="1"/>
        <Element index="11" value="1"/>
        <Element index="12" value="3.23809525000001"/>
        <Element index="13" value="0.5"/>
        <Element index="14" value="1"/>
        <Element index="15" value="0.5"/>
        <Element index="16" value="3.42857125"/>
        <Element index="17" value="1"/>
        <Element index="18" value="1"/>
        <Element index="19" value="0"/>
        <Element index="20" value="3.80952400000001"/>
        <Element index="21" value="1"/>
        <Element index="22" value="0"/>
        <Element index="23" value="0"/>
        <Element index="24" value="4"/>
        <Element index="25" value="0.5"/>
        <Element index="26" value="0"/>
        <Element index="27" value="0"/>
      </Property>
      <Property name="RescaleOnVisibilityChange" id="5180.RescaleOnVisibilityChange" number_of_elements="1">
        <Element index="0" value="0"/>
        <Domain name="bool" id="5180.RescaleOnVisibilityChange.bool"/>
      </Property>
      <Property name="ScalarOpacityFunction" id="5180.ScalarOpacityFunction" number_of_elements="1">
        <Proxy value="5179"/>
      </Property>
      <Property name="ScalarRangeInitialized" id="5180.ScalarRangeInitialized" number_of_elements="1">
        <Element index="0" value="1"/>
        <Domain name="bool" id="5180.ScalarRangeInitialized.bool"/>
      </Property>
      <Property name="ShowIndexedColorActiveValues" id="5180.ShowIndexedColorActiveValues" number_of_elements="1">
        <Element index="0" value="0"/>
        <Domain name="bool" id="5180.ShowIndexedColorActiveValues.bool"/>
      </Property>
      <Property name="UseAboveRangeColor" id="5180.UseAboveRangeColor" number_of_elements="1">
        <Element index="0" value="0"/>
        <Domain name="bool" id="5180.UseAboveRangeColor.bool"/>
      </Property>
      <Property name="UseBelowRangeColor" id="5180.UseBelowRangeColor" number_of_elements="1">
        <Element index="0" value="0"/>
        <Domain name="bool" id="5180.UseBelowRangeColor.bool"/>
      </Property>
      <Property name="UseLogScale" id="5180.UseLogScale" number_of_elements="1">
        <Element index="0" value="0"/>
        <Domain name="bool" id="5180.UseLogScale.bool"/>
      </Property>
      <Property name="VectorComponent" id="5180.VectorComponent" number_of_elements="1">
        <Element index="0" value="0"/>
        <Domain name="range" id="5180.VectorComponent.range"/>
      </Property>
      <Property name="VectorMode" id="5180.VectorMode" number_of_elements="1">
        <Element index="0" value="0"/>
        <Domain name="enum" id="5180.VectorMode.enum">
          <Entry value="0" text="Magnitude"/>
          <Entry value="1" text="Component"/>
        </Domain>
      </Property>
    </Proxy>
    <Proxy group="lookup_tables" type="PVLookupTable" id="6055" servers="21">
      <Property name="AboveRangeColor" id="6055.AboveRangeColor" number_of_elements="3">
        <Element index="0" value="1"/>
        <Element index="1" value="1"/>
        <Element index="2" value="1"/>
      </Property>
      <Property name="ActiveAnnotatedValues" id="6055.ActiveAnnotatedValues"/>
      <Property name="AllowDuplicateScalars" id="6055.AllowDuplicateScalars" number_of_elements="1">
        <Element index="0" value="1"/>
        <Domain name="bool" id="6055.AllowDuplicateScalars.bool"/>
      </Property>
      <Property name="Annotations" id="6055.Annotations"/>
      <Property name="BelowRangeColor" id="6055.BelowRangeColor" number_of_elements="3">
        <Element index="0" value="0"/>
        <Element index="1" value="0"/>
        <Element index="2" value="0"/>
      </Property>
      <Property name="Build" id="6055.Build"/>
      <Property name="ColorSpace" id="6055.ColorSpace" number_of_elements="1">
        <Element index="0" value="0"/>
        <Domain name="enum" id="6055.ColorSpace.enum">
          <Entry value="0" text="RGB"/>
          <Entry value="1" text="HSV"/>
          <Entry value="2" text="Lab"/>
          <Entry value="3" text="Diverging"/>
        </Domain>
      </Property>
      <Property name="Discretize" id="6055.Discretize" number_of_elements="1">
        <Element index="0" value="1"/>
        <Domain name="bool" id="6055.Discretize.bool"/>
      </Property>
      <Property name="EnableOpacityMapping" id="6055.EnableOpacityMapping" number_of_elements="1">
        <Element index="0" value="0"/>
        <Domain name="bool" id="6055.EnableOpacityMapping.bool"/>
      </Property>
      <Property name="HSVWrap" id="6055.HSVWrap" number_of_elements="1">
        <Element index="0" value="0"/>
        <Domain name="bool" id="6055.HSVWrap.bool"/>
      </Property>
      <Property name="IndexedColors" id="6055.IndexedColors"/>
      <Property name="IndexedLookup" id="6055.IndexedLookup" number_of_elements="1">
        <Element index="0" value="0"/>
        <Domain name="bool" id="6055.IndexedLookup.bool"/>
      </Property>
      <Property name="LockScalarRange" id="6055.LockScalarRange" number_of_elements="1">
        <Element index="0" value="1"/>
        <Domain name="bool" id="6055.LockScalarRange.bool"/>
      </Property>
      <Property name="NanColor" id="6055.NanColor" number_of_elements="3">
        <Element index="0" value="1"/>
        <Element index="1" value="1"/>
        <Element index="2" value="0"/>
      </Property>
      <Property name="NumberOfTableValues" id="6055.NumberOfTableValues" number_of_elements="1">
        <Element index="0" value="256"/>
        <Domain name="range" id="6055.NumberOfTableValues.range"/>
      </Property>
      <Property name="RGBPoints" id="6055.RGBPoints" number_of_elements="28">
        <Element index="0" value="2.5"/>
        <Element index="1" value="0"/>
        <Element index="2" value="0"/>
        <Element index="3" value="0.5625"/>
        <Element index="4" value="2.66666649999999"/>
        <Element index="5" value="0"/>
        <Element index="6" value="0"/>
        <Element index="7" value="1"/>
        <Element index="8" value="3.04761924999999"/>
        <Element index="9" value="0"/>
        <Element index="10" value="1"/>
        <Element index="11" value="1"/>
        <Element index="12" value="3.23809525000001"/>
        <Element index="13" value="0.5"/>
        <Element index="14" value="1"/>
        <Element index="15" value="0.5"/>
        <Element index="16" value="3.42857125"/>
        <Element index="17" value="1"/>
        <Element index="18" value="1"/>
        <Element index="19" value="0"/>
        <Element index="20" value="3.80952400000001"/>
        <Element index="21" value="1"/>
        <Element index="22" value="0"/>
        <Element index="23" value="0"/>
        <Element index="24" value="4"/>
        <Element index="25" value="0.5"/>
        <Element index="26" value="0"/>
        <Element index="27" value="0"/>
      </Property>
      <Property name="RescaleOnVisibilityChange" id="6055.RescaleOnVisibilityChange" number_of_elements="1">
        <Element index="0" value="0"/>
        <Domain name="bool" id="6055.RescaleOnVisibilityChange.bool"/>
      </Property>
      <Property name="ScalarOpacityFunction" id="6055.ScalarOpacityFunction" number_of_elements="1">
        <Proxy value="6054"/>
      </Property>
      <Property name="ScalarRangeInitialized" id="6055.ScalarRangeInitialized" number_of_elements="1">
        <Element index="0" value="1"/>
        <Domain name="bool" id="6055.ScalarRangeInitialized.bool"/>
      </Property>
      <Property name="ShowIndexedColorActiveValues" id="6055.ShowIndexedColorActiveValues" number_of_elements="1">
        <Element index="0" value="0"/>
        <Domain name="bool" id="6055.ShowIndexedColorActiveValues.bool"/>
      </Property>
      <Property name="UseAboveRangeColor" id="6055.UseAboveRangeColor" number_of_elements="1">
        <Element index="0" value="0"/>
        <Domain name="bool" id="6055.UseAboveRangeColor.bool"/>
      </Property>
      <Property name="UseBelowRangeColor" id="6055.UseBelowRangeColor" number_of_elements="1">
        <Element index="0" value="0"/>
        <Domain name="bool" id="6055.UseBelowRangeColor.bool"/>
      </Property>
      <Property name="UseLogScale" id="6055.UseLogScale" number_of_elements="1">
        <Element index="0" value="0"/>
        <Domain name="bool" id="6055.UseLogScale.bool"/>
      </Property>
      <Property name="VectorComponent" id="6055.VectorComponent" number_of_elements="1">
        <Element index="0" value="0"/>
        <Domain name="range" id="6055.VectorComponent.range"/>
      </Property>
      <Property name="VectorMode" id="6055.VectorMode" number_of_elements="1">
        <Element index="0" value="0"/>
        <Domain name="enum" id="6055.VectorMode.enum">
          <Entry value="0" text="Magnitude"/>
          <Entry value="1" text="Component"/>
        </Domain>
      </Property>
    </Proxy>
    <Proxy group="lookup_tables" type="PVLookupTable" id="5693" servers="21">
      <Property name="AboveRangeColor" id="5693.AboveRangeColor" number_of_elements="3">
        <Element index="0" value="1"/>
        <Element index="1" value="1"/>
        <Element index="2" value="1"/>
      </Property>
      <Property name="ActiveAnnotatedValues" id="5693.ActiveAnnotatedValues"/>
      <Property name="AllowDuplicateScalars" id="5693.AllowDuplicateScalars" number_of_elements="1">
        <Element index="0" value="1"/>
        <Domain name="bool" id="5693.AllowDuplicateScalars.bool"/>
      </Property>
      <Property name="Annotations" id="5693.Annotations"/>
      <Property name="BelowRangeColor" id="5693.BelowRangeColor" number_of_elements="3">
        <Element index="0" value="0"/>
        <Element index="1" value="0"/>
        <Element index="2" value="0"/>
      </Property>
      <Property name="Build" id="5693.Build"/>
      <Property name="ColorSpace" id="5693.ColorSpace" number_of_elements="1">
        <Element index="0" value="3"/>
        <Domain name="enum" id="5693.ColorSpace.enum">
          <Entry value="0" text="RGB"/>
          <Entry value="1" text="HSV"/>
          <Entry value="2" text="Lab"/>
          <Entry value="3" text="Diverging"/>
        </Domain>
      </Property>
      <Property name="Discretize" id="5693.Discretize" number_of_elements="1">
        <Element index="0" value="1"/>
        <Domain name="bool" id="5693.Discretize.bool"/>
      </Property>
      <Property name="EnableOpacityMapping" id="5693.EnableOpacityMapping" number_of_elements="1">
        <Element index="0" value="0"/>
        <Domain name="bool" id="5693.EnableOpacityMapping.bool"/>
      </Property>
      <Property name="HSVWrap" id="5693.HSVWrap" number_of_elements="1">
        <Element index="0" value="0"/>
        <Domain name="bool" id="5693.HSVWrap.bool"/>
      </Property>
      <Property name="IndexedColors" id="5693.IndexedColors"/>
      <Property name="IndexedLookup" id="5693.IndexedLookup" number_of_elements="1">
        <Element index="0" value="0"/>
        <Domain name="bool" id="5693.IndexedLookup.bool"/>
      </Property>
      <Property name="LockScalarRange" id="5693.LockScalarRange" number_of_elements="1">
        <Element index="0" value="0"/>
        <Domain name="bool" id="5693.LockScalarRange.bool"/>
      </Property>
      <Property name="NanColor" id="5693.NanColor" number_of_elements="3">
        <Element index="0" value="1"/>
        <Element index="1" value="1"/>
        <Element index="2" value="0"/>
      </Property>
      <Property name="NumberOfTableValues" id="5693.NumberOfTableValues" number_of_elements="1">
        <Element index="0" value="256"/>
        <Domain name="range" id="5693.NumberOfTableValues.range"/>
      </Property>
      <Property name="RGBPoints" id="5693.RGBPoints" number_of_elements="12">
        <Element index="0" value="0"/>
        <Element index="1" value="0.231373"/>
        <Element index="2" value="0.298039"/>
        <Element index="3" value="0.752941"/>
        <Element index="4" value="1"/>
        <Element index="5" value="0.865003"/>
        <Element index="6" value="0.865003"/>
        <Element index="7" value="0.865003"/>
        <Element index="8" value="2"/>
        <Element index="9" value="0.705882"/>
        <Element index="10" value="0.0156863"/>
        <Element index="11" value="0.14902"/>
      </Property>
      <Property name="RescaleOnVisibilityChange" id="5693.RescaleOnVisibilityChange" number_of_elements="1">
        <Element index="0" value="0"/>
        <Domain name="bool" id="5693.RescaleOnVisibilityChange.bool"/>
      </Property>
      <Property name="ScalarOpacityFunction" id="5693.ScalarOpacityFunction" number_of_elements="1">
        <Proxy value="5692"/>
      </Property>
      <Property name="ScalarRangeInitialized" id="5693.ScalarRangeInitialized" number_of_elements="1">
        <Element index="0" value="1"/>
        <Domain name="bool" id="5693.ScalarRangeInitialized.bool"/>
      </Property>
      <Property name="ShowIndexedColorActiveValues" id="5693.ShowIndexedColorActiveValues" number_of_elements="1">
        <Element index="0" value="0"/>
        <Domain name="bool" id="5693.ShowIndexedColorActiveValues.bool"/>
      </Property>
      <Property name="UseAboveRangeColor" id="5693.UseAboveRangeColor" number_of_elements="1">
        <Element index="0" value="0"/>
        <Domain name="bool" id="5693.UseAboveRangeColor.bool"/>
      </Property>
      <Property name="UseBelowRangeColor" id="5693.UseBelowRangeColor" number_of_elements="1">
        <Element index="0" value="0"/>
        <Domain name="bool" id="5693.UseBelowRangeColor.bool"/>
      </Property>
      <Property name="UseLogScale" id="5693.UseLogScale" number_of_elements="1">
        <Element index="0" value="0"/>
        <Domain name="bool" id="5693.UseLogScale.bool"/>
      </Property>
      <Property name="VectorComponent" id="5693.VectorComponent" number_of_elements="1">
        <Element index="0" value="0"/>
        <Domain name="range" id="5693.VectorComponent.range"/>
      </Property>
      <Property name="VectorMode" id="5693.VectorMode" number_of_elements="1">
        <Element index="0" value="0"/>
        <Domain name="enum" id="5693.VectorMode.enum">
          <Entry value="0" text="Magnitude"/>
          <Entry value="1" text="Component"/>
        </Domain>
      </Property>
    </Proxy>
    <Proxy group="lookup_tables" type="PVLookupTable" id="6568" servers="21">
      <Property name="AboveRangeColor" id="6568.AboveRangeColor" number_of_elements="3">
        <Element index="0" value="1"/>
        <Element index="1" value="1"/>
        <Element index="2" value="1"/>
      </Property>
      <Property name="ActiveAnnotatedValues" id="6568.ActiveAnnotatedValues"/>
      <Property name="AllowDuplicateScalars" id="6568.AllowDuplicateScalars" number_of_elements="1">
        <Element index="0" value="1"/>
        <Domain name="bool" id="6568.AllowDuplicateScalars.bool"/>
      </Property>
      <Property name="Annotations" id="6568.Annotations"/>
      <Property name="BelowRangeColor" id="6568.BelowRangeColor" number_of_elements="3">
        <Element index="0" value="0"/>
        <Element index="1" value="0"/>
        <Element index="2" value="0"/>
      </Property>
      <Property name="Build" id="6568.Build"/>
      <Property name="ColorSpace" id="6568.ColorSpace" number_of_elements="1">
        <Element index="0" value="3"/>
        <Domain name="enum" id="6568.ColorSpace.enum">
          <Entry value="0" text="RGB"/>
          <Entry value="1" text="HSV"/>
          <Entry value="2" text="Lab"/>
          <Entry value="3" text="Diverging"/>
        </Domain>
      </Property>
      <Property name="Discretize" id="6568.Discretize" number_of_elements="1">
        <Element index="0" value="1"/>
        <Domain name="bool" id="6568.Discretize.bool"/>
      </Property>
      <Property name="EnableOpacityMapping" id="6568.EnableOpacityMapping" number_of_elements="1">
        <Element index="0" value="0"/>
        <Domain name="bool" id="6568.EnableOpacityMapping.bool"/>
      </Property>
      <Property name="HSVWrap" id="6568.HSVWrap" number_of_elements="1">
        <Element index="0" value="0"/>
        <Domain name="bool" id="6568.HSVWrap.bool"/>
      </Property>
      <Property name="IndexedColors" id="6568.IndexedColors"/>
      <Property name="IndexedLookup" id="6568.IndexedLookup" number_of_elements="1">
        <Element index="0" value="0"/>
        <Domain name="bool" id="6568.IndexedLookup.bool"/>
      </Property>
      <Property name="LockScalarRange" id="6568.LockScalarRange" number_of_elements="1">
        <Element index="0" value="0"/>
        <Domain name="bool" id="6568.LockScalarRange.bool"/>
      </Property>
      <Property name="NanColor" id="6568.NanColor" number_of_elements="3">
        <Element index="0" value="1"/>
        <Element index="1" value="1"/>
        <Element index="2" value="0"/>
      </Property>
      <Property name="NumberOfTableValues" id="6568.NumberOfTableValues" number_of_elements="1">
        <Element index="0" value="256"/>
        <Domain name="range" id="6568.NumberOfTableValues.range"/>
      </Property>
      <Property name="RGBPoints" id="6568.RGBPoints" number_of_elements="12">
        <Element index="0" value="0"/>
        <Element index="1" value="0.231373"/>
        <Element index="2" value="0.298039"/>
        <Element index="3" value="0.752941"/>
        <Element index="4" value="1"/>
        <Element index="5" value="0.865003"/>
        <Element index="6" value="0.865003"/>
        <Element index="7" value="0.865003"/>
        <Element index="8" value="2"/>
        <Element index="9" value="0.705882"/>
        <Element index="10" value="0.0156863"/>
        <Element index="11" value="0.14902"/>
      </Property>
      <Property name="RescaleOnVisibilityChange" id="6568.RescaleOnVisibilityChange" number_of_elements="1">
        <Element index="0" value="0"/>
        <Domain name="bool" id="6568.RescaleOnVisibilityChange.bool"/>
      </Property>
      <Property name="ScalarOpacityFunction" id="6568.ScalarOpacityFunction" number_of_elements="1">
        <Proxy value="6567"/>
      </Property>
      <Property name="ScalarRangeInitialized" id="6568.ScalarRangeInitialized" number_of_elements="1">
        <Element index="0" value="1"/>
        <Domain name="bool" id="6568.ScalarRangeInitialized.bool"/>
      </Property>
      <Property name="ShowIndexedColorActiveValues" id="6568.ShowIndexedColorActiveValues" number_of_elements="1">
        <Element index="0" value="0"/>
        <Domain name="bool" id="6568.ShowIndexedColorActiveValues.bool"/>
      </Property>
      <Property name="UseAboveRangeColor" id="6568.UseAboveRangeColor" number_of_elements="1">
        <Element index="0" value="0"/>
        <Domain name="bool" id="6568.UseAboveRangeColor.bool"/>
      </Property>
      <Property name="UseBelowRangeColor" id="6568.UseBelowRangeColor" number_of_elements="1">
        <Element index="0" value="0"/>
        <Domain name="bool" id="6568.UseBelowRangeColor.bool"/>
      </Property>
      <Property name="UseLogScale" id="6568.UseLogScale" number_of_elements="1">
        <Element index="0" value="0"/>
        <Domain name="bool" id="6568.UseLogScale.bool"/>
      </Property>
      <Property name="VectorComponent" id="6568.VectorComponent" number_of_elements="1">
        <Element index="0" value="0"/>
        <Domain name="range" id="6568.VectorComponent.range"/>
      </Property>
      <Property name="VectorMode" id="6568.VectorMode" number_of_elements="1">
        <Element index="0" value="0"/>
        <Domain name="enum" id="6568.VectorMode.enum">
          <Entry value="0" text="Magnitude"/>
          <Entry value="1" text="Component"/>
        </Domain>
      </Property>
    </Proxy>
    <Proxy group="lookup_tables" type="PVLookupTable" id="5439" servers="21">
      <Property name="AboveRangeColor" id="5439.AboveRangeColor" number_of_elements="3">
        <Element index="0" value="1"/>
        <Element index="1" value="1"/>
        <Element index="2" value="1"/>
      </Property>
      <Property name="ActiveAnnotatedValues" id="5439.ActiveAnnotatedValues"/>
      <Property name="AllowDuplicateScalars" id="5439.AllowDuplicateScalars" number_of_elements="1">
        <Element index="0" value="1"/>
        <Domain name="bool" id="5439.AllowDuplicateScalars.bool"/>
      </Property>
      <Property name="Annotations" id="5439.Annotations"/>
      <Property name="BelowRangeColor" id="5439.BelowRangeColor" number_of_elements="3">
        <Element index="0" value="0"/>
        <Element index="1" value="0"/>
        <Element index="2" value="0"/>
      </Property>
      <Property name="Build" id="5439.Build"/>
      <Property name="ColorSpace" id="5439.ColorSpace" number_of_elements="1">
        <Element index="0" value="3"/>
        <Domain name="enum" id="5439.ColorSpace.enum">
          <Entry value="0" text="RGB"/>
          <Entry value="1" text="HSV"/>
          <Entry value="2" text="Lab"/>
          <Entry value="3" text="Diverging"/>
        </Domain>
      </Property>
      <Property name="Discretize" id="5439.Discretize" number_of_elements="1">
        <Element index="0" value="1"/>
        <Domain name="bool" id="5439.Discretize.bool"/>
      </Property>
      <Property name="EnableOpacityMapping" id="5439.EnableOpacityMapping" number_of_elements="1">
        <Element index="0" value="0"/>
        <Domain name="bool" id="5439.EnableOpacityMapping.bool"/>
      </Property>
      <Property name="HSVWrap" id="5439.HSVWrap" number_of_elements="1">
        <Element index="0" value="0"/>
        <Domain name="bool" id="5439.HSVWrap.bool"/>
      </Property>
      <Property name="IndexedColors" id="5439.IndexedColors"/>
      <Property name="IndexedLookup" id="5439.IndexedLookup" number_of_elements="1">
        <Element index="0" value="0"/>
        <Domain name="bool" id="5439.IndexedLookup.bool"/>
      </Property>
      <Property name="LockScalarRange" id="5439.LockScalarRange" number_of_elements="1">
        <Element index="0" value="0"/>
        <Domain name="bool" id="5439.LockScalarRange.bool"/>
      </Property>
      <Property name="NanColor" id="5439.NanColor" number_of_elements="3">
        <Element index="0" value="1"/>
        <Element index="1" value="1"/>
        <Element index="2" value="0"/>
      </Property>
      <Property name="NumberOfTableValues" id="5439.NumberOfTableValues" number_of_elements="1">
        <Element index="0" value="256"/>
        <Domain name="range" id="5439.NumberOfTableValues.range"/>
      </Property>
      <Property name="RGBPoints" id="5439.RGBPoints" number_of_elements="12">
        <Element index="0" value="0"/>
        <Element index="1" value="0.231373"/>
        <Element index="2" value="0.298039"/>
        <Element index="3" value="0.752941"/>
        <Element index="4" value="0.5"/>
        <Element index="5" value="0.865003"/>
        <Element index="6" value="0.865003"/>
        <Element index="7" value="0.865003"/>
        <Element index="8" value="1"/>
        <Element index="9" value="0.705882"/>
        <Element index="10" value="0.0156863"/>
        <Element index="11" value="0.14902"/>
      </Property>
      <Property name="RescaleOnVisibilityChange" id="5439.RescaleOnVisibilityChange" number_of_elements="1">
        <Element index="0" value="0"/>
        <Domain name="bool" id="5439.RescaleOnVisibilityChange.bool"/>
      </Property>
      <Property name="ScalarOpacityFunction" id="5439.ScalarOpacityFunction" number_of_elements="1">
        <Proxy value="5438"/>
      </Property>
      <Property name="ScalarRangeInitialized" id="5439.ScalarRangeInitialized" number_of_elements="1">
        <Element index="0" value="1"/>
        <Domain name="bool" id="5439.ScalarRangeInitialized.bool"/>
      </Property>
      <Property name="ShowIndexedColorActiveValues" id="5439.ShowIndexedColorActiveValues" number_of_elements="1">
        <Element index="0" value="0"/>
        <Domain name="bool" id="5439.ShowIndexedColorActiveValues.bool"/>
      </Property>
      <Property name="UseAboveRangeColor" id="5439.UseAboveRangeColor" number_of_elements="1">
        <Element index="0" value="0"/>
        <Domain name="bool" id="5439.UseAboveRangeColor.bool"/>
      </Property>
      <Property name="UseBelowRangeColor" id="5439.UseBelowRangeColor" number_of_elements="1">
        <Element index="0" value="0"/>
        <Domain name="bool" id="5439.UseBelowRangeColor.bool"/>
      </Property>
      <Property name="UseLogScale" id="5439.UseLogScale" number_of_elements="1">
        <Element index="0" value="0"/>
        <Domain name="bool" id="5439.UseLogScale.bool"/>
      </Property>
      <Property name="VectorComponent" id="5439.VectorComponent" number_of_elements="1">
        <Element index="0" value="0"/>
        <Domain name="range" id="5439.VectorComponent.range"/>
      </Property>
      <Property name="VectorMode" id="5439.VectorMode" number_of_elements="1">
        <Element index="0" value="0"/>
        <Domain name="enum" id="5439.VectorMode.enum">
          <Entry value="0" text="Magnitude"/>
          <Entry value="1" text="Component"/>
        </Domain>
      </Property>
    </Proxy>
    <Proxy group="lookup_tables" type="PVLookupTable" id="6314" servers="21">
      <Property name="AboveRangeColor" id="6314.AboveRangeColor" number_of_elements="3">
        <Element index="0" value="1"/>
        <Element index="1" value="1"/>
        <Element index="2" value="1"/>
      </Property>
      <Property name="ActiveAnnotatedValues" id="6314.ActiveAnnotatedValues"/>
      <Property name="AllowDuplicateScalars" id="6314.AllowDuplicateScalars" number_of_elements="1">
        <Element index="0" value="1"/>
        <Domain name="bool" id="6314.AllowDuplicateScalars.bool"/>
      </Property>
      <Property name="Annotations" id="6314.Annotations"/>
      <Property name="BelowRangeColor" id="6314.BelowRangeColor" number_of_elements="3">
        <Element index="0" value="0"/>
        <Element index="1" value="0"/>
        <Element index="2" value="0"/>
      </Property>
      <Property name="Build" id="6314.Build"/>
      <Property name="ColorSpace" id="6314.ColorSpace" number_of_elements="1">
        <Element index="0" value="3"/>
        <Domain name="enum" id="6314.ColorSpace.enum">
          <Entry value="0" text="RGB"/>
          <Entry value="1" text="HSV"/>
          <Entry value="2" text="Lab"/>
          <Entry value="3" text="Diverging"/>
        </Domain>
      </Property>
      <Property name="Discretize" id="6314.Discretize" number_of_elements="1">
        <Element index="0" value="1"/>
        <Domain name="bool" id="6314.Discretize.bool"/>
      </Property>
      <Property name="EnableOpacityMapping" id="6314.EnableOpacityMapping" number_of_elements="1">
        <Element index="0" value="0"/>
        <Domain name="bool" id="6314.EnableOpacityMapping.bool"/>
      </Property>
      <Property name="HSVWrap" id="6314.HSVWrap" number_of_elements="1">
        <Element index="0" value="0"/>
        <Domain name="bool" id="6314.HSVWrap.bool"/>
      </Property>
      <Property name="IndexedColors" id="6314.IndexedColors"/>
      <Property name="IndexedLookup" id="6314.IndexedLookup" number_of_elements="1">
        <Element index="0" value="0"/>
        <Domain name="bool" id="6314.IndexedLookup.bool"/>
      </Property>
      <Property name="LockScalarRange" id="6314.LockScalarRange" number_of_elements="1">
        <Element index="0" value="0"/>
        <Domain name="bool" id="6314.LockScalarRange.bool"/>
      </Property>
      <Property name="NanColor" id="6314.NanColor" number_of_elements="3">
        <Element index="0" value="1"/>
        <Element index="1" value="1"/>
        <Element index="2" value="0"/>
      </Property>
      <Property name="NumberOfTableValues" id="6314.NumberOfTableValues" number_of_elements="1">
        <Element index="0" value="256"/>
        <Domain name="range" id="6314.NumberOfTableValues.range"/>
      </Property>
      <Property name="RGBPoints" id="6314.RGBPoints" number_of_elements="12">
        <Element index="0" value="0"/>
        <Element index="1" value="0.231373"/>
        <Element index="2" value="0.298039"/>
        <Element index="3" value="0.752941"/>
        <Element index="4" value="0.5"/>
        <Element index="5" value="0.865003"/>
        <Element index="6" value="0.865003"/>
        <Element index="7" value="0.865003"/>
        <Element index="8" value="1"/>
        <Element index="9" value="0.705882"/>
        <Element index="10" value="0.0156863"/>
        <Element index="11" value="0.14902"/>
      </Property>
      <Property name="RescaleOnVisibilityChange" id="6314.RescaleOnVisibilityChange" number_of_elements="1">
        <Element index="0" value="0"/>
        <Domain name="bool" id="6314.RescaleOnVisibilityChange.bool"/>
      </Property>
      <Property name="ScalarOpacityFunction" id="6314.ScalarOpacityFunction" number_of_elements="1">
        <Proxy value="6313"/>
      </Property>
      <Property name="ScalarRangeInitialized" id="6314.ScalarRangeInitialized" number_of_elements="1">
        <Element index="0" value="1"/>
        <Domain name="bool" id="6314.ScalarRangeInitialized.bool"/>
      </Property>
      <Property name="ShowIndexedColorActiveValues" id="6314.ShowIndexedColorActiveValues" number_of_elements="1">
        <Element index="0" value="0"/>
        <Domain name="bool" id="6314.ShowIndexedColorActiveValues.bool"/>
      </Property>
      <Property name="UseAboveRangeColor" id="6314.UseAboveRangeColor" number_of_elements="1">
        <Element index="0" value="0"/>
        <Domain name="bool" id="6314.UseAboveRangeColor.bool"/>
      </Property>
      <Property name="UseBelowRangeColor" id="6314.UseBelowRangeColor" number_of_elements="1">
        <Element index="0" value="0"/>
        <Domain name="bool" id="6314.UseBelowRangeColor.bool"/>
      </Property>
      <Property name="UseLogScale" id="6314.UseLogScale" number_of_elements="1">
        <Element index="0" value="0"/>
        <Domain name="bool" id="6314.UseLogScale.bool"/>
      </Property>
      <Property name="VectorComponent" id="6314.VectorComponent" number_of_elements="1">
        <Element index="0" value="0"/>
        <Domain name="range" id="6314.VectorComponent.range"/>
      </Property>
      <Property name="VectorMode" id="6314.VectorMode" number_of_elements="1">
        <Element index="0" value="0"/>
        <Domain name="enum" id="6314.VectorMode.enum">
          <Entry value="0" text="Magnitude"/>
          <Entry value="1" text="Component"/>
        </Domain>
      </Property>
    </Proxy>
    <Proxy group="lookup_tables" type="PVLookupTable" id="5714" servers="21">
      <Property name="AboveRangeColor" id="5714.AboveRangeColor" number_of_elements="3">
        <Element index="0" value="1"/>
        <Element index="1" value="1"/>
        <Element index="2" value="1"/>
      </Property>
      <Property name="ActiveAnnotatedValues" id="5714.ActiveAnnotatedValues"/>
      <Property name="AllowDuplicateScalars" id="5714.AllowDuplicateScalars" number_of_elements="1">
        <Element index="0" value="1"/>
        <Domain name="bool" id="5714.AllowDuplicateScalars.bool"/>
      </Property>
      <Property name="Annotations" id="5714.Annotations"/>
      <Property name="BelowRangeColor" id="5714.BelowRangeColor" number_of_elements="3">
        <Element index="0" value="0"/>
        <Element index="1" value="0"/>
        <Element index="2" value="0"/>
      </Property>
      <Property name="Build" id="5714.Build"/>
      <Property name="ColorSpace" id="5714.ColorSpace" number_of_elements="1">
        <Element index="0" value="3"/>
        <Domain name="enum" id="5714.ColorSpace.enum">
          <Entry value="0" text="RGB"/>
          <Entry value="1" text="HSV"/>
          <Entry value="2" text="Lab"/>
          <Entry value="3" text="Diverging"/>
        </Domain>
      </Property>
      <Property name="Discretize" id="5714.Discretize" number_of_elements="1">
        <Element index="0" value="1"/>
        <Domain name="bool" id="5714.Discretize.bool"/>
      </Property>
      <Property name="EnableOpacityMapping" id="5714.EnableOpacityMapping" number_of_elements="1">
        <Element index="0" value="0"/>
        <Domain name="bool" id="5714.EnableOpacityMapping.bool"/>
      </Property>
      <Property name="HSVWrap" id="5714.HSVWrap" number_of_elements="1">
        <Element index="0" value="0"/>
        <Domain name="bool" id="5714.HSVWrap.bool"/>
      </Property>
      <Property name="IndexedColors" id="5714.IndexedColors"/>
      <Property name="IndexedLookup" id="5714.IndexedLookup" number_of_elements="1">
        <Element index="0" value="0"/>
        <Domain name="bool" id="5714.IndexedLookup.bool"/>
      </Property>
      <Property name="LockScalarRange" id="5714.LockScalarRange" number_of_elements="1">
        <Element index="0" value="0"/>
        <Domain name="bool" id="5714.LockScalarRange.bool"/>
      </Property>
      <Property name="NanColor" id="5714.NanColor" number_of_elements="3">
        <Element index="0" value="1"/>
        <Element index="1" value="1"/>
        <Element index="2" value="0"/>
      </Property>
      <Property name="NumberOfTableValues" id="5714.NumberOfTableValues" number_of_elements="1">
        <Element index="0" value="256"/>
        <Domain name="range" id="5714.NumberOfTableValues.range"/>
      </Property>
      <Property name="RGBPoints" id="5714.RGBPoints" number_of_elements="12">
        <Element index="0" value="0"/>
        <Element index="1" value="0.231373"/>
        <Element index="2" value="0.298039"/>
        <Element index="3" value="0.752941"/>
        <Element index="4" value="0.5"/>
        <Element index="5" value="0.865003"/>
        <Element index="6" value="0.865003"/>
        <Element index="7" value="0.865003"/>
        <Element index="8" value="1"/>
        <Element index="9" value="0.705882"/>
        <Element index="10" value="0.0156863"/>
        <Element index="11" value="0.14902"/>
      </Property>
      <Property name="RescaleOnVisibilityChange" id="5714.RescaleOnVisibilityChange" number_of_elements="1">
        <Element index="0" value="0"/>
        <Domain name="bool" id="5714.RescaleOnVisibilityChange.bool"/>
      </Property>
      <Property name="ScalarOpacityFunction" id="5714.ScalarOpacityFunction" number_of_elements="1">
        <Proxy value="5713"/>
      </Property>
      <Property name="ScalarRangeInitialized" id="5714.ScalarRangeInitialized" number_of_elements="1">
        <Element index="0" value="0"/>
        <Domain name="bool" id="5714.ScalarRangeInitialized.bool"/>
      </Property>
      <Property name="ShowIndexedColorActiveValues" id="5714.ShowIndexedColorActiveValues" number_of_elements="1">
        <Element index="0" value="0"/>
        <Domain name="bool" id="5714.ShowIndexedColorActiveValues.bool"/>
      </Property>
      <Property name="UseAboveRangeColor" id="5714.UseAboveRangeColor" number_of_elements="1">
        <Element index="0" value="0"/>
        <Domain name="bool" id="5714.UseAboveRangeColor.bool"/>
      </Property>
      <Property name="UseBelowRangeColor" id="5714.UseBelowRangeColor" number_of_elements="1">
        <Element index="0" value="0"/>
        <Domain name="bool" id="5714.UseBelowRangeColor.bool"/>
      </Property>
      <Property name="UseLogScale" id="5714.UseLogScale" number_of_elements="1">
        <Element index="0" value="0"/>
        <Domain name="bool" id="5714.UseLogScale.bool"/>
      </Property>
      <Property name="VectorComponent" id="5714.VectorComponent" number_of_elements="1">
        <Element index="0" value="0"/>
        <Domain name="range" id="5714.VectorComponent.range"/>
      </Property>
      <Property name="VectorMode" id="5714.VectorMode" number_of_elements="1">
        <Element index="0" value="0"/>
        <Domain name="enum" id="5714.VectorMode.enum">
          <Entry value="0" text="Magnitude"/>
          <Entry value="1" text="Component"/>
        </Domain>
      </Property>
    </Proxy>
    <Proxy group="lookup_tables" type="PVLookupTable" id="6589" servers="21">
      <Property name="AboveRangeColor" id="6589.AboveRangeColor" number_of_elements="3">
        <Element index="0" value="1"/>
        <Element index="1" value="1"/>
        <Element index="2" value="1"/>
      </Property>
      <Property name="ActiveAnnotatedValues" id="6589.ActiveAnnotatedValues"/>
      <Property name="AllowDuplicateScalars" id="6589.AllowDuplicateScalars" number_of_elements="1">
        <Element index="0" value="1"/>
        <Domain name="bool" id="6589.AllowDuplicateScalars.bool"/>
      </Property>
      <Property name="Annotations" id="6589.Annotations"/>
      <Property name="BelowRangeColor" id="6589.BelowRangeColor" number_of_elements="3">
        <Element index="0" value="0"/>
        <Element index="1" value="0"/>
        <Element index="2" value="0"/>
      </Property>
      <Property name="Build" id="6589.Build"/>
      <Property name="ColorSpace" id="6589.ColorSpace" number_of_elements="1">
        <Element index="0" value="3"/>
        <Domain name="enum" id="6589.ColorSpace.enum">
          <Entry value="0" text="RGB"/>
          <Entry value="1" text="HSV"/>
          <Entry value="2" text="Lab"/>
          <Entry value="3" text="Diverging"/>
        </Domain>
      </Property>
      <Property name="Discretize" id="6589.Discretize" number_of_elements="1">
        <Element index="0" value="1"/>
        <Domain name="bool" id="6589.Discretize.bool"/>
      </Property>
      <Property name="EnableOpacityMapping" id="6589.EnableOpacityMapping" number_of_elements="1">
        <Element index="0" value="0"/>
        <Domain name="bool" id="6589.EnableOpacityMapping.bool"/>
      </Property>
      <Property name="HSVWrap" id="6589.HSVWrap" number_of_elements="1">
        <Element index="0" value="0"/>
        <Domain name="bool" id="6589.HSVWrap.bool"/>
      </Property>
      <Property name="IndexedColors" id="6589.IndexedColors"/>
      <Property name="IndexedLookup" id="6589.IndexedLookup" number_of_elements="1">
        <Element index="0" value="0"/>
        <Domain name="bool" id="6589.IndexedLookup.bool"/>
      </Property>
      <Property name="LockScalarRange" id="6589.LockScalarRange" number_of_elements="1">
        <Element index="0" value="0"/>
        <Domain name="bool" id="6589.LockScalarRange.bool"/>
      </Property>
      <Property name="NanColor" id="6589.NanColor" number_of_elements="3">
        <Element index="0" value="1"/>
        <Element index="1" value="1"/>
        <Element index="2" value="0"/>
      </Property>
      <Property name="NumberOfTableValues" id="6589.NumberOfTableValues" number_of_elements="1">
        <Element index="0" value="256"/>
        <Domain name="range" id="6589.NumberOfTableValues.range"/>
      </Property>
      <Property name="RGBPoints" id="6589.RGBPoints" number_of_elements="12">
        <Element index="0" value="0"/>
        <Element index="1" value="0.231373"/>
        <Element index="2" value="0.298039"/>
        <Element index="3" value="0.752941"/>
        <Element index="4" value="0.5"/>
        <Element index="5" value="0.865003"/>
        <Element index="6" value="0.865003"/>
        <Element index="7" value="0.865003"/>
        <Element index="8" value="1"/>
        <Element index="9" value="0.705882"/>
        <Element index="10" value="0.0156863"/>
        <Element index="11" value="0.14902"/>
      </Property>
      <Property name="RescaleOnVisibilityChange" id="6589.RescaleOnVisibilityChange" number_of_elements="1">
        <Element index="0" value="0"/>
        <Domain name="bool" id="6589.RescaleOnVisibilityChange.bool"/>
      </Property>
      <Property name="ScalarOpacityFunction" id="6589.ScalarOpacityFunction" number_of_elements="1">
        <Proxy value="6588"/>
      </Property>
      <Property name="ScalarRangeInitialized" id="6589.ScalarRangeInitialized" number_of_elements="1">
        <Element index="0" value="0"/>
        <Domain name="bool" id="6589.ScalarRangeInitialized.bool"/>
      </Property>
      <Property name="ShowIndexedColorActiveValues" id="6589.ShowIndexedColorActiveValues" number_of_elements="1">
        <Element index="0" value="0"/>
        <Domain name="bool" id="6589.ShowIndexedColorActiveValues.bool"/>
      </Property>
      <Property name="UseAboveRangeColor" id="6589.UseAboveRangeColor" number_of_elements="1">
        <Element index="0" value="0"/>
        <Domain name="bool" id="6589.UseAboveRangeColor.bool"/>
      </Property>
      <Property name="UseBelowRangeColor" id="6589.UseBelowRangeColor" number_of_elements="1">
        <Element index="0" value="0"/>
        <Domain name="bool" id="6589.UseBelowRangeColor.bool"/>
      </Property>
      <Property name="UseLogScale" id="6589.UseLogScale" number_of_elements="1">
        <Element index="0" value="0"/>
        <Domain name="bool" id="6589.UseLogScale.bool"/>
      </Property>
      <Property name="VectorComponent" id="6589.VectorComponent" number_of_elements="1">
        <Element index="0" value="0"/>
        <Domain name="range" id="6589.VectorComponent.range"/>
      </Property>
      <Property name="VectorMode" id="6589.VectorMode" number_of_elements="1">
        <Element index="0" value="0"/>
        <Domain name="enum" id="6589.VectorMode.enum">
          <Entry value="0" text="Magnitude"/>
          <Entry value="1" text="Component"/>
        </Domain>
      </Property>
    </Proxy>
    <Proxy group="lookup_tables" type="PVLookupTable" id="5716" servers="21">
      <Property name="AboveRangeColor" id="5716.AboveRangeColor" number_of_elements="3">
        <Element index="0" value="1"/>
        <Element index="1" value="1"/>
        <Element index="2" value="1"/>
      </Property>
      <Property name="ActiveAnnotatedValues" id="5716.ActiveAnnotatedValues"/>
      <Property name="AllowDuplicateScalars" id="5716.AllowDuplicateScalars" number_of_elements="1">
        <Element index="0" value="1"/>
        <Domain name="bool" id="5716.AllowDuplicateScalars.bool"/>
      </Property>
      <Property name="Annotations" id="5716.Annotations"/>
      <Property name="BelowRangeColor" id="5716.BelowRangeColor" number_of_elements="3">
        <Element index="0" value="0"/>
        <Element index="1" value="0"/>
        <Element index="2" value="0"/>
      </Property>
      <Property name="Build" id="5716.Build"/>
      <Property name="ColorSpace" id="5716.ColorSpace" number_of_elements="1">
        <Element index="0" value="3"/>
        <Domain name="enum" id="5716.ColorSpace.enum">
          <Entry value="0" text="RGB"/>
          <Entry value="1" text="HSV"/>
          <Entry value="2" text="Lab"/>
          <Entry value="3" text="Diverging"/>
        </Domain>
      </Property>
      <Property name="Discretize" id="5716.Discretize" number_of_elements="1">
        <Element index="0" value="1"/>
        <Domain name="bool" id="5716.Discretize.bool"/>
      </Property>
      <Property name="EnableOpacityMapping" id="5716.EnableOpacityMapping" number_of_elements="1">
        <Element index="0" value="0"/>
        <Domain name="bool" id="5716.EnableOpacityMapping.bool"/>
      </Property>
      <Property name="HSVWrap" id="5716.HSVWrap" number_of_elements="1">
        <Element index="0" value="0"/>
        <Domain name="bool" id="5716.HSVWrap.bool"/>
      </Property>
      <Property name="IndexedColors" id="5716.IndexedColors"/>
      <Property name="IndexedLookup" id="5716.IndexedLookup" number_of_elements="1">
        <Element index="0" value="0"/>
        <Domain name="bool" id="5716.IndexedLookup.bool"/>
      </Property>
      <Property name="LockScalarRange" id="5716.LockScalarRange" number_of_elements="1">
        <Element index="0" value="0"/>
        <Domain name="bool" id="5716.LockScalarRange.bool"/>
      </Property>
      <Property name="NanColor" id="5716.NanColor" number_of_elements="3">
        <Element index="0" value="1"/>
        <Element index="1" value="1"/>
        <Element index="2" value="0"/>
      </Property>
      <Property name="NumberOfTableValues" id="5716.NumberOfTableValues" number_of_elements="1">
        <Element index="0" value="256"/>
        <Domain name="range" id="5716.NumberOfTableValues.range"/>
      </Property>
      <Property name="RGBPoints" id="5716.RGBPoints" number_of_elements="12">
        <Element index="0" value="0"/>
        <Element index="1" value="0.231373"/>
        <Element index="2" value="0.298039"/>
        <Element index="3" value="0.752941"/>
        <Element index="4" value="0.5"/>
        <Element index="5" value="0.865003"/>
        <Element index="6" value="0.865003"/>
        <Element index="7" value="0.865003"/>
        <Element index="8" value="1"/>
        <Element index="9" value="0.705882"/>
        <Element index="10" value="0.0156863"/>
        <Element index="11" value="0.14902"/>
      </Property>
      <Property name="RescaleOnVisibilityChange" id="5716.RescaleOnVisibilityChange" number_of_elements="1">
        <Element index="0" value="0"/>
        <Domain name="bool" id="5716.RescaleOnVisibilityChange.bool"/>
      </Property>
      <Property name="ScalarOpacityFunction" id="5716.ScalarOpacityFunction" number_of_elements="1">
        <Proxy value="5715"/>
      </Property>
      <Property name="ScalarRangeInitialized" id="5716.ScalarRangeInitialized" number_of_elements="1">
        <Element index="0" value="0"/>
        <Domain name="bool" id="5716.ScalarRangeInitialized.bool"/>
      </Property>
      <Property name="ShowIndexedColorActiveValues" id="5716.ShowIndexedColorActiveValues" number_of_elements="1">
        <Element index="0" value="0"/>
        <Domain name="bool" id="5716.ShowIndexedColorActiveValues.bool"/>
      </Property>
      <Property name="UseAboveRangeColor" id="5716.UseAboveRangeColor" number_of_elements="1">
        <Element index="0" value="0"/>
        <Domain name="bool" id="5716.UseAboveRangeColor.bool"/>
      </Property>
      <Property name="UseBelowRangeColor" id="5716.UseBelowRangeColor" number_of_elements="1">
        <Element index="0" value="0"/>
        <Domain name="bool" id="5716.UseBelowRangeColor.bool"/>
      </Property>
      <Property name="UseLogScale" id="5716.UseLogScale" number_of_elements="1">
        <Element index="0" value="0"/>
        <Domain name="bool" id="5716.UseLogScale.bool"/>
      </Property>
      <Property name="VectorComponent" id="5716.VectorComponent" number_of_elements="1">
        <Element index="0" value="0"/>
        <Domain name="range" id="5716.VectorComponent.range"/>
      </Property>
      <Property name="VectorMode" id="5716.VectorMode" number_of_elements="1">
        <Element index="0" value="0"/>
        <Domain name="enum" id="5716.VectorMode.enum">
          <Entry value="0" text="Magnitude"/>
          <Entry value="1" text="Component"/>
        </Domain>
      </Property>
    </Proxy>
    <Proxy group="lookup_tables" type="PVLookupTable" id="6591" servers="21">
      <Property name="AboveRangeColor" id="6591.AboveRangeColor" number_of_elements="3">
        <Element index="0" value="1"/>
        <Element index="1" value="1"/>
        <Element index="2" value="1"/>
      </Property>
      <Property name="ActiveAnnotatedValues" id="6591.ActiveAnnotatedValues"/>
      <Property name="AllowDuplicateScalars" id="6591.AllowDuplicateScalars" number_of_elements="1">
        <Element index="0" value="1"/>
        <Domain name="bool" id="6591.AllowDuplicateScalars.bool"/>
      </Property>
      <Property name="Annotations" id="6591.Annotations"/>
      <Property name="BelowRangeColor" id="6591.BelowRangeColor" number_of_elements="3">
        <Element index="0" value="0"/>
        <Element index="1" value="0"/>
        <Element index="2" value="0"/>
      </Property>
      <Property name="Build" id="6591.Build"/>
      <Property name="ColorSpace" id="6591.ColorSpace" number_of_elements="1">
        <Element index="0" value="3"/>
        <Domain name="enum" id="6591.ColorSpace.enum">
          <Entry value="0" text="RGB"/>
          <Entry value="1" text="HSV"/>
          <Entry value="2" text="Lab"/>
          <Entry value="3" text="Diverging"/>
        </Domain>
      </Property>
      <Property name="Discretize" id="6591.Discretize" number_of_elements="1">
        <Element index="0" value="1"/>
        <Domain name="bool" id="6591.Discretize.bool"/>
      </Property>
      <Property name="EnableOpacityMapping" id="6591.EnableOpacityMapping" number_of_elements="1">
        <Element index="0" value="0"/>
        <Domain name="bool" id="6591.EnableOpacityMapping.bool"/>
      </Property>
      <Property name="HSVWrap" id="6591.HSVWrap" number_of_elements="1">
        <Element index="0" value="0"/>
        <Domain name="bool" id="6591.HSVWrap.bool"/>
      </Property>
      <Property name="IndexedColors" id="6591.IndexedColors"/>
      <Property name="IndexedLookup" id="6591.IndexedLookup" number_of_elements="1">
        <Element index="0" value="0"/>
        <Domain name="bool" id="6591.IndexedLookup.bool"/>
      </Property>
      <Property name="LockScalarRange" id="6591.LockScalarRange" number_of_elements="1">
        <Element index="0" value="0"/>
        <Domain name="bool" id="6591.LockScalarRange.bool"/>
      </Property>
      <Property name="NanColor" id="6591.NanColor" number_of_elements="3">
        <Element index="0" value="1"/>
        <Element index="1" value="1"/>
        <Element index="2" value="0"/>
      </Property>
      <Property name="NumberOfTableValues" id="6591.NumberOfTableValues" number_of_elements="1">
        <Element index="0" value="256"/>
        <Domain name="range" id="6591.NumberOfTableValues.range"/>
      </Property>
      <Property name="RGBPoints" id="6591.RGBPoints" number_of_elements="12">
        <Element index="0" value="0"/>
        <Element index="1" value="0.231373"/>
        <Element index="2" value="0.298039"/>
        <Element index="3" value="0.752941"/>
        <Element index="4" value="0.5"/>
        <Element index="5" value="0.865003"/>
        <Element index="6" value="0.865003"/>
        <Element index="7" value="0.865003"/>
        <Element index="8" value="1"/>
        <Element index="9" value="0.705882"/>
        <Element index="10" value="0.0156863"/>
        <Element index="11" value="0.14902"/>
      </Property>
      <Property name="RescaleOnVisibilityChange" id="6591.RescaleOnVisibilityChange" number_of_elements="1">
        <Element index="0" value="0"/>
        <Domain name="bool" id="6591.RescaleOnVisibilityChange.bool"/>
      </Property>
      <Property name="ScalarOpacityFunction" id="6591.ScalarOpacityFunction" number_of_elements="1">
        <Proxy value="6590"/>
      </Property>
      <Property name="ScalarRangeInitialized" id="6591.ScalarRangeInitialized" number_of_elements="1">
        <Element index="0" value="0"/>
        <Domain name="bool" id="6591.ScalarRangeInitialized.bool"/>
      </Property>
      <Property name="ShowIndexedColorActiveValues" id="6591.ShowIndexedColorActiveValues" number_of_elements="1">
        <Element index="0" value="0"/>
        <Domain name="bool" id="6591.ShowIndexedColorActiveValues.bool"/>
      </Property>
      <Property name="UseAboveRangeColor" id="6591.UseAboveRangeColor" number_of_elements="1">
        <Element index="0" value="0"/>
        <Domain name="bool" id="6591.UseAboveRangeColor.bool"/>
      </Property>
      <Property name="UseBelowRangeColor" id="6591.UseBelowRangeColor" number_of_elements="1">
        <Element index="0" value="0"/>
        <Domain name="bool" id="6591.UseBelowRangeColor.bool"/>
      </Property>
      <Property name="UseLogScale" id="6591.UseLogScale" number_of_elements="1">
        <Element index="0" value="0"/>
        <Domain name="bool" id="6591.UseLogScale.bool"/>
      </Property>
      <Property name="VectorComponent" id="6591.VectorComponent" number_of_elements="1">
        <Element index="0" value="0"/>
        <Domain name="range" id="6591.VectorComponent.range"/>
      </Property>
      <Property name="VectorMode" id="6591.VectorMode" number_of_elements="1">
        <Element index="0" value="0"/>
        <Domain name="enum" id="6591.VectorMode.enum">
          <Entry value="0" text="Magnitude"/>
          <Entry value="1" text="Component"/>
        </Domain>
      </Property>
    </Proxy>
    <Proxy group="lookup_tables" type="PVLookupTable" id="5702" servers="21">
      <Property name="AboveRangeColor" id="5702.AboveRangeColor" number_of_elements="3">
        <Element index="0" value="1"/>
        <Element index="1" value="1"/>
        <Element index="2" value="1"/>
      </Property>
      <Property name="ActiveAnnotatedValues" id="5702.ActiveAnnotatedValues"/>
      <Property name="AllowDuplicateScalars" id="5702.AllowDuplicateScalars" number_of_elements="1">
        <Element index="0" value="1"/>
        <Domain name="bool" id="5702.AllowDuplicateScalars.bool"/>
      </Property>
      <Property name="Annotations" id="5702.Annotations"/>
      <Property name="BelowRangeColor" id="5702.BelowRangeColor" number_of_elements="3">
        <Element index="0" value="0"/>
        <Element index="1" value="0"/>
        <Element index="2" value="0"/>
      </Property>
      <Property name="Build" id="5702.Build"/>
      <Property name="ColorSpace" id="5702.ColorSpace" number_of_elements="1">
        <Element index="0" value="3"/>
        <Domain name="enum" id="5702.ColorSpace.enum">
          <Entry value="0" text="RGB"/>
          <Entry value="1" text="HSV"/>
          <Entry value="2" text="Lab"/>
          <Entry value="3" text="Diverging"/>
        </Domain>
      </Property>
      <Property name="Discretize" id="5702.Discretize" number_of_elements="1">
        <Element index="0" value="1"/>
        <Domain name="bool" id="5702.Discretize.bool"/>
      </Property>
      <Property name="EnableOpacityMapping" id="5702.EnableOpacityMapping" number_of_elements="1">
        <Element index="0" value="0"/>
        <Domain name="bool" id="5702.EnableOpacityMapping.bool"/>
      </Property>
      <Property name="HSVWrap" id="5702.HSVWrap" number_of_elements="1">
        <Element index="0" value="0"/>
        <Domain name="bool" id="5702.HSVWrap.bool"/>
      </Property>
      <Property name="IndexedColors" id="5702.IndexedColors"/>
      <Property name="IndexedLookup" id="5702.IndexedLookup" number_of_elements="1">
        <Element index="0" value="0"/>
        <Domain name="bool" id="5702.IndexedLookup.bool"/>
      </Property>
      <Property name="LockScalarRange" id="5702.LockScalarRange" number_of_elements="1">
        <Element index="0" value="1"/>
        <Domain name="bool" id="5702.LockScalarRange.bool"/>
      </Property>
      <Property name="NanColor" id="5702.NanColor" number_of_elements="3">
        <Element index="0" value="1"/>
        <Element index="1" value="1"/>
        <Element index="2" value="0"/>
      </Property>
      <Property name="NumberOfTableValues" id="5702.NumberOfTableValues" number_of_elements="1">
        <Element index="0" value="256"/>
        <Domain name="range" id="5702.NumberOfTableValues.range"/>
      </Property>
      <Property name="RGBPoints" id="5702.RGBPoints" number_of_elements="12">
        <Element index="0" value="1.8"/>
        <Element index="1" value="0.23137254902"/>
        <Element index="2" value="0.298039215686"/>
        <Element index="3" value="0.752941176471"/>
        <Element index="4" value="2.45"/>
        <Element index="5" value="0.865"/>
        <Element index="6" value="0.865"/>
        <Element index="7" value="0.865"/>
        <Element index="8" value="3.1"/>
        <Element index="9" value="0.705882352941"/>
        <Element index="10" value="0.0156862745098"/>
        <Element index="11" value="0.149019607843"/>
      </Property>
      <Property name="RescaleOnVisibilityChange" id="5702.RescaleOnVisibilityChange" number_of_elements="1">
        <Element index="0" value="0"/>
        <Domain name="bool" id="5702.RescaleOnVisibilityChange.bool"/>
      </Property>
      <Property name="ScalarOpacityFunction" id="5702.ScalarOpacityFunction" number_of_elements="1">
        <Proxy value="5701"/>
      </Property>
      <Property name="ScalarRangeInitialized" id="5702.ScalarRangeInitialized" number_of_elements="1">
        <Element index="0" value="1"/>
        <Domain name="bool" id="5702.ScalarRangeInitialized.bool"/>
      </Property>
      <Property name="ShowIndexedColorActiveValues" id="5702.ShowIndexedColorActiveValues" number_of_elements="1">
        <Element index="0" value="0"/>
        <Domain name="bool" id="5702.ShowIndexedColorActiveValues.bool"/>
      </Property>
      <Property name="UseAboveRangeColor" id="5702.UseAboveRangeColor" number_of_elements="1">
        <Element index="0" value="0"/>
        <Domain name="bool" id="5702.UseAboveRangeColor.bool"/>
      </Property>
      <Property name="UseBelowRangeColor" id="5702.UseBelowRangeColor" number_of_elements="1">
        <Element index="0" value="0"/>
        <Domain name="bool" id="5702.UseBelowRangeColor.bool"/>
      </Property>
      <Property name="UseLogScale" id="5702.UseLogScale" number_of_elements="1">
        <Element index="0" value="0"/>
        <Domain name="bool" id="5702.UseLogScale.bool"/>
      </Property>
      <Property name="VectorComponent" id="5702.VectorComponent" number_of_elements="1">
        <Element index="0" value="0"/>
        <Domain name="range" id="5702.VectorComponent.range"/>
      </Property>
      <Property name="VectorMode" id="5702.VectorMode" number_of_elements="1">
        <Element index="0" value="0"/>
        <Domain name="enum" id="5702.VectorMode.enum">
          <Entry value="0" text="Magnitude"/>
          <Entry value="1" text="Component"/>
        </Domain>
      </Property>
    </Proxy>
    <Proxy group="lookup_tables" type="PVLookupTable" id="6577" servers="21">
      <Property name="AboveRangeColor" id="6577.AboveRangeColor" number_of_elements="3">
        <Element index="0" value="1"/>
        <Element index="1" value="1"/>
        <Element index="2" value="1"/>
      </Property>
      <Property name="ActiveAnnotatedValues" id="6577.ActiveAnnotatedValues"/>
      <Property name="AllowDuplicateScalars" id="6577.AllowDuplicateScalars" number_of_elements="1">
        <Element index="0" value="1"/>
        <Domain name="bool" id="6577.AllowDuplicateScalars.bool"/>
      </Property>
      <Property name="Annotations" id="6577.Annotations"/>
      <Property name="BelowRangeColor" id="6577.BelowRangeColor" number_of_elements="3">
        <Element index="0" value="0"/>
        <Element index="1" value="0"/>
        <Element index="2" value="0"/>
      </Property>
      <Property name="Build" id="6577.Build"/>
      <Property name="ColorSpace" id="6577.ColorSpace" number_of_elements="1">
        <Element index="0" value="3"/>
        <Domain name="enum" id="6577.ColorSpace.enum">
          <Entry value="0" text="RGB"/>
          <Entry value="1" text="HSV"/>
          <Entry value="2" text="Lab"/>
          <Entry value="3" text="Diverging"/>
        </Domain>
      </Property>
      <Property name="Discretize" id="6577.Discretize" number_of_elements="1">
        <Element index="0" value="1"/>
        <Domain name="bool" id="6577.Discretize.bool"/>
      </Property>
      <Property name="EnableOpacityMapping" id="6577.EnableOpacityMapping" number_of_elements="1">
        <Element index="0" value="0"/>
        <Domain name="bool" id="6577.EnableOpacityMapping.bool"/>
      </Property>
      <Property name="HSVWrap" id="6577.HSVWrap" number_of_elements="1">
        <Element index="0" value="0"/>
        <Domain name="bool" id="6577.HSVWrap.bool"/>
      </Property>
      <Property name="IndexedColors" id="6577.IndexedColors"/>
      <Property name="IndexedLookup" id="6577.IndexedLookup" number_of_elements="1">
        <Element index="0" value="0"/>
        <Domain name="bool" id="6577.IndexedLookup.bool"/>
      </Property>
      <Property name="LockScalarRange" id="6577.LockScalarRange" number_of_elements="1">
        <Element index="0" value="1"/>
        <Domain name="bool" id="6577.LockScalarRange.bool"/>
      </Property>
      <Property name="NanColor" id="6577.NanColor" number_of_elements="3">
        <Element index="0" value="1"/>
        <Element index="1" value="1"/>
        <Element index="2" value="0"/>
      </Property>
      <Property name="NumberOfTableValues" id="6577.NumberOfTableValues" number_of_elements="1">
        <Element index="0" value="256"/>
        <Domain name="range" id="6577.NumberOfTableValues.range"/>
      </Property>
      <Property name="RGBPoints" id="6577.RGBPoints" number_of_elements="12">
        <Element index="0" value="1.8"/>
        <Element index="1" value="0.23137254902"/>
        <Element index="2" value="0.298039215686"/>
        <Element index="3" value="0.752941176471"/>
        <Element index="4" value="2.45"/>
        <Element index="5" value="0.865"/>
        <Element index="6" value="0.865"/>
        <Element index="7" value="0.865"/>
        <Element index="8" value="3.1"/>
        <Element index="9" value="0.705882352941"/>
        <Element index="10" value="0.0156862745098"/>
        <Element index="11" value="0.149019607843"/>
      </Property>
      <Property name="RescaleOnVisibilityChange" id="6577.RescaleOnVisibilityChange" number_of_elements="1">
        <Element index="0" value="0"/>
        <Domain name="bool" id="6577.RescaleOnVisibilityChange.bool"/>
      </Property>
      <Property name="ScalarOpacityFunction" id="6577.ScalarOpacityFunction" number_of_elements="1">
        <Proxy value="6576"/>
      </Property>
      <Property name="ScalarRangeInitialized" id="6577.ScalarRangeInitialized" number_of_elements="1">
        <Element index="0" value="1"/>
        <Domain name="bool" id="6577.ScalarRangeInitialized.bool"/>
      </Property>
      <Property name="ShowIndexedColorActiveValues" id="6577.ShowIndexedColorActiveValues" number_of_elements="1">
        <Element index="0" value="0"/>
        <Domain name="bool" id="6577.ShowIndexedColorActiveValues.bool"/>
      </Property>
      <Property name="UseAboveRangeColor" id="6577.UseAboveRangeColor" number_of_elements="1">
        <Element index="0" value="0"/>
        <Domain name="bool" id="6577.UseAboveRangeColor.bool"/>
      </Property>
      <Property name="UseBelowRangeColor" id="6577.UseBelowRangeColor" number_of_elements="1">
        <Element index="0" value="0"/>
        <Domain name="bool" id="6577.UseBelowRangeColor.bool"/>
      </Property>
      <Property name="UseLogScale" id="6577.UseLogScale" number_of_elements="1">
        <Element index="0" value="0"/>
        <Domain name="bool" id="6577.UseLogScale.bool"/>
      </Property>
      <Property name="VectorComponent" id="6577.VectorComponent" number_of_elements="1">
        <Element index="0" value="0"/>
        <Domain name="range" id="6577.VectorComponent.range"/>
      </Property>
      <Property name="VectorMode" id="6577.VectorMode" number_of_elements="1">
        <Element index="0" value="0"/>
        <Domain name="enum" id="6577.VectorMode.enum">
          <Entry value="0" text="Magnitude"/>
          <Entry value="1" text="Component"/>
        </Domain>
      </Property>
    </Proxy>
    <Proxy group="piecewise_functions" type="PiecewiseFunction" id="5179" servers="21">
      <Property name="AllowDuplicateScalars" id="5179.AllowDuplicateScalars" number_of_elements="1">
        <Element index="0" value="1"/>
        <Domain name="bool" id="5179.AllowDuplicateScalars.bool"/>
      </Property>
      <Property name="Points" id="5179.Points" number_of_elements="12">
        <Element index="0" value="2.5"/>
        <Element index="1" value="0"/>
        <Element index="2" value="0.5"/>
        <Element index="3" value="0"/>
        <Element index="4" value="3.29090906498133"/>
        <Element index="5" value="0.5"/>
        <Element index="6" value="0.5"/>
        <Element index="7" value="0"/>
        <Element index="8" value="4"/>
        <Element index="9" value="1"/>
        <Element index="10" value="0.5"/>
        <Element index="11" value="0"/>
      </Property>
      <Property name="ScalarRangeInitialized" id="5179.ScalarRangeInitialized" number_of_elements="1">
        <Element index="0" value="1"/>
        <Domain name="bool" id="5179.ScalarRangeInitialized.bool"/>
      </Property>
    </Proxy>
    <Proxy group="piecewise_functions" type="PiecewiseFunction" id="6054" servers="21">
      <Property name="AllowDuplicateScalars" id="6054.AllowDuplicateScalars" number_of_elements="1">
        <Element index="0" value="1"/>
        <Domain name="bool" id="6054.AllowDuplicateScalars.bool"/>
      </Property>
      <Property name="Points" id="6054.Points" number_of_elements="12">
        <Element index="0" value="2.5"/>
        <Element index="1" value="0"/>
        <Element index="2" value="0.5"/>
        <Element index="3" value="0"/>
        <Element index="4" value="3.29090906498133"/>
        <Element index="5" value="0.5"/>
        <Element index="6" value="0.5"/>
        <Element index="7" value="0"/>
        <Element index="8" value="4"/>
        <Element index="9" value="1"/>
        <Element index="10" value="0.5"/>
        <Element index="11" value="0"/>
      </Property>
      <Property name="ScalarRangeInitialized" id="6054.ScalarRangeInitialized" number_of_elements="1">
        <Element index="0" value="1"/>
        <Domain name="bool" id="6054.ScalarRangeInitialized.bool"/>
      </Property>
    </Proxy>
    <Proxy group="piecewise_functions" type="PiecewiseFunction" id="5692" servers="21">
      <Property name="AllowDuplicateScalars" id="5692.AllowDuplicateScalars" number_of_elements="1">
        <Element index="0" value="1"/>
        <Domain name="bool" id="5692.AllowDuplicateScalars.bool"/>
      </Property>
      <Property name="Points" id="5692.Points" number_of_elements="8">
        <Element index="0" value="0"/>
        <Element index="1" value="0"/>
        <Element index="2" value="0.5"/>
        <Element index="3" value="0"/>
        <Element index="4" value="2"/>
        <Element index="5" value="1"/>
        <Element index="6" value="0.5"/>
        <Element index="7" value="0"/>
      </Property>
      <Property name="ScalarRangeInitialized" id="5692.ScalarRangeInitialized" number_of_elements="1">
        <Element index="0" value="1"/>
        <Domain name="bool" id="5692.ScalarRangeInitialized.bool"/>
      </Property>
    </Proxy>
    <Proxy group="piecewise_functions" type="PiecewiseFunction" id="6567" servers="21">
      <Property name="AllowDuplicateScalars" id="6567.AllowDuplicateScalars" number_of_elements="1">
        <Element index="0" value="1"/>
        <Domain name="bool" id="6567.AllowDuplicateScalars.bool"/>
      </Property>
      <Property name="Points" id="6567.Points" number_of_elements="8">
        <Element index="0" value="0"/>
        <Element index="1" value="0"/>
        <Element index="2" value="0.5"/>
        <Element index="3" value="0"/>
        <Element index="4" value="2"/>
        <Element index="5" value="1"/>
        <Element index="6" value="0.5"/>
        <Element index="7" value="0"/>
      </Property>
      <Property name="ScalarRangeInitialized" id="6567.ScalarRangeInitialized" number_of_elements="1">
        <Element index="0" value="1"/>
        <Domain name="bool" id="6567.ScalarRangeInitialized.bool"/>
      </Property>
    </Proxy>
    <Proxy group="piecewise_functions" type="PiecewiseFunction" id="5438" servers="21">
      <Property name="AllowDuplicateScalars" id="5438.AllowDuplicateScalars" number_of_elements="1">
        <Element index="0" value="1"/>
        <Domain name="bool" id="5438.AllowDuplicateScalars.bool"/>
      </Property>
      <Property name="Points" id="5438.Points" number_of_elements="8">
        <Element index="0" value="0"/>
        <Element index="1" value="0"/>
        <Element index="2" value="0.5"/>
        <Element index="3" value="0"/>
        <Element index="4" value="1"/>
        <Element index="5" value="1"/>
        <Element index="6" value="0.5"/>
        <Element index="7" value="0"/>
      </Property>
      <Property name="ScalarRangeInitialized" id="5438.ScalarRangeInitialized" number_of_elements="1">
        <Element index="0" value="1"/>
        <Domain name="bool" id="5438.ScalarRangeInitialized.bool"/>
      </Property>
    </Proxy>
    <Proxy group="piecewise_functions" type="PiecewiseFunction" id="6313" servers="21">
      <Property name="AllowDuplicateScalars" id="6313.AllowDuplicateScalars" number_of_elements="1">
        <Element index="0" value="1"/>
        <Domain name="bool" id="6313.AllowDuplicateScalars.bool"/>
      </Property>
      <Property name="Points" id="6313.Points" number_of_elements="8">
        <Element index="0" value="0"/>
        <Element index="1" value="0"/>
        <Element index="2" value="0.5"/>
        <Element index="3" value="0"/>
        <Element index="4" value="1"/>
        <Element index="5" value="1"/>
        <Element index="6" value="0.5"/>
        <Element index="7" value="0"/>
      </Property>
      <Property name="ScalarRangeInitialized" id="6313.ScalarRangeInitialized" number_of_elements="1">
        <Element index="0" value="1"/>
        <Domain name="bool" id="6313.ScalarRangeInitialized.bool"/>
      </Property>
    </Proxy>
    <Proxy group="piecewise_functions" type="PiecewiseFunction" id="5713" servers="21">
      <Property name="AllowDuplicateScalars" id="5713.AllowDuplicateScalars" number_of_elements="1">
        <Element index="0" value="1"/>
        <Domain name="bool" id="5713.AllowDuplicateScalars.bool"/>
      </Property>
      <Property name="Points" id="5713.Points" number_of_elements="8">
        <Element index="0" value="0"/>
        <Element index="1" value="0"/>
        <Element index="2" value="0.5"/>
        <Element index="3" value="0"/>
        <Element index="4" value="1"/>
        <Element index="5" value="1"/>
        <Element index="6" value="0.5"/>
        <Element index="7" value="0"/>
      </Property>
      <Property name="ScalarRangeInitialized" id="5713.ScalarRangeInitialized" number_of_elements="1">
        <Element index="0" value="0"/>
        <Domain name="bool" id="5713.ScalarRangeInitialized.bool"/>
      </Property>
    </Proxy>
    <Proxy group="piecewise_functions" type="PiecewiseFunction" id="6588" servers="21">
      <Property name="AllowDuplicateScalars" id="6588.AllowDuplicateScalars" number_of_elements="1">
        <Element index="0" value="1"/>
        <Domain name="bool" id="6588.AllowDuplicateScalars.bool"/>
      </Property>
      <Property name="Points" id="6588.Points" number_of_elements="8">
        <Element index="0" value="0"/>
        <Element index="1" value="0"/>
        <Element index="2" value="0.5"/>
        <Element index="3" value="0"/>
        <Element index="4" value="1"/>
        <Element index="5" value="1"/>
        <Element index="6" value="0.5"/>
        <Element index="7" value="0"/>
      </Property>
      <Property name="ScalarRangeInitialized" id="6588.ScalarRangeInitialized" number_of_elements="1">
        <Element index="0" value="0"/>
        <Domain name="bool" id="6588.ScalarRangeInitialized.bool"/>
      </Property>
    </Proxy>
    <Proxy group="piecewise_functions" type="PiecewiseFunction" id="5715" servers="21">
      <Property name="AllowDuplicateScalars" id="5715.AllowDuplicateScalars" number_of_elements="1">
        <Element index="0" value="1"/>
        <Domain name="bool" id="5715.AllowDuplicateScalars.bool"/>
      </Property>
      <Property name="Points" id="5715.Points" number_of_elements="8">
        <Element index="0" value="0"/>
        <Element index="1" value="0"/>
        <Element index="2" value="0.5"/>
        <Element index="3" value="0"/>
        <Element index="4" value="1"/>
        <Element index="5" value="1"/>
        <Element index="6" value="0.5"/>
        <Element index="7" value="0"/>
      </Property>
      <Property name="ScalarRangeInitialized" id="5715.ScalarRangeInitialized" number_of_elements="1">
        <Element index="0" value="0"/>
        <Domain name="bool" id="5715.ScalarRangeInitialized.bool"/>
      </Property>
    </Proxy>
    <Proxy group="piecewise_functions" type="PiecewiseFunction" id="6590" servers="21">
      <Property name="AllowDuplicateScalars" id="6590.AllowDuplicateScalars" number_of_elements="1">
        <Element index="0" value="1"/>
        <Domain name="bool" id="6590.AllowDuplicateScalars.bool"/>
      </Property>
      <Property name="Points" id="6590.Points" number_of_elements="8">
        <Element index="0" value="0"/>
        <Element index="1" value="0"/>
        <Element index="2" value="0.5"/>
        <Element index="3" value="0"/>
        <Element index="4" value="1"/>
        <Element index="5" value="1"/>
        <Element index="6" value="0.5"/>
        <Element index="7" value="0"/>
      </Property>
      <Property name="ScalarRangeInitialized" id="6590.ScalarRangeInitialized" number_of_elements="1">
        <Element index="0" value="0"/>
        <Domain name="bool" id="6590.ScalarRangeInitialized.bool"/>
      </Property>
    </Proxy>
    <Proxy group="piecewise_functions" type="PiecewiseFunction" id="5701" servers="21">
      <Property name="AllowDuplicateScalars" id="5701.AllowDuplicateScalars" number_of_elements="1">
        <Element index="0" value="1"/>
        <Domain name="bool" id="5701.AllowDuplicateScalars.bool"/>
      </Property>
      <Property name="Points" id="5701.Points" number_of_elements="8">
        <Element index="0" value="1.8"/>
        <Element index="1" value="0"/>
        <Element index="2" value="0.5"/>
        <Element index="3" value="0"/>
        <Element index="4" value="3.1"/>
        <Element index="5" value="1"/>
        <Element index="6" value="0.5"/>
        <Element index="7" value="0"/>
      </Property>
      <Property name="ScalarRangeInitialized" id="5701.ScalarRangeInitialized" number_of_elements="1">
        <Element index="0" value="1"/>
        <Domain name="bool" id="5701.ScalarRangeInitialized.bool"/>
      </Property>
    </Proxy>
    <Proxy group="piecewise_functions" type="PiecewiseFunction" id="6576" servers="21">
      <Property name="AllowDuplicateScalars" id="6576.AllowDuplicateScalars" number_of_elements="1">
        <Element index="0" value="1"/>
        <Domain name="bool" id="6576.AllowDuplicateScalars.bool"/>
      </Property>
      <Property name="Points" id="6576.Points" number_of_elements="8">
        <Element index="0" value="1.8"/>
        <Element index="1" value="0"/>
        <Element index="2" value="0.5"/>
        <Element index="3" value="0"/>
        <Element index="4" value="3.1"/>
        <Element index="5" value="1"/>
        <Element index="6" value="0.5"/>
        <Element index="7" value="0"/>
      </Property>
      <Property name="ScalarRangeInitialized" id="6576.ScalarRangeInitialized" number_of_elements="1">
        <Element index="0" value="1"/>
        <Domain name="bool" id="6576.ScalarRangeInitialized.bool"/>
      </Property>
    </Proxy>
    <Proxy group="annotations" type="GridAxes3DActor" id="4879" servers="21">
      <Property name="AxesToLabel" id="4879.AxesToLabel" number_of_elements="1">
        <Element index="0" value="63"/>
        <Domain name="range" id="4879.AxesToLabel.range"/>
      </Property>
      <Property name="DataPosition" id="4879.DataPosition" number_of_elements="3">
        <Element index="0" value="0"/>
        <Element index="1" value="0"/>
        <Element index="2" value="0"/>
        <Domain name="range" id="4879.DataPosition.range"/>
      </Property>
      <Property name="DataScale" id="4879.DataScale" number_of_elements="3">
        <Element index="0" value="1"/>
        <Element index="1" value="1"/>
        <Element index="2" value="1"/>
        <Domain name="range" id="4879.DataScale.range"/>
      </Property>
      <Property name="FacesToRender" id="4879.FacesToRender" number_of_elements="1">
        <Element index="0" value="63"/>
        <Domain name="range" id="4879.FacesToRender.range"/>
      </Property>
      <Property name="LabelUniqueEdgesOnly" id="4879.LabelUniqueEdgesOnly" number_of_elements="1">
        <Element index="0" value="1"/>
        <Domain name="bool" id="4879.LabelUniqueEdgesOnly.bool"/>
      </Property>
      <Property name="ModelBounds" id="4879.ModelBounds" number_of_elements="6">
        <Element index="0" value="0"/>
        <Element index="1" value="1"/>
        <Element index="2" value="0"/>
        <Element index="3" value="1"/>
        <Element index="4" value="0"/>
        <Element index="5" value="1"/>
      </Property>
      <Property name="ModelTransformMatrix" id="4879.ModelTransformMatrix" number_of_elements="16">
        <Element index="0" value="1"/>
        <Element index="1" value="0"/>
        <Element index="2" value="0"/>
        <Element index="3" value="0"/>
        <Element index="4" value="0"/>
        <Element index="5" value="1"/>
        <Element index="6" value="0"/>
        <Element index="7" value="0"/>
        <Element index="8" value="0"/>
        <Element index="9" value="0"/>
        <Element index="10" value="1"/>
        <Element index="11" value="0"/>
        <Element index="12" value="0"/>
        <Element index="13" value="0"/>
        <Element index="14" value="0"/>
        <Element index="15" value="1"/>
      </Property>
      <Property name="ShowEdges" id="4879.ShowEdges" number_of_elements="1">
        <Element index="0" value="1"/>
        <Domain name="bool" id="4879.ShowEdges.bool"/>
      </Property>
      <Property name="ShowGrid" id="4879.ShowGrid" number_of_elements="1">
        <Element index="0" value="0"/>
        <Domain name="bool" id="4879.ShowGrid.bool"/>
      </Property>
      <Property name="ShowTicks" id="4879.ShowTicks" number_of_elements="1">
        <Element index="0" value="1"/>
        <Domain name="bool" id="4879.ShowTicks.bool"/>
      </Property>
      <Property name="UseModelTransform" id="4879.UseModelTransform" number_of_elements="1">
        <Element index="0" value="0"/>
        <Domain name="range" id="4879.UseModelTransform.range"/>
      </Property>
      <Property name="Visibility" id="4879.Visibility" number_of_elements="1">
        <Element index="0" value="0"/>
        <Domain name="bool" id="4879.Visibility.bool"/>
      </Property>
      <Property name="XAxisLabels" id="4879.XAxisLabels">
        <Domain name="scalar_range" id="4879.XAxisLabels.scalar_range"/>
      </Property>
      <Property name="XAxisNotation" id="4879.XAxisNotation" number_of_elements="1">
        <Element index="0" value="0"/>
        <Domain name="enum" id="4879.XAxisNotation.enum">
          <Entry value="0" text="Mixed"/>
          <Entry value="1" text="Scientific"/>
          <Entry value="2" text="Fixed"/>
        </Domain>
      </Property>
      <Property name="XAxisPrecision" id="4879.XAxisPrecision" number_of_elements="1">
        <Element index="0" value="2"/>
        <Domain name="range" id="4879.XAxisPrecision.range"/>
      </Property>
      <Property name="XAxisUseCustomLabels" id="4879.XAxisUseCustomLabels" number_of_elements="1">
        <Element index="0" value="0"/>
        <Domain name="bool" id="4879.XAxisUseCustomLabels.bool"/>
      </Property>
      <Property name="XTitle" id="4879.XTitle" number_of_elements="1">
        <Element index="0" value="X Axis"/>
      </Property>
      <Property name="YAxisLabels" id="4879.YAxisLabels">
        <Domain name="scalar_range" id="4879.YAxisLabels.scalar_range"/>
      </Property>
      <Property name="YAxisNotation" id="4879.YAxisNotation" number_of_elements="1">
        <Element index="0" value="0"/>
        <Domain name="enum" id="4879.YAxisNotation.enum">
          <Entry value="0" text="Mixed"/>
          <Entry value="1" text="Scientific"/>
          <Entry value="2" text="Fixed"/>
        </Domain>
      </Property>
      <Property name="YAxisPrecision" id="4879.YAxisPrecision" number_of_elements="1">
        <Element index="0" value="2"/>
        <Domain name="range" id="4879.YAxisPrecision.range"/>
      </Property>
      <Property name="YAxisUseCustomLabels" id="4879.YAxisUseCustomLabels" number_of_elements="1">
        <Element index="0" value="0"/>
        <Domain name="bool" id="4879.YAxisUseCustomLabels.bool"/>
      </Property>
      <Property name="YTitle" id="4879.YTitle" number_of_elements="1">
        <Element index="0" value="Y Axis"/>
      </Property>
      <Property name="ZAxisLabels" id="4879.ZAxisLabels">
        <Domain name="scalar_range" id="4879.ZAxisLabels.scalar_range"/>
      </Property>
      <Property name="ZAxisNotation" id="4879.ZAxisNotation" number_of_elements="1">
        <Element index="0" value="0"/>
        <Domain name="enum" id="4879.ZAxisNotation.enum">
          <Entry value="0" text="Mixed"/>
          <Entry value="1" text="Scientific"/>
          <Entry value="2" text="Fixed"/>
        </Domain>
      </Property>
      <Property name="ZAxisPrecision" id="4879.ZAxisPrecision" number_of_elements="1">
        <Element index="0" value="2"/>
        <Domain name="range" id="4879.ZAxisPrecision.range"/>
      </Property>
      <Property name="ZAxisUseCustomLabels" id="4879.ZAxisUseCustomLabels" number_of_elements="1">
        <Element index="0" value="0"/>
        <Domain name="bool" id="4879.ZAxisUseCustomLabels.bool"/>
      </Property>
      <Property name="ZTitle" id="4879.ZTitle" number_of_elements="1">
        <Element index="0" value="Z Axis"/>
      </Property>
      <Property name="CullBackface" id="4879.CullBackface" number_of_elements="1">
        <Element index="0" value="0"/>
        <Domain name="bool" id="4879.CullBackface.bool"/>
      </Property>
      <Property name="CullFrontface" id="4879.CullFrontface" number_of_elements="1">
        <Element index="0" value="1"/>
        <Domain name="bool" id="4879.CullFrontface.bool"/>
      </Property>
      <Property name="GridColor" id="4879.GridColor" number_of_elements="3">
        <Element index="0" value="1"/>
        <Element index="1" value="1"/>
        <Element index="2" value="1"/>
        <Domain name="range" id="4879.GridColor.range"/>
      </Property>
      <Property name="XLabelBold" id="4879.XLabelBold" number_of_elements="1">
        <Element index="0" value="0"/>
        <Domain name="bool" id="4879.XLabelBold.bool"/>
      </Property>
      <Property name="XLabelColor" id="4879.XLabelColor" number_of_elements="3">
        <Element index="0" value="1"/>
        <Element index="1" value="1"/>
        <Element index="2" value="1"/>
        <Domain name="range" id="4879.XLabelColor.range"/>
      </Property>
      <Property name="XLabelFontFamily" id="4879.XLabelFontFamily" number_of_elements="1">
        <Element index="0" value="0"/>
        <Domain name="enum" id="4879.XLabelFontFamily.enum">
          <Entry value="0" text="Arial"/>
          <Entry value="1" text="Courier"/>
          <Entry value="2" text="Times"/>
        </Domain>
      </Property>
      <Property name="XLabelFontSize" id="4879.XLabelFontSize" number_of_elements="1">
        <Element index="0" value="12"/>
        <Domain name="range" id="4879.XLabelFontSize.range"/>
      </Property>
      <Property name="XLabelItalic" id="4879.XLabelItalic" number_of_elements="1">
        <Element index="0" value="0"/>
        <Domain name="bool" id="4879.XLabelItalic.bool"/>
      </Property>
      <Property name="XLabelOpacity" id="4879.XLabelOpacity" number_of_elements="1">
        <Element index="0" value="1"/>
        <Domain name="range" id="4879.XLabelOpacity.range"/>
      </Property>
      <Property name="XLabelShadow" id="4879.XLabelShadow" number_of_elements="1">
        <Element index="0" value="0"/>
        <Domain name="bool" id="4879.XLabelShadow.bool"/>
      </Property>
      <Property name="XTitleBold" id="4879.XTitleBold" number_of_elements="1">
        <Element index="0" value="0"/>
        <Domain name="bool" id="4879.XTitleBold.bool"/>
      </Property>
      <Property name="XTitleColor" id="4879.XTitleColor" number_of_elements="3">
        <Element index="0" value="1"/>
        <Element index="1" value="1"/>
        <Element index="2" value="1"/>
        <Domain name="range" id="4879.XTitleColor.range"/>
      </Property>
      <Property name="XTitleFontFamily" id="4879.XTitleFontFamily" number_of_elements="1">
        <Element index="0" value="0"/>
        <Domain name="enum" id="4879.XTitleFontFamily.enum">
          <Entry value="0" text="Arial"/>
          <Entry value="1" text="Courier"/>
          <Entry value="2" text="Times"/>
        </Domain>
      </Property>
      <Property name="XTitleFontSize" id="4879.XTitleFontSize" number_of_elements="1">
        <Element index="0" value="12"/>
        <Domain name="range" id="4879.XTitleFontSize.range"/>
      </Property>
      <Property name="XTitleItalic" id="4879.XTitleItalic" number_of_elements="1">
        <Element index="0" value="0"/>
        <Domain name="bool" id="4879.XTitleItalic.bool"/>
      </Property>
      <Property name="XTitleOpacity" id="4879.XTitleOpacity" number_of_elements="1">
        <Element index="0" value="1"/>
        <Domain name="range" id="4879.XTitleOpacity.range"/>
      </Property>
      <Property name="XTitleShadow" id="4879.XTitleShadow" number_of_elements="1">
        <Element index="0" value="0"/>
        <Domain name="bool" id="4879.XTitleShadow.bool"/>
      </Property>
      <Property name="YLabelBold" id="4879.YLabelBold" number_of_elements="1">
        <Element index="0" value="0"/>
        <Domain name="bool" id="4879.YLabelBold.bool"/>
      </Property>
      <Property name="YLabelColor" id="4879.YLabelColor" number_of_elements="3">
        <Element index="0" value="1"/>
        <Element index="1" value="1"/>
        <Element index="2" value="1"/>
        <Domain name="range" id="4879.YLabelColor.range"/>
      </Property>
      <Property name="YLabelFontFamily" id="4879.YLabelFontFamily" number_of_elements="1">
        <Element index="0" value="0"/>
        <Domain name="enum" id="4879.YLabelFontFamily.enum">
          <Entry value="0" text="Arial"/>
          <Entry value="1" text="Courier"/>
          <Entry value="2" text="Times"/>
        </Domain>
      </Property>
      <Property name="YLabelFontSize" id="4879.YLabelFontSize" number_of_elements="1">
        <Element index="0" value="12"/>
        <Domain name="range" id="4879.YLabelFontSize.range"/>
      </Property>
      <Property name="YLabelItalic" id="4879.YLabelItalic" number_of_elements="1">
        <Element index="0" value="0"/>
        <Domain name="bool" id="4879.YLabelItalic.bool"/>
      </Property>
      <Property name="YLabelOpacity" id="4879.YLabelOpacity" number_of_elements="1">
        <Element index="0" value="1"/>
        <Domain name="range" id="4879.YLabelOpacity.range"/>
      </Property>
      <Property name="YLabelShadow" id="4879.YLabelShadow" number_of_elements="1">
        <Element index="0" value="0"/>
        <Domain name="bool" id="4879.YLabelShadow.bool"/>
      </Property>
      <Property name="YTitleBold" id="4879.YTitleBold" number_of_elements="1">
        <Element index="0" value="0"/>
        <Domain name="bool" id="4879.YTitleBold.bool"/>
      </Property>
      <Property name="YTitleColor" id="4879.YTitleColor" number_of_elements="3">
        <Element index="0" value="1"/>
        <Element index="1" value="1"/>
        <Element index="2" value="1"/>
        <Domain name="range" id="4879.YTitleColor.range"/>
      </Property>
      <Property name="YTitleFontFamily" id="4879.YTitleFontFamily" number_of_elements="1">
        <Element index="0" value="0"/>
        <Domain name="enum" id="4879.YTitleFontFamily.enum">
          <Entry value="0" text="Arial"/>
          <Entry value="1" text="Courier"/>
          <Entry value="2" text="Times"/>
        </Domain>
      </Property>
      <Property name="YTitleFontSize" id="4879.YTitleFontSize" number_of_elements="1">
        <Element index="0" value="12"/>
        <Domain name="range" id="4879.YTitleFontSize.range"/>
      </Property>
      <Property name="YTitleItalic" id="4879.YTitleItalic" number_of_elements="1">
        <Element index="0" value="0"/>
        <Domain name="bool" id="4879.YTitleItalic.bool"/>
      </Property>
      <Property name="YTitleOpacity" id="4879.YTitleOpacity" number_of_elements="1">
        <Element index="0" value="1"/>
        <Domain name="range" id="4879.YTitleOpacity.range"/>
      </Property>
      <Property name="YTitleShadow" id="4879.YTitleShadow" number_of_elements="1">
        <Element index="0" value="0"/>
        <Domain name="bool" id="4879.YTitleShadow.bool"/>
      </Property>
      <Property name="ZLabelBold" id="4879.ZLabelBold" number_of_elements="1">
        <Element index="0" value="0"/>
        <Domain name="bool" id="4879.ZLabelBold.bool"/>
      </Property>
      <Property name="ZLabelColor" id="4879.ZLabelColor" number_of_elements="3">
        <Element index="0" value="1"/>
        <Element index="1" value="1"/>
        <Element index="2" value="1"/>
        <Domain name="range" id="4879.ZLabelColor.range"/>
      </Property>
      <Property name="ZLabelFontFamily" id="4879.ZLabelFontFamily" number_of_elements="1">
        <Element index="0" value="0"/>
        <Domain name="enum" id="4879.ZLabelFontFamily.enum">
          <Entry value="0" text="Arial"/>
          <Entry value="1" text="Courier"/>
          <Entry value="2" text="Times"/>
        </Domain>
      </Property>
      <Property name="ZLabelFontSize" id="4879.ZLabelFontSize" number_of_elements="1">
        <Element index="0" value="12"/>
        <Domain name="range" id="4879.ZLabelFontSize.range"/>
      </Property>
      <Property name="ZLabelItalic" id="4879.ZLabelItalic" number_of_elements="1">
        <Element index="0" value="0"/>
        <Domain name="bool" id="4879.ZLabelItalic.bool"/>
      </Property>
      <Property name="ZLabelOpacity" id="4879.ZLabelOpacity" number_of_elements="1">
        <Element index="0" value="1"/>
        <Domain name="range" id="4879.ZLabelOpacity.range"/>
      </Property>
      <Property name="ZLabelShadow" id="4879.ZLabelShadow" number_of_elements="1">
        <Element index="0" value="0"/>
        <Domain name="bool" id="4879.ZLabelShadow.bool"/>
      </Property>
      <Property name="ZTitleBold" id="4879.ZTitleBold" number_of_elements="1">
        <Element index="0" value="0"/>
        <Domain name="bool" id="4879.ZTitleBold.bool"/>
      </Property>
      <Property name="ZTitleColor" id="4879.ZTitleColor" number_of_elements="3">
        <Element index="0" value="1"/>
        <Element index="1" value="1"/>
        <Element index="2" value="1"/>
        <Domain name="range" id="4879.ZTitleColor.range"/>
      </Property>
      <Property name="ZTitleFontFamily" id="4879.ZTitleFontFamily" number_of_elements="1">
        <Element index="0" value="0"/>
        <Domain name="enum" id="4879.ZTitleFontFamily.enum">
          <Entry value="0" text="Arial"/>
          <Entry value="1" text="Courier"/>
          <Entry value="2" text="Times"/>
        </Domain>
      </Property>
      <Property name="ZTitleFontSize" id="4879.ZTitleFontSize" number_of_elements="1">
        <Element index="0" value="12"/>
        <Domain name="range" id="4879.ZTitleFontSize.range"/>
      </Property>
      <Property name="ZTitleItalic" id="4879.ZTitleItalic" number_of_elements="1">
        <Element index="0" value="0"/>
        <Domain name="bool" id="4879.ZTitleItalic.bool"/>
      </Property>
      <Property name="ZTitleOpacity" id="4879.ZTitleOpacity" number_of_elements="1">
        <Element index="0" value="1"/>
        <Domain name="range" id="4879.ZTitleOpacity.range"/>
      </Property>
      <Property name="ZTitleShadow" id="4879.ZTitleShadow" number_of_elements="1">
        <Element index="0" value="0"/>
        <Domain name="bool" id="4879.ZTitleShadow.bool"/>
      </Property>
    </Proxy>
    <Proxy group="annotations" type="GridAxes3DActor" id="5754" servers="21">
      <Property name="AxesToLabel" id="5754.AxesToLabel" number_of_elements="1">
        <Element index="0" value="63"/>
        <Domain name="range" id="5754.AxesToLabel.range"/>
      </Property>
      <Property name="DataPosition" id="5754.DataPosition" number_of_elements="3">
        <Element index="0" value="0"/>
        <Element index="1" value="0"/>
        <Element index="2" value="0"/>
        <Domain name="range" id="5754.DataPosition.range"/>
      </Property>
      <Property name="DataScale" id="5754.DataScale" number_of_elements="3">
        <Element index="0" value="1"/>
        <Element index="1" value="1"/>
        <Element index="2" value="1"/>
        <Domain name="range" id="5754.DataScale.range"/>
      </Property>
      <Property name="FacesToRender" id="5754.FacesToRender" number_of_elements="1">
        <Element index="0" value="63"/>
        <Domain name="range" id="5754.FacesToRender.range"/>
      </Property>
      <Property name="LabelUniqueEdgesOnly" id="5754.LabelUniqueEdgesOnly" number_of_elements="1">
        <Element index="0" value="1"/>
        <Domain name="bool" id="5754.LabelUniqueEdgesOnly.bool"/>
      </Property>
      <Property name="ModelBounds" id="5754.ModelBounds" number_of_elements="6">
        <Element index="0" value="0"/>
        <Element index="1" value="1"/>
        <Element index="2" value="0"/>
        <Element index="3" value="1"/>
        <Element index="4" value="0"/>
        <Element index="5" value="1"/>
      </Property>
      <Property name="ModelTransformMatrix" id="5754.ModelTransformMatrix" number_of_elements="16">
        <Element index="0" value="1"/>
        <Element index="1" value="0"/>
        <Element index="2" value="0"/>
        <Element index="3" value="0"/>
        <Element index="4" value="0"/>
        <Element index="5" value="1"/>
        <Element index="6" value="0"/>
        <Element index="7" value="0"/>
        <Element index="8" value="0"/>
        <Element index="9" value="0"/>
        <Element index="10" value="1"/>
        <Element index="11" value="0"/>
        <Element index="12" value="0"/>
        <Element index="13" value="0"/>
        <Element index="14" value="0"/>
        <Element index="15" value="1"/>
      </Property>
      <Property name="ShowEdges" id="5754.ShowEdges" number_of_elements="1">
        <Element index="0" value="1"/>
        <Domain name="bool" id="5754.ShowEdges.bool"/>
      </Property>
      <Property name="ShowGrid" id="5754.ShowGrid" number_of_elements="1">
        <Element index="0" value="0"/>
        <Domain name="bool" id="5754.ShowGrid.bool"/>
      </Property>
      <Property name="ShowTicks" id="5754.ShowTicks" number_of_elements="1">
        <Element index="0" value="1"/>
        <Domain name="bool" id="5754.ShowTicks.bool"/>
      </Property>
      <Property name="UseModelTransform" id="5754.UseModelTransform" number_of_elements="1">
        <Element index="0" value="0"/>
        <Domain name="range" id="5754.UseModelTransform.range"/>
      </Property>
      <Property name="Visibility" id="5754.Visibility" number_of_elements="1">
        <Element index="0" value="0"/>
        <Domain name="bool" id="5754.Visibility.bool"/>
      </Property>
      <Property name="XAxisLabels" id="5754.XAxisLabels">
        <Domain name="scalar_range" id="5754.XAxisLabels.scalar_range"/>
      </Property>
      <Property name="XAxisNotation" id="5754.XAxisNotation" number_of_elements="1">
        <Element index="0" value="0"/>
        <Domain name="enum" id="5754.XAxisNotation.enum">
          <Entry value="0" text="Mixed"/>
          <Entry value="1" text="Scientific"/>
          <Entry value="2" text="Fixed"/>
        </Domain>
      </Property>
      <Property name="XAxisPrecision" id="5754.XAxisPrecision" number_of_elements="1">
        <Element index="0" value="2"/>
        <Domain name="range" id="5754.XAxisPrecision.range"/>
      </Property>
      <Property name="XAxisUseCustomLabels" id="5754.XAxisUseCustomLabels" number_of_elements="1">
        <Element index="0" value="0"/>
        <Domain name="bool" id="5754.XAxisUseCustomLabels.bool"/>
      </Property>
      <Property name="XTitle" id="5754.XTitle" number_of_elements="1">
        <Element index="0" value="X Axis"/>
      </Property>
      <Property name="YAxisLabels" id="5754.YAxisLabels">
        <Domain name="scalar_range" id="5754.YAxisLabels.scalar_range"/>
      </Property>
      <Property name="YAxisNotation" id="5754.YAxisNotation" number_of_elements="1">
        <Element index="0" value="0"/>
        <Domain name="enum" id="5754.YAxisNotation.enum">
          <Entry value="0" text="Mixed"/>
          <Entry value="1" text="Scientific"/>
          <Entry value="2" text="Fixed"/>
        </Domain>
      </Property>
      <Property name="YAxisPrecision" id="5754.YAxisPrecision" number_of_elements="1">
        <Element index="0" value="2"/>
        <Domain name="range" id="5754.YAxisPrecision.range"/>
      </Property>
      <Property name="YAxisUseCustomLabels" id="5754.YAxisUseCustomLabels" number_of_elements="1">
        <Element index="0" value="0"/>
        <Domain name="bool" id="5754.YAxisUseCustomLabels.bool"/>
      </Property>
      <Property name="YTitle" id="5754.YTitle" number_of_elements="1">
        <Element index="0" value="Y Axis"/>
      </Property>
      <Property name="ZAxisLabels" id="5754.ZAxisLabels">
        <Domain name="scalar_range" id="5754.ZAxisLabels.scalar_range"/>
      </Property>
      <Property name="ZAxisNotation" id="5754.ZAxisNotation" number_of_elements="1">
        <Element index="0" value="0"/>
        <Domain name="enum" id="5754.ZAxisNotation.enum">
          <Entry value="0" text="Mixed"/>
          <Entry value="1" text="Scientific"/>
          <Entry value="2" text="Fixed"/>
        </Domain>
      </Property>
      <Property name="ZAxisPrecision" id="5754.ZAxisPrecision" number_of_elements="1">
        <Element index="0" value="2"/>
        <Domain name="range" id="5754.ZAxisPrecision.range"/>
      </Property>
      <Property name="ZAxisUseCustomLabels" id="5754.ZAxisUseCustomLabels" number_of_elements="1">
        <Element index="0" value="0"/>
        <Domain name="bool" id="5754.ZAxisUseCustomLabels.bool"/>
      </Property>
      <Property name="ZTitle" id="5754.ZTitle" number_of_elements="1">
        <Element index="0" value="Z Axis"/>
      </Property>
      <Property name="CullBackface" id="5754.CullBackface" number_of_elements="1">
        <Element index="0" value="0"/>
        <Domain name="bool" id="5754.CullBackface.bool"/>
      </Property>
      <Property name="CullFrontface" id="5754.CullFrontface" number_of_elements="1">
        <Element index="0" value="1"/>
        <Domain name="bool" id="5754.CullFrontface.bool"/>
      </Property>
      <Property name="GridColor" id="5754.GridColor" number_of_elements="3">
        <Element index="0" value="1"/>
        <Element index="1" value="1"/>
        <Element index="2" value="1"/>
        <Domain name="range" id="5754.GridColor.range"/>
      </Property>
      <Property name="XLabelBold" id="5754.XLabelBold" number_of_elements="1">
        <Element index="0" value="0"/>
        <Domain name="bool" id="5754.XLabelBold.bool"/>
      </Property>
      <Property name="XLabelColor" id="5754.XLabelColor" number_of_elements="3">
        <Element index="0" value="1"/>
        <Element index="1" value="1"/>
        <Element index="2" value="1"/>
        <Domain name="range" id="5754.XLabelColor.range"/>
      </Property>
      <Property name="XLabelFontFamily" id="5754.XLabelFontFamily" number_of_elements="1">
        <Element index="0" value="0"/>
        <Domain name="enum" id="5754.XLabelFontFamily.enum">
          <Entry value="0" text="Arial"/>
          <Entry value="1" text="Courier"/>
          <Entry value="2" text="Times"/>
        </Domain>
      </Property>
      <Property name="XLabelFontSize" id="5754.XLabelFontSize" number_of_elements="1">
        <Element index="0" value="12"/>
        <Domain name="range" id="5754.XLabelFontSize.range"/>
      </Property>
      <Property name="XLabelItalic" id="5754.XLabelItalic" number_of_elements="1">
        <Element index="0" value="0"/>
        <Domain name="bool" id="5754.XLabelItalic.bool"/>
      </Property>
      <Property name="XLabelOpacity" id="5754.XLabelOpacity" number_of_elements="1">
        <Element index="0" value="1"/>
        <Domain name="range" id="5754.XLabelOpacity.range"/>
      </Property>
      <Property name="XLabelShadow" id="5754.XLabelShadow" number_of_elements="1">
        <Element index="0" value="0"/>
        <Domain name="bool" id="5754.XLabelShadow.bool"/>
      </Property>
      <Property name="XTitleBold" id="5754.XTitleBold" number_of_elements="1">
        <Element index="0" value="0"/>
        <Domain name="bool" id="5754.XTitleBold.bool"/>
      </Property>
      <Property name="XTitleColor" id="5754.XTitleColor" number_of_elements="3">
        <Element index="0" value="1"/>
        <Element index="1" value="1"/>
        <Element index="2" value="1"/>
        <Domain name="range" id="5754.XTitleColor.range"/>
      </Property>
      <Property name="XTitleFontFamily" id="5754.XTitleFontFamily" number_of_elements="1">
        <Element index="0" value="0"/>
        <Domain name="enum" id="5754.XTitleFontFamily.enum">
          <Entry value="0" text="Arial"/>
          <Entry value="1" text="Courier"/>
          <Entry value="2" text="Times"/>
        </Domain>
      </Property>
      <Property name="XTitleFontSize" id="5754.XTitleFontSize" number_of_elements="1">
        <Element index="0" value="12"/>
        <Domain name="range" id="5754.XTitleFontSize.range"/>
      </Property>
      <Property name="XTitleItalic" id="5754.XTitleItalic" number_of_elements="1">
        <Element index="0" value="0"/>
        <Domain name="bool" id="5754.XTitleItalic.bool"/>
      </Property>
      <Property name="XTitleOpacity" id="5754.XTitleOpacity" number_of_elements="1">
        <Element index="0" value="1"/>
        <Domain name="range" id="5754.XTitleOpacity.range"/>
      </Property>
      <Property name="XTitleShadow" id="5754.XTitleShadow" number_of_elements="1">
        <Element index="0" value="0"/>
        <Domain name="bool" id="5754.XTitleShadow.bool"/>
      </Property>
      <Property name="YLabelBold" id="5754.YLabelBold" number_of_elements="1">
        <Element index="0" value="0"/>
        <Domain name="bool" id="5754.YLabelBold.bool"/>
      </Property>
      <Property name="YLabelColor" id="5754.YLabelColor" number_of_elements="3">
        <Element index="0" value="1"/>
        <Element index="1" value="1"/>
        <Element index="2" value="1"/>
        <Domain name="range" id="5754.YLabelColor.range"/>
      </Property>
      <Property name="YLabelFontFamily" id="5754.YLabelFontFamily" number_of_elements="1">
        <Element index="0" value="0"/>
        <Domain name="enum" id="5754.YLabelFontFamily.enum">
          <Entry value="0" text="Arial"/>
          <Entry value="1" text="Courier"/>
          <Entry value="2" text="Times"/>
        </Domain>
      </Property>
      <Property name="YLabelFontSize" id="5754.YLabelFontSize" number_of_elements="1">
        <Element index="0" value="12"/>
        <Domain name="range" id="5754.YLabelFontSize.range"/>
      </Property>
      <Property name="YLabelItalic" id="5754.YLabelItalic" number_of_elements="1">
        <Element index="0" value="0"/>
        <Domain name="bool" id="5754.YLabelItalic.bool"/>
      </Property>
      <Property name="YLabelOpacity" id="5754.YLabelOpacity" number_of_elements="1">
        <Element index="0" value="1"/>
        <Domain name="range" id="5754.YLabelOpacity.range"/>
      </Property>
      <Property name="YLabelShadow" id="5754.YLabelShadow" number_of_elements="1">
        <Element index="0" value="0"/>
        <Domain name="bool" id="5754.YLabelShadow.bool"/>
      </Property>
      <Property name="YTitleBold" id="5754.YTitleBold" number_of_elements="1">
        <Element index="0" value="0"/>
        <Domain name="bool" id="5754.YTitleBold.bool"/>
      </Property>
      <Property name="YTitleColor" id="5754.YTitleColor" number_of_elements="3">
        <Element index="0" value="1"/>
        <Element index="1" value="1"/>
        <Element index="2" value="1"/>
        <Domain name="range" id="5754.YTitleColor.range"/>
      </Property>
      <Property name="YTitleFontFamily" id="5754.YTitleFontFamily" number_of_elements="1">
        <Element index="0" value="0"/>
        <Domain name="enum" id="5754.YTitleFontFamily.enum">
          <Entry value="0" text="Arial"/>
          <Entry value="1" text="Courier"/>
          <Entry value="2" text="Times"/>
        </Domain>
      </Property>
      <Property name="YTitleFontSize" id="5754.YTitleFontSize" number_of_elements="1">
        <Element index="0" value="12"/>
        <Domain name="range" id="5754.YTitleFontSize.range"/>
      </Property>
      <Property name="YTitleItalic" id="5754.YTitleItalic" number_of_elements="1">
        <Element index="0" value="0"/>
        <Domain name="bool" id="5754.YTitleItalic.bool"/>
      </Property>
      <Property name="YTitleOpacity" id="5754.YTitleOpacity" number_of_elements="1">
        <Element index="0" value="1"/>
        <Domain name="range" id="5754.YTitleOpacity.range"/>
      </Property>
      <Property name="YTitleShadow" id="5754.YTitleShadow" number_of_elements="1">
        <Element index="0" value="0"/>
        <Domain name="bool" id="5754.YTitleShadow.bool"/>
      </Property>
      <Property name="ZLabelBold" id="5754.ZLabelBold" number_of_elements="1">
        <Element index="0" value="0"/>
        <Domain name="bool" id="5754.ZLabelBold.bool"/>
      </Property>
      <Property name="ZLabelColor" id="5754.ZLabelColor" number_of_elements="3">
        <Element index="0" value="1"/>
        <Element index="1" value="1"/>
        <Element index="2" value="1"/>
        <Domain name="range" id="5754.ZLabelColor.range"/>
      </Property>
      <Property name="ZLabelFontFamily" id="5754.ZLabelFontFamily" number_of_elements="1">
        <Element index="0" value="0"/>
        <Domain name="enum" id="5754.ZLabelFontFamily.enum">
          <Entry value="0" text="Arial"/>
          <Entry value="1" text="Courier"/>
          <Entry value="2" text="Times"/>
        </Domain>
      </Property>
      <Property name="ZLabelFontSize" id="5754.ZLabelFontSize" number_of_elements="1">
        <Element index="0" value="12"/>
        <Domain name="range" id="5754.ZLabelFontSize.range"/>
      </Property>
      <Property name="ZLabelItalic" id="5754.ZLabelItalic" number_of_elements="1">
        <Element index="0" value="0"/>
        <Domain name="bool" id="5754.ZLabelItalic.bool"/>
      </Property>
      <Property name="ZLabelOpacity" id="5754.ZLabelOpacity" number_of_elements="1">
        <Element index="0" value="1"/>
        <Domain name="range" id="5754.ZLabelOpacity.range"/>
      </Property>
      <Property name="ZLabelShadow" id="5754.ZLabelShadow" number_of_elements="1">
        <Element index="0" value="0"/>
        <Domain name="bool" id="5754.ZLabelShadow.bool"/>
      </Property>
      <Property name="ZTitleBold" id="5754.ZTitleBold" number_of_elements="1">
        <Element index="0" value="0"/>
        <Domain name="bool" id="5754.ZTitleBold.bool"/>
      </Property>
      <Property name="ZTitleColor" id="5754.ZTitleColor" number_of_elements="3">
        <Element index="0" value="1"/>
        <Element index="1" value="1"/>
        <Element index="2" value="1"/>
        <Domain name="range" id="5754.ZTitleColor.range"/>
      </Property>
      <Property name="ZTitleFontFamily" id="5754.ZTitleFontFamily" number_of_elements="1">
        <Element index="0" value="0"/>
        <Domain name="enum" id="5754.ZTitleFontFamily.enum">
          <Entry value="0" text="Arial"/>
          <Entry value="1" text="Courier"/>
          <Entry value="2" text="Times"/>
        </Domain>
      </Property>
      <Property name="ZTitleFontSize" id="5754.ZTitleFontSize" number_of_elements="1">
        <Element index="0" value="12"/>
        <Domain name="range" id="5754.ZTitleFontSize.range"/>
      </Property>
      <Property name="ZTitleItalic" id="5754.ZTitleItalic" number_of_elements="1">
        <Element index="0" value="0"/>
        <Domain name="bool" id="5754.ZTitleItalic.bool"/>
      </Property>
      <Property name="ZTitleOpacity" id="5754.ZTitleOpacity" number_of_elements="1">
        <Element index="0" value="1"/>
        <Domain name="range" id="5754.ZTitleOpacity.range"/>
      </Property>
      <Property name="ZTitleShadow" id="5754.ZTitleShadow" number_of_elements="1">
        <Element index="0" value="0"/>
        <Domain name="bool" id="5754.ZTitleShadow.bool"/>
      </Property>
    </Proxy>
    <Proxy group="misc" type="RepresentationAnimationHelper" id="5717" servers="16">
      <Property name="Source" id="5717.Source" number_of_elements="1">
        <Proxy value="4891"/>
      </Property>
    </Proxy>
    <Proxy group="misc" type="RepresentationAnimationHelper" id="6592" servers="16">
      <Property name="Source" id="6592.Source" number_of_elements="1">
        <Proxy value="5766"/>
      </Property>
    </Proxy>
    <Proxy group="sources" type="ArrowSource" id="4924" servers="1">
      <Property name="Invert" id="4924.Invert" number_of_elements="1">
        <Element index="0" value="0"/>
        <Domain name="bool" id="4924.Invert.bool"/>
      </Property>
      <Property name="ShaftRadius" id="4924.ShaftRadius" number_of_elements="1">
        <Element index="0" value="0.03"/>
        <Domain name="range" id="4924.ShaftRadius.range"/>
      </Property>
      <Property name="ShaftResolution" id="4924.ShaftResolution" number_of_elements="1">
        <Element index="0" value="6"/>
        <Domain name="range" id="4924.ShaftResolution.range"/>
      </Property>
      <Property name="TipLength" id="4924.TipLength" number_of_elements="1">
        <Element index="0" value="0.35"/>
        <Domain name="range" id="4924.TipLength.range"/>
      </Property>
      <Property name="TipRadius" id="4924.TipRadius" number_of_elements="1">
        <Element index="0" value="0.1"/>
        <Domain name="range" id="4924.TipRadius.range"/>
      </Property>
      <Property name="TipResolution" id="4924.TipResolution" number_of_elements="1">
        <Element index="0" value="6"/>
        <Domain name="range" id="4924.TipResolution.range"/>
      </Property>
    </Proxy>
    <Proxy group="sources" type="ConeSource" id="4935" servers="1">
      <Property name="Capping" id="4935.Capping" number_of_elements="1">
        <Element index="0" value="1"/>
        <Domain name="bool" id="4935.Capping.bool"/>
      </Property>
      <Property name="Center" id="4935.Center" number_of_elements="3">
        <Element index="0" value="0"/>
        <Element index="1" value="0"/>
        <Element index="2" value="0"/>
        <Domain name="range" id="4935.Center.range"/>
      </Property>
      <Property name="Direction" id="4935.Direction" number_of_elements="3">
        <Element index="0" value="1"/>
        <Element index="1" value="0"/>
        <Element index="2" value="0"/>
        <Domain name="range" id="4935.Direction.range"/>
      </Property>
      <Property name="Height" id="4935.Height" number_of_elements="1">
        <Element index="0" value="1"/>
        <Domain name="range" id="4935.Height.range"/>
      </Property>
      <Property name="Radius" id="4935.Radius" number_of_elements="1">
        <Element index="0" value="0.5"/>
        <Domain name="range" id="4935.Radius.range"/>
      </Property>
      <Property name="Resolution" id="4935.Resolution" number_of_elements="1">
        <Element index="0" value="6"/>
        <Domain name="range" id="4935.Resolution.range"/>
      </Property>
    </Proxy>
    <Proxy group="sources" type="CubeSource" id="4946" servers="1">
      <Property name="Center" id="4946.Center" number_of_elements="3">
        <Element index="0" value="0"/>
        <Element index="1" value="0"/>
        <Element index="2" value="0"/>
        <Domain name="range" id="4946.Center.range"/>
      </Property>
      <Property name="XLength" id="4946.XLength" number_of_elements="1">
        <Element index="0" value="1"/>
        <Domain name="range" id="4946.XLength.range"/>
      </Property>
      <Property name="YLength" id="4946.YLength" number_of_elements="1">
        <Element index="0" value="1"/>
        <Domain name="range" id="4946.YLength.range"/>
      </Property>
      <Property name="ZLength" id="4946.ZLength" number_of_elements="1">
        <Element index="0" value="1"/>
        <Domain name="range" id="4946.ZLength.range"/>
      </Property>
    </Proxy>
    <Proxy group="sources" type="CylinderSource" id="4957" servers="1">
      <Property name="Capping" id="4957.Capping" number_of_elements="1">
        <Element index="0" value="1"/>
        <Domain name="bool" id="4957.Capping.bool"/>
      </Property>
      <Property name="Center" id="4957.Center" number_of_elements="3">
        <Element index="0" value="0"/>
        <Element index="1" value="0"/>
        <Element index="2" value="0"/>
        <Domain name="range" id="4957.Center.range"/>
      </Property>
      <Property name="Height" id="4957.Height" number_of_elements="1">
        <Element index="0" value="1"/>
        <Domain name="range" id="4957.Height.range"/>
      </Property>
      <Property name="Radius" id="4957.Radius" number_of_elements="1">
        <Element index="0" value="0.5"/>
        <Domain name="range" id="4957.Radius.range"/>
      </Property>
      <Property name="Resolution" id="4957.Resolution" number_of_elements="1">
        <Element index="0" value="6"/>
        <Domain name="range" id="4957.Resolution.range"/>
      </Property>
    </Proxy>
    <Proxy group="sources" type="LineSource" id="4968" servers="1">
      <Property name="Point1" id="4968.Point1" number_of_elements="3">
        <Element index="0" value="-0.5"/>
        <Element index="1" value="0"/>
        <Element index="2" value="0"/>
        <Domain name="range" id="4968.Point1.range"/>
      </Property>
      <Property name="Point2" id="4968.Point2" number_of_elements="3">
        <Element index="0" value="0.5"/>
        <Element index="1" value="0"/>
        <Element index="2" value="0"/>
        <Domain name="range" id="4968.Point2.range"/>
      </Property>
      <Property name="Resolution" id="4968.Resolution" number_of_elements="1">
        <Element index="0" value="6"/>
        <Domain name="range" id="4968.Resolution.range"/>
      </Property>
    </Proxy>
    <Proxy group="sources" type="SphereSource" id="4979" servers="1">
      <Property name="Center" id="4979.Center" number_of_elements="3">
        <Element index="0" value="0"/>
        <Element index="1" value="0"/>
        <Element index="2" value="0"/>
        <Domain name="range" id="4979.Center.range"/>
      </Property>
      <Property name="EndPhi" id="4979.EndPhi" number_of_elements="1">
        <Element index="0" value="180"/>
        <Domain name="range" id="4979.EndPhi.range"/>
      </Property>
      <Property name="EndTheta" id="4979.EndTheta" number_of_elements="1">
        <Element index="0" value="360"/>
        <Domain name="range" id="4979.EndTheta.range"/>
      </Property>
      <Property name="PhiResolution" id="4979.PhiResolution" number_of_elements="1">
        <Element index="0" value="8"/>
        <Domain name="range" id="4979.PhiResolution.range"/>
      </Property>
      <Property name="Radius" id="4979.Radius" number_of_elements="1">
        <Element index="0" value="0.5"/>
        <Domain name="range" id="4979.Radius.range"/>
      </Property>
      <Property name="StartPhi" id="4979.StartPhi" number_of_elements="1">
        <Element index="0" value="0"/>
        <Domain name="range" id="4979.StartPhi.range"/>
      </Property>
      <Property name="StartTheta" id="4979.StartTheta" number_of_elements="1">
        <Element index="0" value="0"/>
        <Domain name="range" id="4979.StartTheta.range"/>
      </Property>
      <Property name="ThetaResolution" id="4979.ThetaResolution" number_of_elements="1">
        <Element index="0" value="8"/>
        <Domain name="range" id="4979.ThetaResolution.range"/>
      </Property>
    </Proxy>
    <Proxy group="sources" type="GlyphSource2D" id="4990" servers="1">
      <Property name="Center" id="4990.Center" number_of_elements="3">
        <Element index="0" value="0"/>
        <Element index="1" value="0"/>
        <Element index="2" value="0"/>
        <Domain name="range" id="4990.Center.range"/>
      </Property>
      <Property name="Filled" id="4990.Filled" number_of_elements="1">
        <Element index="0" value="0"/>
        <Domain name="bool" id="4990.Filled.bool"/>
      </Property>
      <Property name="GlyphType" id="4990.GlyphType" number_of_elements="1">
        <Element index="0" value="9"/>
        <Domain name="enum" id="4990.GlyphType.enum">
          <Entry value="1" text="Vertex"/>
          <Entry value="2" text="Dash"/>
          <Entry value="3" text="Cross"/>
          <Entry value="4" text="ThickCross"/>
          <Entry value="5" text="Triangle"/>
          <Entry value="6" text="Square"/>
          <Entry value="7" text="Circle"/>
          <Entry value="8" text="Diamond"/>
          <Entry value="9" text="Arrow"/>
          <Entry value="10" text="ThickArrow"/>
          <Entry value="11" text="HookedArrow"/>
          <Entry value="12" text="EdgeArrow"/>
        </Domain>
      </Property>
    </Proxy>
    <Proxy group="piecewise_functions" type="PiecewiseFunction" id="5718" servers="21">
      <Property name="AllowDuplicateScalars" id="5718.AllowDuplicateScalars" number_of_elements="1">
        <Element index="0" value="1"/>
        <Domain name="bool" id="5718.AllowDuplicateScalars.bool"/>
      </Property>
      <Property name="Points" id="5718.Points" number_of_elements="8">
        <Element index="0" value="0"/>
        <Element index="1" value="0"/>
        <Element index="2" value="0.5"/>
        <Element index="3" value="0"/>
        <Element index="4" value="1"/>
        <Element index="5" value="1"/>
        <Element index="6" value="0.5"/>
        <Element index="7" value="0"/>
      </Property>
      <Property name="ScalarRangeInitialized" id="5718.ScalarRangeInitialized" number_of_elements="1">
        <Element index="0" value="0"/>
        <Domain name="bool" id="5718.ScalarRangeInitialized.bool"/>
      </Property>
    </Proxy>
    <Proxy group="piecewise_functions" type="PiecewiseFunction" id="5001" servers="21">
      <Property name="AllowDuplicateScalars" id="5001.AllowDuplicateScalars" number_of_elements="1">
        <Element index="0" value="1"/>
        <Domain name="bool" id="5001.AllowDuplicateScalars.bool"/>
      </Property>
      <Property name="Points" id="5001.Points" number_of_elements="8">
        <Element index="0" value="0"/>
        <Element index="1" value="0"/>
        <Element index="2" value="0.5"/>
        <Element index="3" value="0"/>
        <Element index="4" value="1"/>
        <Element index="5" value="1"/>
        <Element index="6" value="0.5"/>
        <Element index="7" value="0"/>
      </Property>
      <Property name="ScalarRangeInitialized" id="5001.ScalarRangeInitialized" number_of_elements="1">
        <Element index="0" value="0"/>
        <Domain name="bool" id="5001.ScalarRangeInitialized.bool"/>
      </Property>
    </Proxy>
    <Proxy group="piecewise_functions" type="PiecewiseFunction" id="5002" servers="21">
      <Property name="AllowDuplicateScalars" id="5002.AllowDuplicateScalars" number_of_elements="1">
        <Element index="0" value="1"/>
        <Domain name="bool" id="5002.AllowDuplicateScalars.bool"/>
      </Property>
      <Property name="Points" id="5002.Points" number_of_elements="8">
        <Element index="0" value="0"/>
        <Element index="1" value="0"/>
        <Element index="2" value="0.5"/>
        <Element index="3" value="0"/>
        <Element index="4" value="1"/>
        <Element index="5" value="1"/>
        <Element index="6" value="0.5"/>
        <Element index="7" value="0"/>
      </Property>
      <Property name="ScalarRangeInitialized" id="5002.ScalarRangeInitialized" number_of_elements="1">
        <Element index="0" value="0"/>
        <Domain name="bool" id="5002.ScalarRangeInitialized.bool"/>
      </Property>
    </Proxy>
    <Proxy group="misc" type="RepresentationAnimationHelper" id="5719" servers="16">
      <Property name="Source" id="5719.Source" number_of_elements="1">
        <Proxy value="5069"/>
      </Property>
    </Proxy>
    <Proxy group="misc" type="RepresentationAnimationHelper" id="6594" servers="16">
      <Property name="Source" id="6594.Source" number_of_elements="1">
        <Proxy value="5944"/>
      </Property>
    </Proxy>
    <Proxy group="sources" type="ArrowSource" id="5102" servers="1">
      <Property name="Invert" id="5102.Invert" number_of_elements="1">
        <Element index="0" value="0"/>
        <Domain name="bool" id="5102.Invert.bool"/>
      </Property>
      <Property name="ShaftRadius" id="5102.ShaftRadius" number_of_elements="1">
        <Element index="0" value="0.03"/>
        <Domain name="range" id="5102.ShaftRadius.range"/>
      </Property>
      <Property name="ShaftResolution" id="5102.ShaftResolution" number_of_elements="1">
        <Element index="0" value="6"/>
        <Domain name="range" id="5102.ShaftResolution.range"/>
      </Property>
      <Property name="TipLength" id="5102.TipLength" number_of_elements="1">
        <Element index="0" value="0.35"/>
        <Domain name="range" id="5102.TipLength.range"/>
      </Property>
      <Property name="TipRadius" id="5102.TipRadius" number_of_elements="1">
        <Element index="0" value="0.1"/>
        <Domain name="range" id="5102.TipRadius.range"/>
      </Property>
      <Property name="TipResolution" id="5102.TipResolution" number_of_elements="1">
        <Element index="0" value="6"/>
        <Domain name="range" id="5102.TipResolution.range"/>
      </Property>
    </Proxy>
    <Proxy group="sources" type="ConeSource" id="5113" servers="1">
      <Property name="Capping" id="5113.Capping" number_of_elements="1">
        <Element index="0" value="1"/>
        <Domain name="bool" id="5113.Capping.bool"/>
      </Property>
      <Property name="Center" id="5113.Center" number_of_elements="3">
        <Element index="0" value="0"/>
        <Element index="1" value="0"/>
        <Element index="2" value="0"/>
        <Domain name="range" id="5113.Center.range"/>
      </Property>
      <Property name="Direction" id="5113.Direction" number_of_elements="3">
        <Element index="0" value="1"/>
        <Element index="1" value="0"/>
        <Element index="2" value="0"/>
        <Domain name="range" id="5113.Direction.range"/>
      </Property>
      <Property name="Height" id="5113.Height" number_of_elements="1">
        <Element index="0" value="1"/>
        <Domain name="range" id="5113.Height.range"/>
      </Property>
      <Property name="Radius" id="5113.Radius" number_of_elements="1">
        <Element index="0" value="0.5"/>
        <Domain name="range" id="5113.Radius.range"/>
      </Property>
      <Property name="Resolution" id="5113.Resolution" number_of_elements="1">
        <Element index="0" value="6"/>
        <Domain name="range" id="5113.Resolution.range"/>
      </Property>
    </Proxy>
    <Proxy group="sources" type="CubeSource" id="5124" servers="1">
      <Property name="Center" id="5124.Center" number_of_elements="3">
        <Element index="0" value="0"/>
        <Element index="1" value="0"/>
        <Element index="2" value="0"/>
        <Domain name="range" id="5124.Center.range"/>
      </Property>
      <Property name="XLength" id="5124.XLength" number_of_elements="1">
        <Element index="0" value="1"/>
        <Domain name="range" id="5124.XLength.range"/>
      </Property>
      <Property name="YLength" id="5124.YLength" number_of_elements="1">
        <Element index="0" value="1"/>
        <Domain name="range" id="5124.YLength.range"/>
      </Property>
      <Property name="ZLength" id="5124.ZLength" number_of_elements="1">
        <Element index="0" value="1"/>
        <Domain name="range" id="5124.ZLength.range"/>
      </Property>
    </Proxy>
    <Proxy group="sources" type="CylinderSource" id="5135" servers="1">
      <Property name="Capping" id="5135.Capping" number_of_elements="1">
        <Element index="0" value="1"/>
        <Domain name="bool" id="5135.Capping.bool"/>
      </Property>
      <Property name="Center" id="5135.Center" number_of_elements="3">
        <Element index="0" value="0"/>
        <Element index="1" value="0"/>
        <Element index="2" value="0"/>
        <Domain name="range" id="5135.Center.range"/>
      </Property>
      <Property name="Height" id="5135.Height" number_of_elements="1">
        <Element index="0" value="1"/>
        <Domain name="range" id="5135.Height.range"/>
      </Property>
      <Property name="Radius" id="5135.Radius" number_of_elements="1">
        <Element index="0" value="0.5"/>
        <Domain name="range" id="5135.Radius.range"/>
      </Property>
      <Property name="Resolution" id="5135.Resolution" number_of_elements="1">
        <Element index="0" value="6"/>
        <Domain name="range" id="5135.Resolution.range"/>
      </Property>
    </Proxy>
    <Proxy group="sources" type="LineSource" id="5146" servers="1">
      <Property name="Point1" id="5146.Point1" number_of_elements="3">
        <Element index="0" value="-0.5"/>
        <Element index="1" value="0"/>
        <Element index="2" value="0"/>
        <Domain name="range" id="5146.Point1.range"/>
      </Property>
      <Property name="Point2" id="5146.Point2" number_of_elements="3">
        <Element index="0" value="0.5"/>
        <Element index="1" value="0"/>
        <Element index="2" value="0"/>
        <Domain name="range" id="5146.Point2.range"/>
      </Property>
      <Property name="Resolution" id="5146.Resolution" number_of_elements="1">
        <Element index="0" value="6"/>
        <Domain name="range" id="5146.Resolution.range"/>
      </Property>
    </Proxy>
    <Proxy group="sources" type="SphereSource" id="5157" servers="1">
      <Property name="Center" id="5157.Center" number_of_elements="3">
        <Element index="0" value="0"/>
        <Element index="1" value="0"/>
        <Element index="2" value="0"/>
        <Domain name="range" id="5157.Center.range"/>
      </Property>
      <Property name="EndPhi" id="5157.EndPhi" number_of_elements="1">
        <Element index="0" value="180"/>
        <Domain name="range" id="5157.EndPhi.range"/>
      </Property>
      <Property name="EndTheta" id="5157.EndTheta" number_of_elements="1">
        <Element index="0" value="360"/>
        <Domain name="range" id="5157.EndTheta.range"/>
      </Property>
      <Property name="PhiResolution" id="5157.PhiResolution" number_of_elements="1">
        <Element index="0" value="8"/>
        <Domain name="range" id="5157.PhiResolution.range"/>
      </Property>
      <Property name="Radius" id="5157.Radius" number_of_elements="1">
        <Element index="0" value="0.5"/>
        <Domain name="range" id="5157.Radius.range"/>
      </Property>
      <Property name="StartPhi" id="5157.StartPhi" number_of_elements="1">
        <Element index="0" value="0"/>
        <Domain name="range" id="5157.StartPhi.range"/>
      </Property>
      <Property name="StartTheta" id="5157.StartTheta" number_of_elements="1">
        <Element index="0" value="0"/>
        <Domain name="range" id="5157.StartTheta.range"/>
      </Property>
      <Property name="ThetaResolution" id="5157.ThetaResolution" number_of_elements="1">
        <Element index="0" value="8"/>
        <Domain name="range" id="5157.ThetaResolution.range"/>
      </Property>
    </Proxy>
    <Proxy group="sources" type="GlyphSource2D" id="5168" servers="1">
      <Property name="Center" id="5168.Center" number_of_elements="3">
        <Element index="0" value="0"/>
        <Element index="1" value="0"/>
        <Element index="2" value="0"/>
        <Domain name="range" id="5168.Center.range"/>
      </Property>
      <Property name="Filled" id="5168.Filled" number_of_elements="1">
        <Element index="0" value="0"/>
        <Domain name="bool" id="5168.Filled.bool"/>
      </Property>
      <Property name="GlyphType" id="5168.GlyphType" number_of_elements="1">
        <Element index="0" value="9"/>
        <Domain name="enum" id="5168.GlyphType.enum">
          <Entry value="1" text="Vertex"/>
          <Entry value="2" text="Dash"/>
          <Entry value="3" text="Cross"/>
          <Entry value="4" text="ThickCross"/>
          <Entry value="5" text="Triangle"/>
          <Entry value="6" text="Square"/>
          <Entry value="7" text="Circle"/>
          <Entry value="8" text="Diamond"/>
          <Entry value="9" text="Arrow"/>
          <Entry value="10" text="ThickArrow"/>
          <Entry value="11" text="HookedArrow"/>
          <Entry value="12" text="EdgeArrow"/>
        </Domain>
      </Property>
    </Proxy>
    <Proxy group="sources" type="ArrowSource" id="5977" servers="1">
      <Property name="Invert" id="5977.Invert" number_of_elements="1">
        <Element index="0" value="0"/>
        <Domain name="bool" id="5977.Invert.bool"/>
      </Property>
      <Property name="ShaftRadius" id="5977.ShaftRadius" number_of_elements="1">
        <Element index="0" value="0.03"/>
        <Domain name="range" id="5977.ShaftRadius.range"/>
      </Property>
      <Property name="ShaftResolution" id="5977.ShaftResolution" number_of_elements="1">
        <Element index="0" value="6"/>
        <Domain name="range" id="5977.ShaftResolution.range"/>
      </Property>
      <Property name="TipLength" id="5977.TipLength" number_of_elements="1">
        <Element index="0" value="0.35"/>
        <Domain name="range" id="5977.TipLength.range"/>
      </Property>
      <Property name="TipRadius" id="5977.TipRadius" number_of_elements="1">
        <Element index="0" value="0.1"/>
        <Domain name="range" id="5977.TipRadius.range"/>
      </Property>
      <Property name="TipResolution" id="5977.TipResolution" number_of_elements="1">
        <Element index="0" value="6"/>
        <Domain name="range" id="5977.TipResolution.range"/>
      </Property>
    </Proxy>
    <Proxy group="sources" type="ConeSource" id="5988" servers="1">
      <Property name="Capping" id="5988.Capping" number_of_elements="1">
        <Element index="0" value="1"/>
        <Domain name="bool" id="5988.Capping.bool"/>
      </Property>
      <Property name="Center" id="5988.Center" number_of_elements="3">
        <Element index="0" value="0"/>
        <Element index="1" value="0"/>
        <Element index="2" value="0"/>
        <Domain name="range" id="5988.Center.range"/>
      </Property>
      <Property name="Direction" id="5988.Direction" number_of_elements="3">
        <Element index="0" value="1"/>
        <Element index="1" value="0"/>
        <Element index="2" value="0"/>
        <Domain name="range" id="5988.Direction.range"/>
      </Property>
      <Property name="Height" id="5988.Height" number_of_elements="1">
        <Element index="0" value="1"/>
        <Domain name="range" id="5988.Height.range"/>
      </Property>
      <Property name="Radius" id="5988.Radius" number_of_elements="1">
        <Element index="0" value="0.5"/>
        <Domain name="range" id="5988.Radius.range"/>
      </Property>
      <Property name="Resolution" id="5988.Resolution" number_of_elements="1">
        <Element index="0" value="6"/>
        <Domain name="range" id="5988.Resolution.range"/>
      </Property>
    </Proxy>
    <Proxy group="sources" type="CubeSource" id="5999" servers="1">
      <Property name="Center" id="5999.Center" number_of_elements="3">
        <Element index="0" value="0"/>
        <Element index="1" value="0"/>
        <Element index="2" value="0"/>
        <Domain name="range" id="5999.Center.range"/>
      </Property>
      <Property name="XLength" id="5999.XLength" number_of_elements="1">
        <Element index="0" value="1"/>
        <Domain name="range" id="5999.XLength.range"/>
      </Property>
      <Property name="YLength" id="5999.YLength" number_of_elements="1">
        <Element index="0" value="1"/>
        <Domain name="range" id="5999.YLength.range"/>
      </Property>
      <Property name="ZLength" id="5999.ZLength" number_of_elements="1">
        <Element index="0" value="1"/>
        <Domain name="range" id="5999.ZLength.range"/>
      </Property>
    </Proxy>
    <Proxy group="sources" type="CylinderSource" id="6010" servers="1">
      <Property name="Capping" id="6010.Capping" number_of_elements="1">
        <Element index="0" value="1"/>
        <Domain name="bool" id="6010.Capping.bool"/>
      </Property>
      <Property name="Center" id="6010.Center" number_of_elements="3">
        <Element index="0" value="0"/>
        <Element index="1" value="0"/>
        <Element index="2" value="0"/>
        <Domain name="range" id="6010.Center.range"/>
      </Property>
      <Property name="Height" id="6010.Height" number_of_elements="1">
        <Element index="0" value="1"/>
        <Domain name="range" id="6010.Height.range"/>
      </Property>
      <Property name="Radius" id="6010.Radius" number_of_elements="1">
        <Element index="0" value="0.5"/>
        <Domain name="range" id="6010.Radius.range"/>
      </Property>
      <Property name="Resolution" id="6010.Resolution" number_of_elements="1">
        <Element index="0" value="6"/>
        <Domain name="range" id="6010.Resolution.range"/>
      </Property>
    </Proxy>
    <Proxy group="sources" type="LineSource" id="6021" servers="1">
      <Property name="Point1" id="6021.Point1" number_of_elements="3">
        <Element index="0" value="-0.5"/>
        <Element index="1" value="0"/>
        <Element index="2" value="0"/>
        <Domain name="range" id="6021.Point1.range"/>
      </Property>
      <Property name="Point2" id="6021.Point2" number_of_elements="3">
        <Element index="0" value="0.5"/>
        <Element index="1" value="0"/>
        <Element index="2" value="0"/>
        <Domain name="range" id="6021.Point2.range"/>
      </Property>
      <Property name="Resolution" id="6021.Resolution" number_of_elements="1">
        <Element index="0" value="6"/>
        <Domain name="range" id="6021.Resolution.range"/>
      </Property>
    </Proxy>
    <Proxy group="sources" type="SphereSource" id="6032" servers="1">
      <Property name="Center" id="6032.Center" number_of_elements="3">
        <Element index="0" value="0"/>
        <Element index="1" value="0"/>
        <Element index="2" value="0"/>
        <Domain name="range" id="6032.Center.range"/>
      </Property>
      <Property name="EndPhi" id="6032.EndPhi" number_of_elements="1">
        <Element index="0" value="180"/>
        <Domain name="range" id="6032.EndPhi.range"/>
      </Property>
      <Property name="EndTheta" id="6032.EndTheta" number_of_elements="1">
        <Element index="0" value="360"/>
        <Domain name="range" id="6032.EndTheta.range"/>
      </Property>
      <Property name="PhiResolution" id="6032.PhiResolution" number_of_elements="1">
        <Element index="0" value="8"/>
        <Domain name="range" id="6032.PhiResolution.range"/>
      </Property>
      <Property name="Radius" id="6032.Radius" number_of_elements="1">
        <Element index="0" value="0.5"/>
        <Domain name="range" id="6032.Radius.range"/>
      </Property>
      <Property name="StartPhi" id="6032.StartPhi" number_of_elements="1">
        <Element index="0" value="0"/>
        <Domain name="range" id="6032.StartPhi.range"/>
      </Property>
      <Property name="StartTheta" id="6032.StartTheta" number_of_elements="1">
        <Element index="0" value="0"/>
        <Domain name="range" id="6032.StartTheta.range"/>
      </Property>
      <Property name="ThetaResolution" id="6032.ThetaResolution" number_of_elements="1">
        <Element index="0" value="8"/>
        <Domain name="range" id="6032.ThetaResolution.range"/>
      </Property>
    </Proxy>
    <Proxy group="sources" type="GlyphSource2D" id="6043" servers="1">
      <Property name="Center" id="6043.Center" number_of_elements="3">
        <Element index="0" value="0"/>
        <Element index="1" value="0"/>
        <Element index="2" value="0"/>
        <Domain name="range" id="6043.Center.range"/>
      </Property>
      <Property name="Filled" id="6043.Filled" number_of_elements="1">
        <Element index="0" value="0"/>
        <Domain name="bool" id="6043.Filled.bool"/>
      </Property>
      <Property name="GlyphType" id="6043.GlyphType" number_of_elements="1">
        <Element index="0" value="9"/>
        <Domain name="enum" id="6043.GlyphType.enum">
          <Entry value="1" text="Vertex"/>
          <Entry value="2" text="Dash"/>
          <Entry value="3" text="Cross"/>
          <Entry value="4" text="ThickCross"/>
          <Entry value="5" text="Triangle"/>
          <Entry value="6" text="Square"/>
          <Entry value="7" text="Circle"/>
          <Entry value="8" text="Diamond"/>
          <Entry value="9" text="Arrow"/>
          <Entry value="10" text="ThickArrow"/>
          <Entry value="11" text="HookedArrow"/>
          <Entry value="12" text="EdgeArrow"/>
        </Domain>
      </Property>
    </Proxy>
    <Proxy group="piecewise_functions" type="PiecewiseFunction" id="5720" servers="21">
      <Property name="AllowDuplicateScalars" id="5720.AllowDuplicateScalars" number_of_elements="1">
        <Element index="0" value="1"/>
        <Domain name="bool" id="5720.AllowDuplicateScalars.bool"/>
      </Property>
      <Property name="Points" id="5720.Points" number_of_elements="8">
        <Element index="0" value="0"/>
        <Element index="1" value="0"/>
        <Element index="2" value="0.5"/>
        <Element index="3" value="0"/>
        <Element index="4" value="1"/>
        <Element index="5" value="1"/>
        <Element index="6" value="0.5"/>
        <Element index="7" value="0"/>
      </Property>
      <Property name="ScalarRangeInitialized" id="5720.ScalarRangeInitialized" number_of_elements="1">
        <Element index="0" value="0"/>
        <Domain name="bool" id="5720.ScalarRangeInitialized.bool"/>
      </Property>
    </Proxy>
    <Proxy group="piecewise_functions" type="PiecewiseFunction" id="6595" servers="21">
      <Property name="AllowDuplicateScalars" id="6595.AllowDuplicateScalars" number_of_elements="1">
        <Element index="0" value="1"/>
        <Domain name="bool" id="6595.AllowDuplicateScalars.bool"/>
      </Property>
      <Property name="Points" id="6595.Points" number_of_elements="8">
        <Element index="0" value="0"/>
        <Element index="1" value="0"/>
        <Element index="2" value="0.5"/>
        <Element index="3" value="0"/>
        <Element index="4" value="1"/>
        <Element index="5" value="1"/>
        <Element index="6" value="0.5"/>
        <Element index="7" value="0"/>
      </Property>
      <Property name="ScalarRangeInitialized" id="6595.ScalarRangeInitialized" number_of_elements="1">
        <Element index="0" value="0"/>
        <Domain name="bool" id="6595.ScalarRangeInitialized.bool"/>
      </Property>
    </Proxy>
    <Proxy group="piecewise_functions" type="PiecewiseFunction" id="5181" servers="21">
      <Property name="AllowDuplicateScalars" id="5181.AllowDuplicateScalars" number_of_elements="1">
        <Element index="0" value="1"/>
        <Domain name="bool" id="5181.AllowDuplicateScalars.bool"/>
      </Property>
      <Property name="Points" id="5181.Points" number_of_elements="8">
        <Element index="0" value="0"/>
        <Element index="1" value="0"/>
        <Element index="2" value="0.5"/>
        <Element index="3" value="0"/>
        <Element index="4" value="1"/>
        <Element index="5" value="1"/>
        <Element index="6" value="0.5"/>
        <Element index="7" value="0"/>
      </Property>
      <Property name="ScalarRangeInitialized" id="5181.ScalarRangeInitialized" number_of_elements="1">
        <Element index="0" value="0"/>
        <Domain name="bool" id="5181.ScalarRangeInitialized.bool"/>
      </Property>
    </Proxy>
    <Proxy group="piecewise_functions" type="PiecewiseFunction" id="6056" servers="21">
      <Property name="AllowDuplicateScalars" id="6056.AllowDuplicateScalars" number_of_elements="1">
        <Element index="0" value="1"/>
        <Domain name="bool" id="6056.AllowDuplicateScalars.bool"/>
      </Property>
      <Property name="Points" id="6056.Points" number_of_elements="8">
        <Element index="0" value="0"/>
        <Element index="1" value="0"/>
        <Element index="2" value="0.5"/>
        <Element index="3" value="0"/>
        <Element index="4" value="1"/>
        <Element index="5" value="1"/>
        <Element index="6" value="0.5"/>
        <Element index="7" value="0"/>
      </Property>
      <Property name="ScalarRangeInitialized" id="6056.ScalarRangeInitialized" number_of_elements="1">
        <Element index="0" value="0"/>
        <Domain name="bool" id="6056.ScalarRangeInitialized.bool"/>
      </Property>
    </Proxy>
    <Proxy group="piecewise_functions" type="PiecewiseFunction" id="5182" servers="21">
      <Property name="AllowDuplicateScalars" id="5182.AllowDuplicateScalars" number_of_elements="1">
        <Element index="0" value="1"/>
        <Domain name="bool" id="5182.AllowDuplicateScalars.bool"/>
      </Property>
      <Property name="Points" id="5182.Points" number_of_elements="8">
        <Element index="0" value="0"/>
        <Element index="1" value="0"/>
        <Element index="2" value="0.5"/>
        <Element index="3" value="0"/>
        <Element index="4" value="1"/>
        <Element index="5" value="1"/>
        <Element index="6" value="0.5"/>
        <Element index="7" value="0"/>
      </Property>
      <Property name="ScalarRangeInitialized" id="5182.ScalarRangeInitialized" number_of_elements="1">
        <Element index="0" value="0"/>
        <Domain name="bool" id="5182.ScalarRangeInitialized.bool"/>
      </Property>
    </Proxy>
    <Proxy group="piecewise_functions" type="PiecewiseFunction" id="6057" servers="21">
      <Property name="AllowDuplicateScalars" id="6057.AllowDuplicateScalars" number_of_elements="1">
        <Element index="0" value="1"/>
        <Domain name="bool" id="6057.AllowDuplicateScalars.bool"/>
      </Property>
      <Property name="Points" id="6057.Points" number_of_elements="8">
        <Element index="0" value="0"/>
        <Element index="1" value="0"/>
        <Element index="2" value="0.5"/>
        <Element index="3" value="0"/>
        <Element index="4" value="1"/>
        <Element index="5" value="1"/>
        <Element index="6" value="0.5"/>
        <Element index="7" value="0"/>
      </Property>
      <Property name="ScalarRangeInitialized" id="6057.ScalarRangeInitialized" number_of_elements="1">
        <Element index="0" value="0"/>
        <Domain name="bool" id="6057.ScalarRangeInitialized.bool"/>
      </Property>
    </Proxy>
    <Proxy group="misc" type="RepresentationAnimationHelper" id="5721" servers="16">
      <Property name="Source" id="5721.Source" number_of_elements="1">
        <Proxy value="5249"/>
      </Property>
    </Proxy>
    <Proxy group="misc" type="RepresentationAnimationHelper" id="6596" servers="16">
      <Property name="Source" id="6596.Source" number_of_elements="1">
        <Proxy value="6124"/>
      </Property>
    </Proxy>
    <Proxy group="sources" type="ArrowSource" id="5282" servers="1">
      <Property name="Invert" id="5282.Invert" number_of_elements="1">
        <Element index="0" value="0"/>
        <Domain name="bool" id="5282.Invert.bool"/>
      </Property>
      <Property name="ShaftRadius" id="5282.ShaftRadius" number_of_elements="1">
        <Element index="0" value="0.03"/>
        <Domain name="range" id="5282.ShaftRadius.range"/>
      </Property>
      <Property name="ShaftResolution" id="5282.ShaftResolution" number_of_elements="1">
        <Element index="0" value="6"/>
        <Domain name="range" id="5282.ShaftResolution.range"/>
      </Property>
      <Property name="TipLength" id="5282.TipLength" number_of_elements="1">
        <Element index="0" value="0.35"/>
        <Domain name="range" id="5282.TipLength.range"/>
      </Property>
      <Property name="TipRadius" id="5282.TipRadius" number_of_elements="1">
        <Element index="0" value="0.1"/>
        <Domain name="range" id="5282.TipRadius.range"/>
      </Property>
      <Property name="TipResolution" id="5282.TipResolution" number_of_elements="1">
        <Element index="0" value="6"/>
        <Domain name="range" id="5282.TipResolution.range"/>
      </Property>
    </Proxy>
    <Proxy group="sources" type="ConeSource" id="5293" servers="1">
      <Property name="Capping" id="5293.Capping" number_of_elements="1">
        <Element index="0" value="1"/>
        <Domain name="bool" id="5293.Capping.bool"/>
      </Property>
      <Property name="Center" id="5293.Center" number_of_elements="3">
        <Element index="0" value="0"/>
        <Element index="1" value="0"/>
        <Element index="2" value="0"/>
        <Domain name="range" id="5293.Center.range"/>
      </Property>
      <Property name="Direction" id="5293.Direction" number_of_elements="3">
        <Element index="0" value="1"/>
        <Element index="1" value="0"/>
        <Element index="2" value="0"/>
        <Domain name="range" id="5293.Direction.range"/>
      </Property>
      <Property name="Height" id="5293.Height" number_of_elements="1">
        <Element index="0" value="1"/>
        <Domain name="range" id="5293.Height.range"/>
      </Property>
      <Property name="Radius" id="5293.Radius" number_of_elements="1">
        <Element index="0" value="0.5"/>
        <Domain name="range" id="5293.Radius.range"/>
      </Property>
      <Property name="Resolution" id="5293.Resolution" number_of_elements="1">
        <Element index="0" value="6"/>
        <Domain name="range" id="5293.Resolution.range"/>
      </Property>
    </Proxy>
    <Proxy group="sources" type="CubeSource" id="5304" servers="1">
      <Property name="Center" id="5304.Center" number_of_elements="3">
        <Element index="0" value="0"/>
        <Element index="1" value="0"/>
        <Element index="2" value="0"/>
        <Domain name="range" id="5304.Center.range"/>
      </Property>
      <Property name="XLength" id="5304.XLength" number_of_elements="1">
        <Element index="0" value="1"/>
        <Domain name="range" id="5304.XLength.range"/>
      </Property>
      <Property name="YLength" id="5304.YLength" number_of_elements="1">
        <Element index="0" value="1"/>
        <Domain name="range" id="5304.YLength.range"/>
      </Property>
      <Property name="ZLength" id="5304.ZLength" number_of_elements="1">
        <Element index="0" value="1"/>
        <Domain name="range" id="5304.ZLength.range"/>
      </Property>
    </Proxy>
    <Proxy group="sources" type="CylinderSource" id="5315" servers="1">
      <Property name="Capping" id="5315.Capping" number_of_elements="1">
        <Element index="0" value="1"/>
        <Domain name="bool" id="5315.Capping.bool"/>
      </Property>
      <Property name="Center" id="5315.Center" number_of_elements="3">
        <Element index="0" value="0"/>
        <Element index="1" value="0"/>
        <Element index="2" value="0"/>
        <Domain name="range" id="5315.Center.range"/>
      </Property>
      <Property name="Height" id="5315.Height" number_of_elements="1">
        <Element index="0" value="1"/>
        <Domain name="range" id="5315.Height.range"/>
      </Property>
      <Property name="Radius" id="5315.Radius" number_of_elements="1">
        <Element index="0" value="0.5"/>
        <Domain name="range" id="5315.Radius.range"/>
      </Property>
      <Property name="Resolution" id="5315.Resolution" number_of_elements="1">
        <Element index="0" value="6"/>
        <Domain name="range" id="5315.Resolution.range"/>
      </Property>
    </Proxy>
    <Proxy group="sources" type="LineSource" id="5326" servers="1">
      <Property name="Point1" id="5326.Point1" number_of_elements="3">
        <Element index="0" value="-0.5"/>
        <Element index="1" value="0"/>
        <Element index="2" value="0"/>
        <Domain name="range" id="5326.Point1.range"/>
      </Property>
      <Property name="Point2" id="5326.Point2" number_of_elements="3">
        <Element index="0" value="0.5"/>
        <Element index="1" value="0"/>
        <Element index="2" value="0"/>
        <Domain name="range" id="5326.Point2.range"/>
      </Property>
      <Property name="Resolution" id="5326.Resolution" number_of_elements="1">
        <Element index="0" value="6"/>
        <Domain name="range" id="5326.Resolution.range"/>
      </Property>
    </Proxy>
    <Proxy group="sources" type="SphereSource" id="5337" servers="1">
      <Property name="Center" id="5337.Center" number_of_elements="3">
        <Element index="0" value="0"/>
        <Element index="1" value="0"/>
        <Element index="2" value="0"/>
        <Domain name="range" id="5337.Center.range"/>
      </Property>
      <Property name="EndPhi" id="5337.EndPhi" number_of_elements="1">
        <Element index="0" value="180"/>
        <Domain name="range" id="5337.EndPhi.range"/>
      </Property>
      <Property name="EndTheta" id="5337.EndTheta" number_of_elements="1">
        <Element index="0" value="360"/>
        <Domain name="range" id="5337.EndTheta.range"/>
      </Property>
      <Property name="PhiResolution" id="5337.PhiResolution" number_of_elements="1">
        <Element index="0" value="8"/>
        <Domain name="range" id="5337.PhiResolution.range"/>
      </Property>
      <Property name="Radius" id="5337.Radius" number_of_elements="1">
        <Element index="0" value="0.5"/>
        <Domain name="range" id="5337.Radius.range"/>
      </Property>
      <Property name="StartPhi" id="5337.StartPhi" number_of_elements="1">
        <Element index="0" value="0"/>
        <Domain name="range" id="5337.StartPhi.range"/>
      </Property>
      <Property name="StartTheta" id="5337.StartTheta" number_of_elements="1">
        <Element index="0" value="0"/>
        <Domain name="range" id="5337.StartTheta.range"/>
      </Property>
      <Property name="ThetaResolution" id="5337.ThetaResolution" number_of_elements="1">
        <Element index="0" value="8"/>
        <Domain name="range" id="5337.ThetaResolution.range"/>
      </Property>
    </Proxy>
    <Proxy group="sources" type="GlyphSource2D" id="5348" servers="1">
      <Property name="Center" id="5348.Center" number_of_elements="3">
        <Element index="0" value="0"/>
        <Element index="1" value="0"/>
        <Element index="2" value="0"/>
        <Domain name="range" id="5348.Center.range"/>
      </Property>
      <Property name="Filled" id="5348.Filled" number_of_elements="1">
        <Element index="0" value="0"/>
        <Domain name="bool" id="5348.Filled.bool"/>
      </Property>
      <Property name="GlyphType" id="5348.GlyphType" number_of_elements="1">
        <Element index="0" value="9"/>
        <Domain name="enum" id="5348.GlyphType.enum">
          <Entry value="1" text="Vertex"/>
          <Entry value="2" text="Dash"/>
          <Entry value="3" text="Cross"/>
          <Entry value="4" text="ThickCross"/>
          <Entry value="5" text="Triangle"/>
          <Entry value="6" text="Square"/>
          <Entry value="7" text="Circle"/>
          <Entry value="8" text="Diamond"/>
          <Entry value="9" text="Arrow"/>
          <Entry value="10" text="ThickArrow"/>
          <Entry value="11" text="HookedArrow"/>
          <Entry value="12" text="EdgeArrow"/>
        </Domain>
      </Property>
    </Proxy>
    <Proxy group="piecewise_functions" type="PiecewiseFunction" id="5722" servers="21">
      <Property name="AllowDuplicateScalars" id="5722.AllowDuplicateScalars" number_of_elements="1">
        <Element index="0" value="1"/>
        <Domain name="bool" id="5722.AllowDuplicateScalars.bool"/>
      </Property>
      <Property name="Points" id="5722.Points" number_of_elements="8">
        <Element index="0" value="0"/>
        <Element index="1" value="0"/>
        <Element index="2" value="0.5"/>
        <Element index="3" value="0"/>
        <Element index="4" value="1"/>
        <Element index="5" value="1"/>
        <Element index="6" value="0.5"/>
        <Element index="7" value="0"/>
      </Property>
      <Property name="ScalarRangeInitialized" id="5722.ScalarRangeInitialized" number_of_elements="1">
        <Element index="0" value="0"/>
        <Domain name="bool" id="5722.ScalarRangeInitialized.bool"/>
      </Property>
    </Proxy>
    <Proxy group="piecewise_functions" type="PiecewiseFunction" id="5359" servers="21">
      <Property name="AllowDuplicateScalars" id="5359.AllowDuplicateScalars" number_of_elements="1">
        <Element index="0" value="1"/>
        <Domain name="bool" id="5359.AllowDuplicateScalars.bool"/>
      </Property>
      <Property name="Points" id="5359.Points" number_of_elements="8">
        <Element index="0" value="0"/>
        <Element index="1" value="0"/>
        <Element index="2" value="0.5"/>
        <Element index="3" value="0"/>
        <Element index="4" value="1"/>
        <Element index="5" value="1"/>
        <Element index="6" value="0.5"/>
        <Element index="7" value="0"/>
      </Property>
      <Property name="ScalarRangeInitialized" id="5359.ScalarRangeInitialized" number_of_elements="1">
        <Element index="0" value="0"/>
        <Domain name="bool" id="5359.ScalarRangeInitialized.bool"/>
      </Property>
    </Proxy>
    <Proxy group="piecewise_functions" type="PiecewiseFunction" id="5360" servers="21">
      <Property name="AllowDuplicateScalars" id="5360.AllowDuplicateScalars" number_of_elements="1">
        <Element index="0" value="1"/>
        <Domain name="bool" id="5360.AllowDuplicateScalars.bool"/>
      </Property>
      <Property name="Points" id="5360.Points" number_of_elements="8">
        <Element index="0" value="0"/>
        <Element index="1" value="0"/>
        <Element index="2" value="0.5"/>
        <Element index="3" value="0"/>
        <Element index="4" value="1"/>
        <Element index="5" value="1"/>
        <Element index="6" value="0.5"/>
        <Element index="7" value="0"/>
      </Property>
      <Property name="ScalarRangeInitialized" id="5360.ScalarRangeInitialized" number_of_elements="1">
        <Element index="0" value="0"/>
        <Domain name="bool" id="5360.ScalarRangeInitialized.bool"/>
      </Property>
    </Proxy>
    <Proxy group="sources" type="ArrowSource" id="5799" servers="1">
      <Property name="Invert" id="5799.Invert" number_of_elements="1">
        <Element index="0" value="0"/>
        <Domain name="bool" id="5799.Invert.bool"/>
      </Property>
      <Property name="ShaftRadius" id="5799.ShaftRadius" number_of_elements="1">
        <Element index="0" value="0.03"/>
        <Domain name="range" id="5799.ShaftRadius.range"/>
      </Property>
      <Property name="ShaftResolution" id="5799.ShaftResolution" number_of_elements="1">
        <Element index="0" value="6"/>
        <Domain name="range" id="5799.ShaftResolution.range"/>
      </Property>
      <Property name="TipLength" id="5799.TipLength" number_of_elements="1">
        <Element index="0" value="0.35"/>
        <Domain name="range" id="5799.TipLength.range"/>
      </Property>
      <Property name="TipRadius" id="5799.TipRadius" number_of_elements="1">
        <Element index="0" value="0.1"/>
        <Domain name="range" id="5799.TipRadius.range"/>
      </Property>
      <Property name="TipResolution" id="5799.TipResolution" number_of_elements="1">
        <Element index="0" value="6"/>
        <Domain name="range" id="5799.TipResolution.range"/>
      </Property>
    </Proxy>
    <Proxy group="sources" type="ConeSource" id="5810" servers="1">
      <Property name="Capping" id="5810.Capping" number_of_elements="1">
        <Element index="0" value="1"/>
        <Domain name="bool" id="5810.Capping.bool"/>
      </Property>
      <Property name="Center" id="5810.Center" number_of_elements="3">
        <Element index="0" value="0"/>
        <Element index="1" value="0"/>
        <Element index="2" value="0"/>
        <Domain name="range" id="5810.Center.range"/>
      </Property>
      <Property name="Direction" id="5810.Direction" number_of_elements="3">
        <Element index="0" value="1"/>
        <Element index="1" value="0"/>
        <Element index="2" value="0"/>
        <Domain name="range" id="5810.Direction.range"/>
      </Property>
      <Property name="Height" id="5810.Height" number_of_elements="1">
        <Element index="0" value="1"/>
        <Domain name="range" id="5810.Height.range"/>
      </Property>
      <Property name="Radius" id="5810.Radius" number_of_elements="1">
        <Element index="0" value="0.5"/>
        <Domain name="range" id="5810.Radius.range"/>
      </Property>
      <Property name="Resolution" id="5810.Resolution" number_of_elements="1">
        <Element index="0" value="6"/>
        <Domain name="range" id="5810.Resolution.range"/>
      </Property>
    </Proxy>
    <Proxy group="sources" type="CubeSource" id="5821" servers="1">
      <Property name="Center" id="5821.Center" number_of_elements="3">
        <Element index="0" value="0"/>
        <Element index="1" value="0"/>
        <Element index="2" value="0"/>
        <Domain name="range" id="5821.Center.range"/>
      </Property>
      <Property name="XLength" id="5821.XLength" number_of_elements="1">
        <Element index="0" value="1"/>
        <Domain name="range" id="5821.XLength.range"/>
      </Property>
      <Property name="YLength" id="5821.YLength" number_of_elements="1">
        <Element index="0" value="1"/>
        <Domain name="range" id="5821.YLength.range"/>
      </Property>
      <Property name="ZLength" id="5821.ZLength" number_of_elements="1">
        <Element index="0" value="1"/>
        <Domain name="range" id="5821.ZLength.range"/>
      </Property>
    </Proxy>
    <Proxy group="sources" type="CylinderSource" id="5832" servers="1">
      <Property name="Capping" id="5832.Capping" number_of_elements="1">
        <Element index="0" value="1"/>
        <Domain name="bool" id="5832.Capping.bool"/>
      </Property>
      <Property name="Center" id="5832.Center" number_of_elements="3">
        <Element index="0" value="0"/>
        <Element index="1" value="0"/>
        <Element index="2" value="0"/>
        <Domain name="range" id="5832.Center.range"/>
      </Property>
      <Property name="Height" id="5832.Height" number_of_elements="1">
        <Element index="0" value="1"/>
        <Domain name="range" id="5832.Height.range"/>
      </Property>
      <Property name="Radius" id="5832.Radius" number_of_elements="1">
        <Element index="0" value="0.5"/>
        <Domain name="range" id="5832.Radius.range"/>
      </Property>
      <Property name="Resolution" id="5832.Resolution" number_of_elements="1">
        <Element index="0" value="6"/>
        <Domain name="range" id="5832.Resolution.range"/>
      </Property>
    </Proxy>
    <Proxy group="sources" type="LineSource" id="5843" servers="1">
      <Property name="Point1" id="5843.Point1" number_of_elements="3">
        <Element index="0" value="-0.5"/>
        <Element index="1" value="0"/>
        <Element index="2" value="0"/>
        <Domain name="range" id="5843.Point1.range"/>
      </Property>
      <Property name="Point2" id="5843.Point2" number_of_elements="3">
        <Element index="0" value="0.5"/>
        <Element index="1" value="0"/>
        <Element index="2" value="0"/>
        <Domain name="range" id="5843.Point2.range"/>
      </Property>
      <Property name="Resolution" id="5843.Resolution" number_of_elements="1">
        <Element index="0" value="6"/>
        <Domain name="range" id="5843.Resolution.range"/>
      </Property>
    </Proxy>
    <Proxy group="sources" type="SphereSource" id="5854" servers="1">
      <Property name="Center" id="5854.Center" number_of_elements="3">
        <Element index="0" value="0"/>
        <Element index="1" value="0"/>
        <Element index="2" value="0"/>
        <Domain name="range" id="5854.Center.range"/>
      </Property>
      <Property name="EndPhi" id="5854.EndPhi" number_of_elements="1">
        <Element index="0" value="180"/>
        <Domain name="range" id="5854.EndPhi.range"/>
      </Property>
      <Property name="EndTheta" id="5854.EndTheta" number_of_elements="1">
        <Element index="0" value="360"/>
        <Domain name="range" id="5854.EndTheta.range"/>
      </Property>
      <Property name="PhiResolution" id="5854.PhiResolution" number_of_elements="1">
        <Element index="0" value="8"/>
        <Domain name="range" id="5854.PhiResolution.range"/>
      </Property>
      <Property name="Radius" id="5854.Radius" number_of_elements="1">
        <Element index="0" value="0.5"/>
        <Domain name="range" id="5854.Radius.range"/>
      </Property>
      <Property name="StartPhi" id="5854.StartPhi" number_of_elements="1">
        <Element index="0" value="0"/>
        <Domain name="range" id="5854.StartPhi.range"/>
      </Property>
      <Property name="StartTheta" id="5854.StartTheta" number_of_elements="1">
        <Element index="0" value="0"/>
        <Domain name="range" id="5854.StartTheta.range"/>
      </Property>
      <Property name="ThetaResolution" id="5854.ThetaResolution" number_of_elements="1">
        <Element index="0" value="8"/>
        <Domain name="range" id="5854.ThetaResolution.range"/>
      </Property>
    </Proxy>
    <Proxy group="sources" type="GlyphSource2D" id="5865" servers="1">
      <Property name="Center" id="5865.Center" number_of_elements="3">
        <Element index="0" value="0"/>
        <Element index="1" value="0"/>
        <Element index="2" value="0"/>
        <Domain name="range" id="5865.Center.range"/>
      </Property>
      <Property name="Filled" id="5865.Filled" number_of_elements="1">
        <Element index="0" value="0"/>
        <Domain name="bool" id="5865.Filled.bool"/>
      </Property>
      <Property name="GlyphType" id="5865.GlyphType" number_of_elements="1">
        <Element index="0" value="9"/>
        <Domain name="enum" id="5865.GlyphType.enum">
          <Entry value="1" text="Vertex"/>
          <Entry value="2" text="Dash"/>
          <Entry value="3" text="Cross"/>
          <Entry value="4" text="ThickCross"/>
          <Entry value="5" text="Triangle"/>
          <Entry value="6" text="Square"/>
          <Entry value="7" text="Circle"/>
          <Entry value="8" text="Diamond"/>
          <Entry value="9" text="Arrow"/>
          <Entry value="10" text="ThickArrow"/>
          <Entry value="11" text="HookedArrow"/>
          <Entry value="12" text="EdgeArrow"/>
        </Domain>
      </Property>
    </Proxy>
    <Proxy group="piecewise_functions" type="PiecewiseFunction" id="6593" servers="21">
      <Property name="AllowDuplicateScalars" id="6593.AllowDuplicateScalars" number_of_elements="1">
        <Element index="0" value="1"/>
        <Domain name="bool" id="6593.AllowDuplicateScalars.bool"/>
      </Property>
      <Property name="Points" id="6593.Points" number_of_elements="8">
        <Element index="0" value="0"/>
        <Element index="1" value="0"/>
        <Element index="2" value="0.5"/>
        <Element index="3" value="0"/>
        <Element index="4" value="1"/>
        <Element index="5" value="1"/>
        <Element index="6" value="0.5"/>
        <Element index="7" value="0"/>
      </Property>
      <Property name="ScalarRangeInitialized" id="6593.ScalarRangeInitialized" number_of_elements="1">
        <Element index="0" value="0"/>
        <Domain name="bool" id="6593.ScalarRangeInitialized.bool"/>
      </Property>
    </Proxy>
    <Proxy group="piecewise_functions" type="PiecewiseFunction" id="5876" servers="21">
      <Property name="AllowDuplicateScalars" id="5876.AllowDuplicateScalars" number_of_elements="1">
        <Element index="0" value="1"/>
        <Domain name="bool" id="5876.AllowDuplicateScalars.bool"/>
      </Property>
      <Property name="Points" id="5876.Points" number_of_elements="8">
        <Element index="0" value="0"/>
        <Element index="1" value="0"/>
        <Element index="2" value="0.5"/>
        <Element index="3" value="0"/>
        <Element index="4" value="1"/>
        <Element index="5" value="1"/>
        <Element index="6" value="0.5"/>
        <Element index="7" value="0"/>
      </Property>
      <Property name="ScalarRangeInitialized" id="5876.ScalarRangeInitialized" number_of_elements="1">
        <Element index="0" value="0"/>
        <Domain name="bool" id="5876.ScalarRangeInitialized.bool"/>
      </Property>
    </Proxy>
    <Proxy group="piecewise_functions" type="PiecewiseFunction" id="5877" servers="21">
      <Property name="AllowDuplicateScalars" id="5877.AllowDuplicateScalars" number_of_elements="1">
        <Element index="0" value="1"/>
        <Domain name="bool" id="5877.AllowDuplicateScalars.bool"/>
      </Property>
      <Property name="Points" id="5877.Points" number_of_elements="8">
        <Element index="0" value="0"/>
        <Element index="1" value="0"/>
        <Element index="2" value="0.5"/>
        <Element index="3" value="0"/>
        <Element index="4" value="1"/>
        <Element index="5" value="1"/>
        <Element index="6" value="0.5"/>
        <Element index="7" value="0"/>
      </Property>
      <Property name="ScalarRangeInitialized" id="5877.ScalarRangeInitialized" number_of_elements="1">
        <Element index="0" value="0"/>
        <Domain name="bool" id="5877.ScalarRangeInitialized.bool"/>
      </Property>
    </Proxy>
    <Proxy group="extended_sources" type="Transform2" id="5447" servers="1">
      <Property name="Position" id="5447.Position" number_of_elements="3">
        <Element index="0" value="0"/>
        <Element index="1" value="0"/>
        <Element index="2" value="0"/>
        <Domain name="range" id="5447.Position.range"/>
      </Property>
      <Property name="PositionInfo" id="5447.PositionInfo" number_of_elements="3">
        <Element index="0" value="0"/>
        <Element index="1" value="0"/>
        <Element index="2" value="0"/>
      </Property>
      <Property name="Rotation" id="5447.Rotation" number_of_elements="3">
        <Element index="0" value="0"/>
        <Element index="1" value="0"/>
        <Element index="2" value="0"/>
        <Domain name="range" id="5447.Rotation.range"/>
      </Property>
      <Property name="RotationInfo" id="5447.RotationInfo" number_of_elements="3">
        <Element index="0" value="0"/>
        <Element index="1" value="0"/>
        <Element index="2" value="0"/>
      </Property>
      <Property name="Scale" id="5447.Scale" number_of_elements="3">
        <Element index="0" value="1"/>
        <Element index="1" value="1"/>
        <Element index="2" value="1"/>
        <Domain name="range" id="5447.Scale.range"/>
      </Property>
      <Property name="ScaleInfo" id="5447.ScaleInfo" number_of_elements="3">
        <Element index="0" value="1"/>
        <Element index="1" value="1"/>
        <Element index="2" value="1"/>
      </Property>
    </Proxy>
    <Proxy group="extended_sources" type="Transform2" id="6322" servers="1">
      <Property name="Position" id="6322.Position" number_of_elements="3">
        <Element index="0" value="0"/>
        <Element index="1" value="0"/>
        <Element index="2" value="0"/>
        <Domain name="range" id="6322.Position.range"/>
      </Property>
      <Property name="PositionInfo" id="6322.PositionInfo" number_of_elements="3">
        <Element index="0" value="0"/>
        <Element index="1" value="0"/>
        <Element index="2" value="0"/>
      </Property>
      <Property name="Rotation" id="6322.Rotation" number_of_elements="3">
        <Element index="0" value="0"/>
        <Element index="1" value="0"/>
        <Element index="2" value="0"/>
        <Domain name="range" id="6322.Rotation.range"/>
      </Property>
      <Property name="RotationInfo" id="6322.RotationInfo" number_of_elements="3">
        <Element index="0" value="0"/>
        <Element index="1" value="0"/>
        <Element index="2" value="0"/>
      </Property>
      <Property name="Scale" id="6322.Scale" number_of_elements="3">
        <Element index="0" value="1"/>
        <Element index="1" value="1"/>
        <Element index="2" value="1"/>
        <Domain name="range" id="6322.Scale.range"/>
      </Property>
      <Property name="ScaleInfo" id="6322.ScaleInfo" number_of_elements="3">
        <Element index="0" value="1"/>
        <Element index="1" value="1"/>
        <Element index="2" value="1"/>
      </Property>
    </Proxy>
    <Proxy group="misc" type="RepresentationAnimationHelper" id="5723" servers="16">
      <Property name="Source" id="5723.Source" number_of_elements="1">
        <Proxy value="5525"/>
      </Property>
    </Proxy>
    <Proxy group="misc" type="RepresentationAnimationHelper" id="6598" servers="16">
      <Property name="Source" id="6598.Source" number_of_elements="1">
        <Proxy value="6400"/>
      </Property>
    </Proxy>
    <Proxy group="sources" type="ArrowSource" id="5448" servers="1">
      <Property name="Invert" id="5448.Invert" number_of_elements="1">
        <Element index="0" value="0"/>
        <Domain name="bool" id="5448.Invert.bool"/>
      </Property>
      <Property name="ShaftRadius" id="5448.ShaftRadius" number_of_elements="1">
        <Element index="0" value="0.03"/>
        <Domain name="range" id="5448.ShaftRadius.range"/>
      </Property>
      <Property name="ShaftResolution" id="5448.ShaftResolution" number_of_elements="1">
        <Element index="0" value="6"/>
        <Domain name="range" id="5448.ShaftResolution.range"/>
      </Property>
      <Property name="TipLength" id="5448.TipLength" number_of_elements="1">
        <Element index="0" value="0.35"/>
        <Domain name="range" id="5448.TipLength.range"/>
      </Property>
      <Property name="TipRadius" id="5448.TipRadius" number_of_elements="1">
        <Element index="0" value="0.1"/>
        <Domain name="range" id="5448.TipRadius.range"/>
      </Property>
      <Property name="TipResolution" id="5448.TipResolution" number_of_elements="1">
        <Element index="0" value="6"/>
        <Domain name="range" id="5448.TipResolution.range"/>
      </Property>
    </Proxy>
    <Proxy group="sources" type="ConeSource" id="5459" servers="1">
      <Property name="Capping" id="5459.Capping" number_of_elements="1">
        <Element index="0" value="1"/>
        <Domain name="bool" id="5459.Capping.bool"/>
      </Property>
      <Property name="Center" id="5459.Center" number_of_elements="3">
        <Element index="0" value="0"/>
        <Element index="1" value="0"/>
        <Element index="2" value="0"/>
        <Domain name="range" id="5459.Center.range"/>
      </Property>
      <Property name="Direction" id="5459.Direction" number_of_elements="3">
        <Element index="0" value="1"/>
        <Element index="1" value="0"/>
        <Element index="2" value="0"/>
        <Domain name="range" id="5459.Direction.range"/>
      </Property>
      <Property name="Height" id="5459.Height" number_of_elements="1">
        <Element index="0" value="1"/>
        <Domain name="range" id="5459.Height.range"/>
      </Property>
      <Property name="Radius" id="5459.Radius" number_of_elements="1">
        <Element index="0" value="0.5"/>
        <Domain name="range" id="5459.Radius.range"/>
      </Property>
      <Property name="Resolution" id="5459.Resolution" number_of_elements="1">
        <Element index="0" value="6"/>
        <Domain name="range" id="5459.Resolution.range"/>
      </Property>
    </Proxy>
    <Proxy group="sources" type="CubeSource" id="5470" servers="1">
      <Property name="Center" id="5470.Center" number_of_elements="3">
        <Element index="0" value="0"/>
        <Element index="1" value="0"/>
        <Element index="2" value="0"/>
        <Domain name="range" id="5470.Center.range"/>
      </Property>
      <Property name="XLength" id="5470.XLength" number_of_elements="1">
        <Element index="0" value="1"/>
        <Domain name="range" id="5470.XLength.range"/>
      </Property>
      <Property name="YLength" id="5470.YLength" number_of_elements="1">
        <Element index="0" value="1"/>
        <Domain name="range" id="5470.YLength.range"/>
      </Property>
      <Property name="ZLength" id="5470.ZLength" number_of_elements="1">
        <Element index="0" value="1"/>
        <Domain name="range" id="5470.ZLength.range"/>
      </Property>
    </Proxy>
    <Proxy group="sources" type="CylinderSource" id="5481" servers="1">
      <Property name="Capping" id="5481.Capping" number_of_elements="1">
        <Element index="0" value="1"/>
        <Domain name="bool" id="5481.Capping.bool"/>
      </Property>
      <Property name="Center" id="5481.Center" number_of_elements="3">
        <Element index="0" value="0"/>
        <Element index="1" value="0"/>
        <Element index="2" value="0"/>
        <Domain name="range" id="5481.Center.range"/>
      </Property>
      <Property name="Height" id="5481.Height" number_of_elements="1">
        <Element index="0" value="1"/>
        <Domain name="range" id="5481.Height.range"/>
      </Property>
      <Property name="Radius" id="5481.Radius" number_of_elements="1">
        <Element index="0" value="0.5"/>
        <Domain name="range" id="5481.Radius.range"/>
      </Property>
      <Property name="Resolution" id="5481.Resolution" number_of_elements="1">
        <Element index="0" value="6"/>
        <Domain name="range" id="5481.Resolution.range"/>
      </Property>
    </Proxy>
    <Proxy group="sources" type="LineSource" id="5492" servers="1">
      <Property name="Point1" id="5492.Point1" number_of_elements="3">
        <Element index="0" value="-0.5"/>
        <Element index="1" value="0"/>
        <Element index="2" value="0"/>
        <Domain name="range" id="5492.Point1.range"/>
      </Property>
      <Property name="Point2" id="5492.Point2" number_of_elements="3">
        <Element index="0" value="0.5"/>
        <Element index="1" value="0"/>
        <Element index="2" value="0"/>
        <Domain name="range" id="5492.Point2.range"/>
      </Property>
      <Property name="Resolution" id="5492.Resolution" number_of_elements="1">
        <Element index="0" value="6"/>
        <Domain name="range" id="5492.Resolution.range"/>
      </Property>
    </Proxy>
    <Proxy group="sources" type="SphereSource" id="5503" servers="1">
      <Property name="Center" id="5503.Center" number_of_elements="3">
        <Element index="0" value="0"/>
        <Element index="1" value="0"/>
        <Element index="2" value="0"/>
        <Domain name="range" id="5503.Center.range"/>
      </Property>
      <Property name="EndPhi" id="5503.EndPhi" number_of_elements="1">
        <Element index="0" value="180"/>
        <Domain name="range" id="5503.EndPhi.range"/>
      </Property>
      <Property name="EndTheta" id="5503.EndTheta" number_of_elements="1">
        <Element index="0" value="360"/>
        <Domain name="range" id="5503.EndTheta.range"/>
      </Property>
      <Property name="PhiResolution" id="5503.PhiResolution" number_of_elements="1">
        <Element index="0" value="8"/>
        <Domain name="range" id="5503.PhiResolution.range"/>
      </Property>
      <Property name="Radius" id="5503.Radius" number_of_elements="1">
        <Element index="0" value="0.5"/>
        <Domain name="range" id="5503.Radius.range"/>
      </Property>
      <Property name="StartPhi" id="5503.StartPhi" number_of_elements="1">
        <Element index="0" value="0"/>
        <Domain name="range" id="5503.StartPhi.range"/>
      </Property>
      <Property name="StartTheta" id="5503.StartTheta" number_of_elements="1">
        <Element index="0" value="0"/>
        <Domain name="range" id="5503.StartTheta.range"/>
      </Property>
      <Property name="ThetaResolution" id="5503.ThetaResolution" number_of_elements="1">
        <Element index="0" value="8"/>
        <Domain name="range" id="5503.ThetaResolution.range"/>
      </Property>
    </Proxy>
    <Proxy group="sources" type="GlyphSource2D" id="5514" servers="1">
      <Property name="Center" id="5514.Center" number_of_elements="3">
        <Element index="0" value="0"/>
        <Element index="1" value="0"/>
        <Element index="2" value="0"/>
        <Domain name="range" id="5514.Center.range"/>
      </Property>
      <Property name="Filled" id="5514.Filled" number_of_elements="1">
        <Element index="0" value="0"/>
        <Domain name="bool" id="5514.Filled.bool"/>
      </Property>
      <Property name="GlyphType" id="5514.GlyphType" number_of_elements="1">
        <Element index="0" value="9"/>
        <Domain name="enum" id="5514.GlyphType.enum">
          <Entry value="1" text="Vertex"/>
          <Entry value="2" text="Dash"/>
          <Entry value="3" text="Cross"/>
          <Entry value="4" text="ThickCross"/>
          <Entry value="5" text="Triangle"/>
          <Entry value="6" text="Square"/>
          <Entry value="7" text="Circle"/>
          <Entry value="8" text="Diamond"/>
          <Entry value="9" text="Arrow"/>
          <Entry value="10" text="ThickArrow"/>
          <Entry value="11" text="HookedArrow"/>
          <Entry value="12" text="EdgeArrow"/>
        </Domain>
      </Property>
    </Proxy>
    <Proxy group="sources" type="ArrowSource" id="6323" servers="1">
      <Property name="Invert" id="6323.Invert" number_of_elements="1">
        <Element index="0" value="0"/>
        <Domain name="bool" id="6323.Invert.bool"/>
      </Property>
      <Property name="ShaftRadius" id="6323.ShaftRadius" number_of_elements="1">
        <Element index="0" value="0.03"/>
        <Domain name="range" id="6323.ShaftRadius.range"/>
      </Property>
      <Property name="ShaftResolution" id="6323.ShaftResolution" number_of_elements="1">
        <Element index="0" value="6"/>
        <Domain name="range" id="6323.ShaftResolution.range"/>
      </Property>
      <Property name="TipLength" id="6323.TipLength" number_of_elements="1">
        <Element index="0" value="0.35"/>
        <Domain name="range" id="6323.TipLength.range"/>
      </Property>
      <Property name="TipRadius" id="6323.TipRadius" number_of_elements="1">
        <Element index="0" value="0.1"/>
        <Domain name="range" id="6323.TipRadius.range"/>
      </Property>
      <Property name="TipResolution" id="6323.TipResolution" number_of_elements="1">
        <Element index="0" value="6"/>
        <Domain name="range" id="6323.TipResolution.range"/>
      </Property>
    </Proxy>
    <Proxy group="sources" type="ConeSource" id="6334" servers="1">
      <Property name="Capping" id="6334.Capping" number_of_elements="1">
        <Element index="0" value="1"/>
        <Domain name="bool" id="6334.Capping.bool"/>
      </Property>
      <Property name="Center" id="6334.Center" number_of_elements="3">
        <Element index="0" value="0"/>
        <Element index="1" value="0"/>
        <Element index="2" value="0"/>
        <Domain name="range" id="6334.Center.range"/>
      </Property>
      <Property name="Direction" id="6334.Direction" number_of_elements="3">
        <Element index="0" value="1"/>
        <Element index="1" value="0"/>
        <Element index="2" value="0"/>
        <Domain name="range" id="6334.Direction.range"/>
      </Property>
      <Property name="Height" id="6334.Height" number_of_elements="1">
        <Element index="0" value="1"/>
        <Domain name="range" id="6334.Height.range"/>
      </Property>
      <Property name="Radius" id="6334.Radius" number_of_elements="1">
        <Element index="0" value="0.5"/>
        <Domain name="range" id="6334.Radius.range"/>
      </Property>
      <Property name="Resolution" id="6334.Resolution" number_of_elements="1">
        <Element index="0" value="6"/>
        <Domain name="range" id="6334.Resolution.range"/>
      </Property>
    </Proxy>
    <Proxy group="sources" type="CubeSource" id="6345" servers="1">
      <Property name="Center" id="6345.Center" number_of_elements="3">
        <Element index="0" value="0"/>
        <Element index="1" value="0"/>
        <Element index="2" value="0"/>
        <Domain name="range" id="6345.Center.range"/>
      </Property>
      <Property name="XLength" id="6345.XLength" number_of_elements="1">
        <Element index="0" value="1"/>
        <Domain name="range" id="6345.XLength.range"/>
      </Property>
      <Property name="YLength" id="6345.YLength" number_of_elements="1">
        <Element index="0" value="1"/>
        <Domain name="range" id="6345.YLength.range"/>
      </Property>
      <Property name="ZLength" id="6345.ZLength" number_of_elements="1">
        <Element index="0" value="1"/>
        <Domain name="range" id="6345.ZLength.range"/>
      </Property>
    </Proxy>
    <Proxy group="sources" type="CylinderSource" id="6356" servers="1">
      <Property name="Capping" id="6356.Capping" number_of_elements="1">
        <Element index="0" value="1"/>
        <Domain name="bool" id="6356.Capping.bool"/>
      </Property>
      <Property name="Center" id="6356.Center" number_of_elements="3">
        <Element index="0" value="0"/>
        <Element index="1" value="0"/>
        <Element index="2" value="0"/>
        <Domain name="range" id="6356.Center.range"/>
      </Property>
      <Property name="Height" id="6356.Height" number_of_elements="1">
        <Element index="0" value="1"/>
        <Domain name="range" id="6356.Height.range"/>
      </Property>
      <Property name="Radius" id="6356.Radius" number_of_elements="1">
        <Element index="0" value="0.5"/>
        <Domain name="range" id="6356.Radius.range"/>
      </Property>
      <Property name="Resolution" id="6356.Resolution" number_of_elements="1">
        <Element index="0" value="6"/>
        <Domain name="range" id="6356.Resolution.range"/>
      </Property>
    </Proxy>
    <Proxy group="sources" type="LineSource" id="6367" servers="1">
      <Property name="Point1" id="6367.Point1" number_of_elements="3">
        <Element index="0" value="-0.5"/>
        <Element index="1" value="0"/>
        <Element index="2" value="0"/>
        <Domain name="range" id="6367.Point1.range"/>
      </Property>
      <Property name="Point2" id="6367.Point2" number_of_elements="3">
        <Element index="0" value="0.5"/>
        <Element index="1" value="0"/>
        <Element index="2" value="0"/>
        <Domain name="range" id="6367.Point2.range"/>
      </Property>
      <Property name="Resolution" id="6367.Resolution" number_of_elements="1">
        <Element index="0" value="6"/>
        <Domain name="range" id="6367.Resolution.range"/>
      </Property>
    </Proxy>
    <Proxy group="sources" type="SphereSource" id="6378" servers="1">
      <Property name="Center" id="6378.Center" number_of_elements="3">
        <Element index="0" value="0"/>
        <Element index="1" value="0"/>
        <Element index="2" value="0"/>
        <Domain name="range" id="6378.Center.range"/>
      </Property>
      <Property name="EndPhi" id="6378.EndPhi" number_of_elements="1">
        <Element index="0" value="180"/>
        <Domain name="range" id="6378.EndPhi.range"/>
      </Property>
      <Property name="EndTheta" id="6378.EndTheta" number_of_elements="1">
        <Element index="0" value="360"/>
        <Domain name="range" id="6378.EndTheta.range"/>
      </Property>
      <Property name="PhiResolution" id="6378.PhiResolution" number_of_elements="1">
        <Element index="0" value="8"/>
        <Domain name="range" id="6378.PhiResolution.range"/>
      </Property>
      <Property name="Radius" id="6378.Radius" number_of_elements="1">
        <Element index="0" value="0.5"/>
        <Domain name="range" id="6378.Radius.range"/>
      </Property>
      <Property name="StartPhi" id="6378.StartPhi" number_of_elements="1">
        <Element index="0" value="0"/>
        <Domain name="range" id="6378.StartPhi.range"/>
      </Property>
      <Property name="StartTheta" id="6378.StartTheta" number_of_elements="1">
        <Element index="0" value="0"/>
        <Domain name="range" id="6378.StartTheta.range"/>
      </Property>
      <Property name="ThetaResolution" id="6378.ThetaResolution" number_of_elements="1">
        <Element index="0" value="8"/>
        <Domain name="range" id="6378.ThetaResolution.range"/>
      </Property>
    </Proxy>
    <Proxy group="sources" type="GlyphSource2D" id="6389" servers="1">
      <Property name="Center" id="6389.Center" number_of_elements="3">
        <Element index="0" value="0"/>
        <Element index="1" value="0"/>
        <Element index="2" value="0"/>
        <Domain name="range" id="6389.Center.range"/>
      </Property>
      <Property name="Filled" id="6389.Filled" number_of_elements="1">
        <Element index="0" value="0"/>
        <Domain name="bool" id="6389.Filled.bool"/>
      </Property>
      <Property name="GlyphType" id="6389.GlyphType" number_of_elements="1">
        <Element index="0" value="9"/>
        <Domain name="enum" id="6389.GlyphType.enum">
          <Entry value="1" text="Vertex"/>
          <Entry value="2" text="Dash"/>
          <Entry value="3" text="Cross"/>
          <Entry value="4" text="ThickCross"/>
          <Entry value="5" text="Triangle"/>
          <Entry value="6" text="Square"/>
          <Entry value="7" text="Circle"/>
          <Entry value="8" text="Diamond"/>
          <Entry value="9" text="Arrow"/>
          <Entry value="10" text="ThickArrow"/>
          <Entry value="11" text="HookedArrow"/>
          <Entry value="12" text="EdgeArrow"/>
        </Domain>
      </Property>
    </Proxy>
    <Proxy group="sources" type="ArrowSource" id="5558" servers="1">
      <Property name="Invert" id="5558.Invert" number_of_elements="1">
        <Element index="0" value="0"/>
        <Domain name="bool" id="5558.Invert.bool"/>
      </Property>
      <Property name="ShaftRadius" id="5558.ShaftRadius" number_of_elements="1">
        <Element index="0" value="0.03"/>
        <Domain name="range" id="5558.ShaftRadius.range"/>
      </Property>
      <Property name="ShaftResolution" id="5558.ShaftResolution" number_of_elements="1">
        <Element index="0" value="6"/>
        <Domain name="range" id="5558.ShaftResolution.range"/>
      </Property>
      <Property name="TipLength" id="5558.TipLength" number_of_elements="1">
        <Element index="0" value="0.35"/>
        <Domain name="range" id="5558.TipLength.range"/>
      </Property>
      <Property name="TipRadius" id="5558.TipRadius" number_of_elements="1">
        <Element index="0" value="0.1"/>
        <Domain name="range" id="5558.TipRadius.range"/>
      </Property>
      <Property name="TipResolution" id="5558.TipResolution" number_of_elements="1">
        <Element index="0" value="6"/>
        <Domain name="range" id="5558.TipResolution.range"/>
      </Property>
    </Proxy>
    <Proxy group="sources" type="ConeSource" id="5569" servers="1">
      <Property name="Capping" id="5569.Capping" number_of_elements="1">
        <Element index="0" value="1"/>
        <Domain name="bool" id="5569.Capping.bool"/>
      </Property>
      <Property name="Center" id="5569.Center" number_of_elements="3">
        <Element index="0" value="0"/>
        <Element index="1" value="0"/>
        <Element index="2" value="0"/>
        <Domain name="range" id="5569.Center.range"/>
      </Property>
      <Property name="Direction" id="5569.Direction" number_of_elements="3">
        <Element index="0" value="1"/>
        <Element index="1" value="0"/>
        <Element index="2" value="0"/>
        <Domain name="range" id="5569.Direction.range"/>
      </Property>
      <Property name="Height" id="5569.Height" number_of_elements="1">
        <Element index="0" value="1"/>
        <Domain name="range" id="5569.Height.range"/>
      </Property>
      <Property name="Radius" id="5569.Radius" number_of_elements="1">
        <Element index="0" value="0.5"/>
        <Domain name="range" id="5569.Radius.range"/>
      </Property>
      <Property name="Resolution" id="5569.Resolution" number_of_elements="1">
        <Element index="0" value="6"/>
        <Domain name="range" id="5569.Resolution.range"/>
      </Property>
    </Proxy>
    <Proxy group="sources" type="CubeSource" id="5580" servers="1">
      <Property name="Center" id="5580.Center" number_of_elements="3">
        <Element index="0" value="0"/>
        <Element index="1" value="0"/>
        <Element index="2" value="0"/>
        <Domain name="range" id="5580.Center.range"/>
      </Property>
      <Property name="XLength" id="5580.XLength" number_of_elements="1">
        <Element index="0" value="1"/>
        <Domain name="range" id="5580.XLength.range"/>
      </Property>
      <Property name="YLength" id="5580.YLength" number_of_elements="1">
        <Element index="0" value="1"/>
        <Domain name="range" id="5580.YLength.range"/>
      </Property>
      <Property name="ZLength" id="5580.ZLength" number_of_elements="1">
        <Element index="0" value="1"/>
        <Domain name="range" id="5580.ZLength.range"/>
      </Property>
    </Proxy>
    <Proxy group="sources" type="CylinderSource" id="5591" servers="1">
      <Property name="Capping" id="5591.Capping" number_of_elements="1">
        <Element index="0" value="1"/>
        <Domain name="bool" id="5591.Capping.bool"/>
      </Property>
      <Property name="Center" id="5591.Center" number_of_elements="3">
        <Element index="0" value="0"/>
        <Element index="1" value="0"/>
        <Element index="2" value="0"/>
        <Domain name="range" id="5591.Center.range"/>
      </Property>
      <Property name="Height" id="5591.Height" number_of_elements="1">
        <Element index="0" value="1"/>
        <Domain name="range" id="5591.Height.range"/>
      </Property>
      <Property name="Radius" id="5591.Radius" number_of_elements="1">
        <Element index="0" value="0.5"/>
        <Domain name="range" id="5591.Radius.range"/>
      </Property>
      <Property name="Resolution" id="5591.Resolution" number_of_elements="1">
        <Element index="0" value="6"/>
        <Domain name="range" id="5591.Resolution.range"/>
      </Property>
    </Proxy>
    <Proxy group="sources" type="LineSource" id="5602" servers="1">
      <Property name="Point1" id="5602.Point1" number_of_elements="3">
        <Element index="0" value="-0.5"/>
        <Element index="1" value="0"/>
        <Element index="2" value="0"/>
        <Domain name="range" id="5602.Point1.range"/>
      </Property>
      <Property name="Point2" id="5602.Point2" number_of_elements="3">
        <Element index="0" value="0.5"/>
        <Element index="1" value="0"/>
        <Element index="2" value="0"/>
        <Domain name="range" id="5602.Point2.range"/>
      </Property>
      <Property name="Resolution" id="5602.Resolution" number_of_elements="1">
        <Element index="0" value="6"/>
        <Domain name="range" id="5602.Resolution.range"/>
      </Property>
    </Proxy>
    <Proxy group="sources" type="SphereSource" id="5613" servers="1">
      <Property name="Center" id="5613.Center" number_of_elements="3">
        <Element index="0" value="0"/>
        <Element index="1" value="0"/>
        <Element index="2" value="0"/>
        <Domain name="range" id="5613.Center.range"/>
      </Property>
      <Property name="EndPhi" id="5613.EndPhi" number_of_elements="1">
        <Element index="0" value="180"/>
        <Domain name="range" id="5613.EndPhi.range"/>
      </Property>
      <Property name="EndTheta" id="5613.EndTheta" number_of_elements="1">
        <Element index="0" value="360"/>
        <Domain name="range" id="5613.EndTheta.range"/>
      </Property>
      <Property name="PhiResolution" id="5613.PhiResolution" number_of_elements="1">
        <Element index="0" value="8"/>
        <Domain name="range" id="5613.PhiResolution.range"/>
      </Property>
      <Property name="Radius" id="5613.Radius" number_of_elements="1">
        <Element index="0" value="0.5"/>
        <Domain name="range" id="5613.Radius.range"/>
      </Property>
      <Property name="StartPhi" id="5613.StartPhi" number_of_elements="1">
        <Element index="0" value="0"/>
        <Domain name="range" id="5613.StartPhi.range"/>
      </Property>
      <Property name="StartTheta" id="5613.StartTheta" number_of_elements="1">
        <Element index="0" value="0"/>
        <Domain name="range" id="5613.StartTheta.range"/>
      </Property>
      <Property name="ThetaResolution" id="5613.ThetaResolution" number_of_elements="1">
        <Element index="0" value="8"/>
        <Domain name="range" id="5613.ThetaResolution.range"/>
      </Property>
    </Proxy>
    <Proxy group="sources" type="GlyphSource2D" id="5624" servers="1">
      <Property name="Center" id="5624.Center" number_of_elements="3">
        <Element index="0" value="0"/>
        <Element index="1" value="0"/>
        <Element index="2" value="0"/>
        <Domain name="range" id="5624.Center.range"/>
      </Property>
      <Property name="Filled" id="5624.Filled" number_of_elements="1">
        <Element index="0" value="0"/>
        <Domain name="bool" id="5624.Filled.bool"/>
      </Property>
      <Property name="GlyphType" id="5624.GlyphType" number_of_elements="1">
        <Element index="0" value="9"/>
        <Domain name="enum" id="5624.GlyphType.enum">
          <Entry value="1" text="Vertex"/>
          <Entry value="2" text="Dash"/>
          <Entry value="3" text="Cross"/>
          <Entry value="4" text="ThickCross"/>
          <Entry value="5" text="Triangle"/>
          <Entry value="6" text="Square"/>
          <Entry value="7" text="Circle"/>
          <Entry value="8" text="Diamond"/>
          <Entry value="9" text="Arrow"/>
          <Entry value="10" text="ThickArrow"/>
          <Entry value="11" text="HookedArrow"/>
          <Entry value="12" text="EdgeArrow"/>
        </Domain>
      </Property>
    </Proxy>
    <Proxy group="sources" type="ArrowSource" id="6433" servers="1">
      <Property name="Invert" id="6433.Invert" number_of_elements="1">
        <Element index="0" value="0"/>
        <Domain name="bool" id="6433.Invert.bool"/>
      </Property>
      <Property name="ShaftRadius" id="6433.ShaftRadius" number_of_elements="1">
        <Element index="0" value="0.03"/>
        <Domain name="range" id="6433.ShaftRadius.range"/>
      </Property>
      <Property name="ShaftResolution" id="6433.ShaftResolution" number_of_elements="1">
        <Element index="0" value="6"/>
        <Domain name="range" id="6433.ShaftResolution.range"/>
      </Property>
      <Property name="TipLength" id="6433.TipLength" number_of_elements="1">
        <Element index="0" value="0.35"/>
        <Domain name="range" id="6433.TipLength.range"/>
      </Property>
      <Property name="TipRadius" id="6433.TipRadius" number_of_elements="1">
        <Element index="0" value="0.1"/>
        <Domain name="range" id="6433.TipRadius.range"/>
      </Property>
      <Property name="TipResolution" id="6433.TipResolution" number_of_elements="1">
        <Element index="0" value="6"/>
        <Domain name="range" id="6433.TipResolution.range"/>
      </Property>
    </Proxy>
    <Proxy group="sources" type="ConeSource" id="6444" servers="1">
      <Property name="Capping" id="6444.Capping" number_of_elements="1">
        <Element index="0" value="1"/>
        <Domain name="bool" id="6444.Capping.bool"/>
      </Property>
      <Property name="Center" id="6444.Center" number_of_elements="3">
        <Element index="0" value="0"/>
        <Element index="1" value="0"/>
        <Element index="2" value="0"/>
        <Domain name="range" id="6444.Center.range"/>
      </Property>
      <Property name="Direction" id="6444.Direction" number_of_elements="3">
        <Element index="0" value="1"/>
        <Element index="1" value="0"/>
        <Element index="2" value="0"/>
        <Domain name="range" id="6444.Direction.range"/>
      </Property>
      <Property name="Height" id="6444.Height" number_of_elements="1">
        <Element index="0" value="1"/>
        <Domain name="range" id="6444.Height.range"/>
      </Property>
      <Property name="Radius" id="6444.Radius" number_of_elements="1">
        <Element index="0" value="0.5"/>
        <Domain name="range" id="6444.Radius.range"/>
      </Property>
      <Property name="Resolution" id="6444.Resolution" number_of_elements="1">
        <Element index="0" value="6"/>
        <Domain name="range" id="6444.Resolution.range"/>
      </Property>
    </Proxy>
    <Proxy group="sources" type="CubeSource" id="6455" servers="1">
      <Property name="Center" id="6455.Center" number_of_elements="3">
        <Element index="0" value="0"/>
        <Element index="1" value="0"/>
        <Element index="2" value="0"/>
        <Domain name="range" id="6455.Center.range"/>
      </Property>
      <Property name="XLength" id="6455.XLength" number_of_elements="1">
        <Element index="0" value="1"/>
        <Domain name="range" id="6455.XLength.range"/>
      </Property>
      <Property name="YLength" id="6455.YLength" number_of_elements="1">
        <Element index="0" value="1"/>
        <Domain name="range" id="6455.YLength.range"/>
      </Property>
      <Property name="ZLength" id="6455.ZLength" number_of_elements="1">
        <Element index="0" value="1"/>
        <Domain name="range" id="6455.ZLength.range"/>
      </Property>
    </Proxy>
    <Proxy group="sources" type="CylinderSource" id="6466" servers="1">
      <Property name="Capping" id="6466.Capping" number_of_elements="1">
        <Element index="0" value="1"/>
        <Domain name="bool" id="6466.Capping.bool"/>
      </Property>
      <Property name="Center" id="6466.Center" number_of_elements="3">
        <Element index="0" value="0"/>
        <Element index="1" value="0"/>
        <Element index="2" value="0"/>
        <Domain name="range" id="6466.Center.range"/>
      </Property>
      <Property name="Height" id="6466.Height" number_of_elements="1">
        <Element index="0" value="1"/>
        <Domain name="range" id="6466.Height.range"/>
      </Property>
      <Property name="Radius" id="6466.Radius" number_of_elements="1">
        <Element index="0" value="0.5"/>
        <Domain name="range" id="6466.Radius.range"/>
      </Property>
      <Property name="Resolution" id="6466.Resolution" number_of_elements="1">
        <Element index="0" value="6"/>
        <Domain name="range" id="6466.Resolution.range"/>
      </Property>
    </Proxy>
    <Proxy group="sources" type="LineSource" id="6477" servers="1">
      <Property name="Point1" id="6477.Point1" number_of_elements="3">
        <Element index="0" value="-0.5"/>
        <Element index="1" value="0"/>
        <Element index="2" value="0"/>
        <Domain name="range" id="6477.Point1.range"/>
      </Property>
      <Property name="Point2" id="6477.Point2" number_of_elements="3">
        <Element index="0" value="0.5"/>
        <Element index="1" value="0"/>
        <Element index="2" value="0"/>
        <Domain name="range" id="6477.Point2.range"/>
      </Property>
      <Property name="Resolution" id="6477.Resolution" number_of_elements="1">
        <Element index="0" value="6"/>
        <Domain name="range" id="6477.Resolution.range"/>
      </Property>
    </Proxy>
    <Proxy group="sources" type="SphereSource" id="6488" servers="1">
      <Property name="Center" id="6488.Center" number_of_elements="3">
        <Element index="0" value="0"/>
        <Element index="1" value="0"/>
        <Element index="2" value="0"/>
        <Domain name="range" id="6488.Center.range"/>
      </Property>
      <Property name="EndPhi" id="6488.EndPhi" number_of_elements="1">
        <Element index="0" value="180"/>
        <Domain name="range" id="6488.EndPhi.range"/>
      </Property>
      <Property name="EndTheta" id="6488.EndTheta" number_of_elements="1">
        <Element index="0" value="360"/>
        <Domain name="range" id="6488.EndTheta.range"/>
      </Property>
      <Property name="PhiResolution" id="6488.PhiResolution" number_of_elements="1">
        <Element index="0" value="8"/>
        <Domain name="range" id="6488.PhiResolution.range"/>
      </Property>
      <Property name="Radius" id="6488.Radius" number_of_elements="1">
        <Element index="0" value="0.5"/>
        <Domain name="range" id="6488.Radius.range"/>
      </Property>
      <Property name="StartPhi" id="6488.StartPhi" number_of_elements="1">
        <Element index="0" value="0"/>
        <Domain name="range" id="6488.StartPhi.range"/>
      </Property>
      <Property name="StartTheta" id="6488.StartTheta" number_of_elements="1">
        <Element index="0" value="0"/>
        <Domain name="range" id="6488.StartTheta.range"/>
      </Property>
      <Property name="ThetaResolution" id="6488.ThetaResolution" number_of_elements="1">
        <Element index="0" value="8"/>
        <Domain name="range" id="6488.ThetaResolution.range"/>
      </Property>
    </Proxy>
    <Proxy group="sources" type="GlyphSource2D" id="6499" servers="1">
      <Property name="Center" id="6499.Center" number_of_elements="3">
        <Element index="0" value="0"/>
        <Element index="1" value="0"/>
        <Element index="2" value="0"/>
        <Domain name="range" id="6499.Center.range"/>
      </Property>
      <Property name="Filled" id="6499.Filled" number_of_elements="1">
        <Element index="0" value="0"/>
        <Domain name="bool" id="6499.Filled.bool"/>
      </Property>
      <Property name="GlyphType" id="6499.GlyphType" number_of_elements="1">
        <Element index="0" value="9"/>
        <Domain name="enum" id="6499.GlyphType.enum">
          <Entry value="1" text="Vertex"/>
          <Entry value="2" text="Dash"/>
          <Entry value="3" text="Cross"/>
          <Entry value="4" text="ThickCross"/>
          <Entry value="5" text="Triangle"/>
          <Entry value="6" text="Square"/>
          <Entry value="7" text="Circle"/>
          <Entry value="8" text="Diamond"/>
          <Entry value="9" text="Arrow"/>
          <Entry value="10" text="ThickArrow"/>
          <Entry value="11" text="HookedArrow"/>
          <Entry value="12" text="EdgeArrow"/>
        </Domain>
      </Property>
    </Proxy>
    <Proxy group="piecewise_functions" type="PiecewiseFunction" id="5635" servers="21">
      <Property name="AllowDuplicateScalars" id="5635.AllowDuplicateScalars" number_of_elements="1">
        <Element index="0" value="1"/>
        <Domain name="bool" id="5635.AllowDuplicateScalars.bool"/>
      </Property>
      <Property name="Points" id="5635.Points" number_of_elements="8">
        <Element index="0" value="0"/>
        <Element index="1" value="0"/>
        <Element index="2" value="0.5"/>
        <Element index="3" value="0"/>
        <Element index="4" value="1"/>
        <Element index="5" value="1"/>
        <Element index="6" value="0.5"/>
        <Element index="7" value="0"/>
      </Property>
      <Property name="ScalarRangeInitialized" id="5635.ScalarRangeInitialized" number_of_elements="1">
        <Element index="0" value="0"/>
        <Domain name="bool" id="5635.ScalarRangeInitialized.bool"/>
      </Property>
    </Proxy>
    <Proxy group="piecewise_functions" type="PiecewiseFunction" id="6510" servers="21">
      <Property name="AllowDuplicateScalars" id="6510.AllowDuplicateScalars" number_of_elements="1">
        <Element index="0" value="1"/>
        <Domain name="bool" id="6510.AllowDuplicateScalars.bool"/>
      </Property>
      <Property name="Points" id="6510.Points" number_of_elements="8">
        <Element index="0" value="0"/>
        <Element index="1" value="0"/>
        <Element index="2" value="0.5"/>
        <Element index="3" value="0"/>
        <Element index="4" value="1"/>
        <Element index="5" value="1"/>
        <Element index="6" value="0.5"/>
        <Element index="7" value="0"/>
      </Property>
      <Property name="ScalarRangeInitialized" id="6510.ScalarRangeInitialized" number_of_elements="1">
        <Element index="0" value="0"/>
        <Domain name="bool" id="6510.ScalarRangeInitialized.bool"/>
      </Property>
    </Proxy>
    <Proxy group="piecewise_functions" type="PiecewiseFunction" id="5636" servers="21">
      <Property name="AllowDuplicateScalars" id="5636.AllowDuplicateScalars" number_of_elements="1">
        <Element index="0" value="1"/>
        <Domain name="bool" id="5636.AllowDuplicateScalars.bool"/>
      </Property>
      <Property name="Points" id="5636.Points" number_of_elements="8">
        <Element index="0" value="0"/>
        <Element index="1" value="0"/>
        <Element index="2" value="0.5"/>
        <Element index="3" value="0"/>
        <Element index="4" value="1"/>
        <Element index="5" value="1"/>
        <Element index="6" value="0.5"/>
        <Element index="7" value="0"/>
      </Property>
      <Property name="ScalarRangeInitialized" id="5636.ScalarRangeInitialized" number_of_elements="1">
        <Element index="0" value="0"/>
        <Domain name="bool" id="5636.ScalarRangeInitialized.bool"/>
      </Property>
    </Proxy>
    <Proxy group="piecewise_functions" type="PiecewiseFunction" id="6511" servers="21">
      <Property name="AllowDuplicateScalars" id="6511.AllowDuplicateScalars" number_of_elements="1">
        <Element index="0" value="1"/>
        <Domain name="bool" id="6511.AllowDuplicateScalars.bool"/>
      </Property>
      <Property name="Points" id="6511.Points" number_of_elements="8">
        <Element index="0" value="0"/>
        <Element index="1" value="0"/>
        <Element index="2" value="0.5"/>
        <Element index="3" value="0"/>
        <Element index="4" value="1"/>
        <Element index="5" value="1"/>
        <Element index="6" value="0.5"/>
        <Element index="7" value="0"/>
      </Property>
      <Property name="ScalarRangeInitialized" id="6511.ScalarRangeInitialized" number_of_elements="1">
        <Element index="0" value="0"/>
        <Domain name="bool" id="6511.ScalarRangeInitialized.bool"/>
      </Property>
    </Proxy>
    <Proxy group="sources" type="ArrowSource" id="6157" servers="1">
      <Property name="Invert" id="6157.Invert" number_of_elements="1">
        <Element index="0" value="0"/>
        <Domain name="bool" id="6157.Invert.bool"/>
      </Property>
      <Property name="ShaftRadius" id="6157.ShaftRadius" number_of_elements="1">
        <Element index="0" value="0.03"/>
        <Domain name="range" id="6157.ShaftRadius.range"/>
      </Property>
      <Property name="ShaftResolution" id="6157.ShaftResolution" number_of_elements="1">
        <Element index="0" value="6"/>
        <Domain name="range" id="6157.ShaftResolution.range"/>
      </Property>
      <Property name="TipLength" id="6157.TipLength" number_of_elements="1">
        <Element index="0" value="0.35"/>
        <Domain name="range" id="6157.TipLength.range"/>
      </Property>
      <Property name="TipRadius" id="6157.TipRadius" number_of_elements="1">
        <Element index="0" value="0.1"/>
        <Domain name="range" id="6157.TipRadius.range"/>
      </Property>
      <Property name="TipResolution" id="6157.TipResolution" number_of_elements="1">
        <Element index="0" value="6"/>
        <Domain name="range" id="6157.TipResolution.range"/>
      </Property>
    </Proxy>
    <Proxy group="sources" type="ConeSource" id="6168" servers="1">
      <Property name="Capping" id="6168.Capping" number_of_elements="1">
        <Element index="0" value="1"/>
        <Domain name="bool" id="6168.Capping.bool"/>
      </Property>
      <Property name="Center" id="6168.Center" number_of_elements="3">
        <Element index="0" value="0"/>
        <Element index="1" value="0"/>
        <Element index="2" value="0"/>
        <Domain name="range" id="6168.Center.range"/>
      </Property>
      <Property name="Direction" id="6168.Direction" number_of_elements="3">
        <Element index="0" value="1"/>
        <Element index="1" value="0"/>
        <Element index="2" value="0"/>
        <Domain name="range" id="6168.Direction.range"/>
      </Property>
      <Property name="Height" id="6168.Height" number_of_elements="1">
        <Element index="0" value="1"/>
        <Domain name="range" id="6168.Height.range"/>
      </Property>
      <Property name="Radius" id="6168.Radius" number_of_elements="1">
        <Element index="0" value="0.5"/>
        <Domain name="range" id="6168.Radius.range"/>
      </Property>
      <Property name="Resolution" id="6168.Resolution" number_of_elements="1">
        <Element index="0" value="6"/>
        <Domain name="range" id="6168.Resolution.range"/>
      </Property>
    </Proxy>
    <Proxy group="sources" type="CubeSource" id="6179" servers="1">
      <Property name="Center" id="6179.Center" number_of_elements="3">
        <Element index="0" value="0"/>
        <Element index="1" value="0"/>
        <Element index="2" value="0"/>
        <Domain name="range" id="6179.Center.range"/>
      </Property>
      <Property name="XLength" id="6179.XLength" number_of_elements="1">
        <Element index="0" value="1"/>
        <Domain name="range" id="6179.XLength.range"/>
      </Property>
      <Property name="YLength" id="6179.YLength" number_of_elements="1">
        <Element index="0" value="1"/>
        <Domain name="range" id="6179.YLength.range"/>
      </Property>
      <Property name="ZLength" id="6179.ZLength" number_of_elements="1">
        <Element index="0" value="1"/>
        <Domain name="range" id="6179.ZLength.range"/>
      </Property>
    </Proxy>
    <Proxy group="sources" type="CylinderSource" id="6190" servers="1">
      <Property name="Capping" id="6190.Capping" number_of_elements="1">
        <Element index="0" value="1"/>
        <Domain name="bool" id="6190.Capping.bool"/>
      </Property>
      <Property name="Center" id="6190.Center" number_of_elements="3">
        <Element index="0" value="0"/>
        <Element index="1" value="0"/>
        <Element index="2" value="0"/>
        <Domain name="range" id="6190.Center.range"/>
      </Property>
      <Property name="Height" id="6190.Height" number_of_elements="1">
        <Element index="0" value="1"/>
        <Domain name="range" id="6190.Height.range"/>
      </Property>
      <Property name="Radius" id="6190.Radius" number_of_elements="1">
        <Element index="0" value="0.5"/>
        <Domain name="range" id="6190.Radius.range"/>
      </Property>
      <Property name="Resolution" id="6190.Resolution" number_of_elements="1">
        <Element index="0" value="6"/>
        <Domain name="range" id="6190.Resolution.range"/>
      </Property>
    </Proxy>
    <Proxy group="sources" type="LineSource" id="6201" servers="1">
      <Property name="Point1" id="6201.Point1" number_of_elements="3">
        <Element index="0" value="-0.5"/>
        <Element index="1" value="0"/>
        <Element index="2" value="0"/>
        <Domain name="range" id="6201.Point1.range"/>
      </Property>
      <Property name="Point2" id="6201.Point2" number_of_elements="3">
        <Element index="0" value="0.5"/>
        <Element index="1" value="0"/>
        <Element index="2" value="0"/>
        <Domain name="range" id="6201.Point2.range"/>
      </Property>
      <Property name="Resolution" id="6201.Resolution" number_of_elements="1">
        <Element index="0" value="6"/>
        <Domain name="range" id="6201.Resolution.range"/>
      </Property>
    </Proxy>
    <Proxy group="sources" type="SphereSource" id="6212" servers="1">
      <Property name="Center" id="6212.Center" number_of_elements="3">
        <Element index="0" value="0"/>
        <Element index="1" value="0"/>
        <Element index="2" value="0"/>
        <Domain name="range" id="6212.Center.range"/>
      </Property>
      <Property name="EndPhi" id="6212.EndPhi" number_of_elements="1">
        <Element index="0" value="180"/>
        <Domain name="range" id="6212.EndPhi.range"/>
      </Property>
      <Property name="EndTheta" id="6212.EndTheta" number_of_elements="1">
        <Element index="0" value="360"/>
        <Domain name="range" id="6212.EndTheta.range"/>
      </Property>
      <Property name="PhiResolution" id="6212.PhiResolution" number_of_elements="1">
        <Element index="0" value="8"/>
        <Domain name="range" id="6212.PhiResolution.range"/>
      </Property>
      <Property name="Radius" id="6212.Radius" number_of_elements="1">
        <Element index="0" value="0.5"/>
        <Domain name="range" id="6212.Radius.range"/>
      </Property>
      <Property name="StartPhi" id="6212.StartPhi" number_of_elements="1">
        <Element index="0" value="0"/>
        <Domain name="range" id="6212.StartPhi.range"/>
      </Property>
      <Property name="StartTheta" id="6212.StartTheta" number_of_elements="1">
        <Element index="0" value="0"/>
        <Domain name="range" id="6212.StartTheta.range"/>
      </Property>
      <Property name="ThetaResolution" id="6212.ThetaResolution" number_of_elements="1">
        <Element index="0" value="8"/>
        <Domain name="range" id="6212.ThetaResolution.range"/>
      </Property>
    </Proxy>
    <Proxy group="sources" type="GlyphSource2D" id="6223" servers="1">
      <Property name="Center" id="6223.Center" number_of_elements="3">
        <Element index="0" value="0"/>
        <Element index="1" value="0"/>
        <Element index="2" value="0"/>
        <Domain name="range" id="6223.Center.range"/>
      </Property>
      <Property name="Filled" id="6223.Filled" number_of_elements="1">
        <Element index="0" value="0"/>
        <Domain name="bool" id="6223.Filled.bool"/>
      </Property>
      <Property name="GlyphType" id="6223.GlyphType" number_of_elements="1">
        <Element index="0" value="9"/>
        <Domain name="enum" id="6223.GlyphType.enum">
          <Entry value="1" text="Vertex"/>
          <Entry value="2" text="Dash"/>
          <Entry value="3" text="Cross"/>
          <Entry value="4" text="ThickCross"/>
          <Entry value="5" text="Triangle"/>
          <Entry value="6" text="Square"/>
          <Entry value="7" text="Circle"/>
          <Entry value="8" text="Diamond"/>
          <Entry value="9" text="Arrow"/>
          <Entry value="10" text="ThickArrow"/>
          <Entry value="11" text="HookedArrow"/>
          <Entry value="12" text="EdgeArrow"/>
        </Domain>
      </Property>
    </Proxy>
    <Proxy group="piecewise_functions" type="PiecewiseFunction" id="6597" servers="21">
      <Property name="AllowDuplicateScalars" id="6597.AllowDuplicateScalars" number_of_elements="1">
        <Element index="0" value="1"/>
        <Domain name="bool" id="6597.AllowDuplicateScalars.bool"/>
      </Property>
      <Property name="Points" id="6597.Points" number_of_elements="8">
        <Element index="0" value="0"/>
        <Element index="1" value="0"/>
        <Element index="2" value="0.5"/>
        <Element index="3" value="0"/>
        <Element index="4" value="1"/>
        <Element index="5" value="1"/>
        <Element index="6" value="0.5"/>
        <Element index="7" value="0"/>
      </Property>
      <Property name="ScalarRangeInitialized" id="6597.ScalarRangeInitialized" number_of_elements="1">
        <Element index="0" value="0"/>
        <Domain name="bool" id="6597.ScalarRangeInitialized.bool"/>
      </Property>
    </Proxy>
    <Proxy group="piecewise_functions" type="PiecewiseFunction" id="6234" servers="21">
      <Property name="AllowDuplicateScalars" id="6234.AllowDuplicateScalars" number_of_elements="1">
        <Element index="0" value="1"/>
        <Domain name="bool" id="6234.AllowDuplicateScalars.bool"/>
      </Property>
      <Property name="Points" id="6234.Points" number_of_elements="8">
        <Element index="0" value="0"/>
        <Element index="1" value="0"/>
        <Element index="2" value="0.5"/>
        <Element index="3" value="0"/>
        <Element index="4" value="1"/>
        <Element index="5" value="1"/>
        <Element index="6" value="0.5"/>
        <Element index="7" value="0"/>
      </Property>
      <Property name="ScalarRangeInitialized" id="6234.ScalarRangeInitialized" number_of_elements="1">
        <Element index="0" value="0"/>
        <Domain name="bool" id="6234.ScalarRangeInitialized.bool"/>
      </Property>
    </Proxy>
    <Proxy group="piecewise_functions" type="PiecewiseFunction" id="6235" servers="21">
      <Property name="AllowDuplicateScalars" id="6235.AllowDuplicateScalars" number_of_elements="1">
        <Element index="0" value="1"/>
        <Domain name="bool" id="6235.AllowDuplicateScalars.bool"/>
      </Property>
      <Property name="Points" id="6235.Points" number_of_elements="8">
        <Element index="0" value="0"/>
        <Element index="1" value="0"/>
        <Element index="2" value="0.5"/>
        <Element index="3" value="0"/>
        <Element index="4" value="1"/>
        <Element index="5" value="1"/>
        <Element index="6" value="0.5"/>
        <Element index="7" value="0"/>
      </Property>
      <Property name="ScalarRangeInitialized" id="6235.ScalarRangeInitialized" number_of_elements="1">
        <Element index="0" value="0"/>
        <Domain name="bool" id="6235.ScalarRangeInitialized.bool"/>
      </Property>
    </Proxy>
    <Proxy group="representations" type="GeometryRepresentation" id="5922" servers="21">
      <Property name="Input" id="5922.Input" number_of_elements="1">
        <Proxy value="5766" output_port="0"/>
        <Domain name="input_array_cell" id="5922.Input.input_array_cell"/>
        <Domain name="input_array_point" id="5922.Input.input_array_point"/>
        <Domain name="input_type" id="5922.Input.input_type"/>
      </Property>
      <Property name="Representation" id="5922.Representation" number_of_elements="1">
        <Element index="0" value="Wireframe"/>
        <Domain name="list" id="5922.Representation.list">
          <String text="3D Glyphs"/>
          <String text="Outline"/>
          <String text="Point Gaussian"/>
          <String text="Points"/>
          <String text="Surface"/>
          <String text="Surface With Edges"/>
          <String text="Wireframe"/>
        </Domain>
      </Property>
      <Property name="RepresentationTypesInfo" id="5922.RepresentationTypesInfo" number_of_elements="7">
        <Element index="0" value="3D Glyphs"/>
        <Element index="1" value="Outline"/>
        <Element index="2" value="Point Gaussian"/>
        <Element index="3" value="Points"/>
        <Element index="4" value="Surface"/>
        <Element index="5" value="Surface With Edges"/>
        <Element index="6" value="Wireframe"/>
      </Property>
      <Property name="SelectionCellFieldDataArrayName" id="5922.SelectionCellFieldDataArrayName" number_of_elements="1">
        <Element index="0" value="Boundary"/>
        <Domain name="array_list" id="5922.SelectionCellFieldDataArrayName.array_list">
          <String text="Boundary"/>
          <String text="Length"/>
        </Domain>
      </Property>
      <Property name="SelectionPointFieldDataArrayName" id="5922.SelectionPointFieldDataArrayName" number_of_elements="1">
        <Element index="0" value="Boundary"/>
        <Domain name="array_list" id="5922.SelectionPointFieldDataArrayName.array_list">
          <String text="Boundary"/>
          <String text="BoundaryPart"/>
          <String text="Director"/>
          <String text="DualArea"/>
          <String text="Force"/>
          <String text="Id"/>
          <String text="NDirector"/>
          <String text="NativeArea"/>
          <String text="Pressure"/>
          <String text="Radius"/>
          <String text="Type"/>
          <String text="Velocity"/>
        </Domain>
      </Property>
      <Property name="SelectionVisibility" id="5922.SelectionVisibility" number_of_elements="1">
        <Element index="0" value="1"/>
        <Domain name="bool" id="5922.SelectionVisibility.bool"/>
      </Property>
      <Property name="Visibility" id="5922.Visibility" number_of_elements="1">
        <Element index="0" value="1"/>
        <Domain name="bool" id="5922.Visibility.bool"/>
      </Property>
      <Property name="Ambient" id="5922.Ambient" number_of_elements="1">
        <Element index="0" value="0"/>
        <Domain name="range" id="5922.Ambient.range"/>
      </Property>
      <Property name="AmbientColor" id="5922.AmbientColor" number_of_elements="3">
        <Element index="0" value="0.525490196078431"/>
        <Element index="1" value="0.525490196078431"/>
        <Element index="2" value="0.525490196078431"/>
        <Domain name="range" id="5922.AmbientColor.range"/>
      </Property>
      <Property name="BackfaceAmbientColor" id="5922.BackfaceAmbientColor" number_of_elements="3">
        <Element index="0" value="1"/>
        <Element index="1" value="1"/>
        <Element index="2" value="1"/>
        <Domain name="range" id="5922.BackfaceAmbientColor.range"/>
      </Property>
      <Property name="BackfaceDiffuseColor" id="5922.BackfaceDiffuseColor" number_of_elements="3">
        <Element index="0" value="1"/>
        <Element index="1" value="1"/>
        <Element index="2" value="1"/>
        <Domain name="range" id="5922.BackfaceDiffuseColor.range"/>
      </Property>
      <Property name="BackfaceOpacity" id="5922.BackfaceOpacity" number_of_elements="1">
        <Element index="0" value="1"/>
        <Domain name="range" id="5922.BackfaceOpacity.range"/>
      </Property>
      <Property name="BackfaceRepresentation" id="5922.BackfaceRepresentation" number_of_elements="1">
        <Element index="0" value="400"/>
        <Domain name="enum" id="5922.BackfaceRepresentation.enum">
          <Entry value="400" text="Follow Frontface"/>
          <Entry value="401" text="Cull Backface"/>
          <Entry value="402" text="Cull Frontface"/>
          <Entry value="0" text="Points"/>
          <Entry value="1" text="Wireframe"/>
          <Entry value="2" text="Surface"/>
          <Entry value="3" text="Surface With Edges"/>
        </Domain>
      </Property>
      <Property name="BlockColor" id="5922.BlockColor"/>
      <Property name="BlockColorsDistinctValues" id="5922.BlockColorsDistinctValues" number_of_elements="1">
        <Element index="0" value="12"/>
        <Domain name="range" id="5922.BlockColorsDistinctValues.range"/>
      </Property>
      <Property name="BlockOpacity" id="5922.BlockOpacity"/>
      <Property name="BlockVisibility" id="5922.BlockVisibility"/>
      <Property name="Color" id="5922.Color" number_of_elements="3">
        <Element index="0" value="1"/>
        <Element index="1" value="1"/>
        <Element index="2" value="1"/>
        <Domain name="range" id="5922.Color.range"/>
      </Property>
      <Property name="ColorArrayName" id="5922.ColorArrayName" number_of_elements="5">
        <Element index="0" value=""/>
        <Element index="1" value=""/>
        <Element index="2" value=""/>
        <Element index="3" value="0"/>
        <Element index="4" value=""/>
        <Domain name="array_list" id="5922.ColorArrayName.array_list">
          <String text="Boundary"/>
          <String text="BoundaryPart"/>
          <String text="Director"/>
          <String text="DualArea"/>
          <String text="Force"/>
          <String text="Id"/>
          <String text="NDirector"/>
          <String text="NativeArea"/>
          <String text="Pressure"/>
          <String text="Radius"/>
          <String text="Type"/>
          <String text="Velocity"/>
          <String text="Boundary"/>
          <String text="Length"/>
        </Domain>
        <Domain name="field_list" id="5922.ColorArrayName.field_list">
          <Entry value="0" text="Point Data"/>
          <Entry value="1" text="Cell Data"/>
          <Entry value="2" text="Field Data"/>
          <Entry value="4" text="Vertex Data"/>
          <Entry value="5" text="Edge Data"/>
          <Entry value="6" text="Row Data"/>
        </Domain>
      </Property>
      <Property name="CustomShader" id="5922.CustomShader" number_of_elements="1">
        <Element index="0" value=""/>
      </Property>
      <Property name="Diffuse" id="5922.Diffuse" number_of_elements="1">
        <Element index="0" value="1"/>
        <Domain name="range" id="5922.Diffuse.range"/>
      </Property>
      <Property name="DiffuseColor" id="5922.DiffuseColor" number_of_elements="3">
        <Element index="0" value="1"/>
        <Element index="1" value="1"/>
        <Element index="2" value="1"/>
        <Domain name="range" id="5922.DiffuseColor.range"/>
      </Property>
      <Property name="EdgeColor" id="5922.EdgeColor" number_of_elements="3">
        <Element index="0" value="0.329411764705882"/>
        <Element index="1" value="0.329411764705882"/>
        <Element index="2" value="0.329411764705882"/>
        <Domain name="range" id="5922.EdgeColor.range"/>
      </Property>
      <Property name="Emissive" id="5922.Emissive" number_of_elements="1">
        <Element index="0" value="0"/>
        <Domain name="bool" id="5922.Emissive.bool"/>
      </Property>
      <Property name="GaussianRadius" id="5922.GaussianRadius" number_of_elements="1">
        <Element index="0" value="0"/>
        <Domain name="range" id="5922.GaussianRadius.range"/>
      </Property>
      <Property name="GlyphType" id="5922.GlyphType" number_of_elements="1">
        <Proxy value="5799" output_port="0"/>
        <Domain name="input_type" id="5922.GlyphType.input_type"/>
        <Domain name="proxy_list" id="5922.GlyphType.proxy_list">
          <Proxy value="5799"/>
          <Proxy value="5810"/>
          <Proxy value="5821"/>
          <Proxy value="5832"/>
          <Proxy value="5843"/>
          <Proxy value="5854"/>
          <Proxy value="5865"/>
        </Domain>
      </Property>
      <Property name="InterpolateScalarsBeforeMapping" id="5922.InterpolateScalarsBeforeMapping" number_of_elements="1">
        <Element index="0" value="1"/>
        <Domain name="bool" id="5922.InterpolateScalarsBeforeMapping.bool"/>
      </Property>
      <Property name="Interpolation" id="5922.Interpolation" number_of_elements="1">
        <Element index="0" value="1"/>
        <Domain name="enum" id="5922.Interpolation.enum">
          <Entry value="0" text="Flat"/>
          <Entry value="1" text="Gouraud"/>
        </Domain>
      </Property>
      <Property name="LineWidth" id="5922.LineWidth" number_of_elements="1">
        <Element index="0" value="2"/>
        <Domain name="range" id="5922.LineWidth.range"/>
      </Property>
      <Property name="LookupTable" id="5922.LookupTable">
        <Domain name="groups" id="5922.LookupTable.groups"/>
      </Property>
      <Property name="MapScalars" id="5922.MapScalars" number_of_elements="1">
        <Element index="0" value="1"/>
        <Domain name="bool" id="5922.MapScalars.bool"/>
      </Property>
      <Property name="Masking" id="5922.Masking" number_of_elements="1">
        <Element index="0" value="0"/>
        <Domain name="bool" id="5922.Masking.bool"/>
      </Property>
      <Property name="MeshVisibility" id="5922.MeshVisibility" number_of_elements="1">
        <Element index="0" value="0"/>
        <Domain name="bool" id="5922.MeshVisibility.bool"/>
      </Property>
      <Property name="NonlinearSubdivisionLevel" id="5922.NonlinearSubdivisionLevel" number_of_elements="1">
        <Element index="0" value="1"/>
        <Domain name="range" id="5922.NonlinearSubdivisionLevel.range"/>
      </Property>
      <Property name="OSPRayScaleArray" id="5922.OSPRayScaleArray" number_of_elements="1">
        <Element index="0" value=""/>
        <Domain name="array_list" id="5922.OSPRayScaleArray.array_list">
          <String text="Boundary"/>
          <String text="BoundaryPart"/>
          <String text="Director"/>
          <String text="DualArea"/>
          <String text="Force"/>
          <String text="Id"/>
          <String text="NDirector"/>
          <String text="NativeArea"/>
          <String text="Pressure"/>
          <String text="Radius"/>
          <String text="Type"/>
          <String text="Velocity"/>
          <String text="Boundary"/>
          <String text="Length"/>
        </Domain>
      </Property>
      <Property name="OSPRayScaleFunction" id="5922.OSPRayScaleFunction">
        <Domain name="groups" id="5922.OSPRayScaleFunction.groups"/>
        <Domain name="proxy_list" id="5922.OSPRayScaleFunction.proxy_list"/>
      </Property>
      <Property name="OSPRayUseScaleArray" id="5922.OSPRayUseScaleArray" number_of_elements="1">
        <Element index="0" value="0"/>
        <Domain name="bool" id="5922.OSPRayUseScaleArray.bool"/>
      </Property>
      <Property name="Opacity" id="5922.Opacity" number_of_elements="1">
        <Element index="0" value="1"/>
        <Domain name="range" id="5922.Opacity.range"/>
      </Property>
      <Property name="OpacityArray" id="5922.OpacityArray" number_of_elements="5">
        <Element index="0" value=""/>
        <Element index="1" value=""/>
        <Element index="2" value=""/>
        <Element index="3" value="0"/>
        <Element index="4" value="Boundary"/>
        <Domain name="array_list" id="5922.OpacityArray.array_list">
          <String text="Boundary"/>
          <String text="BoundaryPart"/>
          <String text="DualArea"/>
          <String text="Id"/>
          <String text="NativeArea"/>
          <String text="Pressure"/>
          <String text="Radius"/>
          <String text="Type"/>
        </Domain>
      </Property>
      <Property name="OpacityByArray" id="5922.OpacityByArray" number_of_elements="1">
        <Element index="0" value="0"/>
        <Domain name="bool" id="5922.OpacityByArray.bool"/>
      </Property>
      <Property name="OpacityTransferFunction" id="5922.OpacityTransferFunction" number_of_elements="1">
        <Proxy value="5876"/>
        <Domain name="groups" id="5922.OpacityTransferFunction.groups"/>
        <Domain name="proxy_list" id="5922.OpacityTransferFunction.proxy_list">
          <Proxy value="5876"/>
        </Domain>
      </Property>
      <Property name="Orient" id="5922.Orient" number_of_elements="1">
        <Element index="0" value="0"/>
        <Domain name="bool" id="5922.Orient.bool"/>
      </Property>
      <Property name="Orientation" id="5922.Orientation" number_of_elements="3">
        <Element index="0" value="0"/>
        <Element index="1" value="0"/>
        <Element index="2" value="0"/>
        <Domain name="range" id="5922.Orientation.range"/>
      </Property>
      <Property name="OrientationMode" id="5922.OrientationMode" number_of_elements="1">
        <Element index="0" value="0"/>
        <Domain name="enum" id="5922.OrientationMode.enum">
          <Entry value="0" text="Direction"/>
          <Entry value="1" text="Rotation"/>
        </Domain>
      </Property>
      <Property name="Origin" id="5922.Origin" number_of_elements="3">
        <Element index="0" value="0"/>
        <Element index="1" value="0"/>
        <Element index="2" value="0"/>
        <Domain name="range" id="5922.Origin.range"/>
      </Property>
      <Property name="Pickable" id="5922.Pickable" number_of_elements="1">
        <Element index="0" value="1"/>
        <Domain name="bool" id="5922.Pickable.bool"/>
      </Property>
      <Property name="PointSize" id="5922.PointSize" number_of_elements="1">
        <Element index="0" value="2"/>
        <Domain name="range" id="5922.PointSize.range"/>
      </Property>
      <Property name="Position" id="5922.Position" number_of_elements="3">
        <Element index="0" value="0"/>
        <Element index="1" value="0"/>
        <Element index="2" value="0"/>
        <Domain name="range" id="5922.Position.range"/>
      </Property>
      <Property name="Scale" id="5922.Scale" number_of_elements="3">
        <Element index="0" value="1"/>
        <Element index="1" value="1"/>
        <Element index="2" value="1"/>
        <Domain name="range" id="5922.Scale.range"/>
      </Property>
      <Property name="ScaleByArray" id="5922.ScaleByArray" number_of_elements="1">
        <Element index="0" value="0"/>
        <Domain name="bool" id="5922.ScaleByArray.bool"/>
      </Property>
      <Property name="ScaleFactor" id="5922.ScaleFactor" number_of_elements="1">
        <Element index="0" value="1.29882860183716"/>
        <Domain name="bounds" id="5922.ScaleFactor.bounds"/>
        <Domain name="scalar_range" id="5922.ScaleFactor.scalar_range"/>
        <Domain name="vector_range" id="5922.ScaleFactor.vector_range"/>
      </Property>
      <Property name="ScaleMode" id="5922.ScaleMode" number_of_elements="1">
        <Element index="0" value="0"/>
        <Domain name="enum" id="5922.ScaleMode.enum">
          <Entry value="0" text="No Data Scaling Off"/>
          <Entry value="1" text="Magnitude"/>
          <Entry value="2" text="Vector Components"/>
        </Domain>
      </Property>
      <Property name="ScaleTransferFunction" id="5922.ScaleTransferFunction" number_of_elements="1">
        <Proxy value="5877"/>
        <Domain name="groups" id="5922.ScaleTransferFunction.groups"/>
        <Domain name="proxy_list" id="5922.ScaleTransferFunction.proxy_list">
          <Proxy value="5877"/>
        </Domain>
      </Property>
      <Property name="Scaling" id="5922.Scaling" number_of_elements="1">
        <Element index="0" value="0"/>
        <Domain name="bool" id="5922.Scaling.bool"/>
      </Property>
      <Property name="SelectMaskArray" id="5922.SelectMaskArray" number_of_elements="1">
        <Element index="0" value=""/>
      </Property>
      <Property name="SelectOrientationVectors" id="5922.SelectOrientationVectors" number_of_elements="1">
        <Element index="0" value=""/>
        <Domain name="array_list" id="5922.SelectOrientationVectors.array_list">
          <String text="Boundary"/>
          <String text="BoundaryPart"/>
          <String text="Director"/>
          <String text="DualArea"/>
          <String text="Force"/>
          <String text="Id"/>
          <String text="NDirector"/>
          <String text="NativeArea"/>
          <String text="None"/>
          <String text="Pressure"/>
          <String text="Radius"/>
          <String text="Type"/>
          <String text="Velocity"/>
          <String text="Boundary"/>
          <String text="Length"/>
        </Domain>
      </Property>
      <Property name="SelectScaleArray" id="5922.SelectScaleArray" number_of_elements="1">
        <Element index="0" value=""/>
        <Domain name="array_list" id="5922.SelectScaleArray.array_list">
          <String text="Boundary"/>
          <String text="BoundaryPart"/>
          <String text="Director"/>
          <String text="DualArea"/>
          <String text="Force"/>
          <String text="Id"/>
          <String text="NDirector"/>
          <String text="NativeArea"/>
          <String text="None"/>
          <String text="Pressure"/>
          <String text="Radius"/>
          <String text="Type"/>
          <String text="Velocity"/>
          <String text="Boundary"/>
          <String text="Length"/>
        </Domain>
      </Property>
      <Property name="SelectionCellLabelBold" id="5922.SelectionCellLabelBold" number_of_elements="1">
        <Element index="0" value="0"/>
        <Domain name="bool" id="5922.SelectionCellLabelBold.bool"/>
      </Property>
      <Property name="SelectionCellLabelColor" id="5922.SelectionCellLabelColor" number_of_elements="3">
        <Element index="0" value="0"/>
        <Element index="1" value="1"/>
        <Element index="2" value="0"/>
        <Domain name="range" id="5922.SelectionCellLabelColor.range"/>
      </Property>
      <Property name="SelectionCellLabelFontFamily" id="5922.SelectionCellLabelFontFamily" number_of_elements="1">
        <Element index="0" value="0"/>
        <Domain name="enum" id="5922.SelectionCellLabelFontFamily.enum">
          <Entry value="0" text="Arial"/>
          <Entry value="1" text="Courier"/>
          <Entry value="2" text="Times"/>
        </Domain>
      </Property>
      <Property name="SelectionCellLabelFontSize" id="5922.SelectionCellLabelFontSize" number_of_elements="1">
        <Element index="0" value="18"/>
        <Domain name="range" id="5922.SelectionCellLabelFontSize.range"/>
      </Property>
      <Property name="SelectionCellLabelFormat" id="5922.SelectionCellLabelFormat" number_of_elements="1">
        <Element index="0" value=""/>
      </Property>
      <Property name="SelectionCellLabelItalic" id="5922.SelectionCellLabelItalic" number_of_elements="1">
        <Element index="0" value="0"/>
        <Domain name="bool" id="5922.SelectionCellLabelItalic.bool"/>
      </Property>
      <Property name="SelectionCellLabelJustification" id="5922.SelectionCellLabelJustification" number_of_elements="1">
        <Element index="0" value="0"/>
        <Domain name="enum" id="5922.SelectionCellLabelJustification.enum">
          <Entry value="0" text="Left"/>
          <Entry value="1" text="Center"/>
          <Entry value="2" text="Right"/>
        </Domain>
      </Property>
      <Property name="SelectionCellLabelOpacity" id="5922.SelectionCellLabelOpacity" number_of_elements="1">
        <Element index="0" value="1"/>
        <Domain name="range" id="5922.SelectionCellLabelOpacity.range"/>
      </Property>
      <Property name="SelectionCellLabelShadow" id="5922.SelectionCellLabelShadow" number_of_elements="1">
        <Element index="0" value="0"/>
        <Domain name="bool" id="5922.SelectionCellLabelShadow.bool"/>
      </Property>
      <Property name="SelectionCellLabelVisibility" id="5922.SelectionCellLabelVisibility" number_of_elements="1">
        <Element index="0" value="0"/>
        <Domain name="bool" id="5922.SelectionCellLabelVisibility.bool"/>
      </Property>
      <Property name="SelectionColor" id="5922.SelectionColor" number_of_elements="3">
        <Element index="0" value="1"/>
        <Element index="1" value="0"/>
        <Element index="2" value="1"/>
        <Domain name="range" id="5922.SelectionColor.range"/>
      </Property>
      <Property name="SelectionLineWidth" id="5922.SelectionLineWidth" number_of_elements="1">
        <Element index="0" value="2"/>
        <Domain name="range" id="5922.SelectionLineWidth.range"/>
      </Property>
      <Property name="SelectionOpacity" id="5922.SelectionOpacity" number_of_elements="1">
        <Element index="0" value="1"/>
        <Domain name="range" id="5922.SelectionOpacity.range"/>
      </Property>
      <Property name="SelectionPointLabelBold" id="5922.SelectionPointLabelBold" number_of_elements="1">
        <Element index="0" value="0"/>
        <Domain name="bool" id="5922.SelectionPointLabelBold.bool"/>
      </Property>
      <Property name="SelectionPointLabelColor" id="5922.SelectionPointLabelColor" number_of_elements="3">
        <Element index="0" value="1"/>
        <Element index="1" value="1"/>
        <Element index="2" value="0"/>
        <Domain name="range" id="5922.SelectionPointLabelColor.range"/>
      </Property>
      <Property name="SelectionPointLabelFontFamily" id="5922.SelectionPointLabelFontFamily" number_of_elements="1">
        <Element index="0" value="0"/>
        <Domain name="enum" id="5922.SelectionPointLabelFontFamily.enum">
          <Entry value="0" text="Arial"/>
          <Entry value="1" text="Courier"/>
          <Entry value="2" text="Times"/>
        </Domain>
      </Property>
      <Property name="SelectionPointLabelFontSize" id="5922.SelectionPointLabelFontSize" number_of_elements="1">
        <Element index="0" value="18"/>
        <Domain name="range" id="5922.SelectionPointLabelFontSize.range"/>
      </Property>
      <Property name="SelectionPointLabelFormat" id="5922.SelectionPointLabelFormat" number_of_elements="1">
        <Element index="0" value=""/>
      </Property>
      <Property name="SelectionPointLabelItalic" id="5922.SelectionPointLabelItalic" number_of_elements="1">
        <Element index="0" value="0"/>
        <Domain name="bool" id="5922.SelectionPointLabelItalic.bool"/>
      </Property>
      <Property name="SelectionPointLabelJustification" id="5922.SelectionPointLabelJustification" number_of_elements="1">
        <Element index="0" value="0"/>
        <Domain name="enum" id="5922.SelectionPointLabelJustification.enum">
          <Entry value="0" text="Left"/>
          <Entry value="1" text="Center"/>
          <Entry value="2" text="Right"/>
        </Domain>
      </Property>
      <Property name="SelectionPointLabelOpacity" id="5922.SelectionPointLabelOpacity" number_of_elements="1">
        <Element index="0" value="1"/>
        <Domain name="range" id="5922.SelectionPointLabelOpacity.range"/>
      </Property>
      <Property name="SelectionPointLabelShadow" id="5922.SelectionPointLabelShadow" number_of_elements="1">
        <Element index="0" value="0"/>
        <Domain name="bool" id="5922.SelectionPointLabelShadow.bool"/>
      </Property>
      <Property name="SelectionPointLabelVisibility" id="5922.SelectionPointLabelVisibility" number_of_elements="1">
        <Element index="0" value="0"/>
        <Domain name="bool" id="5922.SelectionPointLabelVisibility.bool"/>
      </Property>
      <Property name="SelectionPointSize" id="5922.SelectionPointSize" number_of_elements="1">
        <Element index="0" value="5"/>
        <Domain name="range" id="5922.SelectionPointSize.range"/>
      </Property>
      <Property name="SelectionRepresentation" id="5922.SelectionRepresentation" number_of_elements="1">
        <Element index="0" value="1"/>
        <Domain name="enum" id="5922.SelectionRepresentation.enum">
          <Entry value="0" text="Points"/>
          <Entry value="1" text="Wireframe"/>
          <Entry value="2" text="Surface"/>
        </Domain>
      </Property>
      <Property name="SelectionUseOutline" id="5922.SelectionUseOutline" number_of_elements="1">
        <Element index="0" value="0"/>
        <Domain name="bool" id="5922.SelectionUseOutline.bool"/>
      </Property>
      <Property name="SetScaleArray" id="5922.SetScaleArray" number_of_elements="5">
        <Element index="0" value=""/>
        <Element index="1" value=""/>
        <Element index="2" value=""/>
        <Element index="3" value="0"/>
        <Element index="4" value="Boundary"/>
        <Domain name="array_list" id="5922.SetScaleArray.array_list">
          <String text="Boundary"/>
          <String text="BoundaryPart"/>
          <String text="DualArea"/>
          <String text="Id"/>
          <String text="NativeArea"/>
          <String text="Pressure"/>
          <String text="Radius"/>
          <String text="Type"/>
        </Domain>
      </Property>
      <Property name="ShaderPreset" id="5922.ShaderPreset" number_of_elements="1">
        <Element index="0" value="1"/>
        <Domain name="enum" id="5922.ShaderPreset.enum">
          <Entry value="0" text="Gaussian Blur (Default)"/>
          <Entry value="1" text="Sphere"/>
          <Entry value="2" text="Black-edged circle"/>
          <Entry value="3" text="Plain circle"/>
          <Entry value="4" text="Triangle"/>
          <Entry value="5" text="Square Outline"/>
        </Domain>
      </Property>
      <Property name="Specular" id="5922.Specular" number_of_elements="1">
        <Element index="0" value="0"/>
        <Domain name="range" id="5922.Specular.range"/>
      </Property>
      <Property name="SpecularColor" id="5922.SpecularColor" number_of_elements="3">
        <Element index="0" value="1"/>
        <Element index="1" value="1"/>
        <Element index="2" value="1"/>
        <Domain name="range" id="5922.SpecularColor.range"/>
      </Property>
      <Property name="SpecularPower" id="5922.SpecularPower" number_of_elements="1">
        <Element index="0" value="100"/>
        <Domain name="range" id="5922.SpecularPower.range"/>
      </Property>
      <Property name="StaticMode" id="5922.StaticMode" number_of_elements="1">
        <Element index="0" value="0"/>
        <Domain name="bool" id="5922.StaticMode.bool"/>
      </Property>
      <Property name="SuppressLOD" id="5922.SuppressLOD" number_of_elements="1">
        <Element index="0" value="0"/>
        <Domain name="bool" id="5922.SuppressLOD.bool"/>
      </Property>
      <Property name="Texture" id="5922.Texture">
        <Domain name="groups" id="5922.Texture.groups"/>
      </Property>
      <Property name="Triangulate" id="5922.Triangulate" number_of_elements="1">
        <Element index="0" value="0"/>
        <Domain name="bool" id="5922.Triangulate.bool"/>
      </Property>
      <Property name="UseDataPartitions" id="5922.UseDataPartitions" number_of_elements="1">
        <Element index="0" value="0"/>
        <Domain name="bool" id="5922.UseDataPartitions.bool"/>
      </Property>
      <Property name="UserTransform" id="5922.UserTransform" number_of_elements="16">
        <Element index="0" value="1"/>
        <Element index="1" value="0"/>
        <Element index="2" value="0"/>
        <Element index="3" value="0"/>
        <Element index="4" value="0"/>
        <Element index="5" value="1"/>
        <Element index="6" value="0"/>
        <Element index="7" value="0"/>
        <Element index="8" value="0"/>
        <Element index="9" value="0"/>
        <Element index="10" value="1"/>
        <Element index="11" value="0"/>
        <Element index="12" value="0"/>
        <Element index="13" value="0"/>
        <Element index="14" value="0"/>
        <Element index="15" value="1"/>
      </Property>
    </Proxy>
    <Proxy group="representations" type="GeometryRepresentation" id="6102" servers="21">
      <Property name="Input" id="6102.Input" number_of_elements="1">
        <Proxy value="5944" output_port="0"/>
        <Domain name="input_array_cell" id="6102.Input.input_array_cell"/>
        <Domain name="input_array_point" id="6102.Input.input_array_point"/>
        <Domain name="input_type" id="6102.Input.input_type"/>
      </Property>
      <Property name="Representation" id="6102.Representation" number_of_elements="1">
        <Element index="0" value="Surface With Edges"/>
        <Domain name="list" id="6102.Representation.list">
          <String text="3D Glyphs"/>
          <String text="Outline"/>
          <String text="Point Gaussian"/>
          <String text="Points"/>
          <String text="Surface"/>
          <String text="Surface With Edges"/>
          <String text="Wireframe"/>
        </Domain>
      </Property>
      <Property name="RepresentationTypesInfo" id="6102.RepresentationTypesInfo" number_of_elements="7">
        <Element index="0" value="3D Glyphs"/>
        <Element index="1" value="Outline"/>
        <Element index="2" value="Point Gaussian"/>
        <Element index="3" value="Points"/>
        <Element index="4" value="Surface"/>
        <Element index="5" value="Surface With Edges"/>
        <Element index="6" value="Wireframe"/>
      </Property>
      <Property name="SelectionCellFieldDataArrayName" id="6102.SelectionCellFieldDataArrayName" number_of_elements="1">
        <Element index="0" value="Area"/>
        <Domain name="array_list" id="6102.SelectionCellFieldDataArrayName.array_list">
          <String text="Area"/>
          <String text="Id"/>
          <String text="Perimeter"/>
          <String text="p0"/>
          <String text="type"/>
        </Domain>
      </Property>
      <Property name="SelectionPointFieldDataArrayName" id="6102.SelectionPointFieldDataArrayName" number_of_elements="1">
        <Element index="0" value="CircumRadius"/>
        <Domain name="array_list" id="6102.SelectionPointFieldDataArrayName.array_list">
          <String text="CircumRadius"/>
          <String text="Id"/>
        </Domain>
      </Property>
      <Property name="SelectionVisibility" id="6102.SelectionVisibility" number_of_elements="1">
        <Element index="0" value="1"/>
        <Domain name="bool" id="6102.SelectionVisibility.bool"/>
      </Property>
      <Property name="Visibility" id="6102.Visibility" number_of_elements="1">
        <Element index="0" value="1"/>
        <Domain name="bool" id="6102.Visibility.bool"/>
      </Property>
      <Property name="Ambient" id="6102.Ambient" number_of_elements="1">
        <Element index="0" value="0"/>
        <Domain name="range" id="6102.Ambient.range"/>
      </Property>
      <Property name="AmbientColor" id="6102.AmbientColor" number_of_elements="3">
        <Element index="0" value="1"/>
        <Element index="1" value="1"/>
        <Element index="2" value="1"/>
        <Domain name="range" id="6102.AmbientColor.range"/>
      </Property>
      <Property name="BackfaceAmbientColor" id="6102.BackfaceAmbientColor" number_of_elements="3">
        <Element index="0" value="1"/>
        <Element index="1" value="1"/>
        <Element index="2" value="1"/>
        <Domain name="range" id="6102.BackfaceAmbientColor.range"/>
      </Property>
      <Property name="BackfaceDiffuseColor" id="6102.BackfaceDiffuseColor" number_of_elements="3">
        <Element index="0" value="1"/>
        <Element index="1" value="1"/>
        <Element index="2" value="1"/>
        <Domain name="range" id="6102.BackfaceDiffuseColor.range"/>
      </Property>
      <Property name="BackfaceOpacity" id="6102.BackfaceOpacity" number_of_elements="1">
        <Element index="0" value="1"/>
        <Domain name="range" id="6102.BackfaceOpacity.range"/>
      </Property>
      <Property name="BackfaceRepresentation" id="6102.BackfaceRepresentation" number_of_elements="1">
        <Element index="0" value="400"/>
        <Domain name="enum" id="6102.BackfaceRepresentation.enum">
          <Entry value="400" text="Follow Frontface"/>
          <Entry value="401" text="Cull Backface"/>
          <Entry value="402" text="Cull Frontface"/>
          <Entry value="0" text="Points"/>
          <Entry value="1" text="Wireframe"/>
          <Entry value="2" text="Surface"/>
          <Entry value="3" text="Surface With Edges"/>
        </Domain>
      </Property>
      <Property name="BlockColor" id="6102.BlockColor"/>
      <Property name="BlockColorsDistinctValues" id="6102.BlockColorsDistinctValues" number_of_elements="1">
        <Element index="0" value="12"/>
        <Domain name="range" id="6102.BlockColorsDistinctValues.range"/>
      </Property>
      <Property name="BlockOpacity" id="6102.BlockOpacity"/>
      <Property name="BlockVisibility" id="6102.BlockVisibility"/>
      <Property name="Color" id="6102.Color" number_of_elements="3">
        <Element index="0" value="1"/>
        <Element index="1" value="1"/>
        <Element index="2" value="1"/>
        <Domain name="range" id="6102.Color.range"/>
      </Property>
      <Property name="ColorArrayName" id="6102.ColorArrayName" number_of_elements="5">
        <Element index="0" value=""/>
        <Element index="1" value=""/>
        <Element index="2" value=""/>
        <Element index="3" value="1"/>
        <Element index="4" value="Area"/>
        <Domain name="array_list" id="6102.ColorArrayName.array_list">
          <String text="CircumRadius"/>
          <String text="Id"/>
          <String text="Area"/>
          <String text="Id"/>
          <String text="Perimeter"/>
          <String text="p0"/>
          <String text="type"/>
        </Domain>
        <Domain name="field_list" id="6102.ColorArrayName.field_list">
          <Entry value="0" text="Point Data"/>
          <Entry value="1" text="Cell Data"/>
          <Entry value="2" text="Field Data"/>
          <Entry value="4" text="Vertex Data"/>
          <Entry value="5" text="Edge Data"/>
          <Entry value="6" text="Row Data"/>
        </Domain>
      </Property>
      <Property name="CustomShader" id="6102.CustomShader" number_of_elements="1">
        <Element index="0" value=""/>
      </Property>
      <Property name="Diffuse" id="6102.Diffuse" number_of_elements="1">
        <Element index="0" value="1"/>
        <Domain name="range" id="6102.Diffuse.range"/>
      </Property>
      <Property name="DiffuseColor" id="6102.DiffuseColor" number_of_elements="3">
        <Element index="0" value="1"/>
        <Element index="1" value="1"/>
        <Element index="2" value="1"/>
        <Domain name="range" id="6102.DiffuseColor.range"/>
      </Property>
      <Property name="EdgeColor" id="6102.EdgeColor" number_of_elements="3">
        <Element index="0" value="1"/>
        <Element index="1" value="1"/>
        <Element index="2" value="1"/>
        <Domain name="range" id="6102.EdgeColor.range"/>
      </Property>
      <Property name="Emissive" id="6102.Emissive" number_of_elements="1">
        <Element index="0" value="0"/>
        <Domain name="bool" id="6102.Emissive.bool"/>
      </Property>
      <Property name="GaussianRadius" id="6102.GaussianRadius" number_of_elements="1">
        <Element index="0" value="0"/>
        <Domain name="range" id="6102.GaussianRadius.range"/>
      </Property>
      <Property name="GlyphType" id="6102.GlyphType" number_of_elements="1">
        <Proxy value="5977" output_port="0"/>
        <Domain name="input_type" id="6102.GlyphType.input_type"/>
        <Domain name="proxy_list" id="6102.GlyphType.proxy_list">
          <Proxy value="5977"/>
          <Proxy value="5988"/>
          <Proxy value="5999"/>
          <Proxy value="6010"/>
          <Proxy value="6021"/>
          <Proxy value="6032"/>
          <Proxy value="6043"/>
        </Domain>
      </Property>
      <Property name="InterpolateScalarsBeforeMapping" id="6102.InterpolateScalarsBeforeMapping" number_of_elements="1">
        <Element index="0" value="1"/>
        <Domain name="bool" id="6102.InterpolateScalarsBeforeMapping.bool"/>
      </Property>
      <Property name="Interpolation" id="6102.Interpolation" number_of_elements="1">
        <Element index="0" value="1"/>
        <Domain name="enum" id="6102.Interpolation.enum">
          <Entry value="0" text="Flat"/>
          <Entry value="1" text="Gouraud"/>
        </Domain>
      </Property>
      <Property name="LineWidth" id="6102.LineWidth" number_of_elements="1">
        <Element index="0" value="2"/>
        <Domain name="range" id="6102.LineWidth.range"/>
      </Property>
      <Property name="LookupTable" id="6102.LookupTable" number_of_elements="1">
        <Proxy value="6055"/>
        <Domain name="groups" id="6102.LookupTable.groups"/>
      </Property>
      <Property name="MapScalars" id="6102.MapScalars" number_of_elements="1">
        <Element index="0" value="1"/>
        <Domain name="bool" id="6102.MapScalars.bool"/>
      </Property>
      <Property name="Masking" id="6102.Masking" number_of_elements="1">
        <Element index="0" value="0"/>
        <Domain name="bool" id="6102.Masking.bool"/>
      </Property>
      <Property name="MeshVisibility" id="6102.MeshVisibility" number_of_elements="1">
        <Element index="0" value="0"/>
        <Domain name="bool" id="6102.MeshVisibility.bool"/>
      </Property>
      <Property name="NonlinearSubdivisionLevel" id="6102.NonlinearSubdivisionLevel" number_of_elements="1">
        <Element index="0" value="1"/>
        <Domain name="range" id="6102.NonlinearSubdivisionLevel.range"/>
      </Property>
      <Property name="OSPRayScaleArray" id="6102.OSPRayScaleArray" number_of_elements="1">
        <Element index="0" value=""/>
        <Domain name="array_list" id="6102.OSPRayScaleArray.array_list">
          <String text="CircumRadius"/>
          <String text="Id"/>
          <String text="Area"/>
          <String text="Id"/>
          <String text="Perimeter"/>
          <String text="p0"/>
          <String text="type"/>
        </Domain>
      </Property>
      <Property name="OSPRayScaleFunction" id="6102.OSPRayScaleFunction">
        <Domain name="groups" id="6102.OSPRayScaleFunction.groups"/>
        <Domain name="proxy_list" id="6102.OSPRayScaleFunction.proxy_list"/>
      </Property>
      <Property name="OSPRayUseScaleArray" id="6102.OSPRayUseScaleArray" number_of_elements="1">
        <Element index="0" value="0"/>
        <Domain name="bool" id="6102.OSPRayUseScaleArray.bool"/>
      </Property>
      <Property name="Opacity" id="6102.Opacity" number_of_elements="1">
        <Element index="0" value="1"/>
        <Domain name="range" id="6102.Opacity.range"/>
      </Property>
      <Property name="OpacityArray" id="6102.OpacityArray" number_of_elements="5">
        <Element index="0" value=""/>
        <Element index="1" value=""/>
        <Element index="2" value=""/>
        <Element index="3" value="0"/>
        <Element index="4" value="CircumRadius"/>
        <Domain name="array_list" id="6102.OpacityArray.array_list">
          <String text="CircumRadius"/>
          <String text="Id"/>
        </Domain>
      </Property>
      <Property name="OpacityByArray" id="6102.OpacityByArray" number_of_elements="1">
        <Element index="0" value="0"/>
        <Domain name="bool" id="6102.OpacityByArray.bool"/>
      </Property>
      <Property name="OpacityTransferFunction" id="6102.OpacityTransferFunction" number_of_elements="1">
        <Proxy value="6056"/>
        <Domain name="groups" id="6102.OpacityTransferFunction.groups"/>
        <Domain name="proxy_list" id="6102.OpacityTransferFunction.proxy_list">
          <Proxy value="6056"/>
        </Domain>
      </Property>
      <Property name="Orient" id="6102.Orient" number_of_elements="1">
        <Element index="0" value="0"/>
        <Domain name="bool" id="6102.Orient.bool"/>
      </Property>
      <Property name="Orientation" id="6102.Orientation" number_of_elements="3">
        <Element index="0" value="0"/>
        <Element index="1" value="0"/>
        <Element index="2" value="0"/>
        <Domain name="range" id="6102.Orientation.range"/>
      </Property>
      <Property name="OrientationMode" id="6102.OrientationMode" number_of_elements="1">
        <Element index="0" value="0"/>
        <Domain name="enum" id="6102.OrientationMode.enum">
          <Entry value="0" text="Direction"/>
          <Entry value="1" text="Rotation"/>
        </Domain>
      </Property>
      <Property name="Origin" id="6102.Origin" number_of_elements="3">
        <Element index="0" value="0"/>
        <Element index="1" value="0"/>
        <Element index="2" value="0"/>
        <Domain name="range" id="6102.Origin.range"/>
      </Property>
      <Property name="Pickable" id="6102.Pickable" number_of_elements="1">
        <Element index="0" value="1"/>
        <Domain name="bool" id="6102.Pickable.bool"/>
      </Property>
      <Property name="PointSize" id="6102.PointSize" number_of_elements="1">
        <Element index="0" value="2"/>
        <Domain name="range" id="6102.PointSize.range"/>
      </Property>
      <Property name="Position" id="6102.Position" number_of_elements="3">
        <Element index="0" value="0"/>
        <Element index="1" value="0"/>
        <Element index="2" value="0"/>
        <Domain name="range" id="6102.Position.range"/>
      </Property>
      <Property name="Scale" id="6102.Scale" number_of_elements="3">
        <Element index="0" value="1"/>
        <Element index="1" value="1"/>
        <Element index="2" value="1"/>
        <Domain name="range" id="6102.Scale.range"/>
      </Property>
      <Property name="ScaleByArray" id="6102.ScaleByArray" number_of_elements="1">
        <Element index="0" value="0"/>
        <Domain name="bool" id="6102.ScaleByArray.bool"/>
      </Property>
      <Property name="ScaleFactor" id="6102.ScaleFactor" number_of_elements="1">
        <Element index="0" value="1.20946073532104"/>
        <Domain name="bounds" id="6102.ScaleFactor.bounds"/>
        <Domain name="scalar_range" id="6102.ScaleFactor.scalar_range"/>
        <Domain name="vector_range" id="6102.ScaleFactor.vector_range"/>
      </Property>
      <Property name="ScaleMode" id="6102.ScaleMode" number_of_elements="1">
        <Element index="0" value="0"/>
        <Domain name="enum" id="6102.ScaleMode.enum">
          <Entry value="0" text="No Data Scaling Off"/>
          <Entry value="1" text="Magnitude"/>
          <Entry value="2" text="Vector Components"/>
        </Domain>
      </Property>
      <Property name="ScaleTransferFunction" id="6102.ScaleTransferFunction" number_of_elements="1">
        <Proxy value="6057"/>
        <Domain name="groups" id="6102.ScaleTransferFunction.groups"/>
        <Domain name="proxy_list" id="6102.ScaleTransferFunction.proxy_list">
          <Proxy value="6057"/>
        </Domain>
      </Property>
      <Property name="Scaling" id="6102.Scaling" number_of_elements="1">
        <Element index="0" value="0"/>
        <Domain name="bool" id="6102.Scaling.bool"/>
      </Property>
      <Property name="SelectMaskArray" id="6102.SelectMaskArray" number_of_elements="1">
        <Element index="0" value=""/>
      </Property>
      <Property name="SelectOrientationVectors" id="6102.SelectOrientationVectors" number_of_elements="1">
        <Element index="0" value=""/>
        <Domain name="array_list" id="6102.SelectOrientationVectors.array_list">
          <String text="CircumRadius"/>
          <String text="Id"/>
          <String text="None"/>
          <String text="Area"/>
          <String text="Id"/>
          <String text="Perimeter"/>
          <String text="p0"/>
          <String text="type"/>
        </Domain>
      </Property>
      <Property name="SelectScaleArray" id="6102.SelectScaleArray" number_of_elements="1">
        <Element index="0" value=""/>
        <Domain name="array_list" id="6102.SelectScaleArray.array_list">
          <String text="CircumRadius"/>
          <String text="Id"/>
          <String text="None"/>
          <String text="Area"/>
          <String text="Id"/>
          <String text="Perimeter"/>
          <String text="p0"/>
          <String text="type"/>
        </Domain>
      </Property>
      <Property name="SelectionCellLabelBold" id="6102.SelectionCellLabelBold" number_of_elements="1">
        <Element index="0" value="0"/>
        <Domain name="bool" id="6102.SelectionCellLabelBold.bool"/>
      </Property>
      <Property name="SelectionCellLabelColor" id="6102.SelectionCellLabelColor" number_of_elements="3">
        <Element index="0" value="0"/>
        <Element index="1" value="1"/>
        <Element index="2" value="0"/>
        <Domain name="range" id="6102.SelectionCellLabelColor.range"/>
      </Property>
      <Property name="SelectionCellLabelFontFamily" id="6102.SelectionCellLabelFontFamily" number_of_elements="1">
        <Element index="0" value="0"/>
        <Domain name="enum" id="6102.SelectionCellLabelFontFamily.enum">
          <Entry value="0" text="Arial"/>
          <Entry value="1" text="Courier"/>
          <Entry value="2" text="Times"/>
        </Domain>
      </Property>
      <Property name="SelectionCellLabelFontSize" id="6102.SelectionCellLabelFontSize" number_of_elements="1">
        <Element index="0" value="18"/>
        <Domain name="range" id="6102.SelectionCellLabelFontSize.range"/>
      </Property>
      <Property name="SelectionCellLabelFormat" id="6102.SelectionCellLabelFormat" number_of_elements="1">
        <Element index="0" value=""/>
      </Property>
      <Property name="SelectionCellLabelItalic" id="6102.SelectionCellLabelItalic" number_of_elements="1">
        <Element index="0" value="0"/>
        <Domain name="bool" id="6102.SelectionCellLabelItalic.bool"/>
      </Property>
      <Property name="SelectionCellLabelJustification" id="6102.SelectionCellLabelJustification" number_of_elements="1">
        <Element index="0" value="0"/>
        <Domain name="enum" id="6102.SelectionCellLabelJustification.enum">
          <Entry value="0" text="Left"/>
          <Entry value="1" text="Center"/>
          <Entry value="2" text="Right"/>
        </Domain>
      </Property>
      <Property name="SelectionCellLabelOpacity" id="6102.SelectionCellLabelOpacity" number_of_elements="1">
        <Element index="0" value="1"/>
        <Domain name="range" id="6102.SelectionCellLabelOpacity.range"/>
      </Property>
      <Property name="SelectionCellLabelShadow" id="6102.SelectionCellLabelShadow" number_of_elements="1">
        <Element index="0" value="0"/>
        <Domain name="bool" id="6102.SelectionCellLabelShadow.bool"/>
      </Property>
      <Property name="SelectionCellLabelVisibility" id="6102.SelectionCellLabelVisibility" number_of_elements="1">
        <Element index="0" value="0"/>
        <Domain name="bool" id="6102.SelectionCellLabelVisibility.bool"/>
      </Property>
      <Property name="SelectionColor" id="6102.SelectionColor" number_of_elements="3">
        <Element index="0" value="1"/>
        <Element index="1" value="0"/>
        <Element index="2" value="1"/>
        <Domain name="range" id="6102.SelectionColor.range"/>
      </Property>
      <Property name="SelectionLineWidth" id="6102.SelectionLineWidth" number_of_elements="1">
        <Element index="0" value="2"/>
        <Domain name="range" id="6102.SelectionLineWidth.range"/>
      </Property>
      <Property name="SelectionOpacity" id="6102.SelectionOpacity" number_of_elements="1">
        <Element index="0" value="1"/>
        <Domain name="range" id="6102.SelectionOpacity.range"/>
      </Property>
      <Property name="SelectionPointLabelBold" id="6102.SelectionPointLabelBold" number_of_elements="1">
        <Element index="0" value="0"/>
        <Domain name="bool" id="6102.SelectionPointLabelBold.bool"/>
      </Property>
      <Property name="SelectionPointLabelColor" id="6102.SelectionPointLabelColor" number_of_elements="3">
        <Element index="0" value="1"/>
        <Element index="1" value="1"/>
        <Element index="2" value="0"/>
        <Domain name="range" id="6102.SelectionPointLabelColor.range"/>
      </Property>
      <Property name="SelectionPointLabelFontFamily" id="6102.SelectionPointLabelFontFamily" number_of_elements="1">
        <Element index="0" value="0"/>
        <Domain name="enum" id="6102.SelectionPointLabelFontFamily.enum">
          <Entry value="0" text="Arial"/>
          <Entry value="1" text="Courier"/>
          <Entry value="2" text="Times"/>
        </Domain>
      </Property>
      <Property name="SelectionPointLabelFontSize" id="6102.SelectionPointLabelFontSize" number_of_elements="1">
        <Element index="0" value="18"/>
        <Domain name="range" id="6102.SelectionPointLabelFontSize.range"/>
      </Property>
      <Property name="SelectionPointLabelFormat" id="6102.SelectionPointLabelFormat" number_of_elements="1">
        <Element index="0" value=""/>
      </Property>
      <Property name="SelectionPointLabelItalic" id="6102.SelectionPointLabelItalic" number_of_elements="1">
        <Element index="0" value="0"/>
        <Domain name="bool" id="6102.SelectionPointLabelItalic.bool"/>
      </Property>
      <Property name="SelectionPointLabelJustification" id="6102.SelectionPointLabelJustification" number_of_elements="1">
        <Element index="0" value="0"/>
        <Domain name="enum" id="6102.SelectionPointLabelJustification.enum">
          <Entry value="0" text="Left"/>
          <Entry value="1" text="Center"/>
          <Entry value="2" text="Right"/>
        </Domain>
      </Property>
      <Property name="SelectionPointLabelOpacity" id="6102.SelectionPointLabelOpacity" number_of_elements="1">
        <Element index="0" value="1"/>
        <Domain name="range" id="6102.SelectionPointLabelOpacity.range"/>
      </Property>
      <Property name="SelectionPointLabelShadow" id="6102.SelectionPointLabelShadow" number_of_elements="1">
        <Element index="0" value="0"/>
        <Domain name="bool" id="6102.SelectionPointLabelShadow.bool"/>
      </Property>
      <Property name="SelectionPointLabelVisibility" id="6102.SelectionPointLabelVisibility" number_of_elements="1">
        <Element index="0" value="0"/>
        <Domain name="bool" id="6102.SelectionPointLabelVisibility.bool"/>
      </Property>
      <Property name="SelectionPointSize" id="6102.SelectionPointSize" number_of_elements="1">
        <Element index="0" value="5"/>
        <Domain name="range" id="6102.SelectionPointSize.range"/>
      </Property>
      <Property name="SelectionRepresentation" id="6102.SelectionRepresentation" number_of_elements="1">
        <Element index="0" value="1"/>
        <Domain name="enum" id="6102.SelectionRepresentation.enum">
          <Entry value="0" text="Points"/>
          <Entry value="1" text="Wireframe"/>
          <Entry value="2" text="Surface"/>
        </Domain>
      </Property>
      <Property name="SelectionUseOutline" id="6102.SelectionUseOutline" number_of_elements="1">
        <Element index="0" value="0"/>
        <Domain name="bool" id="6102.SelectionUseOutline.bool"/>
      </Property>
      <Property name="SetScaleArray" id="6102.SetScaleArray" number_of_elements="5">
        <Element index="0" value=""/>
        <Element index="1" value=""/>
        <Element index="2" value=""/>
        <Element index="3" value="0"/>
        <Element index="4" value="CircumRadius"/>
        <Domain name="array_list" id="6102.SetScaleArray.array_list">
          <String text="CircumRadius"/>
          <String text="Id"/>
        </Domain>
      </Property>
      <Property name="ShaderPreset" id="6102.ShaderPreset" number_of_elements="1">
        <Element index="0" value="1"/>
        <Domain name="enum" id="6102.ShaderPreset.enum">
          <Entry value="0" text="Gaussian Blur (Default)"/>
          <Entry value="1" text="Sphere"/>
          <Entry value="2" text="Black-edged circle"/>
          <Entry value="3" text="Plain circle"/>
          <Entry value="4" text="Triangle"/>
          <Entry value="5" text="Square Outline"/>
        </Domain>
      </Property>
      <Property name="Specular" id="6102.Specular" number_of_elements="1">
        <Element index="0" value="0"/>
        <Domain name="range" id="6102.Specular.range"/>
      </Property>
      <Property name="SpecularColor" id="6102.SpecularColor" number_of_elements="3">
        <Element index="0" value="1"/>
        <Element index="1" value="1"/>
        <Element index="2" value="1"/>
        <Domain name="range" id="6102.SpecularColor.range"/>
      </Property>
      <Property name="SpecularPower" id="6102.SpecularPower" number_of_elements="1">
        <Element index="0" value="100"/>
        <Domain name="range" id="6102.SpecularPower.range"/>
      </Property>
      <Property name="StaticMode" id="6102.StaticMode" number_of_elements="1">
        <Element index="0" value="0"/>
        <Domain name="bool" id="6102.StaticMode.bool"/>
      </Property>
      <Property name="SuppressLOD" id="6102.SuppressLOD" number_of_elements="1">
        <Element index="0" value="0"/>
        <Domain name="bool" id="6102.SuppressLOD.bool"/>
      </Property>
      <Property name="Texture" id="6102.Texture">
        <Domain name="groups" id="6102.Texture.groups"/>
      </Property>
      <Property name="Triangulate" id="6102.Triangulate" number_of_elements="1">
        <Element index="0" value="0"/>
        <Domain name="bool" id="6102.Triangulate.bool"/>
      </Property>
      <Property name="UseDataPartitions" id="6102.UseDataPartitions" number_of_elements="1">
        <Element index="0" value="0"/>
        <Domain name="bool" id="6102.UseDataPartitions.bool"/>
      </Property>
      <Property name="UserTransform" id="6102.UserTransform" number_of_elements="16">
        <Element index="0" value="1"/>
        <Element index="1" value="0"/>
        <Element index="2" value="0"/>
        <Element index="3" value="0"/>
        <Element index="4" value="0"/>
        <Element index="5" value="1"/>
        <Element index="6" value="0"/>
        <Element index="7" value="0"/>
        <Element index="8" value="0"/>
        <Element index="9" value="0"/>
        <Element index="10" value="1"/>
        <Element index="11" value="0"/>
        <Element index="12" value="0"/>
        <Element index="13" value="0"/>
        <Element index="14" value="0"/>
        <Element index="15" value="1"/>
      </Property>
    </Proxy>
    <Proxy group="representations" type="GeometryRepresentation" id="6556" servers="21">
      <Property name="Input" id="6556.Input" number_of_elements="1">
        <Proxy value="6400" output_port="0"/>
        <Domain name="input_array_cell" id="6556.Input.input_array_cell"/>
        <Domain name="input_array_point" id="6556.Input.input_array_point"/>
        <Domain name="input_type" id="6556.Input.input_type"/>
      </Property>
      <Property name="Representation" id="6556.Representation" number_of_elements="1">
        <Element index="0" value="Surface"/>
        <Domain name="list" id="6556.Representation.list">
          <String text="3D Glyphs"/>
          <String text="Outline"/>
          <String text="Point Gaussian"/>
          <String text="Points"/>
          <String text="Surface"/>
          <String text="Surface With Edges"/>
          <String text="Wireframe"/>
        </Domain>
      </Property>
      <Property name="RepresentationTypesInfo" id="6556.RepresentationTypesInfo" number_of_elements="7">
        <Element index="0" value="3D Glyphs"/>
        <Element index="1" value="Outline"/>
        <Element index="2" value="Point Gaussian"/>
        <Element index="3" value="Points"/>
        <Element index="4" value="Surface"/>
        <Element index="5" value="Surface With Edges"/>
        <Element index="6" value="Wireframe"/>
      </Property>
      <Property name="SelectionCellFieldDataArrayName" id="6556.SelectionCellFieldDataArrayName" number_of_elements="1">
        <Element index="0" value="vtkOriginalCellIds"/>
        <Domain name="array_list" id="6556.SelectionCellFieldDataArrayName.array_list"/>
      </Property>
      <Property name="SelectionPointFieldDataArrayName" id="6556.SelectionPointFieldDataArrayName" number_of_elements="1">
        <Element index="0" value="Boundary"/>
        <Domain name="array_list" id="6556.SelectionPointFieldDataArrayName.array_list">
          <String text="Boundary"/>
          <String text="BoundaryPart"/>
          <String text="Director"/>
          <String text="DualArea"/>
          <String text="Force"/>
          <String text="GlyphVector"/>
          <String text="Id"/>
          <String text="NDirector"/>
          <String text="NativeArea"/>
          <String text="Normals"/>
          <String text="Pressure"/>
          <String text="Radius"/>
          <String text="Type"/>
          <String text="Velocity"/>
        </Domain>
      </Property>
      <Property name="SelectionVisibility" id="6556.SelectionVisibility" number_of_elements="1">
        <Element index="0" value="1"/>
        <Domain name="bool" id="6556.SelectionVisibility.bool"/>
      </Property>
      <Property name="Visibility" id="6556.Visibility" number_of_elements="1">
        <Element index="0" value="1"/>
        <Domain name="bool" id="6556.Visibility.bool"/>
      </Property>
      <Property name="Ambient" id="6556.Ambient" number_of_elements="1">
        <Element index="0" value="0"/>
        <Domain name="range" id="6556.Ambient.range"/>
      </Property>
      <Property name="AmbientColor" id="6556.AmbientColor" number_of_elements="3">
        <Element index="0" value="1"/>
        <Element index="1" value="1"/>
        <Element index="2" value="1"/>
        <Domain name="range" id="6556.AmbientColor.range"/>
      </Property>
      <Property name="BackfaceAmbientColor" id="6556.BackfaceAmbientColor" number_of_elements="3">
        <Element index="0" value="1"/>
        <Element index="1" value="1"/>
        <Element index="2" value="1"/>
        <Domain name="range" id="6556.BackfaceAmbientColor.range"/>
      </Property>
      <Property name="BackfaceDiffuseColor" id="6556.BackfaceDiffuseColor" number_of_elements="3">
        <Element index="0" value="1"/>
        <Element index="1" value="1"/>
        <Element index="2" value="1"/>
        <Domain name="range" id="6556.BackfaceDiffuseColor.range"/>
      </Property>
      <Property name="BackfaceOpacity" id="6556.BackfaceOpacity" number_of_elements="1">
        <Element index="0" value="1"/>
        <Domain name="range" id="6556.BackfaceOpacity.range"/>
      </Property>
      <Property name="BackfaceRepresentation" id="6556.BackfaceRepresentation" number_of_elements="1">
        <Element index="0" value="400"/>
        <Domain name="enum" id="6556.BackfaceRepresentation.enum">
          <Entry value="400" text="Follow Frontface"/>
          <Entry value="401" text="Cull Backface"/>
          <Entry value="402" text="Cull Frontface"/>
          <Entry value="0" text="Points"/>
          <Entry value="1" text="Wireframe"/>
          <Entry value="2" text="Surface"/>
          <Entry value="3" text="Surface With Edges"/>
        </Domain>
      </Property>
      <Property name="BlockColor" id="6556.BlockColor"/>
      <Property name="BlockColorsDistinctValues" id="6556.BlockColorsDistinctValues" number_of_elements="1">
        <Element index="0" value="12"/>
        <Domain name="range" id="6556.BlockColorsDistinctValues.range"/>
      </Property>
      <Property name="BlockOpacity" id="6556.BlockOpacity"/>
      <Property name="BlockVisibility" id="6556.BlockVisibility"/>
      <Property name="Color" id="6556.Color" number_of_elements="3">
        <Element index="0" value="1"/>
        <Element index="1" value="1"/>
        <Element index="2" value="1"/>
        <Domain name="range" id="6556.Color.range"/>
      </Property>
      <Property name="ColorArrayName" id="6556.ColorArrayName" number_of_elements="5">
        <Element index="0" value=""/>
        <Element index="1" value=""/>
        <Element index="2" value=""/>
        <Element index="3" value="0"/>
        <Element index="4" value=""/>
        <Domain name="array_list" id="6556.ColorArrayName.array_list">
          <String text="Boundary"/>
          <String text="BoundaryPart"/>
          <String text="Director"/>
          <String text="DualArea"/>
          <String text="Force"/>
          <String text="GlyphVector"/>
          <String text="Id"/>
          <String text="NDirector"/>
          <String text="NativeArea"/>
          <String text="Normals"/>
          <String text="Pressure"/>
          <String text="Radius"/>
          <String text="Type"/>
          <String text="Velocity"/>
        </Domain>
        <Domain name="field_list" id="6556.ColorArrayName.field_list">
          <Entry value="0" text="Point Data"/>
          <Entry value="1" text="Cell Data"/>
          <Entry value="2" text="Field Data"/>
          <Entry value="4" text="Vertex Data"/>
          <Entry value="5" text="Edge Data"/>
          <Entry value="6" text="Row Data"/>
        </Domain>
      </Property>
      <Property name="CustomShader" id="6556.CustomShader" number_of_elements="1">
        <Element index="0" value=""/>
      </Property>
      <Property name="Diffuse" id="6556.Diffuse" number_of_elements="1">
        <Element index="0" value="1"/>
        <Domain name="range" id="6556.Diffuse.range"/>
      </Property>
      <Property name="DiffuseColor" id="6556.DiffuseColor" number_of_elements="3">
        <Element index="0" value="1"/>
        <Element index="1" value="1"/>
        <Element index="2" value="1"/>
        <Domain name="range" id="6556.DiffuseColor.range"/>
      </Property>
      <Property name="EdgeColor" id="6556.EdgeColor" number_of_elements="3">
        <Element index="0" value="0"/>
        <Element index="1" value="0"/>
        <Element index="2" value="0.5"/>
        <Domain name="range" id="6556.EdgeColor.range"/>
      </Property>
      <Property name="Emissive" id="6556.Emissive" number_of_elements="1">
        <Element index="0" value="0"/>
        <Domain name="bool" id="6556.Emissive.bool"/>
      </Property>
      <Property name="GaussianRadius" id="6556.GaussianRadius" number_of_elements="1">
        <Element index="0" value="0"/>
        <Domain name="range" id="6556.GaussianRadius.range"/>
      </Property>
      <Property name="GlyphType" id="6556.GlyphType" number_of_elements="1">
        <Proxy value="6433" output_port="0"/>
        <Domain name="input_type" id="6556.GlyphType.input_type"/>
        <Domain name="proxy_list" id="6556.GlyphType.proxy_list">
          <Proxy value="6433"/>
          <Proxy value="6444"/>
          <Proxy value="6455"/>
          <Proxy value="6466"/>
          <Proxy value="6477"/>
          <Proxy value="6488"/>
          <Proxy value="6499"/>
        </Domain>
      </Property>
      <Property name="InterpolateScalarsBeforeMapping" id="6556.InterpolateScalarsBeforeMapping" number_of_elements="1">
        <Element index="0" value="1"/>
        <Domain name="bool" id="6556.InterpolateScalarsBeforeMapping.bool"/>
      </Property>
      <Property name="Interpolation" id="6556.Interpolation" number_of_elements="1">
        <Element index="0" value="1"/>
        <Domain name="enum" id="6556.Interpolation.enum">
          <Entry value="0" text="Flat"/>
          <Entry value="1" text="Gouraud"/>
        </Domain>
      </Property>
      <Property name="LineWidth" id="6556.LineWidth" number_of_elements="1">
        <Element index="0" value="1"/>
        <Domain name="range" id="6556.LineWidth.range"/>
      </Property>
      <Property name="LookupTable" id="6556.LookupTable">
        <Domain name="groups" id="6556.LookupTable.groups"/>
      </Property>
      <Property name="MapScalars" id="6556.MapScalars" number_of_elements="1">
        <Element index="0" value="1"/>
        <Domain name="bool" id="6556.MapScalars.bool"/>
      </Property>
      <Property name="Masking" id="6556.Masking" number_of_elements="1">
        <Element index="0" value="0"/>
        <Domain name="bool" id="6556.Masking.bool"/>
      </Property>
      <Property name="MeshVisibility" id="6556.MeshVisibility" number_of_elements="1">
        <Element index="0" value="0"/>
        <Domain name="bool" id="6556.MeshVisibility.bool"/>
      </Property>
      <Property name="NonlinearSubdivisionLevel" id="6556.NonlinearSubdivisionLevel" number_of_elements="1">
        <Element index="0" value="1"/>
        <Domain name="range" id="6556.NonlinearSubdivisionLevel.range"/>
      </Property>
      <Property name="OSPRayScaleArray" id="6556.OSPRayScaleArray" number_of_elements="1">
        <Element index="0" value="Boundary"/>
        <Domain name="array_list" id="6556.OSPRayScaleArray.array_list">
          <String text="Boundary"/>
          <String text="BoundaryPart"/>
          <String text="Director"/>
          <String text="DualArea"/>
          <String text="Force"/>
          <String text="GlyphVector"/>
          <String text="Id"/>
          <String text="NDirector"/>
          <String text="NativeArea"/>
          <String text="Normals"/>
          <String text="Pressure"/>
          <String text="Radius"/>
          <String text="Type"/>
          <String text="Velocity"/>
        </Domain>
      </Property>
      <Property name="OSPRayScaleFunction" id="6556.OSPRayScaleFunction">
        <Domain name="groups" id="6556.OSPRayScaleFunction.groups"/>
        <Domain name="proxy_list" id="6556.OSPRayScaleFunction.proxy_list"/>
      </Property>
      <Property name="OSPRayUseScaleArray" id="6556.OSPRayUseScaleArray" number_of_elements="1">
        <Element index="0" value="0"/>
        <Domain name="bool" id="6556.OSPRayUseScaleArray.bool"/>
      </Property>
      <Property name="Opacity" id="6556.Opacity" number_of_elements="1">
        <Element index="0" value="1"/>
        <Domain name="range" id="6556.Opacity.range"/>
      </Property>
      <Property name="OpacityArray" id="6556.OpacityArray" number_of_elements="5">
        <Element index="0" value=""/>
        <Element index="1" value=""/>
        <Element index="2" value=""/>
        <Element index="3" value="0"/>
        <Element index="4" value="Boundary"/>
        <Domain name="array_list" id="6556.OpacityArray.array_list">
          <String text="Boundary"/>
          <String text="BoundaryPart"/>
          <String text="DualArea"/>
          <String text="Id"/>
          <String text="NativeArea"/>
          <String text="Pressure"/>
          <String text="Radius"/>
          <String text="Type"/>
        </Domain>
      </Property>
      <Property name="OpacityByArray" id="6556.OpacityByArray" number_of_elements="1">
        <Element index="0" value="0"/>
        <Domain name="bool" id="6556.OpacityByArray.bool"/>
      </Property>
      <Property name="OpacityTransferFunction" id="6556.OpacityTransferFunction" number_of_elements="1">
        <Proxy value="6510"/>
        <Domain name="groups" id="6556.OpacityTransferFunction.groups"/>
        <Domain name="proxy_list" id="6556.OpacityTransferFunction.proxy_list">
          <Proxy value="6510"/>
        </Domain>
      </Property>
      <Property name="Orient" id="6556.Orient" number_of_elements="1">
        <Element index="0" value="0"/>
        <Domain name="bool" id="6556.Orient.bool"/>
      </Property>
      <Property name="Orientation" id="6556.Orientation" number_of_elements="3">
        <Element index="0" value="0"/>
        <Element index="1" value="0"/>
        <Element index="2" value="0"/>
        <Domain name="range" id="6556.Orientation.range"/>
      </Property>
      <Property name="OrientationMode" id="6556.OrientationMode" number_of_elements="1">
        <Element index="0" value="0"/>
        <Domain name="enum" id="6556.OrientationMode.enum">
          <Entry value="0" text="Direction"/>
          <Entry value="1" text="Rotation"/>
        </Domain>
      </Property>
      <Property name="Origin" id="6556.Origin" number_of_elements="3">
        <Element index="0" value="0"/>
        <Element index="1" value="0"/>
        <Element index="2" value="0"/>
        <Domain name="range" id="6556.Origin.range"/>
      </Property>
      <Property name="Pickable" id="6556.Pickable" number_of_elements="1">
        <Element index="0" value="1"/>
        <Domain name="bool" id="6556.Pickable.bool"/>
      </Property>
      <Property name="PointSize" id="6556.PointSize" number_of_elements="1">
        <Element index="0" value="2"/>
        <Domain name="range" id="6556.PointSize.range"/>
      </Property>
      <Property name="Position" id="6556.Position" number_of_elements="3">
        <Element index="0" value="0"/>
        <Element index="1" value="0"/>
        <Element index="2" value="0"/>
        <Domain name="range" id="6556.Position.range"/>
      </Property>
      <Property name="Scale" id="6556.Scale" number_of_elements="3">
        <Element index="0" value="1"/>
        <Element index="1" value="1"/>
        <Element index="2" value="1"/>
        <Domain name="range" id="6556.Scale.range"/>
      </Property>
      <Property name="ScaleByArray" id="6556.ScaleByArray" number_of_elements="1">
        <Element index="0" value="0"/>
        <Domain name="bool" id="6556.ScaleByArray.bool"/>
      </Property>
      <Property name="ScaleFactor" id="6556.ScaleFactor" number_of_elements="1">
        <Element index="0" value="7.29076728820801"/>
        <Domain name="bounds" id="6556.ScaleFactor.bounds"/>
        <Domain name="scalar_range" id="6556.ScaleFactor.scalar_range"/>
        <Domain name="vector_range" id="6556.ScaleFactor.vector_range"/>
      </Property>
      <Property name="ScaleMode" id="6556.ScaleMode" number_of_elements="1">
        <Element index="0" value="0"/>
        <Domain name="enum" id="6556.ScaleMode.enum">
          <Entry value="0" text="No Data Scaling Off"/>
          <Entry value="1" text="Magnitude"/>
          <Entry value="2" text="Vector Components"/>
        </Domain>
      </Property>
      <Property name="ScaleTransferFunction" id="6556.ScaleTransferFunction" number_of_elements="1">
        <Proxy value="6511"/>
        <Domain name="groups" id="6556.ScaleTransferFunction.groups"/>
        <Domain name="proxy_list" id="6556.ScaleTransferFunction.proxy_list">
          <Proxy value="6511"/>
        </Domain>
      </Property>
      <Property name="Scaling" id="6556.Scaling" number_of_elements="1">
        <Element index="0" value="0"/>
        <Domain name="bool" id="6556.Scaling.bool"/>
      </Property>
      <Property name="SelectMaskArray" id="6556.SelectMaskArray" number_of_elements="1">
        <Element index="0" value=""/>
      </Property>
      <Property name="SelectOrientationVectors" id="6556.SelectOrientationVectors" number_of_elements="1">
        <Element index="0" value="None"/>
        <Domain name="array_list" id="6556.SelectOrientationVectors.array_list">
          <String text="Boundary"/>
          <String text="BoundaryPart"/>
          <String text="Director"/>
          <String text="DualArea"/>
          <String text="Force"/>
          <String text="GlyphVector"/>
          <String text="Id"/>
          <String text="NDirector"/>
          <String text="NativeArea"/>
          <String text="None"/>
          <String text="Normals"/>
          <String text="Pressure"/>
          <String text="Radius"/>
          <String text="Type"/>
          <String text="Velocity"/>
        </Domain>
      </Property>
      <Property name="SelectScaleArray" id="6556.SelectScaleArray" number_of_elements="1">
        <Element index="0" value="None"/>
        <Domain name="array_list" id="6556.SelectScaleArray.array_list">
          <String text="Boundary"/>
          <String text="BoundaryPart"/>
          <String text="Director"/>
          <String text="DualArea"/>
          <String text="Force"/>
          <String text="GlyphVector"/>
          <String text="Id"/>
          <String text="NDirector"/>
          <String text="NativeArea"/>
          <String text="None"/>
          <String text="Normals"/>
          <String text="Pressure"/>
          <String text="Radius"/>
          <String text="Type"/>
          <String text="Velocity"/>
        </Domain>
      </Property>
      <Property name="SelectionCellLabelBold" id="6556.SelectionCellLabelBold" number_of_elements="1">
        <Element index="0" value="0"/>
        <Domain name="bool" id="6556.SelectionCellLabelBold.bool"/>
      </Property>
      <Property name="SelectionCellLabelColor" id="6556.SelectionCellLabelColor" number_of_elements="3">
        <Element index="0" value="0"/>
        <Element index="1" value="1"/>
        <Element index="2" value="0"/>
        <Domain name="range" id="6556.SelectionCellLabelColor.range"/>
      </Property>
      <Property name="SelectionCellLabelFontFamily" id="6556.SelectionCellLabelFontFamily" number_of_elements="1">
        <Element index="0" value="0"/>
        <Domain name="enum" id="6556.SelectionCellLabelFontFamily.enum">
          <Entry value="0" text="Arial"/>
          <Entry value="1" text="Courier"/>
          <Entry value="2" text="Times"/>
        </Domain>
      </Property>
      <Property name="SelectionCellLabelFontSize" id="6556.SelectionCellLabelFontSize" number_of_elements="1">
        <Element index="0" value="18"/>
        <Domain name="range" id="6556.SelectionCellLabelFontSize.range"/>
      </Property>
      <Property name="SelectionCellLabelFormat" id="6556.SelectionCellLabelFormat" number_of_elements="1">
        <Element index="0" value=""/>
      </Property>
      <Property name="SelectionCellLabelItalic" id="6556.SelectionCellLabelItalic" number_of_elements="1">
        <Element index="0" value="0"/>
        <Domain name="bool" id="6556.SelectionCellLabelItalic.bool"/>
      </Property>
      <Property name="SelectionCellLabelJustification" id="6556.SelectionCellLabelJustification" number_of_elements="1">
        <Element index="0" value="0"/>
        <Domain name="enum" id="6556.SelectionCellLabelJustification.enum">
          <Entry value="0" text="Left"/>
          <Entry value="1" text="Center"/>
          <Entry value="2" text="Right"/>
        </Domain>
      </Property>
      <Property name="SelectionCellLabelOpacity" id="6556.SelectionCellLabelOpacity" number_of_elements="1">
        <Element index="0" value="1"/>
        <Domain name="range" id="6556.SelectionCellLabelOpacity.range"/>
      </Property>
      <Property name="SelectionCellLabelShadow" id="6556.SelectionCellLabelShadow" number_of_elements="1">
        <Element index="0" value="0"/>
        <Domain name="bool" id="6556.SelectionCellLabelShadow.bool"/>
      </Property>
      <Property name="SelectionCellLabelVisibility" id="6556.SelectionCellLabelVisibility" number_of_elements="1">
        <Element index="0" value="0"/>
        <Domain name="bool" id="6556.SelectionCellLabelVisibility.bool"/>
      </Property>
      <Property name="SelectionColor" id="6556.SelectionColor" number_of_elements="3">
        <Element index="0" value="1"/>
        <Element index="1" value="0"/>
        <Element index="2" value="1"/>
        <Domain name="range" id="6556.SelectionColor.range"/>
      </Property>
      <Property name="SelectionLineWidth" id="6556.SelectionLineWidth" number_of_elements="1">
        <Element index="0" value="2"/>
        <Domain name="range" id="6556.SelectionLineWidth.range"/>
      </Property>
      <Property name="SelectionOpacity" id="6556.SelectionOpacity" number_of_elements="1">
        <Element index="0" value="1"/>
        <Domain name="range" id="6556.SelectionOpacity.range"/>
      </Property>
      <Property name="SelectionPointLabelBold" id="6556.SelectionPointLabelBold" number_of_elements="1">
        <Element index="0" value="0"/>
        <Domain name="bool" id="6556.SelectionPointLabelBold.bool"/>
      </Property>
      <Property name="SelectionPointLabelColor" id="6556.SelectionPointLabelColor" number_of_elements="3">
        <Element index="0" value="1"/>
        <Element index="1" value="1"/>
        <Element index="2" value="0"/>
        <Domain name="range" id="6556.SelectionPointLabelColor.range"/>
      </Property>
      <Property name="SelectionPointLabelFontFamily" id="6556.SelectionPointLabelFontFamily" number_of_elements="1">
        <Element index="0" value="0"/>
        <Domain name="enum" id="6556.SelectionPointLabelFontFamily.enum">
          <Entry value="0" text="Arial"/>
          <Entry value="1" text="Courier"/>
          <Entry value="2" text="Times"/>
        </Domain>
      </Property>
      <Property name="SelectionPointLabelFontSize" id="6556.SelectionPointLabelFontSize" number_of_elements="1">
        <Element index="0" value="18"/>
        <Domain name="range" id="6556.SelectionPointLabelFontSize.range"/>
      </Property>
      <Property name="SelectionPointLabelFormat" id="6556.SelectionPointLabelFormat" number_of_elements="1">
        <Element index="0" value=""/>
      </Property>
      <Property name="SelectionPointLabelItalic" id="6556.SelectionPointLabelItalic" number_of_elements="1">
        <Element index="0" value="0"/>
        <Domain name="bool" id="6556.SelectionPointLabelItalic.bool"/>
      </Property>
      <Property name="SelectionPointLabelJustification" id="6556.SelectionPointLabelJustification" number_of_elements="1">
        <Element index="0" value="0"/>
        <Domain name="enum" id="6556.SelectionPointLabelJustification.enum">
          <Entry value="0" text="Left"/>
          <Entry value="1" text="Center"/>
          <Entry value="2" text="Right"/>
        </Domain>
      </Property>
      <Property name="SelectionPointLabelOpacity" id="6556.SelectionPointLabelOpacity" number_of_elements="1">
        <Element index="0" value="1"/>
        <Domain name="range" id="6556.SelectionPointLabelOpacity.range"/>
      </Property>
      <Property name="SelectionPointLabelShadow" id="6556.SelectionPointLabelShadow" number_of_elements="1">
        <Element index="0" value="0"/>
        <Domain name="bool" id="6556.SelectionPointLabelShadow.bool"/>
      </Property>
      <Property name="SelectionPointLabelVisibility" id="6556.SelectionPointLabelVisibility" number_of_elements="1">
        <Element index="0" value="0"/>
        <Domain name="bool" id="6556.SelectionPointLabelVisibility.bool"/>
      </Property>
      <Property name="SelectionPointSize" id="6556.SelectionPointSize" number_of_elements="1">
        <Element index="0" value="5"/>
        <Domain name="range" id="6556.SelectionPointSize.range"/>
      </Property>
      <Property name="SelectionRepresentation" id="6556.SelectionRepresentation" number_of_elements="1">
        <Element index="0" value="1"/>
        <Domain name="enum" id="6556.SelectionRepresentation.enum">
          <Entry value="0" text="Points"/>
          <Entry value="1" text="Wireframe"/>
          <Entry value="2" text="Surface"/>
        </Domain>
      </Property>
      <Property name="SelectionUseOutline" id="6556.SelectionUseOutline" number_of_elements="1">
        <Element index="0" value="0"/>
        <Domain name="bool" id="6556.SelectionUseOutline.bool"/>
      </Property>
      <Property name="SetScaleArray" id="6556.SetScaleArray" number_of_elements="5">
        <Element index="0" value=""/>
        <Element index="1" value=""/>
        <Element index="2" value=""/>
        <Element index="3" value="0"/>
        <Element index="4" value="Boundary"/>
        <Domain name="array_list" id="6556.SetScaleArray.array_list">
          <String text="Boundary"/>
          <String text="BoundaryPart"/>
          <String text="DualArea"/>
          <String text="Id"/>
          <String text="NativeArea"/>
          <String text="Pressure"/>
          <String text="Radius"/>
          <String text="Type"/>
        </Domain>
      </Property>
      <Property name="ShaderPreset" id="6556.ShaderPreset" number_of_elements="1">
        <Element index="0" value="1"/>
        <Domain name="enum" id="6556.ShaderPreset.enum">
          <Entry value="0" text="Gaussian Blur (Default)"/>
          <Entry value="1" text="Sphere"/>
          <Entry value="2" text="Black-edged circle"/>
          <Entry value="3" text="Plain circle"/>
          <Entry value="4" text="Triangle"/>
          <Entry value="5" text="Square Outline"/>
        </Domain>
      </Property>
      <Property name="Specular" id="6556.Specular" number_of_elements="1">
        <Element index="0" value="0"/>
        <Domain name="range" id="6556.Specular.range"/>
      </Property>
      <Property name="SpecularColor" id="6556.SpecularColor" number_of_elements="3">
        <Element index="0" value="1"/>
        <Element index="1" value="1"/>
        <Element index="2" value="1"/>
        <Domain name="range" id="6556.SpecularColor.range"/>
      </Property>
      <Property name="SpecularPower" id="6556.SpecularPower" number_of_elements="1">
        <Element index="0" value="100"/>
        <Domain name="range" id="6556.SpecularPower.range"/>
      </Property>
      <Property name="StaticMode" id="6556.StaticMode" number_of_elements="1">
        <Element index="0" value="0"/>
        <Domain name="bool" id="6556.StaticMode.bool"/>
      </Property>
      <Property name="SuppressLOD" id="6556.SuppressLOD" number_of_elements="1">
        <Element index="0" value="0"/>
        <Domain name="bool" id="6556.SuppressLOD.bool"/>
      </Property>
      <Property name="Texture" id="6556.Texture">
        <Domain name="groups" id="6556.Texture.groups"/>
      </Property>
      <Property name="Triangulate" id="6556.Triangulate" number_of_elements="1">
        <Element index="0" value="0"/>
        <Domain name="bool" id="6556.Triangulate.bool"/>
      </Property>
      <Property name="UseDataPartitions" id="6556.UseDataPartitions" number_of_elements="1">
        <Element index="0" value="0"/>
        <Domain name="bool" id="6556.UseDataPartitions.bool"/>
      </Property>
      <Property name="UserTransform" id="6556.UserTransform" number_of_elements="16">
        <Element index="0" value="1"/>
        <Element index="1" value="0"/>
        <Element index="2" value="0"/>
        <Element index="3" value="0"/>
        <Element index="4" value="0"/>
        <Element index="5" value="1"/>
        <Element index="6" value="0"/>
        <Element index="7" value="0"/>
        <Element index="8" value="0"/>
        <Element index="9" value="0"/>
        <Element index="10" value="1"/>
        <Element index="11" value="0"/>
        <Element index="12" value="0"/>
        <Element index="13" value="0"/>
        <Element index="14" value="0"/>
        <Element index="15" value="1"/>
      </Property>
    </Proxy>
    <Proxy group="representations" type="UnstructuredGridRepresentation" id="6295" servers="21">
      <Property name="Input" id="6295.Input" number_of_elements="1">
        <Proxy value="6124" output_port="0"/>
        <Domain name="input_array_cell" id="6295.Input.input_array_cell"/>
        <Domain name="input_array_point" id="6295.Input.input_array_point"/>
        <Domain name="input_type" id="6295.Input.input_type"/>
      </Property>
      <Property name="Representation" id="6295.Representation" number_of_elements="1">
        <Element index="0" value="Surface"/>
        <Domain name="list" id="6295.Representation.list">
          <String text="3D Glyphs"/>
          <String text="Outline"/>
          <String text="Point Gaussian"/>
          <String text="Points"/>
          <String text="Surface"/>
          <String text="Surface With Edges"/>
          <String text="Volume"/>
          <String text="Wireframe"/>
        </Domain>
      </Property>
      <Property name="RepresentationTypesInfo" id="6295.RepresentationTypesInfo" number_of_elements="8">
        <Element index="0" value="3D Glyphs"/>
        <Element index="1" value="Outline"/>
        <Element index="2" value="Point Gaussian"/>
        <Element index="3" value="Points"/>
        <Element index="4" value="Surface"/>
        <Element index="5" value="Surface With Edges"/>
        <Element index="6" value="Volume"/>
        <Element index="7" value="Wireframe"/>
      </Property>
      <Property name="SelectionCellFieldDataArrayName" id="6295.SelectionCellFieldDataArrayName" number_of_elements="1">
        <Element index="0" value="vtkOriginalCellIds"/>
        <Domain name="array_list" id="6295.SelectionCellFieldDataArrayName.array_list">
          <String text="Boundary"/>
          <String text="Length"/>
        </Domain>
      </Property>
      <Property name="SelectionPointFieldDataArrayName" id="6295.SelectionPointFieldDataArrayName" number_of_elements="1">
        <Element index="0" value="vtkOriginalPointIds"/>
        <Domain name="array_list" id="6295.SelectionPointFieldDataArrayName.array_list">
          <String text="Boundary"/>
          <String text="BoundaryPart"/>
          <String text="Director"/>
          <String text="DualArea"/>
          <String text="Force"/>
          <String text="Id"/>
          <String text="NDirector"/>
          <String text="NativeArea"/>
          <String text="Pressure"/>
          <String text="Radius"/>
          <String text="Type"/>
          <String text="Velocity"/>
        </Domain>
      </Property>
      <Property name="SelectionVisibility" id="6295.SelectionVisibility" number_of_elements="1">
        <Element index="0" value="1"/>
        <Domain name="bool" id="6295.SelectionVisibility.bool"/>
      </Property>
      <Property name="Visibility" id="6295.Visibility" number_of_elements="1">
        <Element index="0" value="1"/>
        <Domain name="bool" id="6295.Visibility.bool"/>
      </Property>
      <Property name="Ambient" id="6295.Ambient" number_of_elements="1">
        <Element index="0" value="0"/>
        <Domain name="range" id="6295.Ambient.range"/>
      </Property>
      <Property name="AmbientColor" id="6295.AmbientColor" number_of_elements="3">
        <Element index="0" value="1"/>
        <Element index="1" value="1"/>
        <Element index="2" value="1"/>
        <Domain name="range" id="6295.AmbientColor.range"/>
      </Property>
      <Property name="BackfaceAmbientColor" id="6295.BackfaceAmbientColor" number_of_elements="3">
        <Element index="0" value="1"/>
        <Element index="1" value="1"/>
        <Element index="2" value="1"/>
        <Domain name="range" id="6295.BackfaceAmbientColor.range"/>
      </Property>
      <Property name="BackfaceDiffuseColor" id="6295.BackfaceDiffuseColor" number_of_elements="3">
        <Element index="0" value="1"/>
        <Element index="1" value="1"/>
        <Element index="2" value="1"/>
        <Domain name="range" id="6295.BackfaceDiffuseColor.range"/>
      </Property>
      <Property name="BackfaceOpacity" id="6295.BackfaceOpacity" number_of_elements="1">
        <Element index="0" value="1"/>
        <Domain name="range" id="6295.BackfaceOpacity.range"/>
      </Property>
      <Property name="BackfaceRepresentation" id="6295.BackfaceRepresentation" number_of_elements="1">
        <Element index="0" value="400"/>
        <Domain name="enum" id="6295.BackfaceRepresentation.enum">
          <Entry value="400" text="Follow Frontface"/>
          <Entry value="401" text="Cull Backface"/>
          <Entry value="402" text="Cull Frontface"/>
          <Entry value="0" text="Points"/>
          <Entry value="1" text="Wireframe"/>
          <Entry value="2" text="Surface"/>
          <Entry value="3" text="Surface With Edges"/>
        </Domain>
      </Property>
      <Property name="BlockColor" id="6295.BlockColor"/>
      <Property name="BlockColorsDistinctValues" id="6295.BlockColorsDistinctValues" number_of_elements="1">
        <Element index="0" value="12"/>
        <Domain name="range" id="6295.BlockColorsDistinctValues.range"/>
      </Property>
      <Property name="BlockOpacity" id="6295.BlockOpacity"/>
      <Property name="BlockVisibility" id="6295.BlockVisibility"/>
      <Property name="Color" id="6295.Color" number_of_elements="3">
        <Element index="0" value="1"/>
        <Element index="1" value="1"/>
        <Element index="2" value="1"/>
        <Domain name="range" id="6295.Color.range"/>
      </Property>
      <Property name="ColorArrayName" id="6295.ColorArrayName" number_of_elements="5">
        <Element index="0" value=""/>
        <Element index="1" value=""/>
        <Element index="2" value=""/>
        <Element index="3" value=""/>
        <Element index="4" value=""/>
        <Domain name="array_list" id="6295.ColorArrayName.array_list">
          <String text="Boundary"/>
          <String text="BoundaryPart"/>
          <String text="Director"/>
          <String text="DualArea"/>
          <String text="Force"/>
          <String text="Id"/>
          <String text="NDirector"/>
          <String text="NativeArea"/>
          <String text="Pressure"/>
          <String text="Radius"/>
          <String text="Type"/>
          <String text="Velocity"/>
          <String text="Boundary"/>
          <String text="Length"/>
        </Domain>
        <Domain name="field_list" id="6295.ColorArrayName.field_list">
          <Entry value="0" text="Point Data"/>
          <Entry value="1" text="Cell Data"/>
          <Entry value="2" text="Field Data"/>
          <Entry value="4" text="Vertex Data"/>
          <Entry value="5" text="Edge Data"/>
          <Entry value="6" text="Row Data"/>
        </Domain>
      </Property>
      <Property name="CustomShader" id="6295.CustomShader" number_of_elements="1">
        <Element index="0" value=""/>
      </Property>
      <Property name="Diffuse" id="6295.Diffuse" number_of_elements="1">
        <Element index="0" value="1"/>
        <Domain name="range" id="6295.Diffuse.range"/>
      </Property>
      <Property name="DiffuseColor" id="6295.DiffuseColor" number_of_elements="3">
        <Element index="0" value="0"/>
        <Element index="1" value="0"/>
        <Element index="2" value="1"/>
        <Domain name="range" id="6295.DiffuseColor.range"/>
      </Property>
      <Property name="EdgeColor" id="6295.EdgeColor" number_of_elements="3">
        <Element index="0" value="0"/>
        <Element index="1" value="0"/>
        <Element index="2" value="0.5"/>
        <Domain name="range" id="6295.EdgeColor.range"/>
      </Property>
      <Property name="Emissive" id="6295.Emissive" number_of_elements="1">
        <Element index="0" value="0"/>
        <Domain name="bool" id="6295.Emissive.bool"/>
      </Property>
      <Property name="ExtractedBlockIndex" id="6295.ExtractedBlockIndex" number_of_elements="1">
        <Element index="0" value="0"/>
        <Domain name="tree" id="6295.ExtractedBlockIndex.tree"/>
      </Property>
      <Property name="GaussianRadius" id="6295.GaussianRadius" number_of_elements="1">
        <Element index="0" value="0"/>
        <Domain name="range" id="6295.GaussianRadius.range"/>
      </Property>
      <Property name="GlyphType" id="6295.GlyphType" number_of_elements="1">
        <Proxy value="6157" output_port="0"/>
        <Domain name="input_type" id="6295.GlyphType.input_type"/>
        <Domain name="proxy_list" id="6295.GlyphType.proxy_list">
          <Proxy value="6157"/>
          <Proxy value="6168"/>
          <Proxy value="6179"/>
          <Proxy value="6190"/>
          <Proxy value="6201"/>
          <Proxy value="6212"/>
          <Proxy value="6223"/>
        </Domain>
      </Property>
      <Property name="InterpolateScalarsBeforeMapping" id="6295.InterpolateScalarsBeforeMapping" number_of_elements="1">
        <Element index="0" value="1"/>
        <Domain name="bool" id="6295.InterpolateScalarsBeforeMapping.bool"/>
      </Property>
      <Property name="Interpolation" id="6295.Interpolation" number_of_elements="1">
        <Element index="0" value="1"/>
        <Domain name="enum" id="6295.Interpolation.enum">
          <Entry value="0" text="Flat"/>
          <Entry value="1" text="Gouraud"/>
        </Domain>
      </Property>
      <Property name="LineWidth" id="6295.LineWidth" number_of_elements="1">
        <Element index="0" value="4"/>
        <Domain name="range" id="6295.LineWidth.range"/>
      </Property>
      <Property name="LookupTable" id="6295.LookupTable">
        <Domain name="groups" id="6295.LookupTable.groups"/>
      </Property>
      <Property name="MapScalars" id="6295.MapScalars" number_of_elements="1">
        <Element index="0" value="1"/>
        <Domain name="bool" id="6295.MapScalars.bool"/>
      </Property>
      <Property name="Masking" id="6295.Masking" number_of_elements="1">
        <Element index="0" value="0"/>
        <Domain name="bool" id="6295.Masking.bool"/>
      </Property>
      <Property name="MeshVisibility" id="6295.MeshVisibility" number_of_elements="1">
        <Element index="0" value="0"/>
        <Domain name="bool" id="6295.MeshVisibility.bool"/>
      </Property>
      <Property name="NonlinearSubdivisionLevel" id="6295.NonlinearSubdivisionLevel" number_of_elements="1">
        <Element index="0" value="1"/>
        <Domain name="range" id="6295.NonlinearSubdivisionLevel.range"/>
      </Property>
      <Property name="OSPRayScaleArray" id="6295.OSPRayScaleArray" number_of_elements="1">
        <Element index="0" value="Boundary"/>
        <Domain name="array_list" id="6295.OSPRayScaleArray.array_list">
          <String text="Boundary"/>
          <String text="BoundaryPart"/>
          <String text="Director"/>
          <String text="DualArea"/>
          <String text="Force"/>
          <String text="Id"/>
          <String text="NDirector"/>
          <String text="NativeArea"/>
          <String text="Pressure"/>
          <String text="Radius"/>
          <String text="Type"/>
          <String text="Velocity"/>
          <String text="Boundary"/>
          <String text="Length"/>
        </Domain>
      </Property>
      <Property name="OSPRayScaleFunction" id="6295.OSPRayScaleFunction">
        <Domain name="groups" id="6295.OSPRayScaleFunction.groups"/>
        <Domain name="proxy_list" id="6295.OSPRayScaleFunction.proxy_list"/>
      </Property>
      <Property name="OSPRayUseScaleArray" id="6295.OSPRayUseScaleArray" number_of_elements="1">
        <Element index="0" value="0"/>
        <Domain name="bool" id="6295.OSPRayUseScaleArray.bool"/>
      </Property>
      <Property name="Opacity" id="6295.Opacity" number_of_elements="1">
        <Element index="0" value="1"/>
        <Domain name="range" id="6295.Opacity.range"/>
      </Property>
      <Property name="OpacityArray" id="6295.OpacityArray" number_of_elements="5">
        <Element index="0" value=""/>
        <Element index="1" value=""/>
        <Element index="2" value=""/>
        <Element index="3" value=""/>
        <Element index="4" value="Boundary"/>
        <Domain name="array_list" id="6295.OpacityArray.array_list">
          <String text="Boundary"/>
          <String text="BoundaryPart"/>
          <String text="DualArea"/>
          <String text="Id"/>
          <String text="NativeArea"/>
          <String text="Pressure"/>
          <String text="Radius"/>
          <String text="Type"/>
        </Domain>
      </Property>
      <Property name="OpacityByArray" id="6295.OpacityByArray" number_of_elements="1">
        <Element index="0" value="0"/>
        <Domain name="bool" id="6295.OpacityByArray.bool"/>
      </Property>
      <Property name="OpacityTransferFunction" id="6295.OpacityTransferFunction" number_of_elements="1">
        <Proxy value="6234"/>
        <Domain name="groups" id="6295.OpacityTransferFunction.groups"/>
        <Domain name="proxy_list" id="6295.OpacityTransferFunction.proxy_list">
          <Proxy value="6234"/>
        </Domain>
      </Property>
      <Property name="Orient" id="6295.Orient" number_of_elements="1">
        <Element index="0" value="0"/>
        <Domain name="bool" id="6295.Orient.bool"/>
      </Property>
      <Property name="Orientation" id="6295.Orientation" number_of_elements="3">
        <Element index="0" value="0"/>
        <Element index="1" value="0"/>
        <Element index="2" value="0"/>
        <Domain name="range" id="6295.Orientation.range"/>
      </Property>
      <Property name="OrientationMode" id="6295.OrientationMode" number_of_elements="1">
        <Element index="0" value="0"/>
        <Domain name="enum" id="6295.OrientationMode.enum">
          <Entry value="0" text="Direction"/>
          <Entry value="1" text="Rotation"/>
        </Domain>
      </Property>
      <Property name="Origin" id="6295.Origin" number_of_elements="3">
        <Element index="0" value="0"/>
        <Element index="1" value="0"/>
        <Element index="2" value="0"/>
        <Domain name="range" id="6295.Origin.range"/>
      </Property>
      <Property name="Pickable" id="6295.Pickable" number_of_elements="1">
        <Element index="0" value="1"/>
        <Domain name="bool" id="6295.Pickable.bool"/>
      </Property>
      <Property name="PointSize" id="6295.PointSize" number_of_elements="1">
        <Element index="0" value="2"/>
        <Domain name="range" id="6295.PointSize.range"/>
      </Property>
      <Property name="Position" id="6295.Position" number_of_elements="3">
        <Element index="0" value="0"/>
        <Element index="1" value="0"/>
        <Element index="2" value="0"/>
        <Domain name="range" id="6295.Position.range"/>
      </Property>
      <Property name="ScalarOpacityFunction" id="6295.ScalarOpacityFunction">
        <Domain name="groups" id="6295.ScalarOpacityFunction.groups"/>
      </Property>
      <Property name="ScalarOpacityUnitDistance" id="6295.ScalarOpacityUnitDistance" number_of_elements="1">
        <Element index="0" value="1"/>
        <Domain name="bounds" id="6295.ScalarOpacityUnitDistance.bounds"/>
      </Property>
      <Property name="Scale" id="6295.Scale" number_of_elements="3">
        <Element index="0" value="1"/>
        <Element index="1" value="1"/>
        <Element index="2" value="1"/>
        <Domain name="range" id="6295.Scale.range"/>
      </Property>
      <Property name="ScaleByArray" id="6295.ScaleByArray" number_of_elements="1">
        <Element index="0" value="0"/>
        <Domain name="bool" id="6295.ScaleByArray.bool"/>
      </Property>
      <Property name="ScaleFactor" id="6295.ScaleFactor" number_of_elements="1">
        <Element index="0" value="-2e+298"/>
        <Domain name="bounds" id="6295.ScaleFactor.bounds"/>
        <Domain name="scalar_range" id="6295.ScaleFactor.scalar_range"/>
        <Domain name="vector_range" id="6295.ScaleFactor.vector_range"/>
      </Property>
      <Property name="ScaleMode" id="6295.ScaleMode" number_of_elements="1">
        <Element index="0" value="0"/>
        <Domain name="enum" id="6295.ScaleMode.enum">
          <Entry value="0" text="No Data Scaling Off"/>
          <Entry value="1" text="Magnitude"/>
          <Entry value="2" text="Vector Components"/>
        </Domain>
      </Property>
      <Property name="ScaleTransferFunction" id="6295.ScaleTransferFunction" number_of_elements="1">
        <Proxy value="6235"/>
        <Domain name="groups" id="6295.ScaleTransferFunction.groups"/>
        <Domain name="proxy_list" id="6295.ScaleTransferFunction.proxy_list">
          <Proxy value="6235"/>
        </Domain>
      </Property>
      <Property name="Scaling" id="6295.Scaling" number_of_elements="1">
        <Element index="0" value="0"/>
        <Domain name="bool" id="6295.Scaling.bool"/>
      </Property>
      <Property name="SelectMapper" id="6295.SelectMapper" number_of_elements="1">
        <Element index="0" value="Projected tetra"/>
        <Domain name="list" id="6295.SelectMapper.list">
          <String text="Projected tetra"/>
          <String text="Z sweep"/>
          <String text="Bunyk ray cast"/>
        </Domain>
      </Property>
      <Property name="SelectMaskArray" id="6295.SelectMaskArray" number_of_elements="1">
        <Element index="0" value=""/>
      </Property>
      <Property name="SelectOrientationVectors" id="6295.SelectOrientationVectors" number_of_elements="1">
        <Element index="0" value=""/>
        <Domain name="array_list" id="6295.SelectOrientationVectors.array_list">
          <String text="Boundary"/>
          <String text="BoundaryPart"/>
          <String text="Director"/>
          <String text="DualArea"/>
          <String text="Force"/>
          <String text="Id"/>
          <String text="NDirector"/>
          <String text="NativeArea"/>
          <String text="None"/>
          <String text="Pressure"/>
          <String text="Radius"/>
          <String text="Type"/>
          <String text="Velocity"/>
          <String text="Boundary"/>
          <String text="Length"/>
        </Domain>
      </Property>
      <Property name="SelectScaleArray" id="6295.SelectScaleArray" number_of_elements="1">
        <Element index="0" value=""/>
        <Domain name="array_list" id="6295.SelectScaleArray.array_list">
          <String text="Boundary"/>
          <String text="BoundaryPart"/>
          <String text="Director"/>
          <String text="DualArea"/>
          <String text="Force"/>
          <String text="Id"/>
          <String text="NDirector"/>
          <String text="NativeArea"/>
          <String text="None"/>
          <String text="Pressure"/>
          <String text="Radius"/>
          <String text="Type"/>
          <String text="Velocity"/>
          <String text="Boundary"/>
          <String text="Length"/>
        </Domain>
      </Property>
      <Property name="SelectionCellLabelBold" id="6295.SelectionCellLabelBold" number_of_elements="1">
        <Element index="0" value="0"/>
        <Domain name="bool" id="6295.SelectionCellLabelBold.bool"/>
      </Property>
      <Property name="SelectionCellLabelColor" id="6295.SelectionCellLabelColor" number_of_elements="3">
        <Element index="0" value="0"/>
        <Element index="1" value="1"/>
        <Element index="2" value="0"/>
        <Domain name="range" id="6295.SelectionCellLabelColor.range"/>
      </Property>
      <Property name="SelectionCellLabelFontFamily" id="6295.SelectionCellLabelFontFamily" number_of_elements="1">
        <Element index="0" value="0"/>
        <Domain name="enum" id="6295.SelectionCellLabelFontFamily.enum">
          <Entry value="0" text="Arial"/>
          <Entry value="1" text="Courier"/>
          <Entry value="2" text="Times"/>
        </Domain>
      </Property>
      <Property name="SelectionCellLabelFontSize" id="6295.SelectionCellLabelFontSize" number_of_elements="1">
        <Element index="0" value="18"/>
        <Domain name="range" id="6295.SelectionCellLabelFontSize.range"/>
      </Property>
      <Property name="SelectionCellLabelFormat" id="6295.SelectionCellLabelFormat" number_of_elements="1">
        <Element index="0" value=""/>
      </Property>
      <Property name="SelectionCellLabelItalic" id="6295.SelectionCellLabelItalic" number_of_elements="1">
        <Element index="0" value="0"/>
        <Domain name="bool" id="6295.SelectionCellLabelItalic.bool"/>
      </Property>
      <Property name="SelectionCellLabelJustification" id="6295.SelectionCellLabelJustification" number_of_elements="1">
        <Element index="0" value="0"/>
        <Domain name="enum" id="6295.SelectionCellLabelJustification.enum">
          <Entry value="0" text="Left"/>
          <Entry value="1" text="Center"/>
          <Entry value="2" text="Right"/>
        </Domain>
      </Property>
      <Property name="SelectionCellLabelOpacity" id="6295.SelectionCellLabelOpacity" number_of_elements="1">
        <Element index="0" value="1"/>
        <Domain name="range" id="6295.SelectionCellLabelOpacity.range"/>
      </Property>
      <Property name="SelectionCellLabelShadow" id="6295.SelectionCellLabelShadow" number_of_elements="1">
        <Element index="0" value="0"/>
        <Domain name="bool" id="6295.SelectionCellLabelShadow.bool"/>
      </Property>
      <Property name="SelectionCellLabelVisibility" id="6295.SelectionCellLabelVisibility" number_of_elements="1">
        <Element index="0" value="0"/>
        <Domain name="bool" id="6295.SelectionCellLabelVisibility.bool"/>
      </Property>
      <Property name="SelectionColor" id="6295.SelectionColor" number_of_elements="3">
        <Element index="0" value="1"/>
        <Element index="1" value="0"/>
        <Element index="2" value="1"/>
        <Domain name="range" id="6295.SelectionColor.range"/>
      </Property>
      <Property name="SelectionLineWidth" id="6295.SelectionLineWidth" number_of_elements="1">
        <Element index="0" value="2"/>
        <Domain name="range" id="6295.SelectionLineWidth.range"/>
      </Property>
      <Property name="SelectionOpacity" id="6295.SelectionOpacity" number_of_elements="1">
        <Element index="0" value="1"/>
        <Domain name="range" id="6295.SelectionOpacity.range"/>
      </Property>
      <Property name="SelectionPointLabelBold" id="6295.SelectionPointLabelBold" number_of_elements="1">
        <Element index="0" value="0"/>
        <Domain name="bool" id="6295.SelectionPointLabelBold.bool"/>
      </Property>
      <Property name="SelectionPointLabelColor" id="6295.SelectionPointLabelColor" number_of_elements="3">
        <Element index="0" value="1"/>
        <Element index="1" value="1"/>
        <Element index="2" value="0"/>
        <Domain name="range" id="6295.SelectionPointLabelColor.range"/>
      </Property>
      <Property name="SelectionPointLabelFontFamily" id="6295.SelectionPointLabelFontFamily" number_of_elements="1">
        <Element index="0" value="0"/>
        <Domain name="enum" id="6295.SelectionPointLabelFontFamily.enum">
          <Entry value="0" text="Arial"/>
          <Entry value="1" text="Courier"/>
          <Entry value="2" text="Times"/>
        </Domain>
      </Property>
      <Property name="SelectionPointLabelFontSize" id="6295.SelectionPointLabelFontSize" number_of_elements="1">
        <Element index="0" value="18"/>
        <Domain name="range" id="6295.SelectionPointLabelFontSize.range"/>
      </Property>
      <Property name="SelectionPointLabelFormat" id="6295.SelectionPointLabelFormat" number_of_elements="1">
        <Element index="0" value=""/>
      </Property>
      <Property name="SelectionPointLabelItalic" id="6295.SelectionPointLabelItalic" number_of_elements="1">
        <Element index="0" value="0"/>
        <Domain name="bool" id="6295.SelectionPointLabelItalic.bool"/>
      </Property>
      <Property name="SelectionPointLabelJustification" id="6295.SelectionPointLabelJustification" number_of_elements="1">
        <Element index="0" value="0"/>
        <Domain name="enum" id="6295.SelectionPointLabelJustification.enum">
          <Entry value="0" text="Left"/>
          <Entry value="1" text="Center"/>
          <Entry value="2" text="Right"/>
        </Domain>
      </Property>
      <Property name="SelectionPointLabelOpacity" id="6295.SelectionPointLabelOpacity" number_of_elements="1">
        <Element index="0" value="1"/>
        <Domain name="range" id="6295.SelectionPointLabelOpacity.range"/>
      </Property>
      <Property name="SelectionPointLabelShadow" id="6295.SelectionPointLabelShadow" number_of_elements="1">
        <Element index="0" value="0"/>
        <Domain name="bool" id="6295.SelectionPointLabelShadow.bool"/>
      </Property>
      <Property name="SelectionPointLabelVisibility" id="6295.SelectionPointLabelVisibility" number_of_elements="1">
        <Element index="0" value="0"/>
        <Domain name="bool" id="6295.SelectionPointLabelVisibility.bool"/>
      </Property>
      <Property name="SelectionPointSize" id="6295.SelectionPointSize" number_of_elements="1">
        <Element index="0" value="5"/>
        <Domain name="range" id="6295.SelectionPointSize.range"/>
      </Property>
      <Property name="SelectionRepresentation" id="6295.SelectionRepresentation" number_of_elements="1">
        <Element index="0" value="1"/>
        <Domain name="enum" id="6295.SelectionRepresentation.enum">
          <Entry value="0" text="Points"/>
          <Entry value="1" text="Wireframe"/>
          <Entry value="2" text="Surface"/>
        </Domain>
      </Property>
      <Property name="SelectionUseOutline" id="6295.SelectionUseOutline" number_of_elements="1">
        <Element index="0" value="0"/>
        <Domain name="bool" id="6295.SelectionUseOutline.bool"/>
      </Property>
      <Property name="SetScaleArray" id="6295.SetScaleArray" number_of_elements="5">
        <Element index="0" value=""/>
        <Element index="1" value=""/>
        <Element index="2" value=""/>
        <Element index="3" value=""/>
        <Element index="4" value="Boundary"/>
        <Domain name="array_list" id="6295.SetScaleArray.array_list">
          <String text="Boundary"/>
          <String text="BoundaryPart"/>
          <String text="DualArea"/>
          <String text="Id"/>
          <String text="NativeArea"/>
          <String text="Pressure"/>
          <String text="Radius"/>
          <String text="Type"/>
        </Domain>
      </Property>
      <Property name="ShaderPreset" id="6295.ShaderPreset" number_of_elements="1">
        <Element index="0" value="1"/>
        <Domain name="enum" id="6295.ShaderPreset.enum">
          <Entry value="0" text="Gaussian Blur (Default)"/>
          <Entry value="1" text="Sphere"/>
          <Entry value="2" text="Black-edged circle"/>
          <Entry value="3" text="Plain circle"/>
          <Entry value="4" text="Triangle"/>
          <Entry value="5" text="Square Outline"/>
        </Domain>
      </Property>
      <Property name="Specular" id="6295.Specular" number_of_elements="1">
        <Element index="0" value="0"/>
        <Domain name="range" id="6295.Specular.range"/>
      </Property>
      <Property name="SpecularColor" id="6295.SpecularColor" number_of_elements="3">
        <Element index="0" value="1"/>
        <Element index="1" value="1"/>
        <Element index="2" value="1"/>
        <Domain name="range" id="6295.SpecularColor.range"/>
      </Property>
      <Property name="SpecularPower" id="6295.SpecularPower" number_of_elements="1">
        <Element index="0" value="100"/>
        <Domain name="range" id="6295.SpecularPower.range"/>
      </Property>
      <Property name="StaticMode" id="6295.StaticMode" number_of_elements="1">
        <Element index="0" value="0"/>
        <Domain name="bool" id="6295.StaticMode.bool"/>
      </Property>
      <Property name="SuppressLOD" id="6295.SuppressLOD" number_of_elements="1">
        <Element index="0" value="0"/>
        <Domain name="bool" id="6295.SuppressLOD.bool"/>
      </Property>
      <Property name="Texture" id="6295.Texture">
        <Domain name="groups" id="6295.Texture.groups"/>
      </Property>
      <Property name="Triangulate" id="6295.Triangulate" number_of_elements="1">
        <Element index="0" value="0"/>
        <Domain name="bool" id="6295.Triangulate.bool"/>
      </Property>
      <Property name="UseDataPartitions" id="6295.UseDataPartitions" number_of_elements="1">
        <Element index="0" value="0"/>
        <Domain name="bool" id="6295.UseDataPartitions.bool"/>
      </Property>
      <Property name="UserTransform" id="6295.UserTransform" number_of_elements="16">
        <Element index="0" value="1"/>
        <Element index="1" value="0"/>
        <Element index="2" value="0"/>
        <Element index="3" value="0"/>
        <Element index="4" value="0"/>
        <Element index="5" value="1"/>
        <Element index="6" value="0"/>
        <Element index="7" value="0"/>
        <Element index="8" value="0"/>
        <Element index="9" value="0"/>
        <Element index="10" value="1"/>
        <Element index="11" value="0"/>
        <Element index="12" value="0"/>
        <Element index="13" value="0"/>
        <Element index="14" value="0"/>
        <Element index="15" value="1"/>
      </Property>
    </Proxy>
    <Proxy group="representations" type="ScalarBarWidgetRepresentation" id="6312" servers="21">
      <Property name="Enabled" id="6312.Enabled" number_of_elements="1">
        <Element index="0" value="1"/>
        <Domain name="bool" id="6312.Enabled.bool"/>
      </Property>
      <Property name="LockPosition" id="6312.LockPosition" number_of_elements="1">
        <Element index="0" value="1"/>
        <Domain name="bool" id="6312.LockPosition.bool"/>
      </Property>
      <Property name="UseNonCompositedRenderer" id="6312.UseNonCompositedRenderer" number_of_elements="1">
        <Element index="0" value="1"/>
      </Property>
      <Property name="AddRangeAnnotations" id="6312.AddRangeAnnotations" number_of_elements="1">
        <Element index="0" value="0"/>
        <Domain name="bool" id="6312.AddRangeAnnotations.bool"/>
      </Property>
      <Property name="AddRangeLabels" id="6312.AddRangeLabels" number_of_elements="1">
        <Element index="0" value="1"/>
        <Domain name="bool" id="6312.AddRangeLabels.bool"/>
      </Property>
      <Property name="AspectRatio" id="6312.AspectRatio" number_of_elements="1">
        <Element index="0" value="50"/>
        <Domain name="range" id="6312.AspectRatio.range"/>
      </Property>
      <Property name="AutoOrient" id="6312.AutoOrient" number_of_elements="1">
        <Element index="0" value="1"/>
        <Domain name="bool" id="6312.AutoOrient.bool"/>
      </Property>
      <Property name="AutoOrientInfo" id="6312.AutoOrientInfo" number_of_elements="1">
        <Element index="0" value="1"/>
        <Domain name="bool" id="6312.AutoOrientInfo.bool"/>
      </Property>
      <Property name="AutomaticAnnotations" id="6312.AutomaticAnnotations" number_of_elements="1">
        <Element index="0" value="0"/>
        <Domain name="bool" id="6312.AutomaticAnnotations.bool"/>
      </Property>
      <Property name="AutomaticLabelFormat" id="6312.AutomaticLabelFormat" number_of_elements="1">
        <Element index="0" value="0"/>
        <Domain name="bool" id="6312.AutomaticLabelFormat.bool"/>
      </Property>
      <Property name="ComponentTitle" id="6312.ComponentTitle" number_of_elements="1">
        <Element index="0" value=""/>
      </Property>
      <Property name="DrawAnnotations" id="6312.DrawAnnotations" number_of_elements="1">
        <Element index="0" value="1"/>
        <Domain name="bool" id="6312.DrawAnnotations.bool"/>
      </Property>
      <Property name="DrawNanAnnotation" id="6312.DrawNanAnnotation" number_of_elements="1">
        <Element index="0" value="0"/>
        <Domain name="bool" id="6312.DrawNanAnnotation.bool"/>
      </Property>
      <Property name="DrawSubTickMarks" id="6312.DrawSubTickMarks" number_of_elements="1">
        <Element index="0" value="1"/>
        <Domain name="bool" id="6312.DrawSubTickMarks.bool"/>
      </Property>
      <Property name="DrawTickLabels" id="6312.DrawTickLabels" number_of_elements="1">
        <Element index="0" value="1"/>
        <Domain name="bool" id="6312.DrawTickLabels.bool"/>
      </Property>
      <Property name="DrawTickMarks" id="6312.DrawTickMarks" number_of_elements="1">
        <Element index="0" value="1"/>
        <Domain name="bool" id="6312.DrawTickMarks.bool"/>
      </Property>
      <Property name="LabelBold" id="6312.LabelBold" number_of_elements="1">
        <Element index="0" value="0"/>
        <Domain name="bool" id="6312.LabelBold.bool"/>
      </Property>
      <Property name="LabelColor" id="6312.LabelColor" number_of_elements="3">
        <Element index="0" value="0.0901960784313725"/>
        <Element index="1" value="0.0901960784313725"/>
        <Element index="2" value="0.0901960784313725"/>
        <Domain name="range" id="6312.LabelColor.range"/>
      </Property>
      <Property name="LabelFontFamily" id="6312.LabelFontFamily" number_of_elements="1">
        <Element index="0" value="0"/>
        <Domain name="enum" id="6312.LabelFontFamily.enum">
          <Entry value="0" text="Arial"/>
          <Entry value="1" text="Courier"/>
          <Entry value="2" text="Times"/>
        </Domain>
      </Property>
      <Property name="LabelFontSize" id="6312.LabelFontSize" number_of_elements="1">
        <Element index="0" value="14"/>
        <Domain name="range" id="6312.LabelFontSize.range"/>
      </Property>
      <Property name="LabelFormat" id="6312.LabelFormat" number_of_elements="1">
        <Element index="0" value="%-#.2f"/>
      </Property>
      <Property name="LabelItalic" id="6312.LabelItalic" number_of_elements="1">
        <Element index="0" value="0"/>
        <Domain name="bool" id="6312.LabelItalic.bool"/>
      </Property>
      <Property name="LabelOpacity" id="6312.LabelOpacity" number_of_elements="1">
        <Element index="0" value="1"/>
        <Domain name="range" id="6312.LabelOpacity.range"/>
      </Property>
      <Property name="LabelShadow" id="6312.LabelShadow" number_of_elements="1">
        <Element index="0" value="0"/>
        <Domain name="bool" id="6312.LabelShadow.bool"/>
      </Property>
      <Property name="LookupTable" id="6312.LookupTable" number_of_elements="1">
        <Proxy value="6055"/>
        <Domain name="groups" id="6312.LookupTable.groups"/>
      </Property>
      <Property name="NanAnnotation" id="6312.NanAnnotation" number_of_elements="1">
        <Element index="0" value="NaN"/>
      </Property>
      <Property name="NumberOfLabels" id="6312.NumberOfLabels" number_of_elements="1">
        <Element index="0" value="5"/>
        <Domain name="range" id="6312.NumberOfLabels.range"/>
      </Property>
      <Property name="Orientation" id="6312.Orientation" number_of_elements="1">
        <Element index="0" value="1"/>
        <Domain name="enum" id="6312.Orientation.enum">
          <Entry value="0" text="Horizontal"/>
          <Entry value="1" text="Vertical"/>
        </Domain>
      </Property>
      <Property name="OrientationInfo" id="6312.OrientationInfo" number_of_elements="1">
        <Element index="0" value="1"/>
      </Property>
      <Property name="Position" id="6312.Position" number_of_elements="2">
        <Element index="0" value="0.762370832704782"/>
        <Element index="1" value="0.288519279164618"/>
        <Domain name="range" id="6312.Position.range"/>
      </Property>
      <Property name="Position2" id="6312.Position2" number_of_elements="2">
        <Element index="0" value="0.12"/>
        <Element index="1" value="0.43"/>
        <Domain name="range" id="6312.Position2.range"/>
      </Property>
      <Property name="Position2Info" id="6312.Position2Info" number_of_elements="2">
        <Element index="0" value="0.12"/>
        <Element index="1" value="0.43"/>
      </Property>
      <Property name="PositionInfo" id="6312.PositionInfo" number_of_elements="2">
        <Element index="0" value="0.762370832704782"/>
        <Element index="1" value="0.288519279164618"/>
      </Property>
      <Property name="RangeLabelFormat" id="6312.RangeLabelFormat" number_of_elements="1">
        <Element index="0" value="%.2f"/>
      </Property>
      <Property name="Repositionable" id="6312.Repositionable" number_of_elements="1">
        <Element index="0" value="1"/>
        <Domain name="bool" id="6312.Repositionable.bool"/>
      </Property>
      <Property name="Resizable" id="6312.Resizable" number_of_elements="1">
        <Element index="0" value="1"/>
        <Domain name="bool" id="6312.Resizable.bool"/>
      </Property>
      <Property name="Selectable" id="6312.Selectable" number_of_elements="1">
        <Element index="0" value="0"/>
        <Domain name="bool" id="6312.Selectable.bool"/>
      </Property>
      <Property name="TextPosition" id="6312.TextPosition" number_of_elements="1">
        <Element index="0" value="1"/>
        <Domain name="enum" id="6312.TextPosition.enum">
          <Entry value="1" text="Ticks right/top, annotations left/bottom"/>
          <Entry value="0" text="Ticks left/bottom, annotations right/top"/>
        </Domain>
      </Property>
      <Property name="Title" id="6312.Title" number_of_elements="1">
        <Element index="0" value="$A$"/>
      </Property>
      <Property name="TitleBold" id="6312.TitleBold" number_of_elements="1">
        <Element index="0" value="0"/>
        <Domain name="bool" id="6312.TitleBold.bool"/>
      </Property>
      <Property name="TitleColor" id="6312.TitleColor" number_of_elements="3">
        <Element index="0" value="0.109803921568627"/>
        <Element index="1" value="0.109803921568627"/>
        <Element index="2" value="0.109803921568627"/>
        <Domain name="range" id="6312.TitleColor.range"/>
      </Property>
      <Property name="TitleFontFamily" id="6312.TitleFontFamily" number_of_elements="1">
        <Element index="0" value="0"/>
        <Domain name="enum" id="6312.TitleFontFamily.enum">
          <Entry value="0" text="Arial"/>
          <Entry value="1" text="Courier"/>
          <Entry value="2" text="Times"/>
        </Domain>
      </Property>
      <Property name="TitleFontSize" id="6312.TitleFontSize" number_of_elements="1">
        <Element index="0" value="18"/>
        <Domain name="range" id="6312.TitleFontSize.range"/>
      </Property>
      <Property name="TitleItalic" id="6312.TitleItalic" number_of_elements="1">
        <Element index="0" value="0"/>
        <Domain name="bool" id="6312.TitleItalic.bool"/>
      </Property>
      <Property name="TitleJustification" id="6312.TitleJustification" number_of_elements="1">
        <Element index="0" value="1"/>
        <Domain name="enum" id="6312.TitleJustification.enum">
          <Entry value="0" text="Left"/>
          <Entry value="1" text="Centered"/>
          <Entry value="2" text="Right"/>
        </Domain>
      </Property>
      <Property name="TitleOpacity" id="6312.TitleOpacity" number_of_elements="1">
        <Element index="0" value="1"/>
        <Domain name="range" id="6312.TitleOpacity.range"/>
      </Property>
      <Property name="TitleShadow" id="6312.TitleShadow" number_of_elements="1">
        <Element index="0" value="0"/>
        <Domain name="bool" id="6312.TitleShadow.bool"/>
      </Property>
      <Property name="Visibility" id="6312.Visibility" number_of_elements="1">
        <Element index="0" value="1"/>
        <Domain name="bool" id="6312.Visibility.bool"/>
      </Property>
    </Proxy>
    <Proxy group="representations" type="ScalarBarWidgetRepresentation" id="6321" servers="21">
      <Property name="Enabled" id="6321.Enabled" number_of_elements="1">
        <Element index="0" value="1"/>
        <Domain name="bool" id="6321.Enabled.bool"/>
      </Property>
      <Property name="LockPosition" id="6321.LockPosition" number_of_elements="1">
        <Element index="0" value="0"/>
        <Domain name="bool" id="6321.LockPosition.bool"/>
      </Property>
      <Property name="UseNonCompositedRenderer" id="6321.UseNonCompositedRenderer" number_of_elements="1">
        <Element index="0" value="1"/>
      </Property>
      <Property name="AddRangeAnnotations" id="6321.AddRangeAnnotations" number_of_elements="1">
        <Element index="0" value="0"/>
        <Domain name="bool" id="6321.AddRangeAnnotations.bool"/>
      </Property>
      <Property name="AddRangeLabels" id="6321.AddRangeLabels" number_of_elements="1">
        <Element index="0" value="1"/>
        <Domain name="bool" id="6321.AddRangeLabels.bool"/>
      </Property>
      <Property name="AspectRatio" id="6321.AspectRatio" number_of_elements="1">
        <Element index="0" value="20"/>
        <Domain name="range" id="6321.AspectRatio.range"/>
      </Property>
      <Property name="AutoOrient" id="6321.AutoOrient" number_of_elements="1">
        <Element index="0" value="1"/>
        <Domain name="bool" id="6321.AutoOrient.bool"/>
      </Property>
      <Property name="AutoOrientInfo" id="6321.AutoOrientInfo" number_of_elements="1">
        <Element index="0" value="1"/>
        <Domain name="bool" id="6321.AutoOrientInfo.bool"/>
      </Property>
      <Property name="AutomaticAnnotations" id="6321.AutomaticAnnotations" number_of_elements="1">
        <Element index="0" value="0"/>
        <Domain name="bool" id="6321.AutomaticAnnotations.bool"/>
      </Property>
      <Property name="AutomaticLabelFormat" id="6321.AutomaticLabelFormat" number_of_elements="1">
        <Element index="0" value="1"/>
        <Domain name="bool" id="6321.AutomaticLabelFormat.bool"/>
      </Property>
      <Property name="ComponentTitle" id="6321.ComponentTitle" number_of_elements="1">
        <Element index="0" value=""/>
      </Property>
      <Property name="DrawAnnotations" id="6321.DrawAnnotations" number_of_elements="1">
        <Element index="0" value="1"/>
        <Domain name="bool" id="6321.DrawAnnotations.bool"/>
      </Property>
      <Property name="DrawNanAnnotation" id="6321.DrawNanAnnotation" number_of_elements="1">
        <Element index="0" value="0"/>
        <Domain name="bool" id="6321.DrawNanAnnotation.bool"/>
      </Property>
      <Property name="DrawSubTickMarks" id="6321.DrawSubTickMarks" number_of_elements="1">
        <Element index="0" value="1"/>
        <Domain name="bool" id="6321.DrawSubTickMarks.bool"/>
      </Property>
      <Property name="DrawTickLabels" id="6321.DrawTickLabels" number_of_elements="1">
        <Element index="0" value="1"/>
        <Domain name="bool" id="6321.DrawTickLabels.bool"/>
      </Property>
      <Property name="DrawTickMarks" id="6321.DrawTickMarks" number_of_elements="1">
        <Element index="0" value="1"/>
        <Domain name="bool" id="6321.DrawTickMarks.bool"/>
      </Property>
      <Property name="LabelBold" id="6321.LabelBold" number_of_elements="1">
        <Element index="0" value="0"/>
        <Domain name="bool" id="6321.LabelBold.bool"/>
      </Property>
      <Property name="LabelColor" id="6321.LabelColor" number_of_elements="3">
        <Element index="0" value="1"/>
        <Element index="1" value="1"/>
        <Element index="2" value="1"/>
        <Domain name="range" id="6321.LabelColor.range"/>
      </Property>
      <Property name="LabelFontFamily" id="6321.LabelFontFamily" number_of_elements="1">
        <Element index="0" value="0"/>
        <Domain name="enum" id="6321.LabelFontFamily.enum">
          <Entry value="0" text="Arial"/>
          <Entry value="1" text="Courier"/>
          <Entry value="2" text="Times"/>
        </Domain>
      </Property>
      <Property name="LabelFontSize" id="6321.LabelFontSize" number_of_elements="1">
        <Element index="0" value="7"/>
        <Domain name="range" id="6321.LabelFontSize.range"/>
      </Property>
      <Property name="LabelFormat" id="6321.LabelFormat" number_of_elements="1">
        <Element index="0" value="%-#6.3g"/>
      </Property>
      <Property name="LabelItalic" id="6321.LabelItalic" number_of_elements="1">
        <Element index="0" value="0"/>
        <Domain name="bool" id="6321.LabelItalic.bool"/>
      </Property>
      <Property name="LabelOpacity" id="6321.LabelOpacity" number_of_elements="1">
        <Element index="0" value="1"/>
        <Domain name="range" id="6321.LabelOpacity.range"/>
      </Property>
      <Property name="LabelShadow" id="6321.LabelShadow" number_of_elements="1">
        <Element index="0" value="0"/>
        <Domain name="bool" id="6321.LabelShadow.bool"/>
      </Property>
      <Property name="LookupTable" id="6321.LookupTable" number_of_elements="1">
        <Proxy value="6314"/>
        <Domain name="groups" id="6321.LookupTable.groups"/>
      </Property>
      <Property name="NanAnnotation" id="6321.NanAnnotation" number_of_elements="1">
        <Element index="0" value="NaN"/>
      </Property>
      <Property name="NumberOfLabels" id="6321.NumberOfLabels" number_of_elements="1">
        <Element index="0" value="5"/>
        <Domain name="range" id="6321.NumberOfLabels.range"/>
      </Property>
      <Property name="Orientation" id="6321.Orientation" number_of_elements="1">
        <Element index="0" value="1"/>
        <Domain name="enum" id="6321.Orientation.enum">
          <Entry value="0" text="Horizontal"/>
          <Entry value="1" text="Vertical"/>
        </Domain>
      </Property>
      <Property name="OrientationInfo" id="6321.OrientationInfo" number_of_elements="1">
        <Element index="0" value="1"/>
      </Property>
      <Property name="Position" id="6321.Position" number_of_elements="2">
        <Element index="0" value="0.85"/>
        <Element index="1" value="0.05"/>
        <Domain name="range" id="6321.Position.range"/>
      </Property>
      <Property name="Position2" id="6321.Position2" number_of_elements="2">
        <Element index="0" value="0.12"/>
        <Element index="1" value="0.43"/>
        <Domain name="range" id="6321.Position2.range"/>
      </Property>
      <Property name="Position2Info" id="6321.Position2Info" number_of_elements="2">
        <Element index="0" value="0.12"/>
        <Element index="1" value="0.43"/>
      </Property>
      <Property name="PositionInfo" id="6321.PositionInfo" number_of_elements="2">
        <Element index="0" value="0.85"/>
        <Element index="1" value="0.05"/>
      </Property>
      <Property name="RangeLabelFormat" id="6321.RangeLabelFormat" number_of_elements="1">
        <Element index="0" value="%4.3e"/>
      </Property>
      <Property name="Repositionable" id="6321.Repositionable" number_of_elements="1">
        <Element index="0" value="1"/>
        <Domain name="bool" id="6321.Repositionable.bool"/>
      </Property>
      <Property name="Resizable" id="6321.Resizable" number_of_elements="1">
        <Element index="0" value="1"/>
        <Domain name="bool" id="6321.Resizable.bool"/>
      </Property>
      <Property name="Selectable" id="6321.Selectable" number_of_elements="1">
        <Element index="0" value="0"/>
        <Domain name="bool" id="6321.Selectable.bool"/>
      </Property>
      <Property name="TextPosition" id="6321.TextPosition" number_of_elements="1">
        <Element index="0" value="1"/>
        <Domain name="enum" id="6321.TextPosition.enum">
          <Entry value="1" text="Ticks right/top, annotations left/bottom"/>
          <Entry value="0" text="Ticks left/bottom, annotations right/top"/>
        </Domain>
      </Property>
      <Property name="Title" id="6321.Title" number_of_elements="1">
        <Element index="0" value="BoundaryPart"/>
      </Property>
      <Property name="TitleBold" id="6321.TitleBold" number_of_elements="1">
        <Element index="0" value="0"/>
        <Domain name="bool" id="6321.TitleBold.bool"/>
      </Property>
      <Property name="TitleColor" id="6321.TitleColor" number_of_elements="3">
        <Element index="0" value="1"/>
        <Element index="1" value="1"/>
        <Element index="2" value="1"/>
        <Domain name="range" id="6321.TitleColor.range"/>
      </Property>
      <Property name="TitleFontFamily" id="6321.TitleFontFamily" number_of_elements="1">
        <Element index="0" value="0"/>
        <Domain name="enum" id="6321.TitleFontFamily.enum">
          <Entry value="0" text="Arial"/>
          <Entry value="1" text="Courier"/>
          <Entry value="2" text="Times"/>
        </Domain>
      </Property>
      <Property name="TitleFontSize" id="6321.TitleFontSize" number_of_elements="1">
        <Element index="0" value="7"/>
        <Domain name="range" id="6321.TitleFontSize.range"/>
      </Property>
      <Property name="TitleItalic" id="6321.TitleItalic" number_of_elements="1">
        <Element index="0" value="0"/>
        <Domain name="bool" id="6321.TitleItalic.bool"/>
      </Property>
      <Property name="TitleJustification" id="6321.TitleJustification" number_of_elements="1">
        <Element index="0" value="1"/>
        <Domain name="enum" id="6321.TitleJustification.enum">
          <Entry value="0" text="Left"/>
          <Entry value="1" text="Centered"/>
          <Entry value="2" text="Right"/>
        </Domain>
      </Property>
      <Property name="TitleOpacity" id="6321.TitleOpacity" number_of_elements="1">
        <Element index="0" value="1"/>
        <Domain name="range" id="6321.TitleOpacity.range"/>
      </Property>
      <Property name="TitleShadow" id="6321.TitleShadow" number_of_elements="1">
        <Element index="0" value="0"/>
        <Domain name="bool" id="6321.TitleShadow.bool"/>
      </Property>
      <Property name="Visibility" id="6321.Visibility" number_of_elements="1">
        <Element index="0" value="0"/>
        <Domain name="bool" id="6321.Visibility.bool"/>
      </Property>
    </Proxy>
    <Proxy group="representations" type="ScalarBarWidgetRepresentation" id="6575" servers="21">
      <Property name="Enabled" id="6575.Enabled" number_of_elements="1">
        <Element index="0" value="1"/>
        <Domain name="bool" id="6575.Enabled.bool"/>
      </Property>
      <Property name="LockPosition" id="6575.LockPosition" number_of_elements="1">
        <Element index="0" value="0"/>
        <Domain name="bool" id="6575.LockPosition.bool"/>
      </Property>
      <Property name="UseNonCompositedRenderer" id="6575.UseNonCompositedRenderer" number_of_elements="1">
        <Element index="0" value="1"/>
      </Property>
      <Property name="AddRangeAnnotations" id="6575.AddRangeAnnotations" number_of_elements="1">
        <Element index="0" value="0"/>
        <Domain name="bool" id="6575.AddRangeAnnotations.bool"/>
      </Property>
      <Property name="AddRangeLabels" id="6575.AddRangeLabels" number_of_elements="1">
        <Element index="0" value="1"/>
        <Domain name="bool" id="6575.AddRangeLabels.bool"/>
      </Property>
      <Property name="AspectRatio" id="6575.AspectRatio" number_of_elements="1">
        <Element index="0" value="20"/>
        <Domain name="range" id="6575.AspectRatio.range"/>
      </Property>
      <Property name="AutoOrient" id="6575.AutoOrient" number_of_elements="1">
        <Element index="0" value="1"/>
        <Domain name="bool" id="6575.AutoOrient.bool"/>
      </Property>
      <Property name="AutoOrientInfo" id="6575.AutoOrientInfo" number_of_elements="1">
        <Element index="0" value="1"/>
        <Domain name="bool" id="6575.AutoOrientInfo.bool"/>
      </Property>
      <Property name="AutomaticAnnotations" id="6575.AutomaticAnnotations" number_of_elements="1">
        <Element index="0" value="0"/>
        <Domain name="bool" id="6575.AutomaticAnnotations.bool"/>
      </Property>
      <Property name="AutomaticLabelFormat" id="6575.AutomaticLabelFormat" number_of_elements="1">
        <Element index="0" value="1"/>
        <Domain name="bool" id="6575.AutomaticLabelFormat.bool"/>
      </Property>
      <Property name="ComponentTitle" id="6575.ComponentTitle" number_of_elements="1">
        <Element index="0" value=""/>
      </Property>
      <Property name="DrawAnnotations" id="6575.DrawAnnotations" number_of_elements="1">
        <Element index="0" value="1"/>
        <Domain name="bool" id="6575.DrawAnnotations.bool"/>
      </Property>
      <Property name="DrawNanAnnotation" id="6575.DrawNanAnnotation" number_of_elements="1">
        <Element index="0" value="0"/>
        <Domain name="bool" id="6575.DrawNanAnnotation.bool"/>
      </Property>
      <Property name="DrawSubTickMarks" id="6575.DrawSubTickMarks" number_of_elements="1">
        <Element index="0" value="1"/>
        <Domain name="bool" id="6575.DrawSubTickMarks.bool"/>
      </Property>
      <Property name="DrawTickLabels" id="6575.DrawTickLabels" number_of_elements="1">
        <Element index="0" value="1"/>
        <Domain name="bool" id="6575.DrawTickLabels.bool"/>
      </Property>
      <Property name="DrawTickMarks" id="6575.DrawTickMarks" number_of_elements="1">
        <Element index="0" value="1"/>
        <Domain name="bool" id="6575.DrawTickMarks.bool"/>
      </Property>
      <Property name="LabelBold" id="6575.LabelBold" number_of_elements="1">
        <Element index="0" value="0"/>
        <Domain name="bool" id="6575.LabelBold.bool"/>
      </Property>
      <Property name="LabelColor" id="6575.LabelColor" number_of_elements="3">
        <Element index="0" value="1"/>
        <Element index="1" value="1"/>
        <Element index="2" value="1"/>
        <Domain name="range" id="6575.LabelColor.range"/>
      </Property>
      <Property name="LabelFontFamily" id="6575.LabelFontFamily" number_of_elements="1">
        <Element index="0" value="0"/>
        <Domain name="enum" id="6575.LabelFontFamily.enum">
          <Entry value="0" text="Arial"/>
          <Entry value="1" text="Courier"/>
          <Entry value="2" text="Times"/>
        </Domain>
      </Property>
      <Property name="LabelFontSize" id="6575.LabelFontSize" number_of_elements="1">
        <Element index="0" value="7"/>
        <Domain name="range" id="6575.LabelFontSize.range"/>
      </Property>
      <Property name="LabelFormat" id="6575.LabelFormat" number_of_elements="1">
        <Element index="0" value="%-#6.3g"/>
      </Property>
      <Property name="LabelItalic" id="6575.LabelItalic" number_of_elements="1">
        <Element index="0" value="0"/>
        <Domain name="bool" id="6575.LabelItalic.bool"/>
      </Property>
      <Property name="LabelOpacity" id="6575.LabelOpacity" number_of_elements="1">
        <Element index="0" value="1"/>
        <Domain name="range" id="6575.LabelOpacity.range"/>
      </Property>
      <Property name="LabelShadow" id="6575.LabelShadow" number_of_elements="1">
        <Element index="0" value="0"/>
        <Domain name="bool" id="6575.LabelShadow.bool"/>
      </Property>
      <Property name="LookupTable" id="6575.LookupTable" number_of_elements="1">
        <Proxy value="6568"/>
        <Domain name="groups" id="6575.LookupTable.groups"/>
      </Property>
      <Property name="NanAnnotation" id="6575.NanAnnotation" number_of_elements="1">
        <Element index="0" value="NaN"/>
      </Property>
      <Property name="NumberOfLabels" id="6575.NumberOfLabels" number_of_elements="1">
        <Element index="0" value="5"/>
        <Domain name="range" id="6575.NumberOfLabels.range"/>
      </Property>
      <Property name="Orientation" id="6575.Orientation" number_of_elements="1">
        <Element index="0" value="1"/>
        <Domain name="enum" id="6575.Orientation.enum">
          <Entry value="0" text="Horizontal"/>
          <Entry value="1" text="Vertical"/>
        </Domain>
      </Property>
      <Property name="OrientationInfo" id="6575.OrientationInfo" number_of_elements="1">
        <Element index="0" value="1"/>
      </Property>
      <Property name="Position" id="6575.Position" number_of_elements="2">
        <Element index="0" value="0.1285"/>
        <Element index="1" value="0.52"/>
        <Domain name="range" id="6575.Position.range"/>
      </Property>
      <Property name="Position2" id="6575.Position2" number_of_elements="2">
        <Element index="0" value="0.12"/>
        <Element index="1" value="0.43"/>
        <Domain name="range" id="6575.Position2.range"/>
      </Property>
      <Property name="Position2Info" id="6575.Position2Info" number_of_elements="2">
        <Element index="0" value="0.12"/>
        <Element index="1" value="0.43"/>
      </Property>
      <Property name="PositionInfo" id="6575.PositionInfo" number_of_elements="2">
        <Element index="0" value="0.1285"/>
        <Element index="1" value="0.52"/>
      </Property>
      <Property name="RangeLabelFormat" id="6575.RangeLabelFormat" number_of_elements="1">
        <Element index="0" value="%4.3e"/>
      </Property>
      <Property name="Repositionable" id="6575.Repositionable" number_of_elements="1">
        <Element index="0" value="1"/>
        <Domain name="bool" id="6575.Repositionable.bool"/>
      </Property>
      <Property name="Resizable" id="6575.Resizable" number_of_elements="1">
        <Element index="0" value="1"/>
        <Domain name="bool" id="6575.Resizable.bool"/>
      </Property>
      <Property name="Selectable" id="6575.Selectable" number_of_elements="1">
        <Element index="0" value="0"/>
        <Domain name="bool" id="6575.Selectable.bool"/>
      </Property>
      <Property name="TextPosition" id="6575.TextPosition" number_of_elements="1">
        <Element index="0" value="1"/>
        <Domain name="enum" id="6575.TextPosition.enum">
          <Entry value="1" text="Ticks right/top, annotations left/bottom"/>
          <Entry value="0" text="Ticks left/bottom, annotations right/top"/>
        </Domain>
      </Property>
      <Property name="Title" id="6575.Title" number_of_elements="1">
        <Element index="0" value="Boundary"/>
      </Property>
      <Property name="TitleBold" id="6575.TitleBold" number_of_elements="1">
        <Element index="0" value="0"/>
        <Domain name="bool" id="6575.TitleBold.bool"/>
      </Property>
      <Property name="TitleColor" id="6575.TitleColor" number_of_elements="3">
        <Element index="0" value="1"/>
        <Element index="1" value="1"/>
        <Element index="2" value="1"/>
        <Domain name="range" id="6575.TitleColor.range"/>
      </Property>
      <Property name="TitleFontFamily" id="6575.TitleFontFamily" number_of_elements="1">
        <Element index="0" value="0"/>
        <Domain name="enum" id="6575.TitleFontFamily.enum">
          <Entry value="0" text="Arial"/>
          <Entry value="1" text="Courier"/>
          <Entry value="2" text="Times"/>
        </Domain>
      </Property>
      <Property name="TitleFontSize" id="6575.TitleFontSize" number_of_elements="1">
        <Element index="0" value="7"/>
        <Domain name="range" id="6575.TitleFontSize.range"/>
      </Property>
      <Property name="TitleItalic" id="6575.TitleItalic" number_of_elements="1">
        <Element index="0" value="0"/>
        <Domain name="bool" id="6575.TitleItalic.bool"/>
      </Property>
      <Property name="TitleJustification" id="6575.TitleJustification" number_of_elements="1">
        <Element index="0" value="1"/>
        <Domain name="enum" id="6575.TitleJustification.enum">
          <Entry value="0" text="Left"/>
          <Entry value="1" text="Centered"/>
          <Entry value="2" text="Right"/>
        </Domain>
      </Property>
      <Property name="TitleOpacity" id="6575.TitleOpacity" number_of_elements="1">
        <Element index="0" value="1"/>
        <Domain name="range" id="6575.TitleOpacity.range"/>
      </Property>
      <Property name="TitleShadow" id="6575.TitleShadow" number_of_elements="1">
        <Element index="0" value="0"/>
        <Domain name="bool" id="6575.TitleShadow.bool"/>
      </Property>
      <Property name="Visibility" id="6575.Visibility" number_of_elements="1">
        <Element index="0" value="0"/>
        <Domain name="bool" id="6575.Visibility.bool"/>
      </Property>
    </Proxy>
    <Proxy group="representations" type="ScalarBarWidgetRepresentation" id="6584" servers="21">
      <Property name="Enabled" id="6584.Enabled" number_of_elements="1">
        <Element index="0" value="0"/>
        <Domain name="bool" id="6584.Enabled.bool"/>
      </Property>
      <Property name="LockPosition" id="6584.LockPosition" number_of_elements="1">
        <Element index="0" value="0"/>
        <Domain name="bool" id="6584.LockPosition.bool"/>
      </Property>
      <Property name="UseNonCompositedRenderer" id="6584.UseNonCompositedRenderer" number_of_elements="1">
        <Element index="0" value="1"/>
      </Property>
      <Property name="AddRangeAnnotations" id="6584.AddRangeAnnotations" number_of_elements="1">
        <Element index="0" value="0"/>
        <Domain name="bool" id="6584.AddRangeAnnotations.bool"/>
      </Property>
      <Property name="AddRangeLabels" id="6584.AddRangeLabels" number_of_elements="1">
        <Element index="0" value="1"/>
        <Domain name="bool" id="6584.AddRangeLabels.bool"/>
      </Property>
      <Property name="AspectRatio" id="6584.AspectRatio" number_of_elements="1">
        <Element index="0" value="20"/>
        <Domain name="range" id="6584.AspectRatio.range"/>
      </Property>
      <Property name="AutoOrient" id="6584.AutoOrient" number_of_elements="1">
        <Element index="0" value="1"/>
        <Domain name="bool" id="6584.AutoOrient.bool"/>
      </Property>
      <Property name="AutoOrientInfo" id="6584.AutoOrientInfo" number_of_elements="1">
        <Element index="0" value="1"/>
        <Domain name="bool" id="6584.AutoOrientInfo.bool"/>
      </Property>
      <Property name="AutomaticAnnotations" id="6584.AutomaticAnnotations" number_of_elements="1">
        <Element index="0" value="0"/>
        <Domain name="bool" id="6584.AutomaticAnnotations.bool"/>
      </Property>
      <Property name="AutomaticLabelFormat" id="6584.AutomaticLabelFormat" number_of_elements="1">
        <Element index="0" value="1"/>
        <Domain name="bool" id="6584.AutomaticLabelFormat.bool"/>
      </Property>
      <Property name="ComponentTitle" id="6584.ComponentTitle" number_of_elements="1">
        <Element index="0" value=""/>
      </Property>
      <Property name="DrawAnnotations" id="6584.DrawAnnotations" number_of_elements="1">
        <Element index="0" value="1"/>
        <Domain name="bool" id="6584.DrawAnnotations.bool"/>
      </Property>
      <Property name="DrawNanAnnotation" id="6584.DrawNanAnnotation" number_of_elements="1">
        <Element index="0" value="0"/>
        <Domain name="bool" id="6584.DrawNanAnnotation.bool"/>
      </Property>
      <Property name="DrawSubTickMarks" id="6584.DrawSubTickMarks" number_of_elements="1">
        <Element index="0" value="1"/>
        <Domain name="bool" id="6584.DrawSubTickMarks.bool"/>
      </Property>
      <Property name="DrawTickLabels" id="6584.DrawTickLabels" number_of_elements="1">
        <Element index="0" value="1"/>
        <Domain name="bool" id="6584.DrawTickLabels.bool"/>
      </Property>
      <Property name="DrawTickMarks" id="6584.DrawTickMarks" number_of_elements="1">
        <Element index="0" value="1"/>
        <Domain name="bool" id="6584.DrawTickMarks.bool"/>
      </Property>
      <Property name="LabelBold" id="6584.LabelBold" number_of_elements="1">
        <Element index="0" value="0"/>
        <Domain name="bool" id="6584.LabelBold.bool"/>
      </Property>
      <Property name="LabelColor" id="6584.LabelColor" number_of_elements="3">
        <Element index="0" value="1"/>
        <Element index="1" value="1"/>
        <Element index="2" value="1"/>
        <Domain name="range" id="6584.LabelColor.range"/>
      </Property>
      <Property name="LabelFontFamily" id="6584.LabelFontFamily" number_of_elements="1">
        <Element index="0" value="0"/>
        <Domain name="enum" id="6584.LabelFontFamily.enum">
          <Entry value="0" text="Arial"/>
          <Entry value="1" text="Courier"/>
          <Entry value="2" text="Times"/>
        </Domain>
      </Property>
      <Property name="LabelFontSize" id="6584.LabelFontSize" number_of_elements="1">
        <Element index="0" value="7"/>
        <Domain name="range" id="6584.LabelFontSize.range"/>
      </Property>
      <Property name="LabelFormat" id="6584.LabelFormat" number_of_elements="1">
        <Element index="0" value="%-#6.3g"/>
      </Property>
      <Property name="LabelItalic" id="6584.LabelItalic" number_of_elements="1">
        <Element index="0" value="0"/>
        <Domain name="bool" id="6584.LabelItalic.bool"/>
      </Property>
      <Property name="LabelOpacity" id="6584.LabelOpacity" number_of_elements="1">
        <Element index="0" value="1"/>
        <Domain name="range" id="6584.LabelOpacity.range"/>
      </Property>
      <Property name="LabelShadow" id="6584.LabelShadow" number_of_elements="1">
        <Element index="0" value="0"/>
        <Domain name="bool" id="6584.LabelShadow.bool"/>
      </Property>
      <Property name="LookupTable" id="6584.LookupTable" number_of_elements="1">
        <Proxy value="6577"/>
        <Domain name="groups" id="6584.LookupTable.groups"/>
      </Property>
      <Property name="NanAnnotation" id="6584.NanAnnotation" number_of_elements="1">
        <Element index="0" value="NaN"/>
      </Property>
      <Property name="NumberOfLabels" id="6584.NumberOfLabels" number_of_elements="1">
        <Element index="0" value="5"/>
        <Domain name="range" id="6584.NumberOfLabels.range"/>
      </Property>
      <Property name="Orientation" id="6584.Orientation" number_of_elements="1">
        <Element index="0" value="1"/>
        <Domain name="enum" id="6584.Orientation.enum">
          <Entry value="0" text="Horizontal"/>
          <Entry value="1" text="Vertical"/>
        </Domain>
      </Property>
      <Property name="OrientationInfo" id="6584.OrientationInfo" number_of_elements="1">
        <Element index="0" value="1"/>
      </Property>
      <Property name="Position" id="6584.Position" number_of_elements="2">
        <Element index="0" value="0.85"/>
        <Element index="1" value="0.05"/>
        <Domain name="range" id="6584.Position.range"/>
      </Property>
      <Property name="Position2" id="6584.Position2" number_of_elements="2">
        <Element index="0" value="0.12"/>
        <Element index="1" value="0.43"/>
        <Domain name="range" id="6584.Position2.range"/>
      </Property>
      <Property name="Position2Info" id="6584.Position2Info" number_of_elements="2">
        <Element index="0" value="0.12"/>
        <Element index="1" value="0.43"/>
      </Property>
      <Property name="PositionInfo" id="6584.PositionInfo" number_of_elements="2">
        <Element index="0" value="0.85"/>
        <Element index="1" value="0.05"/>
      </Property>
      <Property name="RangeLabelFormat" id="6584.RangeLabelFormat" number_of_elements="1">
        <Element index="0" value="%4.3e"/>
      </Property>
      <Property name="Repositionable" id="6584.Repositionable" number_of_elements="1">
        <Element index="0" value="1"/>
        <Domain name="bool" id="6584.Repositionable.bool"/>
      </Property>
      <Property name="Resizable" id="6584.Resizable" number_of_elements="1">
        <Element index="0" value="1"/>
        <Domain name="bool" id="6584.Resizable.bool"/>
      </Property>
      <Property name="Selectable" id="6584.Selectable" number_of_elements="1">
        <Element index="0" value="0"/>
        <Domain name="bool" id="6584.Selectable.bool"/>
      </Property>
      <Property name="TextPosition" id="6584.TextPosition" number_of_elements="1">
        <Element index="0" value="1"/>
        <Domain name="enum" id="6584.TextPosition.enum">
          <Entry value="1" text="Ticks right/top, annotations left/bottom"/>
          <Entry value="0" text="Ticks left/bottom, annotations right/top"/>
        </Domain>
      </Property>
      <Property name="Title" id="6584.Title" number_of_elements="1">
        <Element index="0" value="type"/>
      </Property>
      <Property name="TitleBold" id="6584.TitleBold" number_of_elements="1">
        <Element index="0" value="0"/>
        <Domain name="bool" id="6584.TitleBold.bool"/>
      </Property>
      <Property name="TitleColor" id="6584.TitleColor" number_of_elements="3">
        <Element index="0" value="1"/>
        <Element index="1" value="1"/>
        <Element index="2" value="1"/>
        <Domain name="range" id="6584.TitleColor.range"/>
      </Property>
      <Property name="TitleFontFamily" id="6584.TitleFontFamily" number_of_elements="1">
        <Element index="0" value="0"/>
        <Domain name="enum" id="6584.TitleFontFamily.enum">
          <Entry value="0" text="Arial"/>
          <Entry value="1" text="Courier"/>
          <Entry value="2" text="Times"/>
        </Domain>
      </Property>
      <Property name="TitleFontSize" id="6584.TitleFontSize" number_of_elements="1">
        <Element index="0" value="7"/>
        <Domain name="range" id="6584.TitleFontSize.range"/>
      </Property>
      <Property name="TitleItalic" id="6584.TitleItalic" number_of_elements="1">
        <Element index="0" value="0"/>
        <Domain name="bool" id="6584.TitleItalic.bool"/>
      </Property>
      <Property name="TitleJustification" id="6584.TitleJustification" number_of_elements="1">
        <Element index="0" value="1"/>
        <Domain name="enum" id="6584.TitleJustification.enum">
          <Entry value="0" text="Left"/>
          <Entry value="1" text="Centered"/>
          <Entry value="2" text="Right"/>
        </Domain>
      </Property>
      <Property name="TitleOpacity" id="6584.TitleOpacity" number_of_elements="1">
        <Element index="0" value="1"/>
        <Domain name="range" id="6584.TitleOpacity.range"/>
      </Property>
      <Property name="TitleShadow" id="6584.TitleShadow" number_of_elements="1">
        <Element index="0" value="0"/>
        <Domain name="bool" id="6584.TitleShadow.bool"/>
      </Property>
      <Property name="Visibility" id="6584.Visibility" number_of_elements="1">
        <Element index="0" value="0"/>
        <Domain name="bool" id="6584.Visibility.bool"/>
      </Property>
    </Proxy>
    <Proxy group="sources" type="SelectionQuerySource" id="5238" servers="1">
      <Property name="CompositeIndex" id="5238.CompositeIndex" number_of_elements="1">
        <Element index="0" value="-1"/>
      </Property>
      <Property name="FieldType" id="5238.FieldType" number_of_elements="1">
        <Element index="0" value="0"/>
        <Domain name="enum" id="5238.FieldType.enum">
          <Entry value="0" text="CELL"/>
          <Entry value="1" text="POINT"/>
          <Entry value="2" text="FIELD"/>
          <Entry value="3" text="VERTEX"/>
          <Entry value="4" text="EDGE"/>
          <Entry value="5" text="ROW"/>
        </Domain>
      </Property>
      <Property name="HierarchicalIndex" id="5238.HierarchicalIndex" number_of_elements="1">
        <Element index="0" value="-1"/>
      </Property>
      <Property name="HierarchicalLevel" id="5238.HierarchicalLevel" number_of_elements="1">
        <Element index="0" value="-1"/>
      </Property>
      <Property name="InsideOut" id="5238.InsideOut" number_of_elements="1">
        <Element index="0" value="0"/>
        <Domain name="bool" id="5238.InsideOut.bool"/>
      </Property>
      <Property name="ProcessID" id="5238.ProcessID" number_of_elements="1">
        <Element index="0" value="-1"/>
      </Property>
      <Property name="QueryString" id="5238.QueryString" number_of_elements="1">
        <Element index="0" value="Boundary == 0"/>
      </Property>
      <Property name="UserFriendlyText" id="5238.UserFriendlyText" number_of_elements="1">
        <Element index="0" value="Boundary == 0"/>
      </Property>
    </Proxy>
    <Proxy group="sources" type="SelectionQuerySource" id="6113" servers="1">
      <Property name="CompositeIndex" id="6113.CompositeIndex" number_of_elements="1">
        <Element index="0" value="-1"/>
      </Property>
      <Property name="FieldType" id="6113.FieldType" number_of_elements="1">
        <Element index="0" value="0"/>
        <Domain name="enum" id="6113.FieldType.enum">
          <Entry value="0" text="CELL"/>
          <Entry value="1" text="POINT"/>
          <Entry value="2" text="FIELD"/>
          <Entry value="3" text="VERTEX"/>
          <Entry value="4" text="EDGE"/>
          <Entry value="5" text="ROW"/>
        </Domain>
      </Property>
      <Property name="HierarchicalIndex" id="6113.HierarchicalIndex" number_of_elements="1">
        <Element index="0" value="-1"/>
      </Property>
      <Property name="HierarchicalLevel" id="6113.HierarchicalLevel" number_of_elements="1">
        <Element index="0" value="-1"/>
      </Property>
      <Property name="InsideOut" id="6113.InsideOut" number_of_elements="1">
        <Element index="0" value="0"/>
        <Domain name="bool" id="6113.InsideOut.bool"/>
      </Property>
      <Property name="ProcessID" id="6113.ProcessID" number_of_elements="1">
        <Element index="0" value="-1"/>
      </Property>
      <Property name="QueryString" id="6113.QueryString" number_of_elements="1">
        <Element index="0" value="Boundary == 0"/>
      </Property>
      <Property name="UserFriendlyText" id="6113.UserFriendlyText" number_of_elements="1">
        <Element index="0" value="Boundary == 0"/>
      </Property>
    </Proxy>
    <Proxy group="filters" type="ExtractSelection" id="6124" servers="1">
      <Property name="Input" id="6124.Input" number_of_elements="1">
        <Proxy value="5766" output_port="0"/>
        <Domain name="groups" id="6124.Input.groups"/>
        <Domain name="input_type" id="6124.Input.input_type"/>
      </Property>
      <Property name="PreserveTopology" id="6124.PreserveTopology" number_of_elements="1">
        <Element index="0" value="0"/>
        <Domain name="bool" id="6124.PreserveTopology.bool"/>
      </Property>
      <Property name="Selection" id="6124.Selection" number_of_elements="1">
        <Proxy value="6113" output_port="0"/>
        <Domain name="groups" id="6124.Selection.groups"/>
        <Domain name="input_type" id="6124.Selection.input_type"/>
      </Property>
      <Property name="ShowBounds" id="6124.ShowBounds" number_of_elements="1">
        <Element index="0" value="0"/>
        <Domain name="bool" id="6124.ShowBounds.bool"/>
      </Property>
    </Proxy>
    <Proxy group="filters" type="Glyph" id="6400" servers="1">
      <Property name="GlyphMode" id="6400.GlyphMode" number_of_elements="1">
        <Element index="0" value="0"/>
        <Domain name="enum" id="6400.GlyphMode.enum">
          <Entry value="0" text="All Points"/>
          <Entry value="1" text="Every Nth Point"/>
          <Entry value="2" text="Uniform Spatial Distribution"/>
        </Domain>
      </Property>
      <Property name="GlyphTransform" id="6400.GlyphTransform" number_of_elements="1">
        <Proxy value="6322"/>
        <Domain name="proxy_list" id="6400.GlyphTransform.proxy_list">
          <Proxy value="6322"/>
        </Domain>
      </Property>
      <Property name="Input" id="6400.Input" number_of_elements="1">
        <Proxy value="5766" output_port="0"/>
        <Domain name="groups" id="6400.Input.groups"/>
        <Domain name="input_array1" id="6400.Input.input_array1"/>
        <Domain name="input_array2" id="6400.Input.input_array2"/>
        <Domain name="input_type" id="6400.Input.input_type"/>
      </Property>
      <Property name="MaximumNumberOfSamplePoints" id="6400.MaximumNumberOfSamplePoints" number_of_elements="1">
        <Element index="0" value="5000"/>
        <Domain name="range" id="6400.MaximumNumberOfSamplePoints.range"/>
      </Property>
      <Property name="Orient" id="6400.Orient" number_of_elements="1">
        <Element index="0" value="1"/>
        <Domain name="bool" id="6400.Orient.bool"/>
      </Property>
      <Property name="Scalars" id="6400.Scalars" number_of_elements="5">
        <Element index="0" value="0"/>
        <Element index="1" value=""/>
        <Element index="2" value=""/>
        <Element index="3" value="0"/>
        <Element index="4" value="Boundary"/>
        <Domain name="array_list" id="6400.Scalars.array_list">
          <String text="Boundary"/>
          <String text="BoundaryPart"/>
          <String text="DualArea"/>
          <String text="Id"/>
          <String text="NativeArea"/>
          <String text="None"/>
          <String text="Pressure"/>
          <String text="Radius"/>
          <String text="Type"/>
          <String text="Boundary"/>
          <String text="Length"/>
        </Domain>
        <Domain name="field_list" id="6400.Scalars.field_list">
          <Entry value="0" text="Point Data"/>
          <Entry value="1" text="Cell Data"/>
        </Domain>
      </Property>
      <Property name="ScaleFactor" id="6400.ScaleFactor" number_of_elements="1">
        <Element index="0" value="1"/>
        <Domain name="bounds" id="6400.ScaleFactor.bounds"/>
        <Domain name="scalar_range" id="6400.ScaleFactor.scalar_range"/>
        <Domain name="vector_range" id="6400.ScaleFactor.vector_range"/>
      </Property>
      <Property name="ScaleMode" id="6400.ScaleMode" number_of_elements="1">
        <Element index="0" value="3"/>
        <Domain name="enum" id="6400.ScaleMode.enum">
          <Entry value="0" text="scalar"/>
          <Entry value="1" text="vector"/>
          <Entry value="2" text="vector_components"/>
          <Entry value="3" text="off"/>
        </Domain>
      </Property>
      <Property name="Seed" id="6400.Seed" number_of_elements="1">
        <Element index="0" value="10339"/>
        <Domain name="range" id="6400.Seed.range"/>
      </Property>
      <Property name="Source" id="6400.Source" number_of_elements="1">
        <Proxy value="6378" output_port="0"/>
        <Domain name="groups" id="6400.Source.groups"/>
        <Domain name="input_type" id="6400.Source.input_type"/>
        <Domain name="proxy_list" id="6400.Source.proxy_list">
          <Proxy value="6323"/>
          <Proxy value="6334"/>
          <Proxy value="6345"/>
          <Proxy value="6356"/>
          <Proxy value="6367"/>
          <Proxy value="6378"/>
          <Proxy value="6389"/>
        </Domain>
      </Property>
      <Property name="Stride" id="6400.Stride" number_of_elements="1">
        <Element index="0" value="1"/>
        <Domain name="range" id="6400.Stride.range"/>
      </Property>
      <Property name="Vectors" id="6400.Vectors" number_of_elements="5">
        <Element index="0" value="1"/>
        <Element index="1" value=""/>
        <Element index="2" value=""/>
        <Element index="3" value="0"/>
        <Element index="4" value="Director"/>
        <Domain name="array_list" id="6400.Vectors.array_list">
          <String text="Director"/>
          <String text="Force"/>
          <String text="NDirector"/>
          <String text="None"/>
          <String text="Velocity"/>
        </Domain>
        <Domain name="field_list" id="6400.Vectors.field_list">
          <Entry value="0" text="Point Data"/>
          <Entry value="1" text="Cell Data"/>
        </Domain>
      </Property>
    </Proxy>
    <Proxy group="sources" type="XMLPolyDataReader" id="5766" servers="1">
      <Property name="FileName" id="5766.FileName" number_of_elements="382">
        <Element index="0" value="/home/cpsmth/s01sh3/Documents/Hybrid_nontesting/testing1610/v0_0.01/nu_0.1/gamma_0.1/permult_2.0/line_0.0/cell_0000000000.vtp"/>
        <Element index="1" value="/home/cpsmth/s01sh3/Documents/Hybrid_nontesting/testing1610/v0_0.01/nu_0.1/gamma_0.1/permult_2.0/line_0.0/cell_0000000100.vtp"/>
        <Element index="2" value="/home/cpsmth/s01sh3/Documents/Hybrid_nontesting/testing1610/v0_0.01/nu_0.1/gamma_0.1/permult_2.0/line_0.0/cell_0000000200.vtp"/>
        <Element index="3" value="/home/cpsmth/s01sh3/Documents/Hybrid_nontesting/testing1610/v0_0.01/nu_0.1/gamma_0.1/permult_2.0/line_0.0/cell_0000000300.vtp"/>
        <Element index="4" value="/home/cpsmth/s01sh3/Documents/Hybrid_nontesting/testing1610/v0_0.01/nu_0.1/gamma_0.1/permult_2.0/line_0.0/cell_0000000400.vtp"/>
        <Element index="5" value="/home/cpsmth/s01sh3/Documents/Hybrid_nontesting/testing1610/v0_0.01/nu_0.1/gamma_0.1/permult_2.0/line_0.0/cell_0000000500.vtp"/>
        <Element index="6" value="/home/cpsmth/s01sh3/Documents/Hybrid_nontesting/testing1610/v0_0.01/nu_0.1/gamma_0.1/permult_2.0/line_0.0/cell_0000000600.vtp"/>
        <Element index="7" value="/home/cpsmth/s01sh3/Documents/Hybrid_nontesting/testing1610/v0_0.01/nu_0.1/gamma_0.1/permult_2.0/line_0.0/cell_0000000700.vtp"/>
        <Element index="8" value="/home/cpsmth/s01sh3/Documents/Hybrid_nontesting/testing1610/v0_0.01/nu_0.1/gamma_0.1/permult_2.0/line_0.0/cell_0000000800.vtp"/>
        <Element index="9" value="/home/cpsmth/s01sh3/Documents/Hybrid_nontesting/testing1610/v0_0.01/nu_0.1/gamma_0.1/permult_2.0/line_0.0/cell_0000000900.vtp"/>
        <Element index="10" value="/home/cpsmth/s01sh3/Documents/Hybrid_nontesting/testing1610/v0_0.01/nu_0.1/gamma_0.1/permult_2.0/line_0.0/cell_0000001000.vtp"/>
        <Element index="11" value="/home/cpsmth/s01sh3/Documents/Hybrid_nontesting/testing1610/v0_0.01/nu_0.1/gamma_0.1/permult_2.0/line_0.0/cell_0000001100.vtp"/>
        <Element index="12" value="/home/cpsmth/s01sh3/Documents/Hybrid_nontesting/testing1610/v0_0.01/nu_0.1/gamma_0.1/permult_2.0/line_0.0/cell_0000001200.vtp"/>
        <Element index="13" value="/home/cpsmth/s01sh3/Documents/Hybrid_nontesting/testing1610/v0_0.01/nu_0.1/gamma_0.1/permult_2.0/line_0.0/cell_0000001300.vtp"/>
        <Element index="14" value="/home/cpsmth/s01sh3/Documents/Hybrid_nontesting/testing1610/v0_0.01/nu_0.1/gamma_0.1/permult_2.0/line_0.0/cell_0000001400.vtp"/>
        <Element index="15" value="/home/cpsmth/s01sh3/Documents/Hybrid_nontesting/testing1610/v0_0.01/nu_0.1/gamma_0.1/permult_2.0/line_0.0/cell_0000001500.vtp"/>
        <Element index="16" value="/home/cpsmth/s01sh3/Documents/Hybrid_nontesting/testing1610/v0_0.01/nu_0.1/gamma_0.1/permult_2.0/line_0.0/cell_0000001600.vtp"/>
        <Element index="17" value="/home/cpsmth/s01sh3/Documents/Hybrid_nontesting/testing1610/v0_0.01/nu_0.1/gamma_0.1/permult_2.0/line_0.0/cell_0000001700.vtp"/>
        <Element index="18" value="/home/cpsmth/s01sh3/Documents/Hybrid_nontesting/testing1610/v0_0.01/nu_0.1/gamma_0.1/permult_2.0/line_0.0/cell_0000001800.vtp"/>
        <Element index="19" value="/home/cpsmth/s01sh3/Documents/Hybrid_nontesting/testing1610/v0_0.01/nu_0.1/gamma_0.1/permult_2.0/line_0.0/cell_0000001900.vtp"/>
        <Element index="20" value="/home/cpsmth/s01sh3/Documents/Hybrid_nontesting/testing1610/v0_0.01/nu_0.1/gamma_0.1/permult_2.0/line_0.0/cell_0000002000.vtp"/>
        <Element index="21" value="/home/cpsmth/s01sh3/Documents/Hybrid_nontesting/testing1610/v0_0.01/nu_0.1/gamma_0.1/permult_2.0/line_0.0/cell_0000002100.vtp"/>
        <Element index="22" value="/home/cpsmth/s01sh3/Documents/Hybrid_nontesting/testing1610/v0_0.01/nu_0.1/gamma_0.1/permult_2.0/line_0.0/cell_0000002200.vtp"/>
        <Element index="23" value="/home/cpsmth/s01sh3/Documents/Hybrid_nontesting/testing1610/v0_0.01/nu_0.1/gamma_0.1/permult_2.0/line_0.0/cell_0000002300.vtp"/>
        <Element index="24" value="/home/cpsmth/s01sh3/Documents/Hybrid_nontesting/testing1610/v0_0.01/nu_0.1/gamma_0.1/permult_2.0/line_0.0/cell_0000002400.vtp"/>
        <Element index="25" value="/home/cpsmth/s01sh3/Documents/Hybrid_nontesting/testing1610/v0_0.01/nu_0.1/gamma_0.1/permult_2.0/line_0.0/cell_0000002500.vtp"/>
        <Element index="26" value="/home/cpsmth/s01sh3/Documents/Hybrid_nontesting/testing1610/v0_0.01/nu_0.1/gamma_0.1/permult_2.0/line_0.0/cell_0000002600.vtp"/>
        <Element index="27" value="/home/cpsmth/s01sh3/Documents/Hybrid_nontesting/testing1610/v0_0.01/nu_0.1/gamma_0.1/permult_2.0/line_0.0/cell_0000002700.vtp"/>
        <Element index="28" value="/home/cpsmth/s01sh3/Documents/Hybrid_nontesting/testing1610/v0_0.01/nu_0.1/gamma_0.1/permult_2.0/line_0.0/cell_0000002800.vtp"/>
        <Element index="29" value="/home/cpsmth/s01sh3/Documents/Hybrid_nontesting/testing1610/v0_0.01/nu_0.1/gamma_0.1/permult_2.0/line_0.0/cell_0000002900.vtp"/>
        <Element index="30" value="/home/cpsmth/s01sh3/Documents/Hybrid_nontesting/testing1610/v0_0.01/nu_0.1/gamma_0.1/permult_2.0/line_0.0/cell_0000003000.vtp"/>
        <Element index="31" value="/home/cpsmth/s01sh3/Documents/Hybrid_nontesting/testing1610/v0_0.01/nu_0.1/gamma_0.1/permult_2.0/line_0.0/cell_0000003100.vtp"/>
        <Element index="32" value="/home/cpsmth/s01sh3/Documents/Hybrid_nontesting/testing1610/v0_0.01/nu_0.1/gamma_0.1/permult_2.0/line_0.0/cell_0000003200.vtp"/>
        <Element index="33" value="/home/cpsmth/s01sh3/Documents/Hybrid_nontesting/testing1610/v0_0.01/nu_0.1/gamma_0.1/permult_2.0/line_0.0/cell_0000003300.vtp"/>
        <Element index="34" value="/home/cpsmth/s01sh3/Documents/Hybrid_nontesting/testing1610/v0_0.01/nu_0.1/gamma_0.1/permult_2.0/line_0.0/cell_0000003400.vtp"/>
        <Element index="35" value="/home/cpsmth/s01sh3/Documents/Hybrid_nontesting/testing1610/v0_0.01/nu_0.1/gamma_0.1/permult_2.0/line_0.0/cell_0000003500.vtp"/>
        <Element index="36" value="/home/cpsmth/s01sh3/Documents/Hybrid_nontesting/testing1610/v0_0.01/nu_0.1/gamma_0.1/permult_2.0/line_0.0/cell_0000003600.vtp"/>
        <Element index="37" value="/home/cpsmth/s01sh3/Documents/Hybrid_nontesting/testing1610/v0_0.01/nu_0.1/gamma_0.1/permult_2.0/line_0.0/cell_0000003700.vtp"/>
        <Element index="38" value="/home/cpsmth/s01sh3/Documents/Hybrid_nontesting/testing1610/v0_0.01/nu_0.1/gamma_0.1/permult_2.0/line_0.0/cell_0000003800.vtp"/>
        <Element index="39" value="/home/cpsmth/s01sh3/Documents/Hybrid_nontesting/testing1610/v0_0.01/nu_0.1/gamma_0.1/permult_2.0/line_0.0/cell_0000003900.vtp"/>
        <Element index="40" value="/home/cpsmth/s01sh3/Documents/Hybrid_nontesting/testing1610/v0_0.01/nu_0.1/gamma_0.1/permult_2.0/line_0.0/cell_0000004000.vtp"/>
        <Element index="41" value="/home/cpsmth/s01sh3/Documents/Hybrid_nontesting/testing1610/v0_0.01/nu_0.1/gamma_0.1/permult_2.0/line_0.0/cell_0000004100.vtp"/>
        <Element index="42" value="/home/cpsmth/s01sh3/Documents/Hybrid_nontesting/testing1610/v0_0.01/nu_0.1/gamma_0.1/permult_2.0/line_0.0/cell_0000004200.vtp"/>
        <Element index="43" value="/home/cpsmth/s01sh3/Documents/Hybrid_nontesting/testing1610/v0_0.01/nu_0.1/gamma_0.1/permult_2.0/line_0.0/cell_0000004300.vtp"/>
        <Element index="44" value="/home/cpsmth/s01sh3/Documents/Hybrid_nontesting/testing1610/v0_0.01/nu_0.1/gamma_0.1/permult_2.0/line_0.0/cell_0000004400.vtp"/>
        <Element index="45" value="/home/cpsmth/s01sh3/Documents/Hybrid_nontesting/testing1610/v0_0.01/nu_0.1/gamma_0.1/permult_2.0/line_0.0/cell_0000004500.vtp"/>
        <Element index="46" value="/home/cpsmth/s01sh3/Documents/Hybrid_nontesting/testing1610/v0_0.01/nu_0.1/gamma_0.1/permult_2.0/line_0.0/cell_0000004600.vtp"/>
        <Element index="47" value="/home/cpsmth/s01sh3/Documents/Hybrid_nontesting/testing1610/v0_0.01/nu_0.1/gamma_0.1/permult_2.0/line_0.0/cell_0000004700.vtp"/>
        <Element index="48" value="/home/cpsmth/s01sh3/Documents/Hybrid_nontesting/testing1610/v0_0.01/nu_0.1/gamma_0.1/permult_2.0/line_0.0/cell_0000004800.vtp"/>
        <Element index="49" value="/home/cpsmth/s01sh3/Documents/Hybrid_nontesting/testing1610/v0_0.01/nu_0.1/gamma_0.1/permult_2.0/line_0.0/cell_0000004900.vtp"/>
        <Element index="50" value="/home/cpsmth/s01sh3/Documents/Hybrid_nontesting/testing1610/v0_0.01/nu_0.1/gamma_0.1/permult_2.0/line_0.0/cell_0000005000.vtp"/>
        <Element index="51" value="/home/cpsmth/s01sh3/Documents/Hybrid_nontesting/testing1610/v0_0.01/nu_0.1/gamma_0.1/permult_2.0/line_0.0/cell_0000005100.vtp"/>
        <Element index="52" value="/home/cpsmth/s01sh3/Documents/Hybrid_nontesting/testing1610/v0_0.01/nu_0.1/gamma_0.1/permult_2.0/line_0.0/cell_0000005200.vtp"/>
        <Element index="53" value="/home/cpsmth/s01sh3/Documents/Hybrid_nontesting/testing1610/v0_0.01/nu_0.1/gamma_0.1/permult_2.0/line_0.0/cell_0000005300.vtp"/>
        <Element index="54" value="/home/cpsmth/s01sh3/Documents/Hybrid_nontesting/testing1610/v0_0.01/nu_0.1/gamma_0.1/permult_2.0/line_0.0/cell_0000005400.vtp"/>
        <Element index="55" value="/home/cpsmth/s01sh3/Documents/Hybrid_nontesting/testing1610/v0_0.01/nu_0.1/gamma_0.1/permult_2.0/line_0.0/cell_0000005500.vtp"/>
        <Element index="56" value="/home/cpsmth/s01sh3/Documents/Hybrid_nontesting/testing1610/v0_0.01/nu_0.1/gamma_0.1/permult_2.0/line_0.0/cell_0000005600.vtp"/>
        <Element index="57" value="/home/cpsmth/s01sh3/Documents/Hybrid_nontesting/testing1610/v0_0.01/nu_0.1/gamma_0.1/permult_2.0/line_0.0/cell_0000005700.vtp"/>
        <Element index="58" value="/home/cpsmth/s01sh3/Documents/Hybrid_nontesting/testing1610/v0_0.01/nu_0.1/gamma_0.1/permult_2.0/line_0.0/cell_0000005800.vtp"/>
        <Element index="59" value="/home/cpsmth/s01sh3/Documents/Hybrid_nontesting/testing1610/v0_0.01/nu_0.1/gamma_0.1/permult_2.0/line_0.0/cell_0000005900.vtp"/>
[truncated: 211,795 more chars]
