# Supplementary material for: Active Vertex Model for cell-resolution description of epithelial tissue mechanics
Source: PLoS Comput Biol. 2017 Jun 30;13(6):e1005569. doi: 10.1371/journal.pcbi.1005569 (PMC5493290; doi:10.1371/journal.pcbi.1005569)
Supplement: S1 Dataset — (ZIP) [file pcbi.1005569.s020.zip › data_scripts_configuration/Figure06/Fig6b/epi_phi1.0_boundary]

#
0 1000 1001
1 1001 1002
2 1002 1003
3 1003 1004
4 1004 1005
5 1005 1006
6 1006 1007
7 1007 1008
8 1008 1009
9 1009 1010
10 1010 1011
11 1011 1012
12 1012 1013
13 1013 1014
14 1014 1015
15 1015 1016
16 1016 1017
17 1017 1018
18 1018 1019
19 1019 1020
20 1020 1021
21 1021 1022
22 1022 1023
23 1023 1024
24 1024 1025
25 1025 1026
26 1026 1027
27 1027 1028
28 1028 1029
29 1029 1030
30 1030 1031
31 1031 1032
32 1032 1033
33 1033 1034
34 1034 1035
35 1035 1036
36 1036 1037
37 1037 1038
38 1038 1039
39 1039 1040
40 1040 1041
41 1041 1042
42 1042 1043
43 1043 1044
44 1044 1045
45 1045 1046
46 1046 1047
47 1047 1048
48 1048 1049
49 1049 1050
50 1050 1051
51 1051 1052
52 1052 1053
53 1053 1054
54 1054 1055
55 1055 1056
56 1056 1057
57 1057 1058
58 1058 1059
59 1059 1060
60 1060 1061
61 1061 1062
62 1062 1063
63 1063 1064
64 1064 1065
65 1065 1066
66 1066 1067
67 1067 1068
68 1068 1069
69 1069 1070
70 1070 1071
71 1071 1072
72 1072 1073
73 1073 1074
74 1074 1075
75 1075 1076
76 1076 1077
77 1077 1078
78 1078 1079
79 1079 1080
80 1080 1081
81 1081 1082
82 1082 1083
83 1083 1084
84 1084 1085
85 1085 1086
86 1086 1087
87 1087 1088
88 1088 1089
89 1089 1090
90 1090 1091
91 1091 1092
92 1092 1093
93 1093 1094
94 1094 1095
95 1095 1096
96 1096 1097
97 1097 1098
98 1098 1099
99 1099 1100
100 1100 1101
101 1101 1102
102 1102 1103
103 1103 1104
104 1104 1105
105 1105 1106
106 1106 1107
107 1107 1108
108 1108 1109
109 1109 1110
110 1110 1111
111 1111 1112
112 1112 1113
113 1113 1114
114 1114 1115
115 1115 1116
116 1116 1117
117 1117 1118
118 1118 1000
