# Supplementary material for: Active Vertex Model for cell-resolution description of epithelial tissue mechanics
Source: PLoS Comput Biol. 2017 Jun 30;13(6):e1005569. doi: 10.1371/journal.pcbi.1005569 (PMC5493290; doi:10.1371/journal.pcbi.1005569)
Supplement: S1 Dataset — (ZIP) [file pcbi.1005569.s020.zip › data_scripts_configuration/Figure06/Fig6b/epithelial_equilini_boundary_phi1.0.dat]

keys: id type radius x y z vx vy vz nx ny nz nvx nvy nvz area boundary
0 1 0.93949 -3.7514669962e+00 2.3408989732e+01 0.0000000000e+00 -2.5540105e-04 -6.9817018e-04 0.0000000e+00 -0.837494 -0.546447 0.000000 0.000000 0.000000 1.000000 3.141592	0
1 1 0.88006 1.6825064792e+01 6.6626561916e+00 0.0000000000e+00 -8.0684306e-04 -1.7393478e-03 0.0000000e+00 -0.113363 -0.993554 0.000000 0.000000 0.000000 1.000000 3.141592	0
2 1 0.99365 4.1752639310e+00 -2.2592827262e+01 0.0000000000e+00 6.6528755e-04 -1.3901038e-04 0.0000000e+00 0.978682 -0.205383 0.000000 0.000000 0.000000 1.000000 3.141592	0
3 1 0.92264 1.2772145704e+01 -2.7145078918e+01 0.0000000000e+00 -1.9575748e-05 -3.4283798e-05 0.0000000e+00 -0.200850 -0.979622 0.000000 0.000000 0.000000 1.000000 3.141592	0
4 1 1.02106 4.6085705977e+00 -2.7497000295e+01 0.0000000000e+00 3.8954409e-04 -1.8617697e-05 0.0000000e+00 -0.193335 -0.981133 0.000000 0.000000 0.000000 1.000000 3.141592	0
5 1 0.90079 6.8717983888e+00 -1.0644472481e+01 0.0000000000e+00 1.2530196e-04 -3.9313343e-04 0.0000000e+00 0.232241 -0.972658 0.000000 0.000000 0.000000 1.000000 3.141592	0
6 1 0.95909 1.9917758833e+01 -6.4242694032e+00 0.0000000000e+00 -1.4738432e-03 2.9185952e-04 0.0000000e+00 -0.135640 0.990758 0.000000 0.000000 0.000000 1.000000 3.141592	0
7 1 1.05802 -1.7311834346e+01 1.5121218144e+01 0.0000000000e+00 -3.8196984e-04 -6.7803216e-04 0.0000000e+00 -0.208951 0.977926 0.000000 0.000000 0.000000 1.000000 3.141592	0
8 1 0.86429 -1.6173879452e+01 1.6537809212e+01 0.0000000000e+00 -6.9796367e-04 -3.2565657e-04 0.0000000e+00 0.772114 0.635484 0.000000 0.000000 0.000000 1.000000 3.141592	0
9 1 0.90964 2.2580443161e+00 -1.4510675152e+01 0.0000000000e+00 3.8053498e-04 -3.4468720e-04 0.0000000e+00 0.940587 -0.339554 0.000000 0.000000 0.000000 1.000000 3.141592	0
10 1 1.09432 -2.6367228178e+00 -1.8931199626e+01 0.0000000000e+00 9.3227499e-04 -4.1406516e-04 0.0000000e+00 -0.367437 0.930048 0.000000 0.000000 0.000000 1.000000 3.141592	0
11 1 1.04898 -8.1947696008e+00 8.8249365973e+00 0.0000000000e+00 5.3227105e-05 -7.8665520e-04 0.0000000e+00 -0.689008 0.724754 0.000000 0.000000 0.000000 1.000000 3.141592	0
12 1 0.88681 5.0264758177e-01 -1.4361649259e+01 0.0000000000e+00 3.8154460e-04 -3.6505849e-04 0.0000000e+00 0.593216 -0.805043 0.000000 0.000000 0.000000 1.000000 3.141592	0
13 1 1.14997 1.8649598255e+01 3.5251326651e+00 0.0000000000e+00 4.3604695e-03 2.3135942e-03 0.0000000e+00 -0.986016 0.166650 0.000000 0.000000 0.000000 1.000000 3.141592	0
14 1 0.86509 -1.1034360948e+00 2.9846388746e+01 0.0000000000e+00 -1.1826853e-03 -7.6202523e-04 0.0000000e+00 -0.907003 -0.421124 0.000000 0.000000 0.000000 1.000000 3.141592	0
15 1 0.92391 -1.8276224725e+01 2.0185621448e+01 0.0000000000e+00 -1.9127293e-04 -9.7029643e-05 0.0000000e+00 -0.665752 0.746173 0.000000 0.000000 0.000000 1.000000 3.141592	0
16 1 0.91878 -1.8113911994e+01 -5.4204811614e+00 0.0000000000e+00 5.8596716e-04 -6.4447159e-04 0.0000000e+00 -0.111127 0.993806 0.000000 0.000000 0.000000 1.000000 3.141592	0
17 1 1.00876 1.7955370035e+01 1.9786077865e-01 0.0000000000e+00 -2.4989950e-04 2.8379501e-03 0.0000000e+00 0.991224 -0.132194 0.000000 0.000000 0.000000 1.000000 3.141592	0
18 1 0.99227 2.2213019388e+01 -8.2183404674e+00 0.0000000000e+00 -1.1135668e-03 1.0611610e-04 0.0000000e+00 0.702078 0.712100 0.000000 0.000000 0.000000 1.000000 3.141592	0
19 1 0.97528 2.0436282713e+01 -1.9388042708e+01 0.0000000000e+00 1.0011921e-04 5.8049274e-05 0.0000000e+00 0.987140 0.159861 0.000000 0.000000 0.000000 1.000000 3.141592	0
20 1 1.05849 -1.4170273105e+01 -9.8932737025e+00 0.0000000000e+00 5.0390928e-04 -6.7697598e-04 0.0000000e+00 0.647432 -0.762123 0.000000 0.000000 0.000000 1.000000 3.141592	0
21 1 0.85201 2.7155325706e+01 -8.6391917819e+00 0.0000000000e+00 1.0873987e-05 4.8797392e-04 0.0000000e+00 0.523754 -0.851870 0.000000 0.000000 0.000000 1.000000 3.141592	0
22 1 1.04047 -1.5903702111e+01 1.0133394716e+01 0.0000000000e+00 -8.9805582e-05 -7.0811103e-04 0.0000000e+00 -0.505433 -0.862866 0.000000 0.000000 0.000000 1.000000 3.141592	0
23 1 0.85665 -1.7118951603e+01 -1.0332051475e+01 0.0000000000e+00 5.6984257e-04 -5.9291405e-04 0.0000000e+00 0.659426 0.751770 0.000000 0.000000 0.000000 1.000000 3.141592	0
24 1 0.96491 9.6956880341e+00 -7.0519258331e+00 0.0000000000e+00 9.8956920e-05 -2.6746873e-04 0.0000000e+00 0.325016 -0.945709 0.000000 0.000000 0.000000 1.000000 3.141592	0
25 1 0.94000 1.8179759974e+01 -1.0660383692e+01 0.0000000000e+00 -3.8672072e-04 1.8343269e-04 0.0000000e+00 0.900708 -0.434426 0.000000 0.000000 0.000000 1.000000 3.141592	0
26 1 0.90639 2.8294200176e+01 -9.9415700570e+00 0.0000000000e+00 -4.4583194e-06 8.2551328e-05 0.0000000e+00 0.900982 0.433857 0.000000 0.000000 0.000000 1.000000 3.141592	0
27 1 0.95163 -1.3354845866e+01 -1.5407690189e+01 0.0000000000e+00 -2.2189974e-05 -7.9229664e-04 0.0000000e+00 -0.864117 -0.503292 0.000000 0.000000 0.000000 1.000000 3.141592	0
28 1 0.95287 -1.6223967778e+01 2.5085456906e+01 0.0000000000e+00 6.7556404e-06 -1.4982271e-06 0.0000000e+00 -0.610656 0.791896 0.000000 0.000000 0.000000 1.000000 3.141592	0
29 1 1.05765 -7.0924036028e+00 5.9644856376e+00 0.0000000000e+00 1.3046109e-04 -9.0256685e-04 0.0000000e+00 0.537606 -0.843196 0.000000 0.000000 0.000000 1.000000 3.141592	0
30 1 1.14413 -1.2799340528e+01 -1.3651095850e+01 0.0000000000e+00 2.0475988e-04 -7.5996208e-04 0.0000000e+00 0.692413 0.721501 0.000000 0.000000 0.000000 1.000000 3.141592	0
31 1 0.85526 -1.4611923925e+01 2.2771049814e+01 0.0000000000e+00 -1.4773263e-04 -2.1733361e-04 0.0000000e+00 -0.060999 -0.998138 0.000000 0.000000 0.000000 1.000000 3.141592	0
32 1 0.92450 1.2910143247e+01 2.1252058163e+01 0.0000000000e+00 -8.0608790e-04 1.9180544e-04 0.0000000e+00 0.923695 -0.383128 0.000000 0.000000 0.000000 1.000000 3.141592	0
33 1 1.03375 -9.5916222296e+00 1.6465410559e+01 0.0000000000e+00 -3.2670305e-04 -8.5458502e-04 0.0000000e+00 0.491359 -0.870957 0.000000 0.000000 0.000000 1.000000 3.141592	0
34 1 0.90350 5.0663494016e+00 8.5786336365e+00 0.0000000000e+00 8.4468880e-05 -3.2171861e-06 0.0000000e+00 0.830752 0.556642 0.000000 0.000000 0.000000 1.000000 3.141592	0
35 1 1.10142 9.3903616795e-01 1.3497499397e+01 0.0000000000e+00 5.1518189e-05 -4.5239142e-04 0.0000000e+00 0.431378 0.902171 0.000000 0.000000 0.000000 1.000000 3.141592	0
36 1 1.08625 -1.8167354223e-01 -1.2671965486e+01 0.0000000000e+00 2.9630945e-04 -3.7347669e-04 0.0000000e+00 0.043813 -0.999040 0.000000 0.000000 0.000000 1.000000 3.141592	0
37 1 1.12543 2.9679558861e+01 -8.8248457909e-01 0.0000000000e+00 4.6192468e-04 7.8918401e-04 0.0000000e+00 0.021463 0.999770 0.000000 0.000000 0.000000 1.000000 3.141592	0
38 1 0.96911 1.4596573386e+01 -2.4357965361e+01 0.0000000000e+00 2.7693437e-04 -3.9438215e-04 0.0000000e+00 -0.649154 -0.760657 0.000000 0.000000 0.000000 1.000000 3.141592	0
39 1 1.10626 -1.6507792517e+01 -2.4627900540e+01 0.0000000000e+00 9.4791074e-04 -7.2979214e-04 0.0000000e+00 -0.634243 0.773134 0.000000 0.000000 0.000000 1.000000 3.141592	0
40 1 0.98557 -1.6845346096e+01 3.8807324837e+00 0.0000000000e+00 3.9461113e-05 -7.0953886e-04 0.0000000e+00 -0.033026 -0.999454 0.000000 0.000000 0.000000 1.000000 3.141592	0
41 1 0.99823 -1.1755173163e+01 -2.5586889187e+01 0.0000000000e+00 8.7188010e-04 -4.6905202e-05 0.0000000e+00 0.983285 0.182071 0.000000 0.000000 0.000000 1.000000 3.141592	0
42 1 1.00840 7.1618781168e+00 -2.2604499567e+00 0.0000000000e+00 -1.1015526e-04 -6.7868916e-04 0.0000000e+00 0.988555 0.150860 0.000000 0.000000 0.000000 1.000000 3.141592	0
43 1 1.10230 -9.1873232149e+00 4.9899950966e+00 0.0000000000e+00 2.6787138e-04 -8.5134277e-04 0.0000000e+00 0.993087 -0.117381 0.000000 0.000000 0.000000 1.000000 3.141592	0
44 1 1.05035 1.6245057268e+01 -1.8678847902e+01 0.0000000000e+00 3.8933040e-04 7.9244119e-05 0.0000000e+00 -0.999925 0.012217 0.000000 0.000000 0.000000 1.000000 3.141592	0
45 1 1.03349 -1.2644964423e+01 1.5518569316e+01 0.0000000000e+00 -4.4762742e-04 -6.7911727e-04 0.0000000e+00 0.433359 -0.901221 0.000000 0.000000 0.000000 1.000000 3.141592	0
46 1 1.10030 -2.9611674543e+01 2.6119837329e+00 0.0000000000e+00 3.5435774e-05 -5.6512840e-04 0.0000000e+00 0.993007 -0.118052 0.000000 0.000000 0.000000 1.000000 3.141592	0
47 1 0.99308 -3.8547298772e+00 -2.3535446192e+01 0.0000000000e+00 1.0391335e-03 -2.9439326e-04 0.0000000e+00 -0.206711 -0.978402 0.000000 0.000000 0.000000 1.000000 3.141592	0
48 1 1.13884 -1.9960705851e+01 -2.8437647998e+00 0.0000000000e+00 5.1681438e-04 -6.9136778e-04 0.0000000e+00 -0.776408 0.630231 0.000000 0.000000 0.000000 1.000000 3.141592	0
49 1 1.12641 -8.8473620643e+00 -1.8089868981e+01 0.0000000000e+00 2.5022252e-04 -2.9674980e-05 0.0000000e+00 -0.835964 -0.548784 0.000000 0.000000 0.000000 1.000000 3.141592	0
50 1 1.03918 -1.5876671411e+01 1.1948946840e+01 0.0000000000e+00 -8.7049657e-05 -6.5675348e-04 0.0000000e+00 0.720780 -0.693164 0.000000 0.000000 0.000000 1.000000 3.141592	0
51 1 1.11863 1.2410927740e+01 1.3549990856e+01 0.0000000000e+00 -2.3584069e-04 3.7778645e-05 0.0000000e+00 0.968631 -0.248502 0.000000 0.000000 0.000000 1.000000 3.141592	0
52 1 0.89960 2.7616753646e+01 -1.1573946962e+01 0.0000000000e+00 -1.5476659e-05 3.0640819e-05 0.0000000e+00 0.785755 -0.618537 0.000000 0.000000 0.000000 1.000000 3.141592	0
53 1 1.00751 4.2489508563e+00 -1.1645465039e+01 0.0000000000e+00 1.2966667e-04 -3.8176743e-04 0.0000000e+00 -0.563454 -0.826148 0.000000 0.000000 0.000000 1.000000 3.141592	0
54 1 1.12004 2.5714624831e+01 -1.4594655325e+01 0.0000000000e+00 -6.0743433e-06 3.5325718e-05 0.0000000e+00 0.892820 0.450413 0.000000 0.000000 0.000000 1.000000 3.141592	0
55 1 1.05956 2.3468503310e+01 -1.8120379383e+01 0.0000000000e+00 3.9276417e-05 4.9047713e-05 0.0000000e+00 0.403732 -0.914877 0.000000 0.000000 0.000000 1.000000 3.141592	0
56 1 1.09934 3.1339753189e+00 3.7698558011e+00 0.0000000000e+00 1.3011898e-04 -3.6734756e-05 0.0000000e+00 0.943095 -0.332523 0.000000 0.000000 0.000000 1.000000 3.141592	0
57 1 0.99129 -1.2767066717e+01 -8.6949241676e+00 0.0000000000e+00 4.7160293e-04 -7.6672559e-04 0.0000000e+00 0.851326 0.524637 0.000000 0.000000 0.000000 1.000000 3.141592	0
58 1 0.94363 -1.7980159762e+00 -2.0647500976e+01 0.0000000000e+00 9.0139983e-04 -3.4899882e-04 0.0000000e+00 -0.875185 -0.483788 0.000000 0.000000 0.000000 1.000000 3.141592	0
59 1 0.92485 9.4624139925e+00 -2.8362141439e+01 0.0000000000e+00 7.1601017e-05 9.4012872e-06 0.0000000e+00 0.491882 0.870662 0.000000 0.000000 0.000000 1.000000 3.141592	0
60 1 0.89816 1.6956629412e+01 1.3434719414e+01 0.0000000000e+00 -8.4991353e-04 -3.5064814e-05 0.0000000e+00 -0.147535 0.989057 0.000000 0.000000 0.000000 1.000000 3.141592	0
61 1 1.12623 1.8496046695e+01 7.2652900304e+00 0.0000000000e+00 -1.0132759e-04 -2.0994459e-03 0.0000000e+00 -0.370715 0.928747 0.000000 0.000000 0.000000 1.000000 3.141592	0
62 1 1.06578 -6.7360156337e+00 2.4185509084e+01 0.0000000000e+00 -5.8835326e-04 -7.6117288e-04 0.0000000e+00 -0.024029 -0.999711 0.000000 0.000000 0.000000 1.000000 3.141592	0
63 1 1.01156 -2.4104729584e+01 1.0131687735e+01 0.0000000000e+00 -1.3268794e-04 -5.7780799e-04 0.0000000e+00 0.899332 0.437266 0.000000 0.000000 0.000000 1.000000 3.141592	0
64 1 1.03604 -5.5293704932e+00 1.3067273887e+01 0.0000000000e+00 4.4089477e-05 -8.1601234e-04 0.0000000e+00 -0.202548 0.979272 0.000000 0.000000 0.000000 1.000000 3.141592	0
65 1 0.91408 -9.8006714092e+00 1.1419900428e+01 0.0000000000e+00 -7.1219807e-05 -7.5912895e-04 0.0000000e+00 -0.513021 -0.858376 0.000000 0.000000 0.000000 1.000000 3.141592	0
66 1 0.89719 1.1035387349e+01 1.8477190440e+01 0.0000000000e+00 -7.0766748e-04 7.3832528e-04 0.0000000e+00 -0.286167 -0.958180 0.000000 0.000000 0.000000 1.000000 3.141592	0
67 1 0.93791 -1.1418115581e+00 -1.0916888073e+01 0.0000000000e+00 9.5495989e-05 -4.7987186e-04 0.0000000e+00 0.952809 0.303570 0.000000 0.000000 0.000000 1.000000 3.141592	0
68 1 0.86811 1.1261121276e+01 3.5768521012e+00 0.0000000000e+00 -1.1819548e-03 2.9215505e-04 0.0000000e+00 -0.992606 0.121379 0.000000 0.000000 0.000000 1.000000 3.141592	0
69 1 0.91243 -2.5409239483e+00 2.6389193382e+01 0.0000000000e+00 -1.0768156e-03 -7.8514757e-04 0.0000000e+00 0.890378 -0.455222 0.000000 0.000000 0.000000 1.000000 3.141592	0
70 1 0.93508 4.4152119259e+00 -4.9817186555e+00 0.0000000000e+00 2.0650877e-04 -4.4204673e-04 0.0000000e+00 -0.633871 0.773439 0.000000 0.000000 0.000000 1.000000 3.141592	0
71 1 1.10634 -5.3514050852e-01 -6.4349107562e+00 0.0000000000e+00 8.8436067e-04 -4.9360836e-04 0.0000000e+00 -0.905566 -0.424205 0.000000 0.000000 0.000000 1.000000 3.141592	0
72 1 0.88520 8.3798591394e+00 -2.7230604071e+01 0.0000000000e+00 2.6559320e-04 -3.9948676e-05 0.0000000e+00 0.938841 -0.344350 0.000000 0.000000 0.000000 1.000000 3.141592	0
73 1 0.87586 -2.9655148445e+00 1.8987101765e+01 0.0000000000e+00 -1.8076236e-04 -5.5760107e-04 0.0000000e+00 0.931357 -0.364108 0.000000 0.000000 0.000000 1.000000 3.141592	0
74 1 1.09888 2.5478474710e+01 -1.1903271843e+01 0.0000000000e+00 -1.6809625e-04 5.2404627e-04 0.0000000e+00 -0.148058 0.988979 0.000000 0.000000 0.000000 1.000000 3.141592	0
75 1 0.85026 2.3959295598e+01 -4.4094314572e+00 0.0000000000e+00 -5.2776946e-04 -2.3039819e-03 0.0000000e+00 -0.955013 -0.296563 0.000000 0.000000 0.000000 1.000000 3.141592	0
76 1 1.03849 -1.0173405275e+01 3.1507397524e+00 0.0000000000e+00 2.4877505e-04 -8.1431564e-04 0.0000000e+00 0.999999 -0.001591 0.000000 0.000000 0.000000 1.000000 3.141592	0
77 1 0.98962 8.4057199366e+00 1.5061194765e+00 0.0000000000e+00 -4.3735345e-04 -3.7454942e-04 0.0000000e+00 -0.866661 -0.498898 0.000000 0.000000 0.000000 1.000000 3.141592	0
78 1 0.88692 -2.2165861432e+01 -4.9695987505e+00 0.0000000000e+00 9.6285555e-04 -5.5695990e-04 0.0000000e+00 0.306737 -0.951794 0.000000 0.000000 0.000000 1.000000 3.141592	0
79 1 0.89294 2.2831652307e+01 -1.0141251780e+01 0.0000000000e+00 -2.5108169e-04 8.4082702e-04 0.0000000e+00 0.790812 0.612060 0.000000 0.000000 0.000000 1.000000 3.141592	0
80 1 0.92499 1.8131408987e+01 1.4460054348e+01 0.0000000000e+00 6.2215279e-04 -1.0341061e-03 0.0000000e+00 0.111554 0.993758 0.000000 0.000000 0.000000 1.000000 3.141592	0
81 1 1.13338 1.1137483956e+01 2.0382665050e+01 0.0000000000e+00 -7.1295581e-04 3.5673456e-04 0.0000000e+00 0.751830 0.659357 0.000000 0.000000 0.000000 1.000000 3.141592	0
82 1 1.04478 -1.7670289957e+01 1.7079106728e+01 0.0000000000e+00 -1.0228979e-03 -7.6267455e-04 0.0000000e+00 -0.936426 -0.350864 0.000000 0.000000 0.000000 1.000000 3.141592	0
83 1 1.11001 2.3913472599e+00 -1.1448717980e+01 0.0000000000e+00 6.8854486e-05 -4.3853298e-04 0.0000000e+00 -0.981420 -0.191870 0.000000 0.000000 0.000000 1.000000 3.141592	0
84 1 0.97363 -1.4335054652e+01 1.1110045893e+01 0.0000000000e+00 -1.1698603e-04 -7.4538064e-04 0.0000000e+00 -0.689804 0.723996 0.000000 0.000000 0.000000 1.000000 3.141592	0
85 1 1.04147 1.4633831169e+01 -2.3253483377e+00 0.0000000000e+00 3.4396374e-04 6.8187877e-04 0.0000000e+00 0.287978 0.957637 0.000000 0.000000 0.000000 1.000000 3.141592	0
86 1 0.99775 -1.9871131169e+00 2.4763696447e+00 0.0000000000e+00 2.0661820e-04 -6.4211491e-04 0.0000000e+00 -0.796442 0.604714 0.000000 0.000000 0.000000 1.000000 3.141592	0
87 1 1.08319 -1.7665991933e+01 1.1106537389e+01 0.0000000000e+00 -1.0576061e-04 -7.0542346e-04 0.0000000e+00 -0.250363 0.968152 0.000000 0.000000 0.000000 1.000000 3.141592	0
88 1 0.88766 2.5260139154e+00 -6.5618882094e+00 0.0000000000e+00 1.3222073e-04 -6.3787658e-04 0.0000000e+00 0.862172 0.506616 0.000000 0.000000 0.000000 1.000000 3.141592	0
89 1 0.89660 2.3642753252e+01 -1.1704896203e+01 0.0000000000e+00 -1.4670374e-04 5.4574424e-04 0.0000000e+00 -0.974762 0.223245 0.000000 0.000000 0.000000 1.000000 3.141592	0
90 1 1.11220 -1.7357089986e+01 7.1739986645e+00 0.0000000000e+00 -2.4993164e-05 -7.4773760e-04 0.0000000e+00 0.986154 0.165830 0.000000 0.000000 0.000000 1.000000 3.141592	0
91 1 1.12340 1.4765213207e+00 -1.4777536010e+00 0.0000000000e+00 3.9399361e-04 -9.8613899e-05 0.0000000e+00 0.999816 -0.019189 0.000000 0.000000 0.000000 1.000000 3.141592	0
92 1 0.90164 -3.2855039415e+00 2.4910379671e+01 0.0000000000e+00 -9.1868651e-04 -5.4851967e-04 0.0000000e+00 0.623694 0.781669 0.000000 0.000000 0.000000 1.000000 3.141592	0
93 1 1.10907 -2.8219908107e+01 -9.0789510663e+00 0.0000000000e+00 -4.1840791e-04 -1.1627130e-02 0.0000000e+00 0.944686 -0.327976 0.000000 0.000000 0.000000 1.000000 3.141592	0
94 1 1.11662 -1.8183494759e+01 -2.3377785290e+01 0.0000000000e+00 7.4707992e-04 -4.0451405e-04 0.0000000e+00 -0.860534 -0.509394 0.000000 0.000000 0.000000 1.000000 3.141592	0
95 1 0.97894 -8.7997692480e+00 2.0269172592e+01 0.0000000000e+00 -3.7441313e-04 -9.0604634e-04 0.0000000e+00 0.126092 0.992019 0.000000 0.000000 0.000000 1.000000 3.141592	0
96 1 0.94425 -1.1838876013e+01 -2.7459017836e+01 0.0000000000e+00 8.6409766e-04 2.3273583e-05 0.0000000e+00 0.180632 0.983551 0.000000 0.000000 0.000000 1.000000 3.141592	0
97 1 0.88666 -1.0441443013e+01 1.3245872041e+01 0.0000000000e+00 -3.0081710e-04 -7.8612256e-04 0.0000000e+00 -0.752130 -0.659015 0.000000 0.000000 0.000000 1.000000 3.141592	0
98 1 0.88720 -2.0594681010e+01 -7.7552405175e+00 0.0000000000e+00 3.7380075e-04 -4.3796728e-04 0.0000000e+00 -0.012073 0.999927 0.000000 0.000000 0.000000 1.000000 3.141592	0
99 1 1.06715 -1.3317756426e+01 -2.6654701572e+01 0.0000000000e+00 8.2717396e-04 -9.2456045e-04 0.0000000e+00 -0.868809 -0.495147 0.000000 0.000000 0.000000 1.000000 3.141592	0
100 1 1.00429 4.4441420975e-01 2.4875263584e+01 0.0000000000e+00 -6.4886724e-04 -9.4147949e-04 0.0000000e+00 -0.577333 0.816509 0.000000 0.000000 0.000000 1.000000 3.141592	0
101 1 1.04156 -1.8642106098e+01 1.8489784589e+01 0.0000000000e+00 -2.5288586e-04 -6.1645693e-05 0.0000000e+00 0.888327 0.459211 0.000000 0.000000 0.000000 1.000000 3.141592	0
102 1 0.93573 -1.8805073257e+01 1.4060140736e+01 0.0000000000e+00 -2.8294672e-04 -8.5916938e-04 0.0000000e+00 -0.683806 0.729664 0.000000 0.000000 0.000000 1.000000 3.141592	0
103 1 0.86921 8.8576107720e+00 -2.2119212437e+00 0.0000000000e+00 -2.2215202e-04 -6.9307241e-04 0.0000000e+00 0.845874 -0.533383 0.000000 0.000000 0.000000 1.000000 3.141592	0
104 1 1.10974 4.6710235330e+00 4.9144588033e+00 0.0000000000e+00 1.2120473e-04 -2.2554215e-04 0.0000000e+00 -0.170080 -0.985430 0.000000 0.000000 0.000000 1.000000 3.141592	0
105 1 1.12666 1.5915656997e+01 2.3136820266e+01 0.0000000000e+00 5.0948149e-05 -2.8250474e-04 0.0000000e+00 0.288862 -0.957371 0.000000 0.000000 0.000000 1.000000 3.141592	0
106 1 0.85582 -2.5206281070e+01 -6.7034293462e+00 0.0000000000e+00 -2.8446430e-04 1.7527501e-03 0.0000000e+00 -0.982679 -0.185315 0.000000 0.000000 0.000000 1.000000 3.141592	0
107 1 1.09560 -5.0438249168e+00 -2.2737380699e+00 0.0000000000e+00 1.5927463e-03 -1.7360805e-03 0.0000000e+00 0.990118 -0.140237 0.000000 0.000000 0.000000 1.000000 3.141592	0
108 1 0.86208 8.4516888248e-01 -2.2240387797e+01 0.0000000000e+00 8.4226075e-04 -1.7093496e-04 0.0000000e+00 0.327243 0.944940 0.000000 0.000000 0.000000 1.000000 3.141592	0
109 1 0.86819 -4.2595889955e+00 5.0076227064e+00 0.0000000000e+00 1.0985054e-04 -9.4118601e-04 0.0000000e+00 0.933242 0.359247 0.000000 0.000000 0.000000 1.000000 3.141592	0
110 1 1.03015 2.2722195532e+01 1.6431788995e+01 0.0000000000e+00 5.4209212e-05 1.8129733e-04 0.0000000e+00 -0.162042 0.986784 0.000000 0.000000 0.000000 1.000000 3.141592	0
111 1 1.02697 3.8714661952e+00 -2.5764147882e+01 0.0000000000e+00 5.5213352e-04 -1.0579992e-04 0.0000000e+00 -0.405502 0.914094 0.000000 0.000000 0.000000 1.000000 3.141592	0
112 1 0.93700 -2.4140727065e+00 1.2452022748e+01 0.0000000000e+00 9.1888121e-05 -7.2943582e-04 0.0000000e+00 -0.913125 -0.407679 0.000000 0.000000 0.000000 1.000000 3.141592	0
113 1 0.88233 -8.6778185254e+00 2.1986062617e+01 0.0000000000e+00 -3.9059726e-04 -8.7186156e-04 0.0000000e+00 -0.990855 0.134932 0.000000 0.000000 0.000000 1.000000 3.141592	0
114 1 1.09646 2.5562586528e+01 1.4821113081e+01 0.0000000000e+00 -4.6166667e-05 3.7818127e-05 0.0000000e+00 -0.871690 -0.490058 0.000000 0.000000 0.000000 1.000000 3.141592	0
115 1 0.87762 -8.0009464629e+00 2.5522367443e+01 0.0000000000e+00 -5.9729697e-04 -6.1347964e-04 0.0000000e+00 0.998495 0.054846 0.000000 0.000000 0.000000 1.000000 3.141592	0
116 1 0.95862 4.7162492206e-01 9.9692671811e+00 0.0000000000e+00 1.1866024e-04 -3.4705606e-04 0.0000000e+00 -0.453181 -0.891418 0.000000 0.000000 0.000000 1.000000 3.141592	0
117 1 1.02394 2.3659135924e+01 1.4832275349e+01 0.0000000000e+00 -2.0285565e-04 1.1613523e-04 0.0000000e+00 0.008705 0.999962 0.000000 0.000000 0.000000 1.000000 3.141592	0
118 1 0.91539 1.9912441426e+01 -1.4464049672e+01 0.0000000000e+00 1.3014176e-04 1.0438259e-04 0.0000000e+00 -0.105279 -0.994443 0.000000 0.000000 0.000000 1.000000 3.141592	0
119 1 0.88230 9.9499041848e+00 -1.0997315323e+00 0.0000000000e+00 -2.9419516e-04 -9.0281151e-04 0.0000000e+00 -0.973843 -0.227222 0.000000 0.000000 0.000000 1.000000 3.141592	0
120 1 1.02183 -1.4402223892e+01 -7.8705246412e+00 0.0000000000e+00 5.6543360e-04 -6.2988860e-04 0.0000000e+00 0.311652 -0.950196 0.000000 0.000000 0.000000 1.000000 3.141592	0
121 1 0.97592 -2.7767341578e+01 -1.1073831806e+01 0.0000000000e+00 9.3546546e-04 -3.3234346e-03 0.0000000e+00 -0.743574 0.668654 0.000000 0.000000 0.000000 1.000000 3.141592	0
122 1 1.14989 2.5743571503e+01 -3.6156461121e+00 0.0000000000e+00 -5.2165592e-04 1.8563727e-03 0.0000000e+00 -0.539785 -0.841803 0.000000 0.000000 0.000000 1.000000 3.141592	0
123 1 1.00472 1.7736660183e+01 -2.3943028399e+01 0.0000000000e+00 5.1093691e-05 5.6402208e-05 0.0000000e+00 -0.831263 0.555879 0.000000 0.000000 0.000000 1.000000 3.141592	0
124 1 0.86916 2.8130517872e+01 -1.6399097649e+00 0.0000000000e+00 1.1272724e-02 -1.3144613e-02 0.0000000e+00 -0.286916 -0.957956 0.000000 0.000000 0.000000 1.000000 3.141592	0
125 1 0.91613 4.5614408638e+00 -1.9550976836e+01 0.0000000000e+00 6.2914257e-04 -1.7973625e-04 0.0000000e+00 0.061237 -0.998123 0.000000 0.000000 0.000000 1.000000 3.141592	0
126 1 1.03040 2.1785105493e+01 -1.4664638352e+01 0.0000000000e+00 9.0677155e-05 2.1537896e-04 0.0000000e+00 0.805232 -0.592960 0.000000 0.000000 0.000000 1.000000 3.141592	0
127 1 0.98981 1.9703595147e+01 -1.7670581964e+01 0.0000000000e+00 1.5678835e-04 7.8453689e-05 0.0000000e+00 0.263233 0.964732 0.000000 0.000000 0.000000 1.000000 3.141592	0
128 1 0.96310 7.9235471843e+00 5.0813809212e+00 0.0000000000e+00 -3.1286841e-04 -5.5054648e-05 0.0000000e+00 0.376159 -0.926555 0.000000 0.000000 0.000000 1.000000 3.141592	0
129 1 1.13625 1.1619729214e+01 -1.9898630903e+01 0.0000000000e+00 4.2933967e-04 -1.2632305e-04 0.0000000e+00 -0.379227 -0.925304 0.000000 0.000000 0.000000 1.000000 3.141592	0
130 1 0.88931 -1.6995029279e+01 1.8903992329e+01 0.0000000000e+00 -2.8300866e-04 -2.7485334e-04 0.0000000e+00 0.187332 0.982297 0.000000 0.000000 0.000000 1.000000 3.141592	0
131 1 1.09751 -4.9642837230e+00 8.2141398549e+00 0.0000000000e+00 8.6300201e-05 -7.9171406e-04 0.0000000e+00 -0.478639 0.878012 0.000000 0.000000 0.000000 1.000000 3.141592	0
132 1 1.12800 -2.6417446478e+01 2.7566372487e-01 0.0000000000e+00 -1.1223413e-04 -8.0656189e-04 0.0000000e+00 0.630620 -0.776092 0.000000 0.000000 0.000000 1.000000 3.141592	0
133 1 1.08048 8.2839742306e+00 -5.2317237115e-01 0.0000000000e+00 -2.7658750e-04 -6.7598937e-04 0.0000000e+00 0.196145 -0.980575 0.000000 0.000000 0.000000 1.000000 3.141592	0
134 1 1.10036 7.4505897786e+00 -5.5850925045e+00 0.0000000000e+00 2.4594032e-04 -6.0784204e-04 0.0000000e+00 -0.912983 -0.407998 0.000000 0.000000 0.000000 1.000000 3.141592	0
135 1 1.10858 9.8743974227e+00 2.2862452320e+01 0.0000000000e+00 -1.9521678e-03 3.9050534e-03 0.0000000e+00 -0.141492 -0.989939 0.000000 0.000000 0.000000 1.000000 3.141592	0
136 1 1.04870 9.1992806446e+00 -1.5163262636e+01 0.0000000000e+00 2.8652789e-04 -2.1877812e-04 0.0000000e+00 -0.611012 0.791621 0.000000 0.000000 0.000000 1.000000 3.141592	0
137 1 0.87788 3.2158226858e+00 -1.3128962293e+01 0.0000000000e+00 2.5105332e-04 -3.5418422e-04 0.0000000e+00 0.629906 -0.776672 0.000000 0.000000 0.000000 1.000000 3.141592	0
138 1 1.01143 1.4480429754e+01 -2.1750516330e+01 0.0000000000e+00 1.3911235e-04 3.9770977e-04 0.0000000e+00 -0.295266 0.955415 0.000000 0.000000 0.000000 1.000000 3.141592	0
139 1 0.96757 -2.1359762973e+01 -6.3239580756e+00 0.0000000000e+00 4.1563841e-04 -5.2459951e-04 0.0000000e+00 -0.778835 -0.627229 0.000000 0.000000 0.000000 1.000000 3.141592	0
140 1 0.90162 -1.0381862390e+01 -2.8199370713e+01 0.0000000000e+00 2.5938890e-04 -1.0780842e-04 0.0000000e+00 -0.738747 0.673983 0.000000 0.000000 0.000000 1.000000 3.141592	0
141 1 0.93825 -9.2022808580e+00 1.4566611103e+01 0.0000000000e+00 -4.5238635e-04 -7.8895140e-04 0.0000000e+00 0.711765 0.702417 0.000000 0.000000 0.000000 1.000000 3.141592	0
142 1 1.07586 -4.8556304978e+00 2.9275799027e+01 0.0000000000e+00 -8.2192064e-04 -2.6358083e-04 0.0000000e+00 0.923160 -0.384416 0.000000 0.000000 0.000000 1.000000 3.141592	0
143 1 1.11724 7.6007458874e+00 2.0631921694e+01 0.0000000000e+00 -1.1226046e-04 2.2334050e-03 0.0000000e+00 0.154630 -0.987972 0.000000 0.000000 0.000000 1.000000 3.141592	0
144 1 0.86365 3.9444905321e+00 1.1928240614e+00 0.0000000000e+00 2.0736609e-04 -4.9057226e-04 0.0000000e+00 -0.985452 0.169955 0.000000 0.000000 0.000000 1.000000 3.141592	0
145 1 0.87366 3.1273491507e+00 -2.4065289272e+01 0.0000000000e+00 6.6925772e-04 -1.3733123e-04 0.0000000e+00 -0.680423 -0.732820 0.000000 0.000000 0.000000 1.000000 3.141592	0
146 1 0.89619 -5.3541131905e+00 2.1034953374e+01 0.0000000000e+00 -4.6793427e-04 -8.3299490e-04 0.0000000e+00 -0.420488 -0.907298 0.000000 0.000000 0.000000 1.000000 3.141592	0
147 1 0.95366 9.3883178855e+00 -1.1785400825e+01 0.0000000000e+00 1.5777689e-04 -2.7068534e-04 0.0000000e+00 -0.871926 0.489637 0.000000 0.000000 0.000000 1.000000 3.141592	0
148 1 1.05075 9.1134292549e+00 -8.6610622186e+00 0.0000000000e+00 1.6449706e-04 -3.3799960e-04 0.0000000e+00 -0.057452 -0.998348 0.000000 0.000000 0.000000 1.000000 3.141592	0
149 1 0.95881 -1.1619042930e+01 2.2640106723e+01 0.0000000000e+00 -3.0157110e-04 -6.1835536e-04 0.0000000e+00 -0.446479 0.894794 0.000000 0.000000 0.000000 1.000000 3.141592	0
150 1 1.00243 8.0785231724e+00 -3.7926942404e+00 0.0000000000e+00 1.3076439e-04 -6.2650411e-04 0.0000000e+00 -0.957236 0.289307 0.000000 0.000000 0.000000 1.000000 3.141592	0
151 1 0.89517 2.0995529832e+01 1.6337818479e+01 0.0000000000e+00 2.5436807e-04 5.7510663e-04 0.0000000e+00 0.788961 -0.614444 0.000000 0.000000 0.000000 1.000000 3.141592	0
152 1 1.03836 1.9347026484e+00 5.2265139069e+00 0.0000000000e+00 5.1766846e-06 -1.9810314e-04 0.0000000e+00 0.383576 0.923509 0.000000 0.000000 0.000000 1.000000 3.141592	0
153 1 0.92313 1.6556950570e+01 2.4886721152e+01 0.0000000000e+00 4.5034841e-06 -3.6828044e-05 0.0000000e+00 -0.818288 0.574809 0.000000 0.000000 0.000000 1.000000 3.141592	0
154 1 0.91712 -1.0045757447e+01 -2.4957658943e+01 0.0000000000e+00 1.4304523e-03 -2.4701463e-04 0.0000000e+00 0.733131 0.680088 0.000000 0.000000 0.000000 1.000000 3.141592	0
155 1 1.04148 -3.1434670534e+00 8.7771746175e+00 0.0000000000e+00 1.1991953e-04 -7.0272076e-04 0.0000000e+00 -0.860699 0.509115 0.000000 0.000000 0.000000 1.000000 3.141592	0
156 1 1.08069 -2.3239509458e+01 -3.6174566408e+00 0.0000000000e+00 5.0206929e-04 -1.2578348e-03 0.0000000e+00 -0.966805 0.255516 0.000000 0.000000 0.000000 1.000000 3.141592	0
157 1 1.14552 -2.8178640444e+01 -4.1014678150e-01 0.0000000000e+00 1.0903313e-04 -1.6155478e-03 0.0000000e+00 0.720184 -0.693784 0.000000 0.000000 0.000000 1.000000 3.141592	0
158 1 1.13859 -2.0468460378e+01 1.4110384335e+01 0.0000000000e+00 -3.6438458e-04 -7.5152378e-04 0.0000000e+00 0.999946 0.010377 0.000000 0.000000 0.000000 1.000000 3.141592	0
159 1 0.94330 -4.3475557290e+00 -2.9729780478e+01 0.0000000000e+00 4.2955206e-05 -5.5459600e-06 0.0000000e+00 0.609095 0.793097 0.000000 0.000000 0.000000 1.000000 3.141592	0
160 1 0.96792 2.8301888861e+01 2.2993838787e+00 0.0000000000e+00 1.8165790e-03 -5.0471881e-03 0.0000000e+00 -0.786033 -0.618185 0.000000 0.000000 0.000000 1.000000 3.141592	0
161 1 1.10855 -1.7108924676e+00 2.8104098380e+01 0.0000000000e+00 -1.5072186e-03 -8.3217794e-04 0.0000000e+00 0.960454 0.278438 0.000000 0.000000 0.000000 1.000000 3.141592	0
162 1 1.04340 -5.5457394787e+00 -5.3518589400e+00 0.0000000000e+00 1.8929083e-04 -8.6504275e-04 0.0000000e+00 -0.222417 -0.974952 0.000000 0.000000 0.000000 1.000000 3.141592	0
163 1 1.05122 -9.6074774686e+00 -1.9980153336e+01 0.0000000000e+00 7.7391443e-04 -2.8801763e-04 0.0000000e+00 -0.864205 -0.503139 0.000000 0.000000 0.000000 1.000000 3.141592	0
164 1 0.95857 3.0658797069e+00 -1.6089104667e+01 0.0000000000e+00 4.9860796e-04 -2.7075276e-04 0.0000000e+00 0.634879 -0.772612 0.000000 0.000000 0.000000 1.000000 3.141592	0
165 1 1.04240 4.8749178016e+00 -1.6266237117e+01 0.0000000000e+00 4.8096459e-04 -2.3040132e-04 0.0000000e+00 -0.055520 -0.998458 0.000000 0.000000 0.000000 1.000000 3.141592	0
166 1 0.99108 2.2334623964e+01 -1.9793379579e+01 0.0000000000e+00 7.2907161e-05 4.8887510e-05 0.0000000e+00 0.999119 0.041976 0.000000 0.000000 0.000000 1.000000 3.141592	0
167 1 1.13984 1.6300932500e+01 -5.4115070632e+00 0.0000000000e+00 -1.7016331e-04 9.3852996e-04 0.0000000e+00 -0.911037 -0.412324 0.000000 0.000000 0.000000 1.000000 3.141592	0
168 1 1.14915 1.7668120915e+01 -1.7492540537e+01 0.0000000000e+00 2.3068213e-04 1.2774022e-04 0.0000000e+00 -0.023083 0.999734 0.000000 0.000000 0.000000 1.000000 3.141592	0
169 1 1.12944 -2.6525331605e+00 1.0676543665e+01 0.0000000000e+00 4.0985558e-05 -7.0574812e-04 0.0000000e+00 0.878230 0.478239 0.000000 0.000000 0.000000 1.000000 3.141592	0
170 1 0.88922 -7.5116553661e+00 2.7147496122e+01 0.0000000000e+00 -7.4505280e-04 -4.4205706e-04 0.0000000e+00 -0.016966 -0.999856 0.000000 0.000000 0.000000 1.000000 3.141592	0
171 1 0.87509 -7.2140833275e+00 2.2508321448e+01 0.0000000000e+00 -3.9893844e-04 -8.8034895e-04 0.0000000e+00 -0.518331 -0.855180 0.000000 0.000000 0.000000 1.000000 3.141592	0
172 1 1.03346 -2.2270439728e+00 2.2778125239e+01 0.0000000000e+00 -3.0070831e-04 -1.2978942e-03 0.0000000e+00 -0.854149 0.520028 0.000000 0.000000 0.000000 1.000000 3.141592	0
173 1 1.07521 -1.3302072547e+01 2.1877925345e+01 0.0000000000e+00 -2.9216502e-04 -4.5425942e-04 0.0000000e+00 0.999468 0.032606 0.000000 0.000000 0.000000 1.000000 3.141592	0
174 1 1.11886 -1.9414299700e+01 1.9012205240e+00 0.0000000000e+00 -2.5444767e-05 -7.3792211e-04 0.0000000e+00 0.824432 -0.565961 0.000000 0.000000 0.000000 1.000000 3.141592	0
175 1 0.92805 2.6708629709e+01 -2.1566063455e+00 0.0000000000e+00 2.7201616e-03 1.8839323e-03 0.0000000e+00 -0.935178 -0.354179 0.000000 0.000000 0.000000 1.000000 3.141592	0
176 1 0.89822 -2.2279672287e+00 -2.3423828787e+01 0.0000000000e+00 9.7140371e-04 -2.4267621e-04 0.0000000e+00 0.846120 0.532993 0.000000 0.000000 0.000000 1.000000 3.141592	0
177 1 0.86472 2.0493684967e+01 2.1774833075e+01 0.0000000000e+00 -2.3972931e-05 5.3596326e-07 0.0000000e+00 0.802344 0.596862 0.000000 0.000000 0.000000 1.000000 3.141592	0
178 1 0.89025 1.4465067266e+01 -1.8501858240e+01 0.0000000000e+00 3.1505412e-04 -4.0912785e-05 0.0000000e+00 -0.016514 -0.999864 0.000000 0.000000 0.000000 1.000000 3.141592	0
179 1 0.93549 1.5649601787e+01 1.9446148588e+01 0.0000000000e+00 1.2011031e-04 -4.0675241e-04 0.0000000e+00 -0.939229 -0.343291 0.000000 0.000000 0.000000 1.000000 3.141592	0
180 1 0.88563 -9.4312303886e+00 9.8799237312e+00 0.0000000000e+00 -4.8512704e-06 -7.8486299e-04 0.0000000e+00 -0.759534 -0.650467 0.000000 0.000000 0.000000 1.000000 3.141592	0
181 1 0.97920 2.9333177577e+01 5.5946931967e+00 0.0000000000e+00 -7.4552898e-05 -4.5161906e-04 0.0000000e+00 -0.816101 -0.577909 0.000000 0.000000 0.000000 1.000000 3.141592	0
182 1 1.09308 -9.6612285901e+00 -4.7752775365e+00 0.0000000000e+00 4.2853379e-04 -7.5860647e-04 0.0000000e+00 -0.866268 0.499580 0.000000 0.000000 0.000000 1.000000 3.141592	0
183 1 1.14066 -1.7560708681e+01 1.2999297499e+01 0.0000000000e+00 -1.5903009e-04 -7.1656864e-04 0.0000000e+00 -0.284173 0.958773 0.000000 0.000000 0.000000 1.000000 3.141592	0
184 1 1.06709 -7.3843233001e+00 -7.9332111466e+00 0.0000000000e+00 2.9151768e-04 -8.3582324e-04 0.0000000e+00 0.608649 0.793440 0.000000 0.000000 0.000000 1.000000 3.141592	0
185 1 0.92691 1.4201956029e+01 2.6380072447e+01 0.0000000000e+00 1.0215651e-04 -5.2044560e-05 0.0000000e+00 0.369255 -0.929328 0.000000 0.000000 0.000000 1.000000 3.141592	0
186 1 0.98276 2.6792113618e+01 -1.2999080747e+01 0.0000000000e+00 -1.2165145e-04 2.1908697e-06 0.0000000e+00 -0.999075 0.043011 0.000000 0.000000 0.000000 1.000000 3.141592	0
187 1 1.13026 1.4504983341e+01 -4.4864860566e+00 0.0000000000e+00 3.3049390e-04 7.0312214e-04 0.0000000e+00 0.321200 -0.947011 0.000000 0.000000 0.000000 1.000000 3.141592	0
188 1 1.09803 -5.6617370845e-01 1.2850937234e+00 0.0000000000e+00 3.1975194e-04 -4.2757833e-04 0.0000000e+00 0.773696 0.633557 0.000000 0.000000 0.000000 1.000000 3.141592	0
189 1 0.94103 1.9516208282e-01 4.6711170264e+00 0.0000000000e+00 1.0461245e-04 -4.2290965e-04 0.0000000e+00 0.326929 -0.945049 0.000000 0.000000 0.000000 1.000000 3.141592	0
190 1 0.90625 -1.9932352120e+01 2.6538440916e-01 0.0000000000e+00 1.6967356e-04 -7.8660712e-04 0.0000000e+00 0.780405 0.625274 0.000000 0.000000 0.000000 1.000000 3.141592	0
191 1 0.96683 1.4473675179e+01 1.6628752870e+00 0.0000000000e+00 -1.6532686e-03 -2.2671456e-04 0.0000000e+00 0.055920 0.998435 0.000000 0.000000 0.000000 1.000000 3.141592	0
192 1 1.03739 1.9103530802e+01 2.2759286045e+01 0.0000000000e+00 5.1205809e-06 -3.9040132e-05 0.0000000e+00 0.943144 0.332385 0.000000 0.000000 0.000000 1.000000 3.141592	0
193 1 0.87908 -2.4552997372e+01 1.1731407891e+01 0.0000000000e+00 -1.4582712e-04 -5.3412366e-04 0.0000000e+00 -0.659970 0.751292 0.000000 0.000000 0.000000 1.000000 3.141592	0
194 1 1.08046 1.8390864546e+01 1.8957887329e+01 0.0000000000e+00 -2.8540072e-04 -6.8143459e-04 0.0000000e+00 0.621351 0.783532 0.000000 0.000000 0.000000 1.000000 3.141592	0
195 1 1.01001 1.6835213770e+01 1.1696232004e+01 0.0000000000e+00 -2.5219915e-04 -1.1648436e-03 0.0000000e+00 0.832436 -0.554121 0.000000 0.000000 0.000000 1.000000 3.141592	0
196 1 0.86243 -7.0444712316e+00 1.2443611637e+01 0.0000000000e+00 -2.9279482e-05 -8.1109301e-04 0.0000000e+00 0.214563 -0.976710 0.000000 0.000000 0.000000 1.000000 3.141592	0
197 1 1.08170 2.0109193277e+01 1.1813878517e+01 0.0000000000e+00 -1.9908737e-04 4.0811212e-03 0.0000000e+00 -0.997677 -0.068125 0.000000 0.000000 0.000000 1.000000 3.141592	0
198 1 1.03951 1.9889110927e+00 2.8288171244e+01 0.0000000000e+00 -2.8351014e-03 -1.2354730e-03 0.0000000e+00 0.919321 0.393509 0.000000 0.000000 0.000000 1.000000 3.141592	0
199 1 1.06800 1.8021174710e+01 -1.4174455906e+01 0.0000000000e+00 7.8364163e-05 1.5752023e-05 0.0000000e+00 -0.925871 0.377840 0.000000 0.000000 0.000000 1.000000 3.141592	0
200 1 0.97274 1.8568489083e+01 -1.4238281527e+00 0.0000000000e+00 -1.2593586e-04 2.2766418e-03 0.0000000e+00 0.974644 0.223759 0.000000 0.000000 0.000000 1.000000 3.141592	0
201 1 0.97039 1.2991108722e+01 -1.5226420934e+01 0.0000000000e+00 2.0941520e-04 -1.2317032e-04 0.0000000e+00 -0.616748 -0.787161 0.000000 0.000000 0.000000 1.000000 3.141592	0
202 1 1.01824 -5.7105921537e+00 -2.8786227667e+01 0.0000000000e+00 1.6675349e-04 -4.6149853e-05 0.0000000e+00 -0.840631 -0.541609 0.000000 0.000000 0.000000 1.000000 3.141592	0
203 1 0.98723 -2.5864010721e+00 -2.4994710252e+01 0.0000000000e+00 9.8659849e-04 -2.3932727e-04 0.0000000e+00 -0.542768 -0.839883 0.000000 0.000000 0.000000 1.000000 3.141592	0
204 1 0.91041 2.3483510793e+01 8.5570797052e+00 0.0000000000e+00 -6.5417857e-04 3.3533553e-04 0.0000000e+00 0.505039 -0.863096 0.000000 0.000000 0.000000 1.000000 3.141592	0
205 1 1.13681 1.2799614785e+01 1.9320626418e+01 0.0000000000e+00 -4.7186244e-04 1.9852279e-04 0.0000000e+00 0.705220 0.708988 0.000000 0.000000 0.000000 1.000000 3.141592	0
206 1 1.06185 9.8971731939e+00 2.5531135149e+00 0.0000000000e+00 -4.1377195e-04 -4.3509045e-04 0.0000000e+00 0.621858 0.783130 0.000000 0.000000 0.000000 1.000000 3.141592	0
207 1 1.09188 -9.4648741147e-01 -2.2303557610e+01 0.0000000000e+00 9.1783798e-04 -2.5299726e-04 0.0000000e+00 0.310999 -0.950410 0.000000 0.000000 0.000000 1.000000 3.141592	0
208 1 1.10462 -2.2068993054e+01 5.0695940491e+00 0.0000000000e+00 -5.8386594e-05 -6.4778222e-04 0.0000000e+00 0.978327 0.207065 0.000000 0.000000 0.000000 1.000000 3.141592	0
209 1 0.91641 -1.0950237147e+01 -1.3329014278e+01 0.0000000000e+00 3.1525305e-04 -1.0550163e-03 0.0000000e+00 0.246653 -0.969104 0.000000 0.000000 0.000000 1.000000 3.141592	0
210 1 1.13148 -1.2293700782e+01 1.3608677628e+01 0.0000000000e+00 -4.3569048e-04 -7.6531096e-04 0.0000000e+00 -0.774041 -0.633135 0.000000 0.000000 0.000000 1.000000 3.141592	0
211 1 1.03314 1.7225841576e+01 1.5923451190e+01 0.0000000000e+00 2.9098510e-04 -1.2280529e-03 0.0000000e+00 0.922685 -0.385555 0.000000 0.000000 0.000000 1.000000 3.141592	0
212 1 0.97742 -2.4990845166e+01 -9.5198107739e-01 0.0000000000e+00 2.8209562e-04 -1.8441872e-04 0.0000000e+00 0.566518 0.824049 0.000000 0.000000 0.000000 1.000000 3.141592	0
213 1 0.99358 -1.0368627211e+01 -2.1704045321e+01 0.0000000000e+00 9.9150514e-04 -4.5688937e-04 0.0000000e+00 -0.557865 -0.829932 0.000000 0.000000 0.000000 1.000000 3.141592	0
214 1 0.99434 -6.7448703457e+00 -1.0985417965e+01 0.0000000000e+00 1.0612726e-04 -1.0316098e-03 0.0000000e+00 -0.995654 0.093131 0.000000 0.000000 0.000000 1.000000 3.141592	0
215 1 1.12197 1.2964635957e+01 -1.3371649740e+00 0.0000000000e+00 8.6412005e-05 -1.8511072e-04 0.0000000e+00 -0.715756 0.698350 0.000000 0.000000 0.000000 1.000000 3.141592	0
216 1 1.10170 -1.6294904517e+01 -2.0899186320e+01 0.0000000000e+00 7.0026708e-04 -9.8070840e-04 0.0000000e+00 -0.654672 -0.755913 0.000000 0.000000 0.000000 1.000000 3.141592	0
217 1 1.07984 1.5121353048e+01 7.0800548467e+00 0.0000000000e+00 1.8088607e-04 -1.6206319e-03 0.0000000e+00 0.579947 -0.814654 0.000000 0.000000 0.000000 1.000000 3.141592	0
218 1 1.04399 2.1899249926e+01 -1.1456894333e+01 0.0000000000e+00 -1.1649967e-04 4.2775699e-04 0.0000000e+00 -0.997426 0.071700 0.000000 0.000000 0.000000 1.000000 3.141592	0
219 1 0.86720 -7.3655424182e+00 -1.5366795124e+01 0.0000000000e+00 3.4746380e-04 -1.1225783e-03 0.0000000e+00 -0.837932 0.545775 0.000000 0.000000 0.000000 1.000000 3.141592	0
220 1 0.87172 1.8276930679e+00 -2.0912936167e+01 0.0000000000e+00 7.8139687e-04 -1.8708096e-04 0.0000000e+00 0.887485 0.460837 0.000000 0.000000 0.000000 1.000000 3.141592	0
221 1 1.01443 1.0295011576e+01 9.0554417992e+00 0.0000000000e+00 3.6666414e-05 2.4012468e-04 0.0000000e+00 0.999752 0.022259 0.000000 0.000000 0.000000 1.000000 3.141592	0
222 1 1.08795 -2.8839077256e+01 -7.1262780176e+00 0.0000000000e+00 3.4060391e-03 -1.8436650e-02 0.0000000e+00 0.782968 0.622062 0.000000 0.000000 0.000000 1.000000 3.141592	0
223 1 0.94414 3.2060045715e+00 2.9606862218e+01 0.0000000000e+00 -3.7292279e-03 -3.4472911e-04 0.0000000e+00 0.987302 0.158855 0.000000 0.000000 0.000000 1.000000 3.141592	0
224 1 1.11620 7.0312940238e+00 9.0041234853e+00 0.0000000000e+00 2.2301083e-05 2.0920095e-04 0.0000000e+00 -0.766808 0.641876 0.000000 0.000000 0.000000 1.000000 3.141592	0
225 1 1.09378 1.9328170875e+01 1.5742720409e+01 0.0000000000e+00 1.0410391e-03 -1.6554719e-03 0.0000000e+00 -0.515933 -0.856629 0.000000 0.000000 0.000000 1.000000 3.141592	0
226 1 0.91305 -9.1007904188e+00 -1.6016188985e+00 0.0000000000e+00 4.1930578e-04 -8.3799988e-04 0.0000000e+00 0.404076 0.914726 0.000000 0.000000 0.000000 1.000000 3.141592	0
227 1 0.98048 5.4802656141e+00 1.0203809550e+01 0.0000000000e+00 1.4819449e-04 1.2040274e-04 0.0000000e+00 -0.369366 0.929284 0.000000 0.000000 0.000000 1.000000 3.141592	0
228 1 1.08716 -1.1306440607e+01 -7.6981645667e+00 0.0000000000e+00 4.5509343e-04 -9.2795849e-04 0.0000000e+00 -0.802216 0.597033 0.000000 0.000000 0.000000 1.000000 3.141592	0
229 1 0.90370 7.6465372139e+00 -1.1964247475e+01 0.0000000000e+00 1.7653181e-04 -3.1666659e-04 0.0000000e+00 -0.904688 -0.426075 0.000000 0.000000 0.000000 1.000000 3.141592	0
230 1 1.01902 -2.0692649307e+00 -9.3296988959e+00 0.0000000000e+00 -1.3729448e-05 -6.1454933e-04 0.0000000e+00 -0.910894 -0.412640 0.000000 0.000000 0.000000 1.000000 3.141592	0
231 1 0.95551 -8.3279150203e+00 -1.4248271078e+01 0.0000000000e+00 1.7070194e-04 -1.2984678e-03 0.0000000e+00 0.934331 0.356407 0.000000 0.000000 0.000000 1.000000 3.141592	0
232 1 1.10250 1.1171985052e+01 2.4279407837e+01 0.0000000000e+00 3.5466604e-04 4.1674169e-04 0.0000000e+00 0.913128 -0.407672 0.000000 0.000000 0.000000 1.000000 3.141592	0
233 1 0.86278 -4.1594261577e+00 1.9994868998e+01 0.0000000000e+00 -2.4356315e-04 -7.2016165e-04 0.0000000e+00 -0.950430 0.310938 0.000000 0.000000 0.000000 1.000000 3.141592	0
234 1 1.07805 4.3686052141e+00 2.5670425439e+01 0.0000000000e+00 -1.8400717e-04 -1.2184133e-03 0.0000000e+00 -0.812439 0.583046 0.000000 0.000000 0.000000 1.000000 3.141592	0
235 1 0.90611 3.4963297156e+00 -2.1002432066e+01 0.0000000000e+00 7.0385450e-04 -1.6198047e-04 0.0000000e+00 -0.635531 0.772076 0.000000 0.000000 0.000000 1.000000 3.141592	0
236 1 1.08810 -5.9142196049e+00 -9.2203273922e+00 0.0000000000e+00 8.2005837e-05 -9.3225979e-04 0.0000000e+00 0.182733 0.983163 0.000000 0.000000 0.000000 1.000000 3.141592	0
237 1 1.05274 -1.1950450797e+01 -1.7677142211e-01 0.0000000000e+00 4.4721273e-04 -7.5392944e-04 0.0000000e+00 0.565786 0.824552 0.000000 0.000000 0.000000 1.000000 3.141592	0
238 1 1.14905 -2.0947586649e+01 6.9268203425e+00 0.0000000000e+00 -6.2781313e-05 -6.8982142e-04 0.0000000e+00 0.108718 0.994073 0.000000 0.000000 0.000000 1.000000 3.141592	0
239 1 1.00496 3.7908824421e+00 2.0158591279e+01 0.0000000000e+00 -5.3549691e-04 -1.4425638e-03 0.0000000e+00 -0.686144 -0.727465 0.000000 0.000000 0.000000 1.000000 3.141592	0
240 1 0.90544 4.9393919383e+00 2.9373451862e+01 0.0000000000e+00 -2.3010217e-03 -1.5991121e-04 0.0000000e+00 0.995365 -0.096173 0.000000 0.000000 0.000000 1.000000 3.141592	0
241 1 0.91341 -7.7141130870e-01 1.2789241580e+01 0.0000000000e+00 4.7061428e-05 -4.8239149e-04 0.0000000e+00 -0.996615 -0.082215 0.000000 0.000000 0.000000 1.000000 3.141592	0
242 1 0.97462 1.7884572402e+01 -4.3013448357e+00 0.0000000000e+00 -2.6184535e-04 1.1760281e-03 0.0000000e+00 -0.790839 -0.612025 0.000000 0.000000 0.000000 1.000000 3.141592	0
243 1 0.98212 2.1134932410e+01 -9.6650254157e+00 0.0000000000e+00 -6.6763443e-04 1.0261487e-04 0.0000000e+00 -0.525753 -0.850637 0.000000 0.000000 0.000000 1.000000 3.141592	0
244 1 1.00607 8.4715313437e+00 -1.0329795904e+01 0.0000000000e+00 1.3634712e-04 -3.3056828e-04 0.0000000e+00 0.248701 0.968580 0.000000 0.000000 0.000000 1.000000 3.141592	0
245 1 0.93134 1.9130465522e+01 -2.0700643981e+01 0.0000000000e+00 1.2741587e-04 1.4152628e-05 0.0000000e+00 0.690887 -0.722963 0.000000 0.000000 0.000000 1.000000 3.141592	0
246 1 0.96081 2.6296505858e+01 5.0026381273e+00 0.0000000000e+00 8.2240125e-04 1.6211124e-03 0.0000000e+00 -0.737093 0.675791 0.000000 0.000000 0.000000 1.000000 3.141592	0
247 1 1.08105 -5.7982170750e+00 -1.2473108967e+01 0.0000000000e+00 1.2479233e-04 -9.8170061e-04 0.0000000e+00 0.716693 0.697389 0.000000 0.000000 0.000000 1.000000 3.141592	0
248 1 1.11207 -2.2707269679e+01 -1.6846570340e+01 0.0000000000e+00 4.7430399e-04 -4.5323769e-04 0.0000000e+00 0.856993 0.515328 0.000000 0.000000 0.000000 1.000000 3.141592	0
249 1 0.97254 -1.1378110299e+01 2.4405527041e+01 0.0000000000e+00 -2.3223961e-04 -5.0283260e-04 0.0000000e+00 -0.994017 -0.109227 0.000000 0.000000 0.000000 1.000000 3.141592	0
250 1 0.97184 -1.6079768455e+01 -2.7050958035e+00 0.0000000000e+00 4.5093861e-04 -5.6193446e-04 0.0000000e+00 0.690249 -0.723572 0.000000 0.000000 0.000000 1.000000 3.141592	0
251 1 0.87636 -1.5669844331e+01 -1.0940768353e+01 0.0000000000e+00 5.1807306e-04 -5.9585929e-04 0.0000000e+00 -0.538800 0.842434 0.000000 0.000000 0.000000 1.000000 3.141592	0
252 1 0.93550 -2.3678718574e+01 3.9073489560e+00 0.0000000000e+00 -7.3262367e-05 -5.8799336e-04 0.0000000e+00 0.971454 0.237228 0.000000 0.000000 0.000000 1.000000 3.141592	0
253 1 0.88581 -1.2433128310e+01 -1.8386151936e+01 0.0000000000e+00 5.6318067e-04 -8.6567373e-04 0.0000000e+00 0.570585 -0.821239 0.000000 0.000000 0.000000 1.000000 3.141592	0
254 1 0.96629 -2.7645262667e+01 1.1038731436e+01 0.0000000000e+00 -1.2752108e-04 -2.2133567e-04 0.0000000e+00 0.923174 -0.384383 0.000000 0.000000 0.000000 1.000000 3.141592	0
255 1 0.91278 1.3659349607e+01 1.6393474927e+01 0.0000000000e+00 -2.4316712e-04 8.4081736e-05 0.0000000e+00 0.803753 -0.594963 0.000000 0.000000 0.000000 1.000000 3.141592	0
256 1 0.90968 -2.5887693780e+01 1.4483070294e+01 0.0000000000e+00 -1.5707257e-04 -4.2160870e-04 0.0000000e+00 0.889799 0.456352 0.000000 0.000000 0.000000 1.000000 3.141592	0
257 1 1.01532 1.3000570312e+01 6.5744995335e-01 0.0000000000e+00 -8.1785642e-04 -5.5836346e-04 0.0000000e+00 0.561722 -0.827326 0.000000 0.000000 0.000000 1.000000 3.141592	0
258 1 0.93322 1.5997437512e+01 1.4675006872e+01 0.0000000000e+00 -7.9643390e-04 -3.1264460e-04 0.0000000e+00 -0.453880 -0.891063 0.000000 0.000000 0.000000 1.000000 3.141592	0
259 1 1.05602 -5.2669508592e+00 1.4823306503e+01 0.0000000000e+00 1.3366528e-05 -7.9303554e-04 0.0000000e+00 -0.234126 -0.972206 0.000000 0.000000 0.000000 1.000000 3.141592	0
260 1 0.86740 1.5487785029e+01 2.5832424962e+01 0.0000000000e+00 4.5878813e-07 -3.9331854e-05 0.0000000e+00 0.960125 -0.279572 0.000000 0.000000 0.000000 1.000000 3.141592	0
261 1 1.14242 4.0853055187e-01 1.8536579132e+01 0.0000000000e+00 -2.0809934e-04 -5.2204864e-04 0.0000000e+00 -0.493211 0.869910 0.000000 0.000000 0.000000 1.000000 3.141592	0
262 1 0.96341 -1.2944470098e+01 4.5804380863e+00 0.0000000000e+00 1.3873870e-04 -8.1501352e-04 0.0000000e+00 -0.560150 -0.828391 0.000000 0.000000 0.000000 1.000000 3.141592	0
263 1 1.14546 -1.4964391667e+01 4.4561911180e+00 0.0000000000e+00 9.1433652e-05 -7.5188040e-04 0.0000000e+00 0.502691 0.864466 0.000000 0.000000 0.000000 1.000000 3.141592	0
264 1 0.93665 -1.3753561371e+01 -5.6294910961e-01 0.0000000000e+00 4.3902570e-04 -6.9256441e-04 0.0000000e+00 -0.076870 0.997041 0.000000 0.000000 0.000000 1.000000 3.141592	0
265 1 1.00599 -1.5729813003e+01 8.3182602408e+00 0.0000000000e+00 -1.0453662e-04 -7.2237680e-04 0.0000000e+00 0.928540 -0.371233 0.000000 0.000000 0.000000 1.000000 3.141592	0
266 1 0.88701 3.3289028834e+00 6.1362558318e+00 0.0000000000e+00 1.1371825e-04 -2.6000964e-04 0.0000000e+00 -0.739114 0.673580 0.000000 0.000000 0.000000 1.000000 3.141592	0
267 1 0.91114 -8.8225401246e+00 -1.6027682614e+01 0.0000000000e+00 4.6852328e-04 -1.4667019e-03 0.0000000e+00 -0.051949 0.998650 0.000000 0.000000 0.000000 1.000000 3.141592	0
268 1 1.04448 -2.4171162097e+01 1.4487968528e+01 0.0000000000e+00 -1.7759807e-04 -4.5669726e-04 0.0000000e+00 -0.248254 0.968695 0.000000 0.000000 0.000000 1.000000 3.141592	0
269 1 0.86703 -2.1116609937e+01 -2.1241161155e+01 0.0000000000e+00 1.1437073e-04 -1.1306481e-04 0.0000000e+00 0.411832 0.911260 0.000000 0.000000 0.000000 1.000000 3.141592	0
270 1 0.95308 -1.2806086356e+01 1.3230466586e+00 0.0000000000e+00 1.8418611e-04 -8.6672154e-04 0.0000000e+00 -0.797314 -0.603565 0.000000 0.000000 0.000000 1.000000 3.141592	0
271 1 0.91826 -1.3832566503e+01 7.5685128418e+00 0.0000000000e+00 1.1473854e-04 -8.1534821e-04 0.0000000e+00 0.441111 0.897452 0.000000 0.000000 0.000000 1.000000 3.141592	0
272 1 1.02420 2.1463504778e+00 1.0601907357e+01 0.0000000000e+00 1.5079953e-04 -2.6258327e-04 0.0000000e+00 -0.998191 0.060119 0.000000 0.000000 0.000000 1.000000 3.141592	0
273 1 0.98072 2.0715872434e+01 -3.5838448460e+00 0.0000000000e+00 -8.4268994e-04 4.3773750e-04 0.0000000e+00 -0.073448 0.997299 0.000000 0.000000 0.000000 1.000000 3.141592	0
274 1 0.88444 5.9219840583e+00 -1.1890165472e+01 0.0000000000e+00 1.5605665e-04 -3.5162751e-04 0.0000000e+00 -0.587522 -0.809208 0.000000 0.000000 0.000000 1.000000 3.141592	0
275 1 0.99885 1.2957996299e+01 -3.3044328321e+00 0.0000000000e+00 3.2737878e-04 -5.5591825e-05 0.0000000e+00 0.962678 0.270648 0.000000 0.000000 0.000000 1.000000 3.141592	0
276 1 0.95296 1.1419404167e-01 2.8046262712e+01 0.0000000000e+00 -1.9369044e-03 -4.1241881e-04 0.0000000e+00 0.713680 -0.700472 0.000000 0.000000 0.000000 1.000000 3.141592	0
277 1 0.94917 -9.1696009184e+00 2.6738426557e+01 0.0000000000e+00 -6.6467155e-04 -4.6962200e-04 0.0000000e+00 -0.666622 -0.745396 0.000000 0.000000 0.000000 1.000000 3.141592	0
278 1 0.95617 9.9875154940e+00 -1.6743138023e+01 0.0000000000e+00 3.5673658e-04 -1.8190915e-04 0.0000000e+00 0.893555 0.448954 0.000000 0.000000 0.000000 1.000000 3.141592	0
279 1 1.12465 -2.9230466561e+01 4.6504457299e+00 0.0000000000e+00 -2.3945701e-05 -2.0424858e-04 0.0000000e+00 0.881001 -0.473115 0.000000 0.000000 0.000000 1.000000 3.141592	0
280 1 0.92813 5.7531626965e-01 6.2932205137e+00 0.0000000000e+00 -6.5209247e-05 -2.9173651e-04 0.0000000e+00 0.885587 0.464474 0.000000 0.000000 0.000000 1.000000 3.141592	0
281 1 1.10845 2.1693751566e+01 1.8068805285e+01 0.0000000000e+00 -6.5156816e-05 3.3498792e-04 0.0000000e+00 -0.928767 0.370663 0.000000 0.000000 0.000000 1.000000 3.141592	0
282 1 0.88917 -2.5027740562e+01 1.6015253556e+01 0.0000000000e+00 -1.3505845e-04 -3.9431132e-04 0.0000000e+00 0.948488 -0.316813 0.000000 0.000000 0.000000 1.000000 3.141592	0
283 1 1.04514 9.0292581229e+00 2.4384745745e+01 0.0000000000e+00 -4.1736520e-04 4.7476023e-03 0.0000000e+00 0.962416 0.271578 0.000000 0.000000 0.000000 1.000000 3.141592	0
284 1 1.08376 4.6853068799e+00 1.7132029873e+01 0.0000000000e+00 -3.1666366e-04 -4.9262110e-04 0.0000000e+00 -0.833919 0.551887 0.000000 0.000000 0.000000 1.000000 3.141592	0
285 1 1.02368 2.0516337652e+01 7.3537527219e+00 0.0000000000e+00 -1.1868685e-04 -2.1503687e-03 0.0000000e+00 -0.983105 0.183045 0.000000 0.000000 0.000000 1.000000 3.141592	0
286 1 0.96296 1.1420232016e+01 -2.8678045207e-01 0.0000000000e+00 -5.1722056e-04 -8.8295116e-04 0.0000000e+00 0.900245 0.435384 0.000000 0.000000 0.000000 1.000000 3.141592	0
287 1 0.91105 6.8245678226e-01 1.1707829821e+01 0.0000000000e+00 8.6751310e-05 -3.9647914e-04 0.0000000e+00 0.661765 0.749711 0.000000 0.000000 0.000000 1.000000 3.141592	0
288 1 1.13462 -1.7531355168e+01 -1.5937310616e+01 0.0000000000e+00 7.0651986e-04 -7.7822095e-04 0.0000000e+00 -0.153391 0.988166 0.000000 0.000000 0.000000 1.000000 3.141592	0
289 1 0.89898 1.9497209142e+00 8.8907829333e+00 0.0000000000e+00 1.6371979e-04 -2.5715402e-04 0.0000000e+00 0.999746 -0.022555 0.000000 0.000000 0.000000 1.000000 3.141592	0
290 1 0.96324 -2.2074158494e+01 -1.1199958378e+01 0.0000000000e+00 8.3616042e-04 -3.9253219e-04 0.0000000e+00 0.978035 -0.208443 0.000000 0.000000 0.000000 1.000000 3.141592	0
291 1 1.06704 -3.0558001401e+00 -1.0812502872e+01 0.0000000000e+00 8.8382456e-05 -7.2170032e-04 0.0000000e+00 0.443732 0.896160 0.000000 0.000000 0.000000 1.000000 3.141592	0
292 1 0.86398 1.1016165925e+00 -2.7017539062e+01 0.0000000000e+00 4.7015620e-04 -8.8986847e-05 0.0000000e+00 0.737016 -0.675876 0.000000 0.000000 0.000000 1.000000 3.141592	0
293 1 1.01886 -1.9565632877e+01 -1.3063226196e+01 0.0000000000e+00 6.3616407e-04 -6.0234740e-04 0.0000000e+00 0.988906 0.148542 0.000000 0.000000 0.000000 1.000000 3.141592	0
294 1 0.96059 2.9918082134e+01 9.3417488652e-01 0.0000000000e+00 -3.9652285e-04 1.7974294e-04 0.0000000e+00 -0.673326 -0.739345 0.000000 0.000000 0.000000 1.000000 3.141592	0
295 1 1.12359 -2.1663346890e+01 2.0329950367e+01 0.0000000000e+00 -1.8888117e-04 -1.6442691e-04 0.0000000e+00 -0.405369 0.914153 0.000000 0.000000 0.000000 1.000000 3.141592	0
296 1 1.14255 1.9758851324e+01 9.0588795113e+00 0.0000000000e+00 -2.5394068e-04 -2.5694739e-03 0.0000000e+00 -0.408075 0.912949 0.000000 0.000000 0.000000 1.000000 3.141592	0
297 1 0.99279 -1.0088339891e+01 -3.0743690741e+00 0.0000000000e+00 5.0869199e-04 -7.9408929e-04 0.0000000e+00 0.999948 0.010193 0.000000 0.000000 0.000000 1.000000 3.141592	0
298 1 0.96563 -1.2552325147e-01 -9.4247741662e+00 0.0000000000e+00 -1.0445136e-04 -2.9419795e-04 0.0000000e+00 -0.811792 -0.583947 0.000000 0.000000 0.000000 1.000000 3.141592	0
299 1 0.86079 -1.3917990413e+01 -1.6941442234e+01 0.0000000000e+00 1.2542222e-04 -7.9799142e-04 0.0000000e+00 -0.993301 0.115552 0.000000 0.000000 0.000000 1.000000 3.141592	0
300 1 0.88749 -2.2121583953e+01 8.1477631382e+00 0.0000000000e+00 -8.8962188e-05 -6.6323813e-04 0.0000000e+00 -0.790136 0.612931 0.000000 0.000000 0.000000 1.000000 3.141592	0
301 1 0.91361 -2.9655573985e-01 3.0737751252e+00 0.0000000000e+00 2.0384825e-04 -4.4495795e-04 0.0000000e+00 -0.781615 0.623761 0.000000 0.000000 0.000000 1.000000 3.141592	0
302 1 0.85332 1.1544977074e+01 2.5944542645e+01 0.0000000000e+00 1.1925018e-03 -6.6459042e-05 0.0000000e+00 -0.174943 0.984579 0.000000 0.000000 0.000000 1.000000 3.141592	0
303 1 0.98455 9.8762770490e+00 5.9838768052e-01 0.0000000000e+00 -7.0069153e-04 -7.8376377e-04 0.0000000e+00 -0.909509 0.415684 0.000000 0.000000 0.000000 1.000000 3.141592	0
304 1 0.85608 -5.6348631310e+00 -2.3709990799e+01 0.0000000000e+00 1.2218126e-03 -4.0569269e-04 0.0000000e+00 -0.192437 -0.981309 0.000000 0.000000 0.000000 1.000000 3.141592	0
305 1 1.14189 8.7057801286e+00 -2.4464392450e+01 0.0000000000e+00 4.0559910e-04 -3.5439560e-06 0.0000000e+00 0.398691 -0.917085 0.000000 0.000000 0.000000 1.000000 3.141592	0
306 1 0.87301 -2.6054972644e+01 -1.4369889723e+01 0.0000000000e+00 7.7665609e-04 -1.6114235e-03 0.0000000e+00 0.919976 -0.391976 0.000000 0.000000 0.000000 1.000000 3.141592	0
307 1 0.96623 -1.5312676740e+01 -4.3407664273e+00 0.0000000000e+00 5.1017128e-04 -5.8592480e-04 0.0000000e+00 -0.709598 -0.704606 0.000000 0.000000 0.000000 1.000000 3.141592	0
308 1 1.05468 1.2883944637e+01 2.6427397495e+00 0.0000000000e+00 -2.1051524e-03 -4.9528162e-04 0.0000000e+00 -0.770207 0.637794 0.000000 0.000000 0.000000 1.000000 3.141592	0
309 1 0.85275 -2.1510427370e+01 -3.5939976799e+00 0.0000000000e+00 5.2845550e-04 -5.3510758e-04 0.0000000e+00 0.225133 0.974328 0.000000 0.000000 0.000000 1.000000 3.141592	0
310 1 1.12202 1.0253819213e+01 -1.3448562335e+01 0.0000000000e+00 2.0145984e-04 -2.1504645e-04 0.0000000e+00 0.417947 -0.908472 0.000000 0.000000 0.000000 1.000000 3.141592	0
311 1 1.14250 -5.4447154711e+00 2.2725093829e+01 0.0000000000e+00 -4.1849552e-04 -7.3030571e-04 0.0000000e+00 -0.938609 0.344982 0.000000 0.000000 0.000000 1.000000 3.141592	0
312 1 0.96517 2.3785486379e+01 1.1563249025e+01 0.0000000000e+00 -4.5604069e-04 -9.4884526e-05 0.0000000e+00 0.568717 0.822533 0.000000 0.000000 0.000000 1.000000 3.141592	0
313 1 1.08622 3.9870788082e+00 1.1345458493e+01 0.0000000000e+00 1.8966045e-04 -8.4950817e-05 0.0000000e+00 0.219060 -0.975711 0.000000 0.000000 0.000000 1.000000 3.141592	0
314 1 1.06609 -2.0156138392e+00 -1.2522070243e+01 0.0000000000e+00 2.5703112e-04 -5.3531102e-04 0.0000000e+00 -0.089487 -0.995988 0.000000 0.000000 0.000000 1.000000 3.141592	0
315 1 0.86115 2.9487484654e+01 -2.6845050039e+00 0.0000000000e+00 2.5342847e-02 -1.7107842e-03 0.0000000e+00 -0.960129 -0.279556 0.000000 0.000000 0.000000 1.000000 3.141592	0
316 1 0.89807 2.3712150536e+00 -3.0267724779e+00 0.0000000000e+00 -3.4405058e-04 -5.2936985e-04 0.0000000e+00 0.034760 0.999396 0.000000 0.000000 0.000000 1.000000 3.141592	0
317 1 1.01120 -2.6739020768e+01 -1.2704286445e+01 0.0000000000e+00 1.3990157e-03 -2.2063928e-03 0.0000000e+00 -0.261871 -0.965103 0.000000 0.000000 0.000000 1.000000 3.141592	0
318 1 0.98822 -8.5951445099e+00 -6.4985949883e+00 0.0000000000e+00 2.5043691e-04 -7.4888812e-04 0.0000000e+00 0.420284 -0.907393 0.000000 0.000000 0.000000 1.000000 3.141592	0
319 1 1.08250 1.2661106403e+01 -2.4672265074e+01 0.0000000000e+00 2.5699540e-04 4.8092187e-05 0.0000000e+00 -0.570834 -0.821066 0.000000 0.000000 0.000000 1.000000 3.141592	0
320 1 1.04533 -1.4942012277e+00 -1.7291411472e+01 0.0000000000e+00 7.4786583e-04 -3.6297181e-04 0.0000000e+00 -0.845784 0.533525 0.000000 0.000000 0.000000 1.000000 3.141592	0
321 1 1.02071 3.1203894733e+00 1.8372848853e+01 0.0000000000e+00 -1.4740093e-04 -7.7432894e-04 0.0000000e+00 0.798569 -0.601904 0.000000 0.000000 0.000000 1.000000 3.141592	0
322 1 1.07313 -1.3716838191e+01 2.0038949208e+01 0.0000000000e+00 -3.4892461e-04 -4.8595461e-04 0.0000000e+00 -0.994511 -0.104635 0.000000 0.000000 0.000000 1.000000 3.141592	0
323 1 1.13671 4.8635107950e+00 2.8509119624e+00 0.0000000000e+00 -2.0389166e-05 -3.9134557e-04 0.0000000e+00 -0.491893 -0.870655 0.000000 0.000000 0.000000 1.000000 3.141592	0
324 1 1.08001 -1.1981126263e+01 3.0263608582e+00 0.0000000000e+00 1.7675365e-04 -8.3681567e-04 0.0000000e+00 0.013973 -0.999902 0.000000 0.000000 0.000000 1.000000 3.141592	0
325 1 0.89514 2.8226640124e+01 1.0049482179e+01 0.0000000000e+00 -3.6350870e-05 -1.0491925e-05 0.0000000e+00 0.840630 -0.541610 0.000000 0.000000 0.000000 1.000000 3.141592	0
326 1 1.14684 1.4113191898e+01 -1.3630406667e+01 0.0000000000e+00 1.1587852e-04 -9.5625237e-05 0.0000000e+00 0.315091 -0.949061 0.000000 0.000000 0.000000 1.000000 3.141592	0
327 1 1.03124 -1.7655129859e+01 -1.7944980259e+01 0.0000000000e+00 5.8278325e-04 -8.6155156e-04 0.0000000e+00 -0.962931 -0.269748 0.000000 0.000000 0.000000 1.000000 3.141592	0
328 1 1.09800 5.8786386288e+00 1.3942830382e+01 0.0000000000e+00 2.2619368e-04 4.2331106e-04 0.0000000e+00 0.029060 -0.999578 0.000000 0.000000 0.000000 1.000000 3.141592	0
329 1 1.01140 -1.8842937617e+01 -1.2404920215e+00 0.0000000000e+00 2.9919113e-04 -6.9527343e-04 0.0000000e+00 0.999215 -0.039626 0.000000 0.000000 0.000000 1.000000 3.141592	0
330 1 1.06276 1.0475453893e+01 1.2731454341e+01 0.0000000000e+00 -9.4359178e-05 3.7957696e-04 0.0000000e+00 -0.288705 0.957418 0.000000 0.000000 0.000000 1.000000 3.141592	0
331 1 0.89581 2.2556589310e+01 1.9604381989e+01 0.0000000000e+00 7.3457780e-06 1.4534449e-04 0.0000000e+00 0.767793 -0.640699 0.000000 0.000000 0.000000 1.000000 3.141592	0
332 1 1.09594 -7.0193502276e-01 -2.4297267845e+01 0.0000000000e+00 8.8450801e-04 -1.8339606e-04 0.0000000e+00 -0.863687 0.504028 0.000000 0.000000 0.000000 1.000000 3.141592	0
333 1 1.04863 2.3901449924e+01 -2.8262334795e+00 0.0000000000e+00 -1.6504884e-03 -2.0597505e-03 0.0000000e+00 0.558850 -0.829269 0.000000 0.000000 0.000000 1.000000 3.141592	0
334 1 1.10376 -1.7538262175e+01 9.1424436707e+00 0.0000000000e+00 -9.3441623e-05 -7.1779843e-04 0.0000000e+00 -0.798982 0.601355 0.000000 0.000000 0.000000 1.000000 3.141592	0
335 1 1.03794 -1.7447470920e+01 -8.5865631249e+00 0.0000000000e+00 5.5049415e-04 -5.7880893e-04 0.0000000e+00 0.497848 0.867264 0.000000 0.000000 0.000000 1.000000 3.141592	0
336 1 1.04907 -1.2456112671e+01 -1.0540134607e+01 0.0000000000e+00 4.3899584e-04 -8.4257631e-04 0.0000000e+00 0.951126 -0.308804 0.000000 0.000000 0.000000 1.000000 3.141592	0
337 1 1.09915 7.0231123581e+00 -8.9147604889e+00 0.0000000000e+00 1.2488802e-04 -4.5316949e-04 0.0000000e+00 0.912061 0.410054 0.000000 0.000000 0.000000 1.000000 3.141592	0
338 1 1.10261 9.9675187325e+00 2.6032986765e+01 0.0000000000e+00 1.7646916e-03 6.7835368e-04 0.0000000e+00 -0.369493 -0.929234 0.000000 0.000000 0.000000 1.000000 3.141592	0
339 1 1.05702 3.8580745282e+00 -2.9378308459e+01 0.0000000000e+00 1.4227438e-04 5.9712730e-05 0.0000000e+00 -0.816616 0.577181 0.000000 0.000000 0.000000 1.000000 3.141592	0
340 1 1.08461 -2.1026914632e+01 -1.6010623782e+01 0.0000000000e+00 6.8528451e-04 -6.9036891e-04 0.0000000e+00 -0.404266 0.914641 0.000000 0.000000 0.000000 1.000000 3.141592	0
341 1 1.05416 1.1254603698e+01 -6.1853601674e+00 0.0000000000e+00 2.5148865e-04 -2.3648584e-04 0.0000000e+00 -0.681401 0.731910 0.000000 0.000000 0.000000 1.000000 3.141592	0
342 1 1.03809 1.1892445691e+00 2.6607297506e+01 0.0000000000e+00 -1.1657243e-03 -1.0125092e-03 0.0000000e+00 0.002703 0.999996 0.000000 0.000000 0.000000 1.000000 3.141592	0
343 1 1.01483 2.3454942845e+01 -1.0463021280e+00 0.0000000000e+00 1.7973144e-04 -1.6521469e-03 0.0000000e+00 -0.294035 -0.955795 0.000000 0.000000 0.000000 1.000000 3.141592	0
344 1 1.06162 -1.7911106659e+01 2.1890885304e+01 0.0000000000e+00 -3.5684024e-05 -1.2041969e-04 0.0000000e+00 -0.997547 -0.070005 0.000000 0.000000 0.000000 1.000000 3.141592	0
345 1 0.95956 -2.8974872045e+00 -4.4193276476e+00 0.0000000000e+00 2.4765170e-03 -1.1525149e-03 0.0000000e+00 0.030529 0.999534 0.000000 0.000000 0.000000 1.000000 3.141592	0
346 1 0.97525 5.3831067147e+00 -1.0175066316e+01 0.0000000000e+00 1.0811552e-04 -4.0606950e-04 0.0000000e+00 0.108355 0.994112 0.000000 0.000000 0.000000 1.000000 3.141592	0
347 1 1.11661 2.7409937535e+01 1.1584655479e+01 0.0000000000e+00 -2.2238277e-05 -1.7694160e-06 0.0000000e+00 -0.150433 0.988620 0.000000 0.000000 0.000000 1.000000 3.141592	0
348 1 0.92361 9.6710679964e+00 4.3769497038e+00 0.0000000000e+00 -6.6343620e-04 -1.2299757e-05 0.0000000e+00 0.013920 0.999903 0.000000 0.000000 0.000000 1.000000 3.141592	0
349 1 0.93174 1.1705277766e+01 9.9638241505e+00 0.0000000000e+00 1.0074961e-04 -9.8958714e-06 0.0000000e+00 -0.884518 0.466505 0.000000 0.000000 0.000000 1.000000 3.141592	0
350 1 1.02871 8.3926043531e+00 -1.3454070545e+01 0.0000000000e+00 2.2645306e-04 -2.6900637e-04 0.0000000e+00 0.429235 0.903193 0.000000 0.000000 0.000000 1.000000 3.141592	0
351 1 1.08178 -2.2241585403e+01 1.7344178352e+01 0.0000000000e+00 -7.3955336e-05 -2.5807954e-04 0.0000000e+00 0.387443 -0.921894 0.000000 0.000000 0.000000 1.000000 3.141592	0
352 1 1.05790 -3.0540209568e+00 -1.4113310481e+01 0.0000000000e+00 3.8392567e-04 -5.5469405e-04 0.0000000e+00 0.625573 -0.780166 0.000000 0.000000 0.000000 1.000000 3.141592	0
353 1 1.04805 -2.7642522826e+00 5.6467874057e+00 0.0000000000e+00 8.4309538e-06 -6.9982795e-04 0.0000000e+00 -0.007568 0.999971 0.000000 0.000000 0.000000 1.000000 3.141592	0
354 1 0.98851 1.5579205390e+01 -8.7418047850e+00 0.0000000000e+00 -2.3800346e-04 -8.8895798e-05 0.0000000e+00 -0.874299 0.485388 0.000000 0.000000 0.000000 1.000000 3.141592	0
355 1 1.02794 2.0772969973e+01 -1.6159551862e+01 0.0000000000e+00 1.4197290e-04 1.1569870e-04 0.0000000e+00 0.098198 -0.995167 0.000000 0.000000 0.000000 1.000000 3.141592	0
356 1 0.94465 -1.6551487785e+01 5.4901223210e+00 0.0000000000e+00 5.4980154e-05 -7.2490528e-04 0.0000000e+00 0.908650 -0.417558 0.000000 0.000000 0.000000 1.000000 3.141592	0
357 1 0.99227 -1.6450427923e+01 -5.7165542686e+00 0.0000000000e+00 5.7232830e-04 -6.1722101e-04 0.0000000e+00 -0.542697 -0.839929 0.000000 0.000000 0.000000 1.000000 3.141592	0
358 1 1.13150 2.6474683453e+01 -1.0233541012e+01 0.0000000000e+00 -5.0242813e-05 2.9451817e-04 0.0000000e+00 -0.501416 0.865206 0.000000 0.000000 0.000000 1.000000 3.141592	0
359 1 1.06407 3.0089623223e+00 -8.1750489193e+00 0.0000000000e+00 1.1409762e-04 -5.4261678e-04 0.0000000e+00 0.655977 -0.754781 0.000000 0.000000 0.000000 1.000000 3.141592	0
360 1 0.93648 -1.6658324240e+01 2.0617328762e+01 0.0000000000e+00 -2.1497759e-04 -3.2173136e-04 0.0000000e+00 -0.875670 0.482909 0.000000 0.000000 0.000000 1.000000 3.141592	0
361 1 0.97410 3.8219066851e-02 -2.0769973591e+01 0.0000000000e+00 8.4397320e-04 -2.4492329e-04 0.0000000e+00 -0.980345 0.197292 0.000000 0.000000 0.000000 1.000000 3.141592	0
362 1 1.08733 -1.0486761150e+01 1.9633814518e+01 0.0000000000e+00 -3.7900103e-04 -8.2244382e-04 0.0000000e+00 0.992700 0.120611 0.000000 0.000000 0.000000 1.000000 3.141592	0
363 1 0.95873 -1.4439376557e+01 1.0168586342e+00 0.0000000000e+00 1.1402305e-04 -7.9476400e-04 0.0000000e+00 0.762713 -0.646738 0.000000 0.000000 0.000000 1.000000 3.141592	0
364 1 1.00913 -2.3362042512e+01 1.2978253176e+01 0.0000000000e+00 -1.9353584e-04 -5.5200202e-04 0.0000000e+00 -0.742990 -0.669302 0.000000 0.000000 0.000000 1.000000 3.141592	0
365 1 0.99126 -1.8029148150e+01 -2.1548693487e+01 0.0000000000e+00 4.9127072e-04 -6.0336231e-04 0.0000000e+00 -0.788861 0.614571 0.000000 0.000000 0.000000 1.000000 3.141592	0
366 1 1.08166 1.0284758103e+00 -5.6413493534e+00 0.0000000000e+00 3.2363703e-04 -5.9877416e-04 0.0000000e+00 0.999784 0.020765 0.000000 0.000000 0.000000 1.000000 3.141592	0
367 1 1.11034 5.5914877242e+00 2.0630664309e+01 0.0000000000e+00 -1.3721815e-03 7.2427611e-05 0.0000000e+00 0.682333 0.731041 0.000000 0.000000 0.000000 1.000000 3.141592	0
368 1 0.96584 4.8800195151e+00 -2.4168345934e+01 0.0000000000e+00 5.7694294e-04 -1.1040670e-04 0.0000000e+00 -0.464380 0.885636 0.000000 0.000000 0.000000 1.000000 3.141592	0
369 1 1.13245 -2.0008130429e+01 2.1627574880e+01 0.0000000000e+00 -9.6097958e-05 -9.0171356e-05 0.0000000e+00 -0.350989 -0.936380 0.000000 0.000000 0.000000 1.000000 3.141592	0
370 1 1.09621 2.7622878365e+01 6.3966672025e+00 0.0000000000e+00 5.5501685e-04 -3.9975120e-04 0.0000000e+00 -0.938553 -0.345134 0.000000 0.000000 0.000000 1.000000 3.141592	0
371 1 1.08577 -2.0567674834e-01 -2.6181700653e+00 0.0000000000e+00 8.9642580e-04 -5.3518639e-04 0.0000000e+00 -0.772932 0.634488 0.000000 0.000000 0.000000 1.000000 3.141592	0
372 1 0.86548 -3.6779600859e+00 7.0319512253e+00 0.0000000000e+00 1.6126277e-04 -6.6763674e-04 0.0000000e+00 0.214654 -0.976690 0.000000 0.000000 0.000000 1.000000 3.141592	0
373 1 0.85107 -1.1937399647e+01 -2.2016318910e+01 0.0000000000e+00 9.4031254e-04 -5.8992456e-04 0.0000000e+00 -0.306013 0.952027 0.000000 0.000000 0.000000 1.000000 3.141592	0
374 1 1.07465 -1.2267864209e+01 1.8928082298e+01 0.0000000000e+00 -3.9280127e-04 -6.8683216e-04 0.0000000e+00 0.373533 -0.927617 0.000000 0.000000 0.000000 1.000000 3.141592	0
375 1 1.13593 1.3622107037e+01 -8.3632691460e+00 0.0000000000e+00 6.1391951e-05 5.4531057e-05 0.0000000e+00 0.962882 -0.269922 0.000000 0.000000 0.000000 1.000000 3.141592	0
376 1 1.09201 1.5349849747e+01 1.6338009237e+01 0.0000000000e+00 -9.7327917e-05 -2.7387492e-04 0.0000000e+00 0.462617 -0.886558 0.000000 0.000000 0.000000 1.000000 3.141592	0
377 1 0.88629 1.2843927755e+01 -6.8692002646e+00 0.0000000000e+00 3.7199935e-05 -1.8539311e-04 0.0000000e+00 -0.998611 0.052680 0.000000 0.000000 0.000000 1.000000 3.141592	0
378 1 1.01151 -2.5761138928e+01 -1.1270362343e+01 0.0000000000e+00 1.6234842e-03 -1.7668385e-03 0.0000000e+00 -0.906785 0.421593 0.000000 0.000000 0.000000 1.000000 3.141592	0
379 1 0.98094 6.2664028411e+00 5.7829172228e+00 0.0000000000e+00 -4.1548762e-05 -8.6435777e-05 0.0000000e+00 -0.058568 0.998283 0.000000 0.000000 0.000000 1.000000 3.141592	0
380 1 0.97762 -1.9092159915e+01 -8.0879324204e+00 0.0000000000e+00 4.5968796e-04 -6.0715950e-04 0.0000000e+00 -0.999996 0.002659 0.000000 0.000000 0.000000 1.000000 3.141592	0
381 1 0.96408 2.4582610262e+01 -1.0294914027e+01 0.0000000000e+00 -4.1450191e-04 8.1399670e-04 0.0000000e+00 0.991109 -0.133052 0.000000 0.000000 0.000000 1.000000 3.141592	0
382 1 1.10548 -4.9027195513e+00 -2.2052291154e+01 0.0000000000e+00 8.1553085e-04 -3.6135366e-04 0.0000000e+00 0.140347 0.990102 0.000000 0.000000 0.000000 1.000000 3.141592	0
383 1 0.97961 1.9465427437e+01 5.7545710351e+00 0.0000000000e+00 3.2676653e-04 -3.3209383e-03 0.0000000e+00 0.941512 0.336980 0.000000 0.000000 0.000000 1.000000 3.141592	0
384 1 0.94014 1.8211806602e+01 1.7203624676e+01 0.0000000000e+00 3.1197295e-04 -1.3893927e-03 0.0000000e+00 -0.990572 -0.136995 0.000000 0.000000 0.000000 1.000000 3.141592	0
385 1 1.02502 5.2036306887e+00 -2.1566327325e+00 0.0000000000e+00 -5.7408624e-05 -7.5490234e-04 0.0000000e+00 -0.531191 0.847252 0.000000 0.000000 0.000000 1.000000 3.141592	0
386 1 1.05326 1.1500197789e+01 2.2252089136e+01 0.0000000000e+00 -2.1918484e-03 9.1165422e-05 0.0000000e+00 0.412402 0.911002 0.000000 0.000000 0.000000 1.000000 3.141592	0
387 1 0.91057 8.8569152949e+00 -2.1284754932e+01 0.0000000000e+00 4.8028354e-04 -1.1108113e-04 0.0000000e+00 -0.829931 0.557866 0.000000 0.000000 0.000000 1.000000 3.141592	0
388 1 0.92667 7.2773370638e+00 2.4238776976e+01 0.0000000000e+00 1.7884146e-03 7.3857800e-03 0.0000000e+00 -0.941085 0.338171 0.000000 0.000000 0.000000 1.000000 3.141592	0
389 1 0.94432 -2.1273675700e+00 1.4104582221e+01 0.0000000000e+00 4.7626431e-05 -6.9185730e-04 0.0000000e+00 0.112734 -0.993625 0.000000 0.000000 0.000000 1.000000 3.141592	0
390 1 0.97572 1.2739874739e+01 -1.8442619190e+01 0.0000000000e+00 3.8177284e-04 -1.5433706e-04 0.0000000e+00 -0.006445 0.999979 0.000000 0.000000 0.000000 1.000000 3.141592	0
391 1 0.99246 1.5192665051e+01 1.0919846634e+01 0.0000000000e+00 7.6939338e-05 -9.5855966e-04 0.0000000e+00 -0.467806 -0.883831 0.000000 0.000000 0.000000 1.000000 3.141592	0
392 1 1.08655 -1.8084150980e+01 3.4083992818e-01 0.0000000000e+00 1.1876547e-04 -6.7157311e-04 0.0000000e+00 -0.974861 0.222812 0.000000 0.000000 0.000000 1.000000 3.141592	0
393 1 1.14273 -1.5626553413e+00 2.4640920439e+01 0.0000000000e+00 -8.8491229e-04 -1.0688152e-03 0.0000000e+00 0.628419 -0.777875 0.000000 0.000000 0.000000 1.000000 3.141592	0
394 1 1.02854 -2.5277986622e+01 8.9325884754e+00 0.0000000000e+00 -1.0451842e-04 -5.4880678e-04 0.0000000e+00 -0.800555 -0.599259 0.000000 0.000000 0.000000 1.000000 3.141592	0
395 1 0.95533 6.6080357152e+00 -1.3381930418e+01 0.0000000000e+00 2.4397113e-04 -2.8791162e-04 0.0000000e+00 -0.965173 -0.261612 0.000000 0.000000 0.000000 1.000000 3.141592	0
396 1 1.06718 -1.8637578395e+00 7.4787544795e+00 0.0000000000e+00 2.0470820e-04 -6.2942917e-04 0.0000000e+00 -0.073761 0.997276 0.000000 0.000000 0.000000 1.000000 3.141592	0
397 1 0.86072 -1.8187286845e+00 -3.2779739207e+00 0.0000000000e+00 1.1221078e-03 4.8921301e-05 0.0000000e+00 0.947829 0.318778 0.000000 0.000000 0.000000 1.000000 3.141592	0
398 1 1.03646 -5.4279998541e+00 -5.5381624099e-01 0.0000000000e+00 4.8343353e-04 -1.6173649e-03 0.0000000e+00 0.164544 -0.986370 0.000000 0.000000 0.000000 1.000000 3.141592	0
399 1 1.03317 -1.1127856764e+01 4.8064768985e+00 0.0000000000e+00 1.8807499e-04 -8.4019067e-04 0.0000000e+00 0.031019 -0.999519 0.000000 0.000000 0.000000 1.000000 3.141592	0
400 1 0.97155 6.2704604484e+00 2.5734332860e+01 0.0000000000e+00 2.8097052e-04 3.8733759e-03 0.0000000e+00 0.622733 -0.782435 0.000000 0.000000 0.000000 1.000000 3.141592	0
401 1 0.85242 -2.5145861717e+01 1.3067486268e+01 0.0000000000e+00 -1.6927771e-04 -4.8920761e-04 0.0000000e+00 -0.122195 0.992506 0.000000 0.000000 0.000000 1.000000 3.141592	0
402 1 1.04097 2.1894524088e+01 4.1054411090e+00 0.0000000000e+00 3.3994809e-03 -1.1485114e-03 0.0000000e+00 0.974211 0.225638 0.000000 0.000000 0.000000 1.000000 3.141592	0
403 1 0.97047 9.0319197742e+00 -1.8280887140e+01 0.0000000000e+00 4.4779496e-04 -1.6796743e-04 0.0000000e+00 0.609463 -0.792814 0.000000 0.000000 0.000000 1.000000 3.141592	0
404 1 1.08610 -2.9564018623e+00 2.9565968523e+01 0.0000000000e+00 -6.3306020e-04 -5.2562967e-05 0.0000000e+00 -0.843205 0.537593 0.000000 0.000000 0.000000 1.000000 3.141592	0
405 1 1.00163 -1.4053858465e+01 1.4553889606e+01 0.0000000000e+00 -4.3813606e-04 -5.2605271e-04 0.0000000e+00 0.920982 0.389605 0.000000 0.000000 0.000000 1.000000 3.141592	0
406 1 1.07909 1.9855960451e+01 1.7668639569e+01 0.0000000000e+00 -2.4490163e-04 -5.2354130e-04 0.0000000e+00 -0.085766 -0.996315 0.000000 0.000000 0.000000 1.000000 3.141592	0
407 1 0.95803 7.8122176792e+00 1.8580750526e+01 0.0000000000e+00 -4.2163714e-04 1.6663538e-03 0.0000000e+00 0.938137 0.346265 0.000000 0.000000 0.000000 1.000000 3.141592	0
408 1 0.86010 -2.6653539446e+00 2.0588610768e+01 0.0000000000e+00 -1.4053017e-04 -4.1463801e-04 0.0000000e+00 -0.753937 0.656946 0.000000 0.000000 0.000000 1.000000 3.141592	0
409 1 1.09441 -5.0333174967e+00 -7.3762127426e+00 0.0000000000e+00 -4.6110706e-05 -6.9941344e-04 0.0000000e+00 -0.096853 -0.995299 0.000000 0.000000 0.000000 1.000000 3.141592	0
410 1 1.05788 1.6021928597e+01 2.6054553704e+00 0.0000000000e+00 -3.3604016e-03 1.5833272e-03 0.0000000e+00 0.975589 -0.219604 0.000000 0.000000 0.000000 1.000000 3.141592	0
411 1 0.88264 2.0207727153e+01 4.4042357275e+00 0.0000000000e+00 4.9342581e-03 -1.3529947e-03 0.0000000e+00 0.366433 0.930444 0.000000 0.000000 0.000000 1.000000 3.141592	0
412 1 0.99336 -7.6149852761e+00 -1.2667611937e+01 0.0000000000e+00 1.4033584e-04 -1.1512742e-03 0.0000000e+00 -0.414472 -0.910062 0.000000 0.000000 0.000000 1.000000 3.141592	0
413 1 1.00377 -2.8569293781e+01 8.0303515355e+00 0.0000000000e+00 -8.6071114e-05 -1.8015239e-04 0.0000000e+00 -0.242313 0.970198 0.000000 0.000000 0.000000 1.000000 3.141592	0
414 1 1.13244 1.9941177691e+01 -1.1134672160e+01 0.0000000000e+00 -3.7076719e-04 6.3139526e-05 0.0000000e+00 0.440257 0.897872 0.000000 0.000000 0.000000 1.000000 3.141592	0
415 1 0.90767 1.6123244785e+01 -2.1467161192e+01 0.0000000000e+00 1.6082243e-04 1.3098924e-05 0.0000000e+00 -0.196820 -0.980440 0.000000 0.000000 0.000000 1.000000 3.141592	0
416 1 0.93945 4.7796158010e+00 6.8131957961e+00 0.0000000000e+00 6.7367668e-05 -1.2132401e-04 0.0000000e+00 0.396605 0.917989 0.000000 0.000000 0.000000 1.000000 3.141592	0
417 1 0.98665 4.9145351830e+00 -8.5088567398e+00 0.0000000000e+00 7.8279029e-05 -4.6361113e-04 0.0000000e+00 -0.053012 -0.998594 0.000000 0.000000 0.000000 1.000000 3.141592	0
418 1 1.03224 1.7464310651e+01 -9.0733646454e+00 0.0000000000e+00 -6.0815914e-04 2.5486490e-04 0.0000000e+00 -0.846344 -0.532637 0.000000 0.000000 0.000000 1.000000 3.141592	0
419 1 1.09203 -2.2997529805e+01 -1.3001652513e+01 0.0000000000e+00 9.7180354e-04 -7.1546156e-04 0.0000000e+00 0.006585 0.999978 0.000000 0.000000 0.000000 1.000000 3.141592	0
420 1 1.06342 2.3631786676e+00 2.5180239062e+01 0.0000000000e+00 -4.6882531e-04 -6.6141589e-04 0.0000000e+00 -0.953623 0.301004 0.000000 0.000000 0.000000 1.000000 3.141592	0
421 1 1.02421 5.6727326081e+00 -2.5784394314e+01 0.0000000000e+00 4.9880317e-04 -5.7415327e-05 0.0000000e+00 -0.992373 0.123274 0.000000 0.000000 0.000000 1.000000 3.141592	0
422 1 0.93220 -2.9725337043e+01 6.5750950555e-01 0.0000000000e+00 -1.4857190e-06 -7.6755923e-04 0.0000000e+00 0.548312 0.836274 0.000000 0.000000 0.000000 1.000000 3.141592	0
423 1 0.98010 2.8638492637e+01 -8.2366933780e+00 0.0000000000e+00 3.4342205e-05 2.3050585e-04 0.0000000e+00 -0.324174 0.945998 0.000000 0.000000 0.000000 1.000000 3.141592	0
424 1 1.00475 -1.4500478886e+01 2.5920025422e+01 0.0000000000e+00 2.8039489e-05 1.5629227e-05 0.0000000e+00 0.527361 -0.849641 0.000000 0.000000 0.000000 1.000000 3.141592	0
425 1 0.86193 2.7797634074e+01 -3.3336456525e+00 0.0000000000e+00 -2.3684623e-04 -2.1421737e-03 0.0000000e+00 -0.031323 -0.999509 0.000000 0.000000 0.000000 1.000000 3.141592	0
426 1 1.05308 -1.5666617986e+00 4.2555029373e+00 0.0000000000e+00 7.9622069e-05 -6.5012570e-04 0.0000000e+00 -0.781065 -0.624450 0.000000 0.000000 0.000000 1.000000 3.141592	0
427 1 1.04906 -2.1243486115e+01 1.5793229040e+01 0.0000000000e+00 -3.3287262e-04 -5.3595278e-04 0.0000000e+00 0.805773 -0.592225 0.000000 0.000000 0.000000 1.000000 3.141592	0
428 1 1.03894 -2.0115732403e+00 -2.8084520109e+01 0.0000000000e+00 4.5792572e-04 -1.2103192e-04 0.0000000e+00 -0.986644 0.162894 0.000000 0.000000 0.000000 1.000000 3.141592	0
429 1 0.90433 -2.9011506698e+00 -2.2009202029e+01 0.0000000000e+00 9.0285530e-04 -3.2582776e-04 0.0000000e+00 0.364404 0.931241 0.000000 0.000000 0.000000 1.000000 3.141592	0
430 1 0.93490 -2.3903726670e+01 -1.1351060028e+01 0.0000000000e+00 1.2499726e-03 -6.3249272e-04 0.0000000e+00 -0.895185 -0.445696 0.000000 0.000000 0.000000 1.000000 3.141592	0
431 1 0.90497 -1.2308761750e+01 -1.6820586041e+01 0.0000000000e+00 -7.8435378e-06 -8.2309443e-04 0.0000000e+00 -0.041476 0.999139 0.000000 0.000000 0.000000 1.000000 3.141592	0
432 1 0.86662 -2.6336581808e+01 7.5836848938e+00 0.0000000000e+00 -1.2571195e-04 -4.7681303e-04 0.0000000e+00 -0.340653 0.940189 0.000000 0.000000 0.000000 1.000000 3.141592	0
433 1 1.03674 2.4699627435e+00 1.2385874737e+01 0.0000000000e+00 1.4171575e-04 -3.0584322e-04 0.0000000e+00 -0.264891 0.964278 0.000000 0.000000 0.000000 1.000000 3.141592	0
434 1 0.88110 2.2852366799e+01 1.0037331214e+01 0.0000000000e+00 -1.7222378e-03 9.6089030e-06 0.0000000e+00 -0.567693 -0.823240 0.000000 0.000000 0.000000 1.000000 3.141592	0
435 1 0.90019 -1.5282868468e+01 -1.1462949083e+00 0.0000000000e+00 3.4435928e-04 -5.0586292e-04 0.0000000e+00 0.894282 -0.447503 0.000000 0.000000 0.000000 1.000000 3.141592	0
436 1 1.08758 -7.1370542711e-01 2.6400591666e+01 0.0000000000e+00 -1.0976469e-03 -9.2300533e-04 0.0000000e+00 0.189480 -0.981885 0.000000 0.000000 0.000000 1.000000 3.141592	0
437 1 0.85777 -2.7291962955e+01 4.9235887402e+00 0.0000000000e+00 -3.5364517e-05 -5.4376397e-04 0.0000000e+00 -0.999983 -0.005860 0.000000 0.000000 0.000000 1.000000 3.141592	0
438 1 1.03616 -1.9204878662e+01 8.2226421199e+00 0.0000000000e+00 -6.5386430e-05 -7.2923469e-04 0.0000000e+00 -0.936729 0.350055 0.000000 0.000000 0.000000 1.000000 3.141592	0
439 1 0.89915 1.2436962796e+01 1.5401505397e+01 0.0000000000e+00 -4.5192048e-04 3.3541694e-04 0.0000000e+00 -0.940596 0.339528 0.000000 0.000000 0.000000 1.000000 3.141592	0
440 1 1.07643 -2.5897654915e+01 -8.4193562413e+00 0.0000000000e+00 -1.2440563e-04 -8.9877173e-04 0.0000000e+00 0.862982 0.505234 0.000000 0.000000 0.000000 1.000000 3.141592	0
441 1 1.06889 -1.9302843588e+01 1.0173987178e+01 0.0000000000e+00 -1.1000450e-04 -7.2070175e-04 0.0000000e+00 0.983587 0.180433 0.000000 0.000000 0.000000 1.000000 3.141592	0
442 1 0.99560 1.5817767989e+01 2.1206040940e+01 0.0000000000e+00 -1.3756526e-04 -3.0984000e-04 0.0000000e+00 0.078360 0.996925 0.000000 0.000000 0.000000 1.000000 3.141592	0
443 1 1.12798 1.4555779118e+01 3.7467166934e+00 0.0000000000e+00 -3.1039538e-03 -3.9323334e-04 0.0000000e+00 0.643960 -0.765059 0.000000 0.000000 0.000000 1.000000 3.141592	0
444 1 1.06966 -1.6120621893e+01 4.9123596199e-01 0.0000000000e+00 7.9037773e-05 -6.1500789e-04 0.0000000e+00 0.958069 -0.286539 0.000000 0.000000 0.000000 1.000000 3.141592	0
445 1 1.14226 -2.4128546262e+01 5.5177620748e+00 0.0000000000e+00 -9.9031367e-05 -5.9706584e-04 0.0000000e+00 0.994156 -0.107957 0.000000 0.000000 0.000000 1.000000 3.141592	0
446 1 0.94311 2.0281410004e+01 -1.8398859485e+00 0.0000000000e+00 -3.9248559e-04 1.2664763e-03 0.0000000e+00 -0.436448 0.899730 0.000000 0.000000 0.000000 1.000000 3.141592	0
447 1 0.89672 -3.8840945808e+00 -5.8683863906e+00 0.0000000000e+00 3.8851515e-04 -2.4776698e-04 0.0000000e+00 0.666223 -0.745753 0.000000 0.000000 0.000000 1.000000 3.141592	0
448 1 0.91281 2.3035986493e+01 5.5849469867e+00 0.0000000000e+00 1.2969073e-03 -1.1626027e-04 0.0000000e+00 -0.440243 -0.897879 0.000000 0.000000 0.000000 1.000000 3.141592	0
449 1 0.92023 -1.6091604723e+01 -7.3211207877e+00 0.0000000000e+00 5.6570334e-04 -6.0324001e-04 0.0000000e+00 -0.915668 -0.401935 0.000000 0.000000 0.000000 1.000000 3.141592	0
450 1 1.03344 -1.4356081161e+01 1.6542275057e+01 0.0000000000e+00 -5.2236628e-04 -5.3721617e-04 0.0000000e+00 0.055994 -0.998431 0.000000 0.000000 0.000000 1.000000 3.141592	0
451 1 0.93927 -1.0211781132e+01 2.1479901510e+01 0.0000000000e+00 -3.6699887e-04 -8.0834845e-04 0.0000000e+00 -0.958008 -0.286743 0.000000 0.000000 0.000000 1.000000 3.141592	0
452 1 0.93562 -5.2785358046e+00 -1.7103871805e+01 0.0000000000e+00 8.8019195e-04 -5.3875445e-04 0.0000000e+00 -0.527831 0.849349 0.000000 0.000000 0.000000 1.000000 3.141592	0
453 1 1.14678 -8.6985500767e+00 1.2818957949e+01 0.0000000000e+00 -1.0902690e-04 -7.0006212e-04 0.0000000e+00 -0.999787 -0.020661 0.000000 0.000000 0.000000 1.000000 3.141592	0
454 1 0.95896 8.0729120737e+00 2.8674805881e+01 0.0000000000e+00 1.7129591e-04 -1.5951659e-04 0.0000000e+00 0.047436 -0.998874 0.000000 0.000000 0.000000 1.000000 3.141592	0
455 1 1.06289 -1.3817932055e+01 2.8492636726e+00 0.0000000000e+00 1.4171079e-04 -8.1625952e-04 0.0000000e+00 0.992210 -0.124575 0.000000 0.000000 0.000000 1.000000 3.141592	0
456 1 0.94042 -1.6993099542e+01 -1.1840936393e+00 0.0000000000e+00 2.9772828e-04 -6.2439409e-04 0.0000000e+00 -0.991271 0.131841 0.000000 0.000000 0.000000 1.000000 3.141592	0
457 1 0.99670 1.0625858186e+01 -2.4485853236e+01 0.0000000000e+00 3.2423541e-04 -3.1416415e-05 0.0000000e+00 0.741814 -0.670606 0.000000 0.000000 0.000000 1.000000 3.141592	0
458 1 0.85478 4.8840014270e+00 1.8859453596e+01 0.0000000000e+00 4.8367043e-04 -7.8742561e-04 0.0000000e+00 0.317182 0.948365 0.000000 0.000000 0.000000 1.000000 3.141592	0
459 1 1.14981 1.4430796936e+01 -1.0250106393e+01 0.0000000000e+00 -9.8698589e-05 -9.4928798e-05 0.0000000e+00 0.988889 -0.148658 0.000000 0.000000 0.000000 1.000000 3.141592	0
460 1 1.03099 9.6712925447e+00 -2.6175904314e+01 0.0000000000e+00 2.0203871e-04 1.2348232e-05 0.0000000e+00 0.036058 0.999350 0.000000 0.000000 0.000000 1.000000 3.141592	0
461 1 0.85309 -3.2183885346e+00 3.8031597895e+00 0.0000000000e+00 1.2736917e-04 -8.2719699e-04 0.0000000e+00 -0.829569 -0.558404 0.000000 0.000000 0.000000 1.000000 3.141592	0
462 1 0.93495 1.3791119535e+00 3.4867569075e+00 0.0000000000e+00 2.0080541e-04 -2.7618073e-04 0.0000000e+00 -0.752957 0.658069 0.000000 0.000000 0.000000 1.000000 3.141592	0
463 1 1.02847 -2.1484357203e+01 1.2625893646e+01 0.0000000000e+00 -2.3040860e-04 -6.7618424e-04 0.0000000e+00 -0.288282 0.957546 0.000000 0.000000 0.000000 1.000000 3.141592	0
464 1 1.03702 1.3797599128e+01 -1.6912058597e+01 0.0000000000e+00 2.6096947e-04 -8.4577580e-05 0.0000000e+00 0.710791 -0.703403 0.000000 0.000000 0.000000 1.000000 3.141592	0
465 1 1.10878 -2.0933506226e+01 -9.5106517410e+00 0.0000000000e+00 6.3193501e-04 -2.9340640e-04 0.0000000e+00 -0.887186 -0.461412 0.000000 0.000000 0.000000 1.000000 3.141592	0
466 1 1.07688 -2.2752714891e+01 1.1327115654e+01 0.0000000000e+00 -1.7006537e-04 -6.2148508e-04 0.0000000e+00 -0.686397 -0.727227 0.000000 0.000000 0.000000 1.000000 3.141592	0
467 1 0.91732 -1.0302841757e+01 -6.3953760896e+00 0.0000000000e+00 2.5968469e-04 -7.7913840e-04 0.0000000e+00 0.786748 -0.617274 0.000000 0.000000 0.000000 1.000000 3.141592	0
468 1 1.04515 -1.1880442803e+01 2.0815493322e+01 0.0000000000e+00 -3.5666325e-04 -6.6620288e-04 0.0000000e+00 -0.304955 -0.952367 0.000000 0.000000 0.000000 1.000000 3.141592	0
469 1 0.85064 -1.3335349764e+01 -2.4806785258e+01 0.0000000000e+00 6.6262695e-04 -9.3343818e-04 0.0000000e+00 0.704580 -0.709625 0.000000 0.000000 0.000000 1.000000 3.141592	0
470 1 0.87439 6.1416776250e+00 7.4950150804e+00 0.0000000000e+00 -7.8763143e-06 4.3848290e-05 0.0000000e+00 -0.449502 -0.893279 0.000000 0.000000 0.000000 1.000000 3.141592	0
471 1 0.93970 -4.9575243344e+00 2.4586635283e+01 0.0000000000e+00 -6.8265272e-04 -7.5920623e-04 0.0000000e+00 -0.060504 0.998168 0.000000 0.000000 0.000000 1.000000 3.141592	0
472 1 0.93155 -6.7113416860e+00 -6.5214621972e+00 0.0000000000e+00 5.3995825e-05 -7.1530725e-04 0.0000000e+00 -0.886322 -0.463069 0.000000 0.000000 0.000000 1.000000 3.141592	0
473 1 1.04144 2.5073315688e+01 -5.4711201776e+00 0.0000000000e+00 2.2745448e-03 1.0645040e-03 0.0000000e+00 0.980298 0.197523 0.000000 0.000000 0.000000 1.000000 3.141592	0
474 1 0.93772 -2.9251528792e+01 6.4876469262e+00 0.0000000000e+00 -2.4934198e-05 -8.4781215e-05 0.0000000e+00 0.825390 0.564563 0.000000 0.000000 0.000000 1.000000 3.141592	0
475 1 1.03821 -5.6702165237e+00 -2.0174893990e+01 0.0000000000e+00 1.0128972e-03 -2.9566068e-04 0.0000000e+00 -0.947182 0.320696 0.000000 0.000000 0.000000 1.000000 3.141592	0
476 1 0.97335 1.7794075461e+01 5.3379119411e+00 0.0000000000e+00 -6.8118538e-04 -7.5092240e-04 0.0000000e+00 -0.060807 -0.998150 0.000000 0.000000 0.000000 1.000000 3.141592	0
477 1 1.05315 1.9852301503e+01 -1.1422258534e-01 0.0000000000e+00 4.6899458e-04 2.1840624e-03 0.0000000e+00 -0.049379 -0.998780 0.000000 0.000000 0.000000 1.000000 3.141592	0
478 1 1.02657 -6.7565222568e+00 -2.1598730591e+01 0.0000000000e+00 8.5926882e-04 2.9807991e-04 0.0000000e+00 -0.418565 0.908187 0.000000 0.000000 0.000000 1.000000 3.141592	0
479 1 1.12458 -7.9493646555e+00 -9.6291856101e+00 0.0000000000e+00 2.0508146e-04 -9.4806960e-04 0.0000000e+00 0.013481 0.999909 0.000000 0.000000 0.000000 1.000000 3.141592	0
480 1 0.98692 2.8136403777e+00 -2.7471565990e+01 0.0000000000e+00 4.6536122e-04 -1.5036887e-04 0.0000000e+00 0.908609 -0.417649 0.000000 0.000000 0.000000 1.000000 3.141592	0
481 1 0.88798 1.0083098218e+00 -3.8683201857e+00 0.0000000000e+00 -4.6945317e-05 -1.0438219e-03 0.0000000e+00 -0.524897 0.851166 0.000000 0.000000 0.000000 1.000000 3.141592	0
482 1 1.14949 2.7540512467e+00 1.4276386143e+01 0.0000000000e+00 6.1070524e-05 -4.0342099e-04 0.0000000e+00 0.890536 0.454913 0.000000 0.000000 0.000000 1.000000 3.141592	0
483 1 0.87899 -2.1246125763e+01 -1.2495757520e+01 0.0000000000e+00 7.3020408e-04 -5.7546335e-04 0.0000000e+00 0.633451 0.773783 0.000000 0.000000 0.000000 1.000000 3.141592	0
484 1 0.86957 1.9159805024e+01 -3.1185083689e+00 0.0000000000e+00 -3.3487027e-04 1.4261790e-03 0.0000000e+00 -0.551143 -0.834411 0.000000 0.000000 0.000000 1.000000 3.141592	0
485 1 1.14064 1.1355683660e+01 -8.2098571934e+00 0.0000000000e+00 4.5621136e-05 -2.1834903e-04 0.0000000e+00 -0.895533 0.444995 0.000000 0.000000 0.000000 1.000000 3.141592	0
486 1 1.04011 -1.4613815421e+01 -1.3894056506e+01 0.0000000000e+00 2.7723020e-04 -7.1358837e-04 0.0000000e+00 -0.972964 -0.230955 0.000000 0.000000 0.000000 1.000000 3.141592	0
487 1 1.07890 1.4147182141e+01 -2.6053245090e+01 0.0000000000e+00 -1.3905819e-04 -1.7629395e-04 0.0000000e+00 0.257544 0.966267 0.000000 0.000000 0.000000 1.000000 3.141592	0
488 1 1.13025 6.5790840822e+00 -2.7374263789e+01 0.0000000000e+00 3.3235506e-04 -2.0675288e-05 0.0000000e+00 0.992414 0.122943 0.000000 0.000000 0.000000 1.000000 3.141592	0
489 1 1.01181 3.6026759402e+00 -9.9079088278e+00 0.0000000000e+00 7.9221346e-05 -4.7547893e-04 0.0000000e+00 -0.957658 -0.287910 0.000000 0.000000 0.000000 1.000000 3.141592	0
490 1 1.13458 9.4456311084e+00 -5.2096688915e+00 0.0000000000e+00 2.8875283e-04 -3.2709248e-04 0.0000000e+00 0.495871 -0.868396 0.000000 0.000000 0.000000 1.000000 3.141592	0
491 1 1.11496 -1.1608574556e+01 -2.0202282855e+01 0.0000000000e+00 7.6592996e-04 -7.0215170e-04 0.0000000e+00 0.954746 -0.297424 0.000000 0.000000 0.000000 1.000000 3.141592	0
492 1 0.91337 -4.4857390956e+00 -4.0142560966e+00 0.0000000000e+00 1.6382442e-03 -1.9590733e-03 0.0000000e+00 0.699722 0.714415 0.000000 0.000000 0.000000 1.000000 3.141592	0
493 1 1.03724 1.5215169859e+01 -2.0085473701e+01 0.0000000000e+00 4.1017215e-04 1.5722106e-04 0.0000000e+00 0.888379 0.459111 0.000000 0.000000 0.000000 1.000000 3.141592	0
494 1 1.13905 -1.2207018797e+01 8.5402693271e+00 0.0000000000e+00 2.0628818e-05 -7.8710628e-04 0.0000000e+00 0.992425 0.122852 0.000000 0.000000 0.000000 1.000000 3.141592	0
495 1 0.94057 1.8171677635e+01 -5.9944902194e+00 0.0000000000e+00 -9.0015198e-04 6.5156861e-04 0.0000000e+00 0.984517 -0.175291 0.000000 0.000000 0.000000 1.000000 3.141592	0
496 1 1.12698 2.4865142751e+01 1.3984272113e-01 0.0000000000e+00 -1.9126011e-04 -1.7324594e-03 0.0000000e+00 0.995515 -0.094601 0.000000 0.000000 0.000000 1.000000 3.141592	0
497 1 0.93096 -2.0965463323e+01 1.0856728134e+01 0.0000000000e+00 -1.5420991e-04 -6.9160884e-04 0.0000000e+00 0.838625 0.544709 0.000000 0.000000 0.000000 1.000000 3.141592	0
498 1 0.98228 8.0737203511e+00 2.2624223477e+01 0.0000000000e+00 -1.5552171e-03 4.4066932e-03 0.0000000e+00 0.550690 0.834710 0.000000 0.000000 0.000000 1.000000 3.141592	0
499 1 0.93498 1.1159727476e+01 2.7592692714e+01 0.0000000000e+00 2.3626902e-04 5.0539238e-05 0.0000000e+00 -0.452357 0.891837 0.000000 0.000000 0.000000 1.000000 3.141592	0
500 1 1.03792 -6.7210336595e+00 7.6587889875e+00 0.0000000000e+00 1.1104134e-04 -8.4728944e-04 0.0000000e+00 0.985888 0.167409 0.000000 0.000000 0.000000 1.000000 3.141592	0
501 1 1.00965 5.5907369765e+00 -1.8070226616e+01 0.0000000000e+00 5.3287257e-04 -2.0353703e-04 0.0000000e+00 -0.111483 -0.993766 0.000000 0.000000 0.000000 1.000000 3.141592	0
502 1 0.99599 1.5659905076e+01 -1.7073634472e+01 0.0000000000e+00 2.2255586e-04 -5.0811911e-06 0.0000000e+00 -0.948190 -0.317703 0.000000 0.000000 0.000000 1.000000 3.141592	0
503 1 0.93234 -1.0033891401e+01 2.3186512118e+01 0.0000000000e+00 -3.7077581e-04 -7.7947802e-04 0.0000000e+00 0.676264 -0.736659 0.000000 0.000000 0.000000 1.000000 3.141592	0
504 1 0.91170 -2.8459234585e+01 9.5947727631e+00 0.0000000000e+00 -2.0437717e-05 -9.1070190e-05 0.0000000e+00 0.989499 -0.144539 0.000000 0.000000 0.000000 1.000000 3.141592	0
505 1 0.90711 -1.9296659058e+01 -1.8787905766e+01 0.0000000000e+00 5.5147982e-04 -6.2408992e-04 0.0000000e+00 0.752175 -0.658963 0.000000 0.000000 0.000000 1.000000 3.141592	0
506 1 1.11183 -1.8748448979e+01 3.7047455610e+00 0.0000000000e+00 -1.9369007e-05 -7.2259123e-04 0.0000000e+00 0.258968 -0.965886 0.000000 0.000000 0.000000 1.000000 3.141592	0
507 1 1.03750 1.2184540590e+01 -1.3532307976e+01 0.0000000000e+00 1.5661527e-04 -1.6129699e-04 0.0000000e+00 -0.489514 0.871995 0.000000 0.000000 0.000000 1.000000 3.141592	0
508 1 0.88652 6.7113853300e+00 2.3586941862e+00 0.0000000000e+00 -6.3882304e-06 -5.0672353e-04 0.0000000e+00 -0.555589 -0.831457 0.000000 0.000000 0.000000 1.000000 3.141592	0
509 1 0.99616 1.3447950936e+01 -2.3104049362e+01 0.0000000000e+00 6.6706232e-04 -4.7088656e-05 0.0000000e+00 -0.965758 0.259445 0.000000 0.000000 0.000000 1.000000 3.141592	0
510 1 0.90895 -7.8576453701e+00 1.7297407931e+01 0.0000000000e+00 -2.6765377e-04 -9.5465997e-04 0.0000000e+00 -0.951359 0.308085 0.000000 0.000000 0.000000 1.000000 3.141592	0
511 1 1.10078 -1.2077480966e+00 -2.6353480439e+01 0.0000000000e+00 8.7162717e-04 -1.8929173e-04 0.0000000e+00 -0.861329 -0.508048 0.000000 0.000000 0.000000 1.000000 3.141592	0
512 1 0.88189 1.3537437561e+01 -1.9959970274e+01 0.0000000000e+00 4.0594697e-04 -1.9171511e-04 0.0000000e+00 0.750855 -0.660468 0.000000 0.000000 0.000000 1.000000 3.141592	0
513 1 0.88582 -2.4413190557e+01 2.5523416094e+00 0.0000000000e+00 -7.1348536e-05 -5.6008160e-04 0.0000000e+00 0.979771 -0.200120 0.000000 0.000000 0.000000 1.000000 3.141592	0
514 1 0.91510 6.5348349610e+00 2.9132674873e+01 0.0000000000e+00 -7.1306947e-04 -8.2806365e-05 0.0000000e+00 -0.881167 -0.472806 0.000000 0.000000 0.000000 1.000000 3.141592	0
515 1 1.13474 1.6896094135e-01 8.0510919032e+00 0.0000000000e+00 1.7726500e-04 -3.0528222e-04 0.0000000e+00 0.341349 -0.939937 0.000000 0.000000 0.000000 1.000000 3.141592	0
516 1 0.97419 -8.6475928529e+00 -1.1332975894e+01 0.0000000000e+00 2.2554013e-04 -1.0806392e-03 0.0000000e+00 -0.438669 0.898649 0.000000 0.000000 0.000000 1.000000 3.141592	0
517 1 1.02463 -1.5582797380e+01 2.4606021731e+00 0.0000000000e+00 9.0368615e-05 -7.0758186e-04 0.0000000e+00 0.996793 -0.080018 0.000000 0.000000 0.000000 1.000000 3.141592	0
518 1 1.10918 2.0914639939e+01 -1.2990115011e+01 0.0000000000e+00 5.1430266e-05 2.4725541e-04 0.0000000e+00 -0.614977 0.788545 0.000000 0.000000 0.000000 1.000000 3.141592	0
519 1 0.99340 -8.3316603984e+00 -3.1729868834e+00 0.0000000000e+00 6.1049956e-04 -8.3179142e-04 0.0000000e+00 0.794782 0.606895 0.000000 0.000000 0.000000 1.000000 3.141592	0
520 1 1.08023 -1.8874610624e+01 -9.8982468782e+00 0.0000000000e+00 6.1453430e-04 -5.7032258e-04 0.0000000e+00 -0.801011 0.598650 0.000000 0.000000 0.000000 1.000000 3.141592	0
521 1 0.93377 1.8716654995e+01 -1.9050901863e+01 0.0000000000e+00 1.2591504e-04 6.6469599e-05 0.0000000e+00 0.675934 -0.736962 0.000000 0.000000 0.000000 1.000000 3.141592	0
522 1 0.97745 -2.5908535231e+01 1.0798282724e+01 0.0000000000e+00 -1.1335898e-04 -4.9627729e-04 0.0000000e+00 0.904170 -0.427172 0.000000 0.000000 0.000000 1.000000 3.141592	0
523 1 0.97459 -6.2017579104e+00 1.7832447411e+01 0.0000000000e+00 -2.1467716e-04 -8.7982628e-04 0.0000000e+00 -0.888592 0.458698 0.000000 0.000000 0.000000 1.000000 3.141592	0
524 1 0.99122 8.0508398997e+00 -1.9769115178e+01 0.0000000000e+00 5.1048227e-04 -1.4970598e-04 0.0000000e+00 -0.998312 0.058085 0.000000 0.000000 0.000000 1.000000 3.141592	0
525 1 1.13515 -2.4719228205e+01 -4.8963524034e+00 0.0000000000e+00 -1.5995336e-03 9.0094567e-05 0.0000000e+00 0.833072 0.553165 0.000000 0.000000 0.000000 1.000000 3.141592	0
526 1 0.90410 -4.9073543405e+00 1.6668940913e+01 0.0000000000e+00 -1.1427451e-04 -7.9152409e-04 0.0000000e+00 -0.727350 0.686266 0.000000 0.000000 0.000000 1.000000 3.141592	0
527 1 1.12942 1.3461481031e+01 9.9992880443e+00 0.0000000000e+00 1.8227171e-04 -5.5723990e-04 0.0000000e+00 -0.998145 -0.060885 0.000000 0.000000 0.000000 1.000000 3.141592	0
528 1 0.98695 -1.1017691334e+01 1.4301022118e+00 0.0000000000e+00 2.8118289e-04 -7.7830310e-04 0.0000000e+00 0.798369 -0.602168 0.000000 0.000000 0.000000 1.000000 3.141592	0
529 1 1.10000 2.0586697516e+01 2.7187285098e+00 0.0000000000e+00 2.8265571e-03 -1.8172217e-03 0.0000000e+00 -0.969390 0.245527 0.000000 0.000000 0.000000 1.000000 3.141592	0
530 1 1.09339 1.0756253233e+01 7.2092454063e+00 0.0000000000e+00 -2.2832335e-04 2.5996900e-04 0.0000000e+00 0.703588 -0.710608 0.000000 0.000000 0.000000 1.000000 3.141592	0
531 1 0.99797 -2.6555280558e+01 -1.7054356106e+00 0.0000000000e+00 2.3646046e-04 -1.0889528e-03 0.0000000e+00 -0.718946 0.695065 0.000000 0.000000 0.000000 1.000000 3.141592	0
532 1 0.96775 -9.2991039619e+00 1.4112006945e+00 0.0000000000e+00 3.1820374e-04 -8.4293258e-04 0.0000000e+00 -0.749023 -0.662544 0.000000 0.000000 0.000000 1.000000 3.141592	0
533 1 0.93219 -2.1211323511e+01 -1.9742796719e+01 0.0000000000e+00 2.0460239e-04 -3.2518178e-04 0.0000000e+00 -0.630124 0.776494 0.000000 0.000000 0.000000 1.000000 3.141592	0
534 1 0.97233 2.0841971714e+01 -2.1023803797e+01 0.0000000000e+00 7.0301680e-05 5.0935197e-05 0.0000000e+00 0.931737 -0.363135 0.000000 0.000000 0.000000 1.000000 3.141592	0
535 1 0.87547 -4.5532235591e+00 1.8386786894e+01 0.0000000000e+00 -1.8480771e-04 -7.5535040e-04 0.0000000e+00 0.846657 0.532139 0.000000 0.000000 0.000000 1.000000 3.141592	0
536 1 0.86874 -1.4696072325e+01 -2.1997171006e+01 0.0000000000e+00 8.8547792e-04 -1.1688935e-03 0.0000000e+00 0.452596 -0.891716 0.000000 0.000000 0.000000 1.000000 3.141592	0
537 1 1.01306 -1.9674332567e+00 -1.6258252909e+00 0.0000000000e+00 7.3519251e-04 -4.1574483e-04 0.0000000e+00 -0.960327 0.278876 0.000000 0.000000 0.000000 1.000000 3.141592	0
538 1 1.00293 1.5124466998e+01 9.0469952255e+00 0.0000000000e+00 4.5629197e-04 -1.0634931e-03 0.0000000e+00 -0.890121 -0.455725 0.000000 0.000000 0.000000 1.000000 3.141592	0
539 1 1.05971 2.8816897088e+01 -6.3262395186e+00 0.0000000000e+00 2.0808587e-04 7.2035104e-04 0.0000000e+00 -0.954559 0.298021 0.000000 0.000000 0.000000 1.000000 3.141592	0
540 1 1.04146 -4.1447660690e+00 -1.5577815557e+01 0.0000000000e+00 5.6087232e-04 -5.4255264e-04 0.0000000e+00 -0.590166 0.807282 0.000000 0.000000 0.000000 1.000000 3.141592	0
541 1 0.90978 7.3075317840e+00 -1.8190742904e+01 0.0000000000e+00 4.9267737e-04 -1.9220310e-04 0.0000000e+00 -0.983945 0.178473 0.000000 0.000000 0.000000 1.000000 3.141592	0
542 1 1.09327 1.2723390229e+01 4.5846547145e+00 0.0000000000e+00 -1.4879924e-03 1.7916739e-04 0.0000000e+00 0.205130 0.978735 0.000000 0.000000 0.000000 1.000000 3.141592	0
543 1 1.10088 -3.5000112828e+00 1.5350539364e+01 0.0000000000e+00 -1.0010522e-05 -7.2007353e-04 0.0000000e+00 -0.267805 0.963473 0.000000 0.000000 0.000000 1.000000 3.141592	0
544 1 1.11184 -2.0164167927e+01 1.7464062103e+01 0.0000000000e+00 7.8435746e-06 -6.6426486e-04 0.0000000e+00 0.907974 -0.419027 0.000000 0.000000 0.000000 1.000000 3.141592	0
545 1 1.06834 2.5467637716e+01 -8.5392724164e+00 0.0000000000e+00 -1.7325994e-05 2.6835976e-04 0.0000000e+00 0.454151 -0.890925 0.000000 0.000000 0.000000 1.000000 3.141592	0
546 1 0.88889 -1.2065510296e+00 -1.4225439157e+01 0.0000000000e+00 4.1421219e-04 -4.0562233e-04 0.0000000e+00 0.687112 -0.726551 0.000000 0.000000 0.000000 1.000000 3.141592	0
547 1 0.87824 -1.4907923451e+01 -1.5646053690e+01 0.0000000000e+00 -4.6726179e-05 -8.0728185e-04 0.0000000e+00 0.234303 -0.972164 0.000000 0.000000 0.000000 1.000000 3.141592	0
548 1 0.89463 2.0455312624e+01 -8.0678476166e+00 0.0000000000e+00 -1.3056806e-03 -4.7614415e-05 0.0000000e+00 -0.968655 0.248411 0.000000 0.000000 0.000000 1.000000 3.141592	0
549 1 0.98735 -7.0494397124e-02 1.6587805454e+01 0.0000000000e+00 -1.4727059e-04 -5.2405454e-04 0.0000000e+00 0.073178 -0.997319 0.000000 0.000000 0.000000 1.000000 3.141592	0
550 1 0.90860 8.2348425650e+00 -1.6732982302e+01 0.0000000000e+00 3.9669779e-04 -2.0550384e-04 0.0000000e+00 -0.647212 0.762310 0.000000 0.000000 0.000000 1.000000 3.141592	0
551 1 1.03845 -7.1246167543e+00 2.0856616456e+01 0.0000000000e+00 -4.1129837e-04 -9.2806587e-04 0.0000000e+00 -0.635892 -0.771778 0.000000 0.000000 0.000000 1.000000 3.141592	0
552 1 0.91024 2.2774598585e+01 -1.3122546023e+01 0.0000000000e+00 3.0336315e-05 3.5352712e-04 0.0000000e+00 -0.239543 0.970886 0.000000 0.000000 0.000000 1.000000 3.141592	0
553 1 1.14435 -1.2912593931e+01 -6.6251710963e+00 0.0000000000e+00 5.9513749e-04 -6.7336952e-04 0.0000000e+00 -0.789395 -0.613885 0.000000 0.000000 0.000000 1.000000 3.141592	0
554 1 1.10402 1.6660987660e+01 -7.2707878278e+00 0.0000000000e+00 -1.0945675e-03 5.4021474e-04 0.0000000e+00 -0.942676 0.333710 0.000000 0.000000 0.000000 1.000000 3.141592	0
555 1 1.03320 -1.9546969163e+01 -2.0490756505e+01 0.0000000000e+00 3.5126314e-04 -4.4370387e-04 0.0000000e+00 0.331609 0.943417 0.000000 0.000000 0.000000 1.000000 3.141592	0
556 1 0.86859 -4.0869791392e+00 4.6866136843e-01 0.0000000000e+00 2.9169445e-04 -1.1677062e-03 0.0000000e+00 -0.792838 0.609432 0.000000 0.000000 0.000000 1.000000 3.141592	0
557 1 0.96324 2.5797963133e+01 6.7148501730e+00 0.0000000000e+00 3.0767152e-04 1.0438282e-03 0.0000000e+00 -0.651403 0.758732 0.000000 0.000000 0.000000 1.000000 3.141592	0
558 1 0.87272 2.5184982654e+01 -1.6718061414e+00 0.0000000000e+00 -4.3543962e-04 -3.2834476e-03 0.0000000e+00 -0.997482 0.070921 0.000000 0.000000 0.000000 1.000000 3.141592	0
559 1 1.10002 -8.4178611253e+00 3.0864177521e+00 0.0000000000e+00 2.8559377e-04 -9.1999466e-04 0.0000000e+00 -0.177080 -0.984196 0.000000 0.000000 0.000000 1.000000 3.141592	0
560 1 1.07986 2.1577867921e+01 -1.7962641387e+01 0.0000000000e+00 1.0159367e-04 8.3787006e-05 0.0000000e+00 0.998144 0.060890 0.000000 0.000000 0.000000 1.000000 3.141592	0
561 1 1.13679 -4.7384448444e-01 1.4715453393e+01 0.0000000000e+00 -3.2455517e-05 -5.2080941e-04 0.0000000e+00 -0.555151 -0.831750 0.000000 0.000000 0.000000 1.000000 3.141592	0
562 1 1.12085 -1.8068637245e+01 -1.1797694429e+01 0.0000000000e+00 5.5825488e-04 -5.8778532e-04 0.0000000e+00 0.102720 0.994710 0.000000 0.000000 0.000000 1.000000 3.141592	0
563 1 0.95017 7.5508998793e+00 -2.5819534496e+01 0.0000000000e+00 4.7343122e-04 -5.0624339e-05 0.0000000e+00 -0.999889 -0.014883 0.000000 0.000000 0.000000 1.000000 3.141592	0
564 1 1.07996 -2.3326293504e+01 -6.3074403675e+00 0.0000000000e+00 3.9794357e-05 4.7075580e-04 0.0000000e+00 0.579533 -0.814949 0.000000 0.000000 0.000000 1.000000 3.141592	0
565 1 0.85382 8.8963046558e-01 2.0255699901e+00 0.0000000000e+00 3.2632654e-04 -2.6406713e-04 0.0000000e+00 -0.947000 -0.321233 0.000000 0.000000 0.000000 1.000000 3.141592	0
566 1 0.96996 -1.5100167315e+01 2.1208243839e+01 0.0000000000e+00 -2.9538944e-04 -2.7004839e-04 0.0000000e+00 -0.334949 -0.942236 0.000000 0.000000 0.000000 1.000000 3.141592	0
567 1 0.96823 2.8693471641e+00 -1.9430786513e+01 0.0000000000e+00 6.9787909e-04 -1.9711126e-04 0.0000000e+00 0.179182 -0.983816 0.000000 0.000000 0.000000 1.000000 3.141592	0
568 1 0.87260 5.6010444467e+00 -1.4749555643e+01 0.0000000000e+00 3.2677208e-04 -2.4827515e-04 0.0000000e+00 -0.792271 -0.610169 0.000000 0.000000 0.000000 1.000000 3.141592	0
569 1 1.13974 -2.3211499515e+00 4.1992383036e-01 0.0000000000e+00 3.5933784e-04 -6.2468098e-04 0.0000000e+00 0.801480 -0.598022 0.000000 0.000000 0.000000 1.000000 3.141592	0
570 1 1.10542 1.1218071572e+01 -2.2799943860e+00 0.0000000000e+00 1.8252809e-04 -5.6560533e-04 0.0000000e+00 0.384474 -0.923136 0.000000 0.000000 0.000000 1.000000 3.141592	0
571 1 1.04177 4.6887325855e+00 2.2204082033e+01 0.0000000000e+00 6.6216032e-04 1.2933929e-03 0.0000000e+00 -0.772093 0.635510 0.000000 0.000000 0.000000 1.000000 3.141592	0
572 1 1.09120 1.0182004601e+01 1.0856865244e+01 0.0000000000e+00 9.6014637e-06 2.6455321e-04 0.0000000e+00 -0.990461 -0.137791 0.000000 0.000000 0.000000 1.000000 3.141592	0
573 1 0.94301 -2.4687426050e+01 7.2311611551e+00 0.0000000000e+00 -1.0421307e-04 -5.7046998e-04 0.0000000e+00 0.961822 0.273677 0.000000 0.000000 0.000000 1.000000 3.141592	0
574 1 0.88919 -2.9669072594e+01 -3.1777774275e+00 0.0000000000e+00 3.4993311e-04 -9.4745819e-04 0.0000000e+00 0.966431 -0.256926 0.000000 0.000000 0.000000 1.000000 3.141592	0
575 1 0.95499 3.6598518863e+00 9.5721643911e+00 0.0000000000e+00 1.5489895e-04 -1.2088514e-04 0.0000000e+00 0.661991 -0.749512 0.000000 0.000000 0.000000 1.000000 3.141592	0
576 1 1.00267 -1.9633799947e-01 -2.8121678104e+01 0.0000000000e+00 4.5666285e-04 -1.2787538e-04 0.0000000e+00 -0.437418 0.899258 0.000000 0.000000 0.000000 1.000000 3.141592	0
577 1 1.12385 2.8124331894e+01 3.4581812932e-01 0.0000000000e+00 -6.2244580e-04 -8.3990168e-03 0.0000000e+00 -0.111531 0.993761 0.000000 0.000000 0.000000 1.000000 3.141592	0
578 1 1.03914 -8.4523833348e+00 2.3757449431e+01 0.0000000000e+00 -4.1999010e-04 -8.3620506e-04 0.0000000e+00 0.765858 0.643010 0.000000 0.000000 0.000000 1.000000 3.141592	0
579 1 0.90456 -2.6605448380e+01 -9.8864980016e+00 0.0000000000e+00 2.3612339e-03 -2.4727992e-03 0.0000000e+00 -0.975471 -0.220130 0.000000 0.000000 0.000000 1.000000 3.141592	0
580 1 0.97972 -4.1425687231e+00 1.1861871789e+01 0.0000000000e+00 5.2999429e-05 -7.6410177e-04 0.0000000e+00 0.892971 0.450114 0.000000 0.000000 0.000000 1.000000 3.141592	0
581 1 1.14049 6.9097139390e-01 2.9711217083e+01 0.0000000000e+00 -1.3376423e-03 2.8980275e-04 0.0000000e+00 0.949208 -0.314650 0.000000 0.000000 0.000000 1.000000 3.141592	0
582 1 0.95407 -2.4394151835e+01 -1.4364069860e+01 0.0000000000e+00 8.2244840e-04 -1.0679877e-03 0.0000000e+00 -0.402957 0.915219 0.000000 0.000000 0.000000 1.000000 3.141592	0
583 1 0.85936 6.4063666808e+00 1.9204194039e+01 0.0000000000e+00 2.8746290e-04 1.7596846e-03 0.0000000e+00 -0.994746 0.102378 0.000000 0.000000 0.000000 1.000000 3.141592	0
584 1 1.07323 -2.1979787761e+01 -1.9354902378e+00 0.0000000000e+00 4.1545014e-04 -7.2643014e-04 0.0000000e+00 0.986831 0.161752 0.000000 0.000000 0.000000 1.000000 3.141592	0
585 1 1.06264 2.4415672315e+01 2.0076642683e+00 0.0000000000e+00 3.3502351e-03 -3.4751642e-04 0.0000000e+00 -0.975126 -0.221652 0.000000 0.000000 0.000000 1.000000 3.141592	0
586 1 1.11479 -1.6304677422e+01 -2.2742825469e+01 0.0000000000e+00 6.9938770e-04 -7.7924443e-04 0.0000000e+00 -0.039302 0.999227 0.000000 0.000000 0.000000 1.000000 3.141592	0
587 1 0.89991 -2.3587981984e+01 8.4456069434e+00 0.0000000000e+00 -1.0161727e-04 -6.0612349e-04 0.0000000e+00 -0.554258 0.832345 0.000000 0.000000 0.000000 1.000000 3.141592	0
588 1 0.98259 -9.7336872358e-01 5.9996538277e+00 0.0000000000e+00 -2.4453568e-05 -6.9681101e-04 0.0000000e+00 -0.321363 -0.946956 0.000000 0.000000 0.000000 1.000000 3.141592	0
589 1 1.06776 -1.4929792387e+01 -2.5753158135e+01 0.0000000000e+00 8.5011848e-04 -8.7165900e-04 0.0000000e+00 0.996785 -0.080122 0.000000 0.000000 0.000000 1.000000 3.141592	0
590 1 1.08676 9.9598780922e-01 -7.7522048443e+00 0.0000000000e+00 9.5586238e-05 -6.6764054e-04 0.0000000e+00 -0.241076 0.970506 0.000000 0.000000 0.000000 1.000000 3.141592	0
591 1 0.90632 1.3708664062e+01 8.0477594151e+00 0.0000000000e+00 3.4285752e-04 -6.7140003e-04 0.0000000e+00 0.205599 -0.978636 0.000000 0.000000 0.000000 1.000000 3.141592	0
592 1 0.92042 -7.3145161269e+00 -2.8938092535e+01 0.0000000000e+00 7.8686844e-05 -1.5747154e-05 0.0000000e+00 0.568899 -0.822407 0.000000 0.000000 0.000000 1.000000 3.141592	0
593 1 0.93551 -1.4639262197e+01 -2.0278236254e+01 0.0000000000e+00 7.2290085e-04 -1.0956517e-03 0.0000000e+00 0.963108 -0.269115 0.000000 0.000000 0.000000 1.000000 3.141592	0
594 1 1.05307 -2.8062996448e+01 -4.0281571163e+00 0.0000000000e+00 2.3867647e-03 -4.7691055e-03 0.0000000e+00 0.394055 0.919087 0.000000 0.000000 0.000000 1.000000 3.141592	0
595 1 0.86046 9.7797676137e+00 -1.9864056694e+01 0.0000000000e+00 4.6056106e-04 -1.3448549e-04 0.0000000e+00 -0.053486 -0.998569 0.000000 0.000000 0.000000 1.000000 3.141592	0
596 1 0.91611 -2.3693032467e+01 -1.9643821317e+00 0.0000000000e+00 1.1741428e-03 -2.3296669e-04 0.0000000e+00 0.792180 -0.610287 0.000000 0.000000 0.000000 1.000000 3.141592	0
597 1 0.99684 -2.3295623959e+01 -3.6630485451e-01 0.0000000000e+00 2.2655475e-04 -3.9174387e-04 0.0000000e+00 0.939298 0.343103 0.000000 0.000000 0.000000 1.000000 3.141592	0
598 1 1.04263 1.0360305448e+01 -1.0064300959e+01 0.0000000000e+00 1.1518124e-04 -2.6729462e-04 0.0000000e+00 -0.960369 0.278732 0.000000 0.000000 0.000000 1.000000 3.141592	0
599 1 0.86520 2.1275558231e+01 1.3126655399e+01 0.0000000000e+00 2.3868994e-03 9.6735663e-04 0.0000000e+00 0.428435 0.903573 0.000000 0.000000 0.000000 1.000000 3.141592	0
600 1 1.08739 -2.9690837889e+00 -7.5400503437e+00 0.0000000000e+00 -6.0294693e-04 -1.0632374e-03 0.0000000e+00 -0.262588 0.964908 0.000000 0.000000 0.000000 1.000000 3.141592	0
601 1 0.99260 -2.2218213559e+01 -7.9289233159e+00 0.0000000000e+00 9.9771109e-05 -8.1428756e-05 0.0000000e+00 -0.467462 0.884013 0.000000 0.000000 0.000000 1.000000 3.141592	0
602 1 1.10138 -9.4340026620e+00 -2.3272579479e+01 0.0000000000e+00 1.4748192e-03 -9.5676803e-05 0.0000000e+00 -0.175518 -0.984476 0.000000 0.000000 0.000000 1.000000 3.141592	0
603 1 1.09286 -1.9341982522e+01 -1.4977141610e+01 0.0000000000e+00 7.1441123e-04 -7.3160573e-04 0.0000000e+00 0.962279 0.272065 0.000000 0.000000 0.000000 1.000000 3.141592	0
604 1 0.86807 -1.5507508378e+01 1.5341108945e+01 0.0000000000e+00 -5.2911863e-04 -4.3829473e-04 0.0000000e+00 0.484702 -0.874679 0.000000 0.000000 0.000000 1.000000 3.141592	0
605 1 0.90843 -5.8440803802e+00 -1.5522832084e+01 0.0000000000e+00 4.6028501e-04 -7.9100346e-04 0.0000000e+00 0.940309 0.340322 0.000000 0.000000 0.000000 1.000000 3.141592	0
606 1 1.06010 2.9559382743e+01 3.7498471333e+00 0.0000000000e+00 -1.1883299e-04 -3.7915469e-04 0.0000000e+00 -0.941213 0.337813 0.000000 0.000000 0.000000 1.000000 3.141592	0
607 1 0.91620 4.0449524901e+00 -3.3967795959e+00 0.0000000000e+00 -2.6612555e-04 -4.9753196e-04 0.0000000e+00 0.780581 -0.625055 0.000000 0.000000 0.000000 1.000000 3.141592	0
608 1 1.08216 1.9516352269e+01 -2.2515114457e+01 0.0000000000e+00 3.8274754e-05 1.8267829e-05 0.0000000e+00 0.511794 -0.859108 0.000000 0.000000 0.000000 1.000000 3.141592	0
609 1 1.01957 -5.7949590945e+00 4.7091078782e+00 0.0000000000e+00 1.7895685e-04 -9.3147569e-04 0.0000000e+00 -0.342105 0.939662 0.000000 0.000000 0.000000 1.000000 3.141592	0
610 1 1.08164 -2.5151062037e+01 -2.9047414940e+00 0.0000000000e+00 2.1478406e-03 6.8738598e-04 0.0000000e+00 0.018778 0.999824 0.000000 0.000000 0.000000 1.000000 3.141592	0
611 1 1.00955 -1.9503584936e+01 -6.3569918097e+00 0.0000000000e+00 5.3147795e-04 -6.0325254e-04 0.0000000e+00 -0.358090 -0.933687 0.000000 0.000000 0.000000 1.000000 3.141592	0
612 1 1.13670 9.5146242945e+00 2.7972441688e+01 0.0000000000e+00 3.3986473e-05 7.5790956e-07 0.0000000e+00 0.845015 -0.534743 0.000000 0.000000 0.000000 1.000000 3.141592	0
613 1 0.87287 -1.3221833208e+01 -1.9689376789e+01 0.0000000000e+00 6.8637975e-04 -9.9252920e-04 0.0000000e+00 -0.974850 0.222860 0.000000 0.000000 0.000000 1.000000 3.141592	0
614 1 0.95008 1.7176292088e+01 2.0170302081e+01 0.0000000000e+00 4.5539617e-05 -1.5503595e-04 0.0000000e+00 0.768137 0.640286 0.000000 0.000000 0.000000 1.000000 3.141592	0
615 1 0.91896 2.4684663323e+00 -2.2466515520e+01 0.0000000000e+00 7.6286379e-04 -1.4818407e-04 0.0000000e+00 -0.779389 -0.626540 0.000000 0.000000 0.000000 1.000000 3.141592	0
616 1 1.09319 -1.6148194293e+01 -1.2628630252e+01 0.0000000000e+00 4.4586433e-04 -5.4341283e-04 0.0000000e+00 0.694029 0.719948 0.000000 0.000000 0.000000 1.000000 3.141592	0
617 1 0.97489 5.2603465236e+00 -2.1095785252e+01 0.0000000000e+00 6.2346934e-04 -1.4800141e-04 0.0000000e+00 -0.943832 0.330426 0.000000 0.000000 0.000000 1.000000 3.141592	0
618 1 1.11057 1.1301065133e+01 -1.1745635868e+01 0.0000000000e+00 1.2995501e-04 -1.8692486e-04 0.0000000e+00 0.516430 0.856329 0.000000 0.000000 0.000000 1.000000 3.141592	0
619 1 1.05262 -1.6210062613e+01 2.2686206611e+01 0.0000000000e+00 -7.5097173e-05 -1.8297914e-05 0.0000000e+00 0.762115 0.647441 0.000000 0.000000 0.000000 1.000000 3.141592	0
620 1 0.90410 2.2378546222e+01 7.1932003889e+00 0.0000000000e+00 7.7284123e-05 3.5732187e-05 0.0000000e+00 0.952440 -0.304726 0.000000 0.000000 0.000000 1.000000 3.141592	0
621 1 1.10550 1.2362268200e+01 -1.0009835718e+01 0.0000000000e+00 6.4413462e-05 -1.0526361e-04 0.0000000e+00 0.992802 -0.119766 0.000000 0.000000 0.000000 1.000000 3.141592	0
622 1 0.91103 6.2989809130e+00 -1.9653261306e+01 0.0000000000e+00 5.6491997e-04 -1.6314661e-04 0.0000000e+00 -0.950695 0.310128 0.000000 0.000000 0.000000 1.000000 3.141592	0
623 1 0.95960 -1.0931800670e+01 -1.6613515598e+00 0.0000000000e+00 4.6286011e-04 -7.6342287e-04 0.0000000e+00 0.604334 0.796731 0.000000 0.000000 0.000000 1.000000 3.141592	0
624 1 0.97157 -2.4935513360e+01 -1.2828346582e+01 0.0000000000e+00 1.4178950e-03 -1.1000031e-03 0.0000000e+00 -0.094640 0.995512 0.000000 0.000000 0.000000 1.000000 3.141592	0
625 1 1.10717 -2.2977076782e+01 -9.6848835544e+00 0.0000000000e+00 7.2097770e-04 -3.3023683e-05 0.0000000e+00 -0.044416 0.999013 0.000000 0.000000 0.000000 1.000000 3.141592	0
626 1 0.89104 -8.3929088088e+00 -1.3369370022e-01 0.0000000000e+00 4.2873413e-04 -8.8268778e-04 0.0000000e+00 -0.640292 -0.768131 0.000000 0.000000 0.000000 1.000000 3.141592	0
627 1 0.88837 -1.7066088215e+01 -4.1252529296e+00 0.0000000000e+00 5.4277392e-04 -6.1109505e-04 0.0000000e+00 -0.839191 0.543836 0.000000 0.000000 0.000000 1.000000 3.141592	0
628 1 0.94633 1.6207946849e+01 -2.5037210180e+01 0.0000000000e+00 2.9597943e-04 1.1429374e-04 0.0000000e+00 0.486811 -0.873507 0.000000 0.000000 0.000000 1.000000 3.141592	0
629 1 1.00041 9.3406625360e+00 6.1220802249e+00 0.0000000000e+00 -4.3270251e-04 2.0827120e-04 0.0000000e+00 -0.729774 -0.683688 0.000000 0.000000 0.000000 1.000000 3.141592	0
630 1 1.13157 -1.2144679085e+01 6.5083652049e+00 0.0000000000e+00 1.4831694e-04 -8.1799589e-04 0.0000000e+00 0.081005 0.996714 0.000000 0.000000 0.000000 1.000000 3.141592	0
631 1 0.88400 7.1241449261e+00 8.0264721003e-01 0.0000000000e+00 -1.4022918e-04 -7.0066005e-04 0.0000000e+00 0.102109 -0.994773 0.000000 0.000000 0.000000 1.000000 3.141592	0
632 1 1.01777 1.2133398035e+01 8.3971057648e+00 0.0000000000e+00 1.1021716e-04 -1.2032161e-04 0.0000000e+00 0.954903 -0.296917 0.000000 0.000000 0.000000 1.000000 3.141592	0
633 1 0.97114 -1.7916835027e+01 -2.7065732274e+00 0.0000000000e+00 4.6338539e-04 -6.4091810e-04 0.0000000e+00 0.443960 -0.896046 0.000000 0.000000 0.000000 1.000000 3.141592	0
634 1 0.87156 -1.2178909706e+01 -1.2143148678e+01 0.0000000000e+00 4.0447944e-04 -8.9381981e-04 0.0000000e+00 0.832064 -0.554679 0.000000 0.000000 0.000000 1.000000 3.141592	0
635 1 1.14250 2.9726447240e+00 1.6329410733e+01 0.0000000000e+00 -2.1942205e-04 -5.8635728e-04 0.0000000e+00 -0.693561 -0.720398 0.000000 0.000000 0.000000 1.000000 3.141592	0
636 1 0.88370 4.8426851423e-01 -2.9821808080e+01 0.0000000000e+00 1.6519926e-04 3.5669895e-05 0.0000000e+00 0.460630 0.887592 0.000000 0.000000 0.000000 1.000000 3.141592	0
637 1 0.92725 -2.2395042720e+01 3.0716573030e+00 0.0000000000e+00 -6.2988556e-05 -6.1567675e-04 0.0000000e+00 -0.830970 0.556317 0.000000 0.000000 0.000000 1.000000 3.141592	0
638 1 1.11008 -7.1699927942e+00 -1.6994889128e+01 0.0000000000e+00 8.0435292e-04 -1.0244453e-03 0.0000000e+00 -0.956682 0.291135 0.000000 0.000000 0.000000 1.000000 3.141592	0
639 1 0.89523 -1.4782584236e+01 -2.3889619317e+01 0.0000000000e+00 8.9859630e-04 -6.8141537e-04 0.0000000e+00 0.998610 0.052715 0.000000 0.000000 0.000000 1.000000 3.141592	0
640 1 1.02651 -4.5436942353e+00 1.0064012644e+01 0.0000000000e+00 4.4853971e-05 -7.7751837e-04 0.0000000e+00 -0.667952 -0.744204 0.000000 0.000000 0.000000 1.000000 3.141592	0
641 1 1.03160 -7.0009920278e+00 -2.7278499701e+01 0.0000000000e+00 4.0994476e-04 3.8908154e-05 0.0000000e+00 0.666706 0.745321 0.000000 0.000000 0.000000 1.000000 3.141592	0
642 1 0.96225 3.4633427328e+00 7.9048262179e+00 0.0000000000e+00 1.1801917e-04 -1.9239113e-04 0.0000000e+00 -0.609818 -0.792541 0.000000 0.000000 0.000000 1.000000 3.141592	0
643 1 1.08686 -2.6846282906e+01 1.2755991874e+01 0.0000000000e+00 -1.8982224e-04 -3.1019739e-04 0.0000000e+00 -0.862608 -0.505873 0.000000 0.000000 0.000000 1.000000 3.141592	0
644 1 0.87823 -1.3257452886e+01 -2.1262578865e+01 0.0000000000e+00 8.0635418e-04 -9.8773842e-04 0.0000000e+00 -0.563130 0.826368 0.000000 0.000000 0.000000 1.000000 3.141592	0
645 1 1.09531 -1.0222822099e+01 8.2436929487e+00 0.0000000000e+00 4.4525998e-05 -8.1866560e-04 0.0000000e+00 0.085127 0.996370 0.000000 0.000000 0.000000 1.000000 3.141592	0
646 1 1.12662 -3.7472404314e+00 -2.0449009088e+01 0.0000000000e+00 9.4057351e-04 -4.4057679e-04 0.0000000e+00 -0.738418 -0.674344 0.000000 0.000000 0.000000 1.000000 3.141592	0
647 1 0.97748 1.9234230786e+01 1.5585138323e+00 0.0000000000e+00 -1.1882571e-03 2.0267296e-03 0.0000000e+00 -0.439700 -0.898145 0.000000 0.000000 0.000000 1.000000 3.141592	0
648 1 1.14726 -7.6246896036e+00 -4.9533219608e+00 0.0000000000e+00 3.9353516e-04 -6.0990172e-04 0.0000000e+00 -0.978094 -0.208162 0.000000 0.000000 0.000000 1.000000 3.141592	0
649 1 0.93830 -3.7939494929e+00 1.3558981753e+01 0.0000000000e+00 6.2358776e-05 -7.5594118e-04 0.0000000e+00 -0.430454 -0.902612 0.000000 0.000000 0.000000 1.000000 3.141592	0
650 1 1.01475 1.4623718572e+01 2.4491605786e+01 0.0000000000e+00 9.9378816e-05 -4.0832904e-04 0.0000000e+00 -0.151129 0.988514 0.000000 0.000000 0.000000 1.000000 3.141592	0
651 1 0.99201 -8.7722118431e+00 -2.8095889615e+01 0.0000000000e+00 4.0028355e-04 2.7524668e-04 0.0000000e+00 -0.743873 0.668321 0.000000 0.000000 0.000000 1.000000 3.141592	0
652 1 0.94098 1.0598524530e+01 -2.1418431253e+01 0.0000000000e+00 4.0384912e-04 -1.0848615e-04 0.0000000e+00 -0.794137 0.607739 0.000000 0.000000 0.000000 1.000000 3.141592	0
653 1 0.86778 2.9231206406e+01 7.1007986862e+00 0.0000000000e+00 5.4991328e-05 -7.8732179e-05 0.0000000e+00 0.995278 0.097064 0.000000 0.000000 0.000000 1.000000 3.141592	0
654 1 1.05284 9.3998390925e+00 1.7551799277e+01 0.0000000000e+00 -6.1864973e-04 1.5661314e-03 0.0000000e+00 -0.966027 0.258440 0.000000 0.000000 0.000000 1.000000 3.141592	0
655 1 0.90571 1.7674669433e+01 -2.6527682552e+00 0.0000000000e+00 2.0687044e-04 1.5911083e-03 0.0000000e+00 0.232491 -0.972599 0.000000 0.000000 0.000000 1.000000 3.141592	0
656 1 0.94222 6.3986067098e+00 4.0409527054e+00 0.0000000000e+00 -9.9387535e-05 -3.2346248e-04 0.0000000e+00 -0.998087 0.061826 0.000000 0.000000 0.000000 1.000000 3.141592	0
657 1 1.12909 -2.1215765544e+01 -1.4134552831e+01 0.0000000000e+00 8.4900966e-04 -6.7624710e-04 0.0000000e+00 -0.977007 -0.213207 0.000000 0.000000 0.000000 1.000000 3.141592	0
658 1 0.95283 1.6374844257e+01 -1.0478714894e+01 0.0000000000e+00 -1.9709661e-04 -5.5204221e-05 0.0000000e+00 0.992671 0.120850 0.000000 0.000000 0.000000 1.000000 3.141592	0
659 1 1.09949 -2.0965760282e+01 -1.7982005316e+01 0.0000000000e+00 4.8840653e-04 -5.6343761e-04 0.0000000e+00 0.396334 -0.918106 0.000000 0.000000 0.000000 1.000000 3.141592	0
660 1 0.97634 -2.0058184063e+01 5.1692683319e+00 0.0000000000e+00 -2.9678609e-05 -7.0679882e-04 0.0000000e+00 -0.362094 0.932142 0.000000 0.000000 0.000000 1.000000 3.141592	0
661 1 1.06355 -6.2428797206e+00 2.5879555574e+01 0.0000000000e+00 -7.7729284e-04 -6.4315685e-04 0.0000000e+00 -0.024375 -0.999703 0.000000 0.000000 0.000000 1.000000 3.141592	0
662 1 0.98506 -1.1191517273e+01 2.6269037794e+01 0.0000000000e+00 1.0232992e-04 -3.6992130e-04 0.0000000e+00 -0.727281 0.686340 0.000000 0.000000 0.000000 1.000000 3.141592	0
663 1 1.08645 2.0344322797e+01 1.9543357853e+01 0.0000000000e+00 -3.2419520e-04 -2.4686453e-04 0.0000000e+00 -0.699003 0.715119 0.000000 0.000000 0.000000 1.000000 3.141592	0
664 1 1.14484 -5.5628448403e+00 2.7539070149e+01 0.0000000000e+00 -1.0003204e-03 -4.0445555e-04 0.0000000e+00 0.673936 -0.738790 0.000000 0.000000 0.000000 1.000000 3.141592	0
665 1 0.99259 1.7936945714e+01 8.9570140820e+00 0.0000000000e+00 1.8571907e-04 -1.2127990e-03 0.0000000e+00 0.849011 -0.528376 0.000000 0.000000 0.000000 1.000000 3.141592	0
666 1 1.03791 -2.8005335398e+01 1.4865557802e+00 0.0000000000e+00 -1.0091770e-04 -9.8009978e-04 0.0000000e+00 -0.648909 0.760866 0.000000 0.000000 0.000000 1.000000 3.141592	0
667 1 0.98150 -3.6154919916e+00 -1.0891030566e+00 0.0000000000e+00 7.2740408e-04 -1.0390663e-03 0.0000000e+00 0.783301 0.621643 0.000000 0.000000 0.000000 1.000000 3.141592	0
668 1 0.94921 -1.0974088114e+01 1.0062780903e+01 0.0000000000e+00 -2.3960275e-05 -7.7927173e-04 0.0000000e+00 0.638641 -0.769505 0.000000 0.000000 0.000000 1.000000 3.141592	0
669 1 1.07445 -5.1862099483e+00 -2.6896344021e+01 0.0000000000e+00 4.6917830e-04 -1.8248314e-04 0.0000000e+00 -0.492975 -0.870044 0.000000 0.000000 0.000000 1.000000 3.141592	0
670 1 1.14492 1.0715337204e+01 1.4589677600e+01 0.0000000000e+00 -3.4373408e-04 5.9400520e-04 0.0000000e+00 0.275386 0.961334 0.000000 0.000000 0.000000 1.000000 3.141592	0
671 1 1.07668 9.1114459839e-01 2.1693662304e+01 0.0000000000e+00 4.0626476e-04 -4.8277357e-04 0.0000000e+00 -0.971298 0.237867 0.000000 0.000000 0.000000 1.000000 3.141592	0
672 1 0.87279 -1.4785152077e+01 -6.1016907165e+00 0.0000000000e+00 5.6998697e-04 -6.2409418e-04 0.0000000e+00 0.114206 -0.993457 0.000000 0.000000 0.000000 1.000000 3.141592	0
673 1 0.85067 -8.4137073268e+00 -2.4726718147e+01 0.0000000000e+00 1.4436116e-03 2.7710329e-04 0.0000000e+00 0.996931 0.078289 0.000000 0.000000 0.000000 1.000000 3.141592	0
674 1 1.10410 1.5324136796e+01 1.2936574627e+01 0.0000000000e+00 -3.2240487e-04 -6.9101583e-04 0.0000000e+00 -0.947135 0.320835 0.000000 0.000000 0.000000 1.000000 3.141592	0
675 1 1.07865 8.0721295946e+00 2.6048851907e+01 0.0000000000e+00 1.4661939e-03 9.2688197e-03 0.0000000e+00 -0.974490 -0.224433 0.000000 0.000000 0.000000 1.000000 3.141592	0
676 1 1.04696 -2.7237339740e+00 -2.9814866954e+01 0.0000000000e+00 6.9941893e-05 -1.6371488e-05 0.0000000e+00 -0.174342 -0.984685 0.000000 0.000000 0.000000 1.000000 3.141592	0
677 1 1.05956 -7.8651005821e-01 -1.9068704972e+01 0.0000000000e+00 8.2860411e-04 -3.1972246e-04 0.0000000e+00 0.861978 -0.506945 0.000000 0.000000 0.000000 1.000000 3.141592	0
678 1 0.90292 1.9669968806e-01 2.0208295449e+01 0.0000000000e+00 -4.6034188e-05 -5.0799981e-04 0.0000000e+00 0.031060 0.999518 0.000000 0.000000 0.000000 1.000000 3.141592	0
679 1 1.12899 3.5863108104e+00 2.3753238235e+01 0.0000000000e+00 6.8025115e-04 -2.1518720e-04 0.0000000e+00 -0.953263 0.302141 0.000000 0.000000 0.000000 1.000000 3.141592	0
680 1 0.92701 6.4722693346e+00 2.2331337983e+01 0.0000000000e+00 -3.8105624e-04 -4.1123934e-04 0.0000000e+00 -0.894904 0.446259 0.000000 0.000000 0.000000 1.000000 3.141592	0
681 1 0.89219 1.9474384009e+01 -4.7901996424e+00 0.0000000000e+00 -9.2642974e-04 7.7452916e-04 0.0000000e+00 0.006156 -0.999981 0.000000 0.000000 0.000000 1.000000 3.141592	0
682 1 1.05448 -2.7596451604e+01 6.5009617041e+00 0.0000000000e+00 -1.2221784e-04 -4.6420883e-04 0.0000000e+00 -0.999384 0.035083 0.000000 0.000000 0.000000 1.000000 3.141592	0
683 1 1.09264 2.1694392068e+01 1.4752628785e+01 0.0000000000e+00 -6.0741244e-04 5.0956029e-04 0.0000000e+00 -0.875472 0.483269 0.000000 0.000000 0.000000 1.000000 3.141592	0
684 1 1.02374 -2.9816807957e+01 -1.2878838278e+00 0.0000000000e+00 1.7672638e-04 -6.6535375e-04 0.0000000e+00 0.980228 -0.197872 0.000000 0.000000 0.000000 1.000000 3.141592	0
685 1 0.94823 3.4132679270e+00 -1.7573603161e+00 0.0000000000e+00 3.1956065e-05 -5.2840610e-04 0.0000000e+00 -0.872795 -0.488087 0.000000 0.000000 0.000000 1.000000 3.141592	0
686 1 0.85815 -1.2619995856e+01 -1.7367033979e+00 0.0000000000e+00 4.5872721e-04 -6.8428089e-04 0.0000000e+00 -0.564115 -0.825696 0.000000 0.000000 0.000000 1.000000 3.141592	0
687 1 1.06710 -1.5356785832e+01 6.5949493745e+00 0.0000000000e+00 6.1852904e-05 -7.1877013e-04 0.0000000e+00 -0.994652 0.103280 0.000000 0.000000 0.000000 1.000000 3.141592	0
688 1 0.88299 6.5765082887e+00 -1.6670826826e+01 0.0000000000e+00 4.4243203e-04 -2.4188712e-04 0.0000000e+00 0.749839 0.661620 0.000000 0.000000 0.000000 1.000000 3.141592	0
689 1 1.08667 -7.6663884710e+00 -1.9828106290e+01 0.0000000000e+00 7.8588044e-04 2.4133801e-04 0.0000000e+00 0.981316 -0.192404 0.000000 0.000000 0.000000 1.000000 3.141592	0
690 1 1.08582 2.3689418525e+01 -1.4765174856e+01 0.0000000000e+00 3.5828458e-05 2.3806240e-04 0.0000000e+00 0.343991 0.938973 0.000000 0.000000 0.000000 1.000000 3.141592	0
691 1 1.05370 1.1027589130e+01 -2.7536329961e+01 0.0000000000e+00 5.5106029e-05 -2.7808752e-06 0.0000000e+00 0.989082 0.147364 0.000000 0.000000 0.000000 1.000000 3.141592	0
692 1 0.91042 2.4710353999e+01 5.3052458177e+00 0.0000000000e+00 1.0336040e-03 7.0133927e-04 0.0000000e+00 0.390757 -0.920494 0.000000 0.000000 0.000000 1.000000 3.141592	0
693 1 0.88851 8.6284642762e+00 9.9684644602e+00 0.0000000000e+00 3.0972412e-05 3.3862358e-04 0.0000000e+00 -0.999282 0.037890 0.000000 0.000000 0.000000 1.000000 3.141592	0
694 1 1.06326 1.8668808233e+01 -7.7154992842e+00 0.0000000000e+00 -1.1649683e-03 3.2449276e-04 0.0000000e+00 0.263283 0.964719 0.000000 0.000000 0.000000 1.000000 3.141592	0
695 1 1.09564 9.3863927140e+00 1.9427982028e+01 0.0000000000e+00 -7.4229408e-04 2.1666871e-03 0.0000000e+00 0.959920 -0.280274 0.000000 0.000000 0.000000 1.000000 3.141592	0
696 1 0.92452 7.0312194890e+00 -2.1197988268e+01 0.0000000000e+00 5.4586770e-04 -1.2509428e-04 0.0000000e+00 -0.091417 0.995813 0.000000 0.000000 0.000000 1.000000 3.141592	0
697 1 0.93089 2.2931179510e+01 1.3242516179e+01 0.0000000000e+00 6.9637557e-04 1.0560801e-04 0.0000000e+00 -0.972059 -0.234738 0.000000 0.000000 0.000000 1.000000 3.141592	0
698 1 1.07009 1.5930708445e+01 -2.3171938111e+01 0.0000000000e+00 -9.4397313e-05 7.9575639e-05 0.0000000e+00 0.877662 0.479281 0.000000 0.000000 0.000000 1.000000 3.141592	0
699 1 0.93078 -1.5402742166e+01 1.9463302111e+01 0.0000000000e+00 -2.8633960e-04 -3.7892658e-04 0.0000000e+00 -0.957029 0.289993 0.000000 0.000000 0.000000 1.000000 3.141592	0
700 1 1.01971 -1.3283462060e+01 -2.3061732282e+01 0.0000000000e+00 1.2318040e-03 -1.0316149e-03 0.0000000e+00 0.645807 0.763501 0.000000 0.000000 0.000000 1.000000 3.141592	0
701 1 0.88183 8.0040914992e+00 -7.2911857481e+00 0.0000000000e+00 1.1073814e-04 -5.3062434e-04 0.0000000e+00 0.541156 0.840922 0.000000 0.000000 0.000000 1.000000 3.141592	0
702 1 0.98075 -8.5374633434e+00 -2.1591056014e+01 0.0000000000e+00 1.0252019e-03 2.7805321e-05 0.0000000e+00 0.688409 0.725322 0.000000 0.000000 0.000000 1.000000 3.141592	0
703 1 1.05181 7.5700320498e+00 1.4771027950e+01 0.0000000000e+00 -4.4771231e-05 9.6548558e-04 0.0000000e+00 -0.826411 -0.563068 0.000000 0.000000 0.000000 1.000000 3.141592	0
704 1 1.02178 -6.4155967498e+00 9.5170964620e+00 0.0000000000e+00 3.3132204e-05 -7.9982893e-04 0.0000000e+00 0.206905 0.978361 0.000000 0.000000 0.000000 1.000000 3.141592	0
705 1 1.13235 1.1012406978e+01 1.6574672900e+01 0.0000000000e+00 -6.1518893e-04 7.4477451e-04 0.0000000e+00 0.371395 0.928475 0.000000 0.000000 0.000000 1.000000 3.141592	0
706 1 1.10555 1.6487011234e+01 -1.2725266749e+00 0.0000000000e+00 3.8777222e-04 1.6415409e-03 0.0000000e+00 0.021928 -0.999760 0.000000 0.000000 0.000000 1.000000 3.141592	0
707 1 1.03474 1.6156182244e+00 2.3430565919e+01 0.0000000000e+00 3.0263184e-04 -6.5332397e-04 0.0000000e+00 0.929762 -0.368160 0.000000 0.000000 0.000000 1.000000 3.141592	0
708 1 0.93327 4.8880668031e+00 -1.3262603791e+01 0.0000000000e+00 2.4268070e-04 -3.1515212e-04 0.0000000e+00 0.441089 0.897463 0.000000 0.000000 0.000000 1.000000 3.141592	0
709 1 1.04672 7.8209281888e+00 -2.2742772535e+01 0.0000000000e+00 5.0213180e-04 -7.6590244e-05 0.0000000e+00 0.212182 0.977230 0.000000 0.000000 0.000000 1.000000 3.141592	0
710 1 0.99810 -6.4824188512e+00 3.0649330459e+00 0.0000000000e+00 3.0897668e-04 -1.0566139e-03 0.0000000e+00 0.933424 0.358776 0.000000 0.000000 0.000000 1.000000 3.141592	0
711 1 1.01422 2.2493272941e+01 2.3187188804e+00 0.0000000000e+00 3.3088814e-03 -7.2493573e-04 0.0000000e+00 -0.998047 0.062460 0.000000 0.000000 0.000000 1.000000 3.141592	0
712 1 0.87759 -1.4271431837e+01 1.2860440448e+01 0.0000000000e+00 -8.4989671e-05 -6.3355412e-04 0.0000000e+00 0.481372 0.876517 0.000000 0.000000 0.000000 1.000000 3.141592	0
713 1 1.14995 -1.0585551944e+01 -1.1405668076e+01 0.0000000000e+00 3.6718356e-04 -1.0234453e-03 0.0000000e+00 0.950644 0.310283 0.000000 0.000000 0.000000 1.000000 3.141592	0
714 1 1.06141 -1.7455569508e+01 2.4009695138e+01 0.0000000000e+00 -3.2894549e-05 -2.2548609e-05 0.0000000e+00 -0.676549 0.736397 0.000000 0.000000 0.000000 1.000000 3.141592	0
715 1 1.02579 3.8389257321e+00 -1.7850939727e+01 0.0000000000e+00 5.8427919e-04 -2.1276520e-04 0.0000000e+00 -0.996636 -0.081958 0.000000 0.000000 0.000000 1.000000 3.141592	0
716 1 0.94716 2.6906841365e+01 8.0756010755e+00 0.0000000000e+00 2.2433134e-04 2.5034577e-04 0.0000000e+00 -0.936571 -0.350479 0.000000 0.000000 0.000000 1.000000 3.141592	0
717 1 1.06803 7.6527211284e+00 6.9230158808e+00 0.0000000000e+00 -1.5165706e-04 1.3461188e-04 0.0000000e+00 0.602976 0.797759 0.000000 0.000000 0.000000 1.000000 3.141592	0
718 1 1.09182 -2.4078637711e+01 -8.0874552199e+00 0.0000000000e+00 -2.6603415e-04 4.1876876e-04 0.0000000e+00 -0.846310 -0.532691 0.000000 0.000000 0.000000 1.000000 3.141592	0
719 1 0.91875 -1.7962402182e+00 1.5934964081e+01 0.0000000000e+00 -8.6537572e-05 -6.1449279e-04 0.0000000e+00 -0.806303 0.591503 0.000000 0.000000 0.000000 1.000000 3.141592	0
720 1 1.06511 1.4644257956e+01 -3.3482009717e-01 0.0000000000e+00 8.7163868e-05 4.7890513e-04 0.0000000e+00 -0.807562 0.589783 0.000000 0.000000 0.000000 1.000000 3.141592	0
721 1 0.95972 3.7948968476e+00 2.8071391267e+01 0.0000000000e+00 -3.8651181e-03 1.2177137e-03 0.0000000e+00 0.928991 0.370102 0.000000 0.000000 0.000000 1.000000 3.141592	0
722 1 0.97471 -2.0760393913e+01 9.0326565239e+00 0.0000000000e+00 -9.5894140e-05 -6.9325458e-04 0.0000000e+00 0.905950 -0.423385 0.000000 0.000000 0.000000 1.000000 3.141592	0
723 1 0.97728 -1.9118958313e+01 6.5754017444e+00 0.0000000000e+00 -3.4682206e-05 -7.3388200e-04 0.0000000e+00 -0.920335 -0.391132 0.000000 0.000000 0.000000 1.000000 3.141592	0
724 1 0.96704 -2.4142338686e+01 1.7470682902e+01 0.0000000000e+00 -8.2003458e-05 -2.9144762e-04 0.0000000e+00 0.032923 0.999458 0.000000 0.000000 0.000000 1.000000 3.141592	0
725 1 1.09933 1.4942711664e+01 -1.5397108599e+01 0.0000000000e+00 1.7568426e-04 -4.3812976e-05 0.0000000e+00 -0.517731 0.855544 0.000000 0.000000 0.000000 1.000000 3.141592	0
726 1 0.89429 -2.1336180336e+01 1.8719379755e+01 0.0000000000e+00 9.6597773e-05 -3.1696038e-04 0.0000000e+00 0.036117 -0.999348 0.000000 0.000000 0.000000 1.000000 3.141592	0
727 1 1.01218 2.3557692232e+01 1.8138604797e+01 0.0000000000e+00 -2.6063181e-05 4.7479228e-05 0.0000000e+00 -0.838143 -0.545451 0.000000 0.000000 0.000000 1.000000 3.141592	0
728 1 1.02972 -7.0597998416e-01 -4.5441453929e+00 0.0000000000e+00 -2.5750935e-04 -8.1227857e-04 0.0000000e+00 0.244851 0.969561 0.000000 0.000000 0.000000 1.000000 3.141592	0
729 1 0.89023 -1.5666956743e+01 1.7889703800e+01 0.0000000000e+00 -3.7921132e-04 -4.1206196e-04 0.0000000e+00 0.374956 -0.927043 0.000000 0.000000 0.000000 1.000000 3.141592	0
730 1 1.10187 -1.5803303582e+01 1.3777147423e+01 0.0000000000e+00 -2.2434946e-04 -6.1654699e-04 0.0000000e+00 0.973075 -0.230487 0.000000 0.000000 0.000000 1.000000 3.141592	0
731 1 0.96483 -6.3348187353e+00 -1.8541231980e+01 0.0000000000e+00 1.2805199e-03 -5.1747074e-04 0.0000000e+00 -0.860872 -0.508822 0.000000 0.000000 0.000000 1.000000 3.141592	0
732 1 0.93706 -3.1912684450e+00 -2.6584526936e+01 0.0000000000e+00 9.0057421e-04 -1.9957118e-04 0.0000000e+00 0.790793 0.612084 0.000000 0.000000 0.000000 1.000000 3.141592	0
733 1 0.88563 -1.2998196129e+01 1.2042135537e+01 0.0000000000e+00 -1.4708677e-04 -8.5981859e-04 0.0000000e+00 -0.665409 0.746479 0.000000 0.000000 0.000000 1.000000 3.141592	0
734 1 0.97771 -1.8934208216e+01 2.3201045723e+01 0.0000000000e+00 -5.7839203e-05 -1.0653778e-04 0.0000000e+00 0.868672 -0.495387 0.000000 0.000000 0.000000 1.000000 3.141592	0
735 1 0.88021 1.6900012195e+01 3.9364045842e+00 0.0000000000e+00 3.8326517e-03 -3.2867459e-03 0.0000000e+00 -0.982154 -0.188078 0.000000 0.000000 0.000000 1.000000 3.141592	0
736 1 0.97400 -3.6068903665e+00 2.7799700664e+01 0.0000000000e+00 -1.1355299e-03 -3.8393465e-04 0.0000000e+00 0.876215 0.481920 0.000000 0.000000 0.000000 1.000000 3.141592	0
737 1 0.93542 -2.4249285280e+01 -1.7472286265e+01 0.0000000000e+00 2.2434025e-04 -2.3701359e-04 0.0000000e+00 -0.613727 0.789518 0.000000 0.000000 0.000000 1.000000 3.141592	0
738 1 0.97315 9.7139680048e+00 -2.2855756456e+01 0.0000000000e+00 4.6628224e-04 -6.8188210e-05 0.0000000e+00 0.770924 0.636927 0.000000 0.000000 0.000000 1.000000 3.141592	0
739 1 1.13092 -1.4117364812e+01 -2.6920341983e+00 0.0000000000e+00 4.2507835e-04 -5.5288892e-04 0.0000000e+00 -0.325193 -0.945648 0.000000 0.000000 0.000000 1.000000 3.141592	0
740 1 1.06976 2.0638619330e+00 -1.7623587440e+01 0.0000000000e+00 6.2676185e-04 -2.4438594e-04 0.0000000e+00 -0.977405 -0.211373 0.000000 0.000000 0.000000 1.000000 3.141592	0
741 1 0.90077 1.4152443530e+01 5.6256258733e+00 0.0000000000e+00 -3.1433238e-04 -5.5087628e-04 0.0000000e+00 -0.981373 -0.192114 0.000000 0.000000 0.000000 1.000000 3.141592	0
742 1 0.96461 -2.0364995260e+01 -4.7951618286e+00 0.0000000000e+00 6.6713659e-04 -6.0696846e-04 0.0000000e+00 -0.381729 0.924274 0.000000 0.000000 0.000000 1.000000 3.141592	0
743 1 1.13288 6.0515567775e+00 -3.9234485914e+00 0.0000000000e+00 1.9167669e-04 -6.6523391e-04 0.0000000e+00 0.523268 -0.852168 0.000000 0.000000 0.000000 1.000000 3.141592	0
744 1 1.03236 -8.7045658743e+00 2.8535411089e+01 0.0000000000e+00 -2.7855519e-04 -1.4422809e-04 0.0000000e+00 0.991760 -0.128108 0.000000 0.000000 0.000000 1.000000 3.141592	0
745 1 0.90877 -7.5053347461e+00 1.9032869756e+01 0.0000000000e+00 -3.0191398e-04 -9.4204173e-04 0.0000000e+00 0.846719 -0.532041 0.000000 0.000000 0.000000 1.000000 3.141592	0
746 1 0.94037 2.1210585412e+01 1.0583632718e+00 0.0000000000e+00 2.9902010e-03 -6.6449259e-04 0.0000000e+00 -0.965871 0.259022 0.000000 0.000000 0.000000 1.000000 3.141592	0
747 1 1.01696 2.8630197308e+01 8.5068262505e+00 0.0000000000e+00 4.1766157e-05 -2.3547977e-05 0.0000000e+00 -0.268199 -0.963364 0.000000 0.000000 0.000000 1.000000 3.141592	0
748 1 1.02811 -2.2870447587e+01 -1.5038483118e+01 0.0000000000e+00 8.8121622e-04 -5.5781812e-04 0.0000000e+00 0.999828 0.018549 0.000000 0.000000 0.000000 1.000000 3.141592	0
749 1 1.01869 -1.6211391383e+01 -1.4636203651e+01 0.0000000000e+00 3.2670098e-04 -4.6213967e-04 0.0000000e+00 0.635748 0.771897 0.000000 0.000000 0.000000 1.000000 3.141592	0
750 1 0.86537 -8.6387466955e-01 1.1132918338e+01 0.0000000000e+00 3.2715530e-05 -4.7693221e-04 0.0000000e+00 0.056978 0.998375 0.000000 0.000000 0.000000 1.000000 3.141592	0
751 1 1.00666 1.2679920906e+01 2.6930938854e+01 0.0000000000e+00 1.8784532e-04 -2.0782419e-05 0.0000000e+00 0.974191 0.225724 0.000000 0.000000 0.000000 1.000000 3.141592	0
752 1 0.89743 -1.1256045028e+01 1.6467049470e+01 0.0000000000e+00 -3.8424507e-04 -7.7118424e-04 0.0000000e+00 -0.955713 -0.294299 0.000000 0.000000 0.000000 1.000000 3.141592	0
753 1 1.12319 -2.2815081069e+01 -1.8829646827e+01 0.0000000000e+00 1.5267318e-04 -1.9628708e-04 0.0000000e+00 -0.760495 0.649344 0.000000 0.000000 0.000000 1.000000 3.141592	0
754 1 1.01210 2.7943343292e+00 -4.3745734676e-02 0.0000000000e+00 2.7524625e-04 -2.6964767e-04 0.0000000e+00 0.112850 -0.993612 0.000000 0.000000 0.000000 1.000000 3.141592	0
755 1 0.97704 1.2949699865e+01 2.5135955023e+01 0.0000000000e+00 6.4344187e-04 -2.8359698e-04 0.0000000e+00 -0.923818 -0.382831 0.000000 0.000000 0.000000 1.000000 3.141592	0
756 1 0.90505 1.7614023136e+01 1.9646653317e+00 0.0000000000e+00 -1.2943596e-03 4.5392181e-03 0.0000000e+00 -0.604528 -0.796584 0.000000 0.000000 0.000000 1.000000 3.141592	0
757 1 0.85356 -9.6361526422e+00 -9.9369928905e+00 0.0000000000e+00 3.1038723e-04 -9.4917124e-04 0.0000000e+00 -0.999640 0.026814 0.000000 0.000000 0.000000 1.000000 3.141592	0
758 1 0.94273 -2.5920988991e+01 5.9270181143e+00 0.0000000000e+00 -1.0254901e-04 -5.2677742e-04 0.0000000e+00 0.564826 -0.825210 0.000000 0.000000 0.000000 1.000000 3.141592	0
759 1 1.02208 2.3736124686e+01 -8.8329439778e+00 0.0000000000e+00 -4.9502959e-04 1.6684062e-03 0.0000000e+00 -0.048679 0.998814 0.000000 0.000000 0.000000 1.000000 3.141592	0
760 1 1.07232 2.5024058678e+00 1.9109618692e+00 0.0000000000e+00 4.0433841e-04 -1.4153134e-04 0.0000000e+00 0.990568 0.137024 0.000000 0.000000 0.000000 1.000000 3.141592	0
761 1 0.92628 4.4262264405e-01 -2.5600203216e+01 0.0000000000e+00 7.7873853e-04 -5.6835880e-05 0.0000000e+00 0.863067 -0.505090 0.000000 0.000000 0.000000 1.000000 3.141592	0
762 1 1.01838 -3.6329741568e+00 2.0708020173e+00 0.0000000000e+00 2.1623768e-04 -9.4178066e-04 0.0000000e+00 -0.934016 -0.357231 0.000000 0.000000 0.000000 1.000000 3.141592	0
763 1 0.99642 -1.0444490401e+01 2.7867089020e+01 0.0000000000e+00 -1.6666094e-04 -5.3280406e-05 0.0000000e+00 0.965301 -0.261140 0.000000 0.000000 0.000000 1.000000 3.141592	0
764 1 0.99075 7.3765321131e+00 1.2859881378e+01 0.0000000000e+00 1.1949757e-04 5.9031412e-04 0.0000000e+00 0.831006 -0.556264 0.000000 0.000000 0.000000 1.000000 3.141592	0
765 1 0.90722 -1.0624732387e+00 -2.9718663508e+01 0.0000000000e+00 1.4952263e-04 5.3278381e-06 0.0000000e+00 -0.957487 0.288476 0.000000 0.000000 0.000000 1.000000 3.141592	0
766 1 0.93953 6.1159421863e+00 1.5911843761e+01 0.0000000000e+00 -3.9069538e-06 7.6485963e-04 0.0000000e+00 -0.999879 -0.015524 0.000000 0.000000 0.000000 1.000000 3.141592	0
767 1 0.94413 2.1544878551e+00 -2.9808966254e+01 0.0000000000e+00 9.5089965e-05 -2.0602078e-05 0.0000000e+00 0.917133 0.398582 0.000000 0.000000 0.000000 1.000000 3.141592	0
768 1 1.14027 -1.1967145123e+01 -3.3919204544e+00 0.0000000000e+00 4.3581417e-04 -6.4528693e-04 0.0000000e+00 -0.446531 -0.894768 0.000000 0.000000 0.000000 1.000000 3.141592	0
769 1 0.95072 7.1617212323e+00 1.0950815985e+01 0.0000000000e+00 1.2160814e-04 3.5628457e-04 0.0000000e+00 -0.989979 0.141216 0.000000 0.000000 0.000000 1.000000 3.141592	0
770 1 0.86807 -2.6336972259e+01 -5.5755354291e+00 0.0000000000e+00 -5.1452872e-03 4.8039263e-03 0.0000000e+00 -0.994117 -0.108316 0.000000 0.000000 0.000000 1.000000 3.141592	0
771 1 0.98771 -2.6126986615e+01 2.1470608866e+00 0.0000000000e+00 -1.5365339e-04 -6.6386725e-04 0.0000000e+00 0.940675 0.339310 0.000000 0.000000 0.000000 1.000000 3.141592	0
772 1 1.06175 5.5171830215e+00 1.0511897901e+00 0.0000000000e+00 3.9271315e-05 -4.9768833e-04 0.0000000e+00 -0.999079 0.042918 0.000000 0.000000 0.000000 1.000000 3.141592	0
773 1 0.89042 2.6790593907e+01 3.1380797091e+00 0.0000000000e+00 1.6214331e-03 -4.8441384e-03 0.0000000e+00 -0.820451 -0.571717 0.000000 0.000000 0.000000 1.000000 3.141592	0
774 1 1.13566 1.0670212776e+00 -1.9230433279e+01 0.0000000000e+00 7.6152719e-04 -2.4215946e-04 0.0000000e+00 -0.490599 -0.871385 0.000000 0.000000 0.000000 1.000000 3.141592	0
775 1 1.05023 2.4577100845e+01 1.6543517048e+01 0.0000000000e+00 -1.0131319e-06 2.6194647e-05 0.0000000e+00 -0.708780 0.705430 0.000000 0.000000 0.000000 1.000000 3.141592	0
776 1 1.06543 -7.1962848538e+00 1.4212056757e+01 0.0000000000e+00 4.2183811e-05 -8.5614601e-04 0.0000000e+00 0.515139 -0.857107 0.000000 0.000000 0.000000 1.000000 3.141592	0
777 1 0.95608 -2.7911996219e+01 -5.6524300467e+00 0.0000000000e+00 -9.1821295e-03 -8.4815009e-03 0.0000000e+00 -0.901738 -0.432284 0.000000 0.000000 0.000000 1.000000 3.141592	0
778 1 0.98408 -2.5061709739e+01 -1.5929697346e+01 0.0000000000e+00 3.7285726e-04 -9.2863845e-04 0.0000000e+00 0.637805 0.770198 0.000000 0.000000 0.000000 1.000000 3.141592	0
779 1 0.99539 -1.9923079729e+01 1.9661605549e+01 0.0000000000e+00 -1.6926250e-04 -1.8274797e-08 0.0000000e+00 -0.931393 -0.364016 0.000000 0.000000 0.000000 1.000000 3.141592	0
780 1 1.03014 -2.3142694018e+01 1.8964118507e+01 0.0000000000e+00 -5.4840035e-05 -1.1528431e-04 0.0000000e+00 0.997239 -0.074255 0.000000 0.000000 0.000000 1.000000 3.141592	0
781 1 0.95439 -2.1225429695e+01 1.7003696401e+00 0.0000000000e+00 -4.3259143e-05 -6.3818623e-04 0.0000000e+00 -0.751982 -0.659184 0.000000 0.000000 0.000000 1.000000 3.141592	0
782 1 1.02006 1.5865152687e+01 5.2444786687e+00 0.0000000000e+00 -4.3086889e-07 -3.4676269e-03 0.0000000e+00 -0.997495 0.070732 0.000000 0.000000 0.000000 1.000000 3.141592	0
783 1 0.85017 1.4555679665e+00 -2.8481155881e+01 0.0000000000e+00 4.0491093e-04 -2.9925884e-05 0.0000000e+00 -0.964814 -0.262935 0.000000 0.000000 0.000000 1.000000 3.141592	0
784 1 1.11739 2.7920096542e+01 4.3500000569e+00 0.0000000000e+00 -7.1453022e-04 -2.2116148e-03 0.0000000e+00 0.007968 -0.999968 0.000000 0.000000 0.000000 1.000000 3.141592	0
785 1 0.94898 -2.2271099966e+00 -1.5662455729e+01 0.0000000000e+00 5.8813550e-04 -4.1008441e-04 0.0000000e+00 0.685290 0.728271 0.000000 0.000000 0.000000 1.000000 3.141592	0
786 1 1.07958 1.8491579737e+01 1.0686007287e+01 0.0000000000e+00 1.6433326e-03 -9.4754876e-04 0.0000000e+00 -0.543686 -0.839289 0.000000 0.000000 0.000000 1.000000 3.141592	0
787 1 1.02292 1.7169971275e+00 -9.5764837018e+00 0.0000000000e+00 5.0012176e-05 -4.9740231e-04 0.0000000e+00 0.728027 -0.685549 0.000000 0.000000 0.000000 1.000000 3.141592	0
788 1 1.00300 -2.3199889089e+01 1.5873201670e+01 0.0000000000e+00 -1.8879708e-04 -3.6599498e-04 0.0000000e+00 0.711746 0.702437 0.000000 0.000000 0.000000 1.000000 3.141592	0
789 1 1.06392 -1.4133961346e+01 9.2890085007e+00 0.0000000000e+00 -7.3651254e-05 -8.0894806e-04 0.0000000e+00 -0.589332 0.807891 0.000000 0.000000 0.000000 1.000000 3.141592	0
790 1 1.13027 1.6159692604e+01 -3.3736065727e+00 0.0000000000e+00 2.7409552e-04 1.2736460e-03 0.0000000e+00 0.870478 0.492207 0.000000 0.000000 0.000000 1.000000 3.141592	0
791 1 0.96532 1.6857556946e+01 -1.5674653292e+01 0.0000000000e+00 1.4934835e-04 2.9680256e-05 0.0000000e+00 -0.863034 -0.505145 0.000000 0.000000 0.000000 1.000000 3.141592	0
792 1 1.03941 2.1615825996e+00 -2.5625546485e+01 0.0000000000e+00 6.5410023e-04 -1.5758094e-04 0.0000000e+00 -0.999389 -0.034965 0.000000 0.000000 0.000000 1.000000 3.141592	0
793 1 1.14805 1.3086897024e+01 2.3268042521e+01 0.0000000000e+00 -6.2015200e-04 -4.7185148e-04 0.0000000e+00 -0.633452 -0.773782 0.000000 0.000000 0.000000 1.000000 3.141592	0
794 1 1.01671 -2.9749368546e-01 2.3172170653e+01 0.0000000000e+00 -1.2143467e-04 -7.6244697e-04 0.0000000e+00 -0.834088 0.551631 0.000000 0.000000 0.000000 1.000000 3.141592	0
795 1 0.98909 1.7439718613e+01 2.1975761056e+01 0.0000000000e+00 7.3507783e-06 -1.5550843e-04 0.0000000e+00 0.904125 0.427268 0.000000 0.000000 0.000000 1.000000 3.141592	0
796 1 1.06638 1.3254539999e+01 -1.1848762469e+01 0.0000000000e+00 5.6334308e-05 -1.3531958e-04 0.0000000e+00 0.974517 -0.224313 0.000000 0.000000 0.000000 1.000000 3.141592	0
797 1 1.09826 -7.3926235910e+00 -2.3316478252e+01 0.0000000000e+00 1.4926589e-03 2.0982647e-04 0.0000000e+00 0.907580 -0.419879 0.000000 0.000000 0.000000 1.000000 3.141592	0
798 1 0.91995 2.5358664269e+01 3.5965381249e+00 0.0000000000e+00 3.0308050e-03 1.0675768e-03 0.0000000e+00 0.985499 0.169684 0.000000 0.000000 0.000000 1.000000 3.141592	0
799 1 0.98922 1.1554186829e+01 -2.3019829320e+01 0.0000000000e+00 4.6157579e-04 -8.8420764e-05 0.0000000e+00 -0.184301 0.982870 0.000000 0.000000 0.000000 1.000000 3.141592	0
800 1 1.13857 -1.7408820723e+01 2.1120125019e+00 0.0000000000e+00 1.5520220e-05 -6.6454113e-04 0.0000000e+00 -0.532028 -0.846727 0.000000 0.000000 0.000000 1.000000 3.141592	0
801 1 0.87926 -9.8471085301e+00 -1.4654788740e+01 0.0000000000e+00 1.8215648e-04 -1.4212013e-03 0.0000000e+00 0.838846 -0.544368 0.000000 0.000000 0.000000 1.000000 3.141592	0
802 1 0.87282 2.9559113787e+00 2.6771178619e+01 0.0000000000e+00 -5.2588364e-04 -7.6907219e-04 0.0000000e+00 0.961569 0.274563 0.000000 0.000000 0.000000 1.000000 3.141592	0
803 1 1.11141 1.7297073074e+01 -1.2231747922e+01 0.0000000000e+00 4.0251893e-05 1.0623029e-05 0.0000000e+00 0.913149 0.407627 0.000000 0.000000 0.000000 1.000000 3.141592	0
804 1 0.98383 -2.1561909033e+00 -5.8674579863e+00 0.0000000000e+00 4.5204068e-04 -2.2226560e-03 0.0000000e+00 0.647780 0.761827 0.000000 0.000000 0.000000 1.000000 3.141592	0
805 1 0.93078 1.4301534744e+01 2.0323445731e+01 0.0000000000e+00 -2.9654657e-04 -1.3223377e-04 0.0000000e+00 -0.752886 0.658151 0.000000 0.000000 0.000000 1.000000 3.141592	0
806 1 0.97157 -4.3072768911e+00 2.6181606213e+01 0.0000000000e+00 -1.0079372e-03 -5.2305050e-04 0.0000000e+00 0.072526 -0.997367 0.000000 0.000000 0.000000 1.000000 3.141592	0
807 1 1.08979 -1.9281256271e+01 -1.6956608997e+01 0.0000000000e+00 6.5545006e-04 -7.0612057e-04 0.0000000e+00 0.959566 -0.281485 0.000000 0.000000 0.000000 1.000000 3.141592	0
808 1 0.99243 1.1543158249e+01 -2.5945493678e+01 0.0000000000e+00 2.1109837e-04 8.6869247e-06 0.0000000e+00 0.246438 0.969159 0.000000 0.000000 0.000000 1.000000 3.141592	0
809 1 0.97901 2.1182941194e+01 -5.2177840348e+00 0.0000000000e+00 -1.5021740e-03 6.0625234e-06 0.0000000e+00 0.999462 -0.032795 0.000000 0.000000 0.000000 1.000000 3.141592	0
810 1 1.13788 -1.3467831504e+01 -4.7154360174e+00 0.0000000000e+00 4.7397154e-04 -6.1758605e-04 0.0000000e+00 0.041289 -0.999147 0.000000 0.000000 0.000000 1.000000 3.141592	0
811 1 1.08824 -1.5790757372e+01 -9.1469543088e+00 0.0000000000e+00 5.5357725e-04 -5.9052296e-04 0.0000000e+00 0.993958 0.109765 0.000000 0.000000 0.000000 1.000000 3.141592	0
812 1 1.02978 -3.8494876143e+00 -2.8171200086e+01 0.0000000000e+00 3.4241127e-04 -4.1871576e-05 0.0000000e+00 0.156982 0.987601 0.000000 0.000000 0.000000 1.000000 3.141592	0
813 1 0.94284 2.1751424907e+01 8.7006280299e+00 0.0000000000e+00 -1.0246386e-03 8.0881758e-05 0.0000000e+00 0.869216 0.494433 0.000000 0.000000 0.000000 1.000000 3.141592	0
814 1 1.14302 5.4290422245e+00 2.7480898486e+01 0.0000000000e+00 -5.5043978e-03 6.3693729e-04 0.0000000e+00 -0.039449 -0.999222 0.000000 0.000000 0.000000 1.000000 3.141592	0
815 1 0.99647 1.0778622498e+01 -1.8338641886e+01 0.0000000000e+00 4.0864694e-04 -1.5686928e-04 0.0000000e+00 -0.847811 -0.530298 0.000000 0.000000 0.000000 1.000000 3.141592	0
816 1 1.12505 2.7152048517e+01 -5.1769310567e+00 0.0000000000e+00 4.6102676e-04 8.5064252e-04 0.0000000e+00 0.488666 -0.872471 0.000000 0.000000 0.000000 1.000000 3.141592	0
817 1 1.03883 -2.4668891417e+01 8.8307639321e-01 0.0000000000e+00 -4.8251824e-05 -4.4134317e-04 0.0000000e+00 0.422591 -0.906321 0.000000 0.000000 0.000000 1.000000 3.141592	0
818 1 0.92204 -1.3821775899e+01 5.9179871570e+00 0.0000000000e+00 1.0128938e-04 -7.9566009e-04 0.0000000e+00 0.966471 0.256775 0.000000 0.000000 0.000000 1.000000 3.141592	0
819 1 1.02011 5.7092871561e+00 1.2053611085e+01 0.0000000000e+00 2.0487407e-04 2.4670317e-04 0.0000000e+00 0.996618 -0.082174 0.000000 0.000000 0.000000 1.000000 3.141592	0
820 1 1.00882 2.4664180384e+01 1.3194252325e+01 0.0000000000e+00 1.9238724e-04 -5.8202804e-06 0.0000000e+00 -0.535146 0.844760 0.000000 0.000000 0.000000 1.000000 3.141592	0
821 1 0.87669 -2.2317976819e+01 1.4323849874e+01 0.0000000000e+00 -2.6503819e-04 -5.4509009e-04 0.0000000e+00 -0.204108 -0.978948 0.000000 0.000000 0.000000 1.000000 3.141592	0
822 1 0.93013 4.4834642139e+00 -4.4296065424e-01 0.0000000000e+00 6.9852342e-05 -5.9791024e-04 0.0000000e+00 -0.600870 -0.799347 0.000000 0.000000 0.000000 1.000000 3.141592	0
823 1 0.98300 6.7101849469e+00 -2.4259777810e+01 0.0000000000e+00 5.0010792e-04 -8.4625101e-05 0.0000000e+00 0.977952 0.208828 0.000000 0.000000 0.000000 1.000000 3.141592	0
824 1 0.94865 -3.7753516983e+00 2.1693163645e+01 0.0000000000e+00 -5.6564730e-04 -7.6210439e-04 0.0000000e+00 0.286582 -0.958056 0.000000 0.000000 0.000000 1.000000 3.141592	0
825 1 1.02366 -2.1664831753e+01 3.9831053489e-02 0.0000000000e+00 1.9069331e-04 -6.8457466e-04 0.0000000e+00 0.181599 0.983373 0.000000 0.000000 0.000000 1.000000 3.141592	0
826 1 1.06890 8.8957478801e+00 8.1139523600e+00 0.0000000000e+00 -1.0642929e-04 2.8652772e-04 0.0000000e+00 -0.740709 -0.671826 0.000000 0.000000 0.000000 1.000000 3.141592	0
827 1 0.99055 -5.8309250325e+00 1.9499105573e+01 0.0000000000e+00 -2.7398231e-04 -8.7121488e-04 0.0000000e+00 0.834256 0.551377 0.000000 0.000000 0.000000 1.000000 3.141592	0
828 1 0.88834 2.5192237252e+01 8.3674910195e+00 0.0000000000e+00 -2.6075908e-04 5.9922665e-04 0.0000000e+00 -0.001044 -0.999999 0.000000 0.000000 0.000000 1.000000 3.141592	0
829 1 1.13544 1.8831675529e+01 -1.5926239747e+01 0.0000000000e+00 1.7282893e-04 9.8435005e-05 0.0000000e+00 -0.691224 -0.722641 0.000000 0.000000 0.000000 1.000000 3.141592	0
830 1 1.10186 1.1295070689e+01 -4.2640398679e+00 0.0000000000e+00 4.1951829e-04 -4.0142186e-04 0.0000000e+00 0.970140 0.242546 0.000000 0.000000 0.000000 1.000000 3.141592	0
831 1 0.92682 -2.2345954737e+01 9.6910133574e+00 0.0000000000e+00 -1.2171848e-04 -6.4663682e-04 0.0000000e+00 -0.486471 0.873697 0.000000 0.000000 0.000000 1.000000 3.141592	0
832 1 1.00271 -1.2692909892e+01 1.7295087170e+01 0.0000000000e+00 -4.2641335e-04 -7.0056392e-04 0.0000000e+00 0.325771 -0.945449 0.000000 0.000000 0.000000 1.000000 3.141592	0
833 1 0.87964 -2.0495867733e+01 -1.1683252257e+00 0.0000000000e+00 2.5915967e-04 -7.5106406e-04 0.0000000e+00 0.465552 -0.885020 0.000000 0.000000 0.000000 1.000000 3.141592	0
834 1 0.90264 -6.8345476383e+00 6.7022078219e-02 0.0000000000e+00 5.2897400e-04 -1.0535910e-03 0.0000000e+00 -0.972504 0.232887 0.000000 0.000000 0.000000 1.000000 3.141592	0
835 1 1.05022 -7.5122797712e+00 1.4972817143e+00 0.0000000000e+00 3.4721978e-04 -9.9130987e-04 0.0000000e+00 -0.056759 0.998388 0.000000 0.000000 0.000000 1.000000 3.141592	0
836 1 0.86544 -3.3243057640e+00 -2.7822990388e+00 0.0000000000e+00 1.1941196e-03 -1.2805488e-03 0.0000000e+00 -0.776044 -0.630679 0.000000 0.000000 0.000000 1.000000 3.141592	0
837 1 0.86378 5.7155271227e+00 -5.6940407974e+00 0.0000000000e+00 1.7675239e-04 -5.8822858e-04 0.0000000e+00 -0.999234 0.039129 0.000000 0.000000 0.000000 1.000000 3.141592	0
838 1 0.99560 7.7521372715e+00 -2.8848227568e+01 0.0000000000e+00 1.8456487e-04 -1.2123399e-05 0.0000000e+00 0.336051 -0.941844 0.000000 0.000000 0.000000 1.000000 3.141592	0
839 1 1.05217 6.2139666392e+00 -7.2187127291e+00 0.0000000000e+00 1.0574340e-04 -5.2879257e-04 0.0000000e+00 -0.353143 0.935569 0.000000 0.000000 0.000000 1.000000 3.141592	0
840 1 0.86249 -2.6423167092e+01 -3.9908303091e+00 0.0000000000e+00 9.1632854e-04 5.2291497e-03 0.0000000e+00 0.051921 -0.998651 0.000000 0.000000 0.000000 1.000000 3.141592	0
841 1 0.97900 6.0439909217e-01 -1.1046252574e+01 0.0000000000e+00 3.5914919e-05 -2.8885404e-04 0.0000000e+00 0.922307 0.386457 0.000000 0.000000 0.000000 1.000000 3.141592	0
842 1 0.97637 1.2893513947e+01 -5.2326713930e+00 0.0000000000e+00 6.0929924e-04 -2.4461173e-04 0.0000000e+00 0.140221 0.990120 0.000000 0.000000 0.000000 1.000000 3.141592	0
843 1 0.97776 -1.3518227705e+00 1.9568930171e+01 0.0000000000e+00 -1.8656479e-04 -5.5080819e-04 0.0000000e+00 -0.926104 -0.377269 0.000000 0.000000 0.000000 1.000000 3.141592	0
844 1 1.03361 -1.0159900395e+01 -2.6626552022e+01 0.0000000000e+00 6.8715578e-04 -5.0249050e-05 0.0000000e+00 -0.975839 -0.218492 0.000000 0.000000 0.000000 1.000000 3.141592	0
845 1 0.90537 -5.2561105353e+00 6.4045773099e+00 0.0000000000e+00 1.6725179e-04 -8.5862068e-04 0.0000000e+00 -0.835092 0.550111 0.000000 0.000000 0.000000 1.000000 3.141592	0
846 1 0.89820 1.5449987394e+00 -1.3032782385e+01 0.0000000000e+00 2.7069998e-04 -4.3290301e-04 0.0000000e+00 -0.338889 0.940826 0.000000 0.000000 0.000000 1.000000 3.141592	0
847 1 1.14860 -3.9943173197e+00 -1.2451736863e+01 0.0000000000e+00 1.8648160e-04 -7.6204731e-04 0.0000000e+00 0.561378 0.827560 0.000000 0.000000 0.000000 1.000000 3.141592	0
848 1 1.10598 2.5540555880e+01 1.1534893559e+01 0.0000000000e+00 -2.5862266e-04 -1.4368926e-05 0.0000000e+00 -0.035419 0.999373 0.000000 0.000000 0.000000 1.000000 3.141592	0
849 1 1.12003 -8.6756623105e+00 6.9656949748e+00 0.0000000000e+00 1.2899474e-04 -7.9670212e-04 0.0000000e+00 -0.488959 -0.872307 0.000000 0.000000 0.000000 1.000000 3.141592	0
850 1 0.94297 5.9736961572e+00 -2.2675904136e+01 0.0000000000e+00 5.7866528e-04 -1.1961439e-04 0.0000000e+00 -0.287019 0.957925 0.000000 0.000000 0.000000 1.000000 3.141592	0
851 1 1.08480 2.6416375552e+01 9.7683991337e+00 0.0000000000e+00 -3.5417818e-04 2.1029476e-04 0.0000000e+00 -0.422143 0.906529 0.000000 0.000000 0.000000 1.000000 3.141592	0
852 1 1.10269 -1.0853025052e+00 2.1411783312e+01 0.0000000000e+00 2.3665630e-04 -6.9481036e-04 0.0000000e+00 -0.024976 -0.999688 0.000000 0.000000 0.000000 1.000000 3.141592	0
853 1 1.10671 -3.2417337865e+00 1.7221018285e+01 0.0000000000e+00 -1.3404217e-04 -6.5428087e-04 0.0000000e+00 0.776000 0.630733 0.000000 0.000000 0.000000 1.000000 3.141592	0
854 1 0.93786 2.1570081319e+01 2.0718410850e+01 0.0000000000e+00 -5.8380968e-05 -1.0453115e-05 0.0000000e+00 -0.679590 0.733592 0.000000 0.000000 0.000000 1.000000 3.141592	0
855 1 0.87996 -6.5680170711e+00 -1.4041738477e+01 0.0000000000e+00 1.9642012e-04 -1.0217421e-03 0.0000000e+00 -0.587277 -0.809386 0.000000 0.000000 0.000000 1.000000 3.141592	0
856 1 0.96083 -8.4311826033e+00 -2.6274801807e+01 0.0000000000e+00 6.1757052e-04 3.6477540e-04 0.0000000e+00 -0.178340 -0.983969 0.000000 0.000000 0.000000 1.000000 3.141592	0
857 1 1.12036 2.2077790261e+01 1.1652230971e+01 0.0000000000e+00 -5.3423402e-04 -3.5038949e-04 0.0000000e+00 0.760991 -0.648763 0.000000 0.000000 0.000000 1.000000 3.141592	0
858 1 1.01084 1.2468146749e+00 -1.5926738132e+01 0.0000000000e+00 5.1391947e-04 -3.0818410e-04 0.0000000e+00 0.722873 0.690980 0.000000 0.000000 0.000000 1.000000 3.141592	0
859 1 1.04392 -6.5553292056e+00 1.6078653676e+01 0.0000000000e+00 -1.5233033e-04 -8.6633145e-04 0.0000000e+00 -0.083272 0.996527 0.000000 0.000000 0.000000 1.000000 3.141592	0
860 1 1.04119 1.1103713543e+01 -1.5152663396e+01 0.0000000000e+00 2.5461491e-04 -1.8233933e-04 0.0000000e+00 0.899760 -0.436386 0.000000 0.000000 0.000000 1.000000 3.141592	0
861 1 1.08146 -1.1440450103e+01 -2.3700469962e+01 0.0000000000e+00 1.6108015e-03 -2.0773439e-04 0.0000000e+00 0.871119 -0.491072 0.000000 0.000000 0.000000 1.000000 3.141592	0
862 1 1.11831 1.7728581994e+01 -2.2086273668e+01 0.0000000000e+00 6.5919862e-05 -2.6788462e-05 0.0000000e+00 0.378010 -0.925801 0.000000 0.000000 0.000000 1.000000 3.141592	0
863 1 0.91090 -1.0757847410e+01 -1.8553053502e+01 0.0000000000e+00 4.9842586e-04 -5.9250378e-04 0.0000000e+00 0.158271 0.987396 0.000000 0.000000 0.000000 1.000000 3.141592	0
864 1 0.85506 -1.0830068703e+01 1.7874028479e+01 0.0000000000e+00 -3.7741941e-04 -8.0311915e-04 0.0000000e+00 -0.099763 -0.995011 0.000000 0.000000 0.000000 1.000000 3.141592	0
865 1 0.91445 -1.2769724436e+01 2.5453863094e+01 0.0000000000e+00 -4.8113837e-05 -1.8346956e-04 0.0000000e+00 0.916985 -0.398922 0.000000 0.000000 0.000000 1.000000 3.141592	0
866 1 1.08953 4.4935181515e+00 1.5090478134e+01 0.0000000000e+00 9.6981867e-05 -2.0705235e-04 0.0000000e+00 -0.662679 -0.748904 0.000000 0.000000 0.000000 1.000000 3.141592	0
867 1 1.09099 1.5307377675e+01 -1.2038685946e+01 0.0000000000e+00 1.8996332e-05 -7.7178717e-05 0.0000000e+00 0.256762 -0.966475 0.000000 0.000000 0.000000 1.000000 3.141592	0
868 1 0.86897 2.7385123893e+01 -7.0967808655e+00 0.0000000000e+00 8.0722024e-04 7.2187500e-04 0.0000000e+00 -0.704019 0.710181 0.000000 0.000000 0.000000 1.000000 3.141592	0
869 1 0.99767 1.4658772735e+01 -6.5954647104e+00 0.0000000000e+00 -7.0227973e-05 4.9462698e-04 0.0000000e+00 0.360362 0.932812 0.000000 0.000000 0.000000 1.000000 3.141592	0
870 1 0.95241 -1.2883739401e+01 2.6999911599e+01 0.0000000000e+00 1.9567871e-04 3.5158634e-06 0.0000000e+00 0.551802 -0.833975 0.000000 0.000000 0.000000 1.000000 3.141592	0
871 1 1.10659 1.7318768315e+01 -2.0140310077e+01 0.0000000000e+00 2.4349322e-04 -3.5363243e-05 0.0000000e+00 -0.385885 -0.922547 0.000000 0.000000 0.000000 1.000000 3.141592	0
872 1 1.01585 2.4093262922e+01 6.9669260853e+00 0.0000000000e+00 1.4820434e-04 5.2579154e-04 0.0000000e+00 -0.966705 -0.255895 0.000000 0.000000 0.000000 1.000000 3.141592	0
873 1 1.07481 5.7496742955e+00 -2.9041003239e+01 0.0000000000e+00 2.0430812e-04 2.6496565e-05 0.0000000e+00 -0.481694 0.876339 0.000000 0.000000 0.000000 1.000000 3.141592	0
874 1 1.10483 -4.5393326536e+00 -2.5182836519e+01 0.0000000000e+00 1.0501557e-03 -3.6894278e-04 0.0000000e+00 0.981817 0.189830 0.000000 0.000000 0.000000 1.000000 3.141592	0
875 1 0.88766 -4.9315434695e+00 -1.0771572405e+01 0.0000000000e+00 3.7526061e-05 -9.6008444e-04 0.0000000e+00 0.033419 -0.999441 0.000000 0.000000 0.000000 1.000000 3.141592	0
876 1 0.86715 -1.0373317612e+01 6.4150319797e+00 0.0000000000e+00 1.7554843e-04 -8.6427012e-04 0.0000000e+00 0.245622 0.969366 0.000000 0.000000 0.000000 1.000000 3.141592	0
877 1 0.92179 2.4529283032e+01 9.9283447990e+00 0.0000000000e+00 -8.9589029e-04 2.1712754e-04 0.0000000e+00 0.070283 -0.997527 0.000000 0.000000 0.000000 1.000000 3.141592	0
878 1 1.01486 -1.2641890950e+01 1.0432953671e+01 0.0000000000e+00 -8.4660447e-05 -8.2952908e-04 0.0000000e+00 -0.243779 -0.969831 0.000000 0.000000 0.000000 1.000000 3.141592	0
879 1 1.13417 -6.3843946268e+00 -3.4950350618e+00 0.0000000000e+00 1.0359964e-03 -7.8635119e-04 0.0000000e+00 -0.911663 -0.410938 0.000000 0.000000 0.000000 1.000000 3.141592	0
880 1 1.14909 -3.9178909007e-01 -6.2106849235e-01 0.0000000000e+00 4.9636792e-04 -3.8869662e-04 0.0000000e+00 -0.309155 0.951012 0.000000 0.000000 0.000000 1.000000 3.141592	0
881 1 1.10716 6.2996174238e+00 -6.9203513361e-01 0.0000000000e+00 -1.5312506e-04 -6.8661894e-04 0.0000000e+00 -0.909915 0.414795 0.000000 0.000000 0.000000 1.000000 3.141592	0
882 1 0.92908 1.1737665411e+00 4.6187232560e-01 0.0000000000e+00 3.8109878e-04 -1.5369946e-04 0.0000000e+00 -0.196866 0.980430 0.000000 0.000000 0.000000 1.000000 3.141592	0
883 1 1.04576 -1.2666359755e+00 9.3613160949e+00 0.0000000000e+00 1.0884929e-04 -5.3267570e-04 0.0000000e+00 0.173700 0.984799 0.000000 0.000000 0.000000 1.000000 3.141592	0
884 1 0.98116 2.1073602678e+01 1.0232201377e+01 0.0000000000e+00 -3.1814495e-03 1.0706040e-03 0.0000000e+00 -0.952289 0.305197 0.000000 0.000000 0.000000 1.000000 3.141592	0
885 1 0.93684 -1.7851327075e+01 -1.9759373119e+01 0.0000000000e+00 5.7910618e-04 -7.9970917e-04 0.0000000e+00 0.713442 0.700714 0.000000 0.000000 0.000000 1.000000 3.141592	0
886 1 1.11195 -1.5796414712e+01 -1.7100598520e+01 0.0000000000e+00 4.6344523e-04 -1.1259128e-03 0.0000000e+00 0.138125 -0.990415 0.000000 0.000000 0.000000 1.000000 3.141592	0
887 1 1.11605 1.1885932423e+01 -1.6814247911e+01 0.0000000000e+00 3.1833476e-04 -1.6158917e-04 0.0000000e+00 0.987552 -0.157295 0.000000 0.000000 0.000000 1.000000 3.141592	0
888 1 1.12018 -6.6396535975e+00 -2.5307953879e+01 0.0000000000e+00 9.9141457e-04 -7.5646370e-05 0.0000000e+00 0.431021 0.902342 0.000000 0.000000 0.000000 1.000000 3.141592	0
889 1 0.91974 -2.4812351638e+01 -9.8494296264e+00 0.0000000000e+00 1.3012276e-03 -5.5502296e-04 0.0000000e+00 -0.470965 0.882152 0.000000 0.000000 0.000000 1.000000 3.141592	0
890 1 1.00480 4.2946596874e+00 -6.7453847213e+00 0.0000000000e+00 1.0399445e-04 -4.6551981e-04 0.0000000e+00 0.879618 -0.475681 0.000000 0.000000 0.000000 1.000000 3.141592	0
891 1 0.86077 2.4428102728e+01 -1.3214049703e+01 0.0000000000e+00 2.6789674e-05 3.2994414e-04 0.0000000e+00 0.984349 0.176228 0.000000 0.000000 0.000000 1.000000 3.141592	0
892 1 1.05679 7.7121200242e+00 1.6717992624e+01 0.0000000000e+00 -5.3755323e-04 1.4820895e-03 0.0000000e+00 0.721759 0.692144 0.000000 0.000000 0.000000 1.000000 3.141592	0
893 1 0.99038 1.9503893210e+00 7.1643232510e+00 0.0000000000e+00 1.0719339e-04 -2.8711132e-04 0.0000000e+00 -0.302876 -0.953030 0.000000 0.000000 0.000000 1.000000 3.141592	0
894 1 1.11456 -1.0445291463e+01 -1.6782686591e+01 0.0000000000e+00 -4.6355838e-05 -4.8572352e-04 0.0000000e+00 -0.354661 -0.934995 0.000000 0.000000 0.000000 1.000000 3.141592	0
895 1 0.87763 7.1298040694e+00 2.7431163901e+01 0.0000000000e+00 -7.2116639e-03 5.0296509e-03 0.0000000e+00 0.990621 -0.136636 0.000000 0.000000 0.000000 1.000000 3.141592	0
896 1 1.10792 2.7047604071e+00 -4.7563270120e+00 0.0000000000e+00 1.8470899e-04 -6.0194824e-04 0.0000000e+00 -0.138127 -0.990415 0.000000 0.000000 0.000000 1.000000 3.141592	0
897 1 0.88614 -2.2919445805e+01 6.8199684697e+00 0.0000000000e+00 -8.8500900e-05 -6.3276042e-04 0.0000000e+00 -0.819067 0.573698 0.000000 0.000000 0.000000 1.000000 3.141592	0
898 1 1.01100 1.9879439926e+01 1.3934121285e+01 0.0000000000e+00 2.5958764e-05 -3.1648715e-03 0.0000000e+00 -0.404631 -0.914480 0.000000 0.000000 0.000000 1.000000 3.141592	0
899 1 0.91546 -9.3837778322e+00 -1.2940548168e+01 0.0000000000e+00 2.3661947e-04 -1.2431894e-03 0.0000000e+00 -0.204874 0.978788 0.000000 0.000000 0.000000 1.000000 3.141592	0
900 1 1.04824 2.1305706844e+01 5.7945306765e+00 0.0000000000e+00 1.4704407e-03 -7.4436664e-04 0.0000000e+00 -0.482538 -0.875875 0.000000 0.000000 0.000000 1.000000 3.141592	0
901 1 1.12794 2.6417684132e+01 1.4497779876e+00 0.0000000000e+00 2.0133173e-03 -3.5513886e-03 0.0000000e+00 0.646792 -0.762666 0.000000 0.000000 0.000000 1.000000 3.141592	0
902 1 0.95809 1.7772257767e+01 2.3780540431e+01 0.0000000000e+00 -2.8491459e-06 -2.8120259e-05 0.0000000e+00 0.311305 -0.950310 0.000000 0.000000 0.000000 1.000000 3.141592	0
903 1 1.10509 -9.4444173812e+00 -8.1835368095e+00 0.0000000000e+00 3.6622109e-04 -8.3762608e-04 0.0000000e+00 -0.997843 0.065642 0.000000 0.000000 0.000000 1.000000 3.141592	0
904 1 1.10836 -3.4128142462e+00 -1.7205917426e+01 0.0000000000e+00 8.4165087e-04 -4.2085245e-04 0.0000000e+00 -0.297378 0.954760 0.000000 0.000000 0.000000 1.000000 3.141592	0
905 1 0.95377 1.6650374573e+01 9.9532809793e+00 0.0000000000e+00 7.4700708e-04 -9.4255521e-04 0.0000000e+00 0.222648 -0.974899 0.000000 0.000000 0.000000 1.000000 3.141592	0
906 1 0.96414 -1.8136409019e+01 5.3094965946e+00 0.0000000000e+00 6.9555948e-06 -7.3681735e-04 0.0000000e+00 0.944417 -0.328750 0.000000 0.000000 0.000000 1.000000 3.141592	0
907 1 0.99415 -1.0486527938e+00 -7.9860743025e+00 0.0000000000e+00 -3.7427634e-04 -1.4754239e-04 0.0000000e+00 -0.336194 0.941793 0.000000 0.000000 0.000000 1.000000 3.141592	0
908 1 1.10731 1.2572512788e+01 -2.1494565693e+01 0.0000000000e+00 2.7073795e-04 -1.6558414e-04 0.0000000e+00 0.672431 -0.740160 0.000000 0.000000 0.000000 1.000000 3.141592	0
909 1 0.95093 -4.5610090367e+00 -1.8704629041e+01 0.0000000000e+00 1.1025961e-03 -4.4139477e-04 0.0000000e+00 -0.248488 0.968635 0.000000 0.000000 0.000000 1.000000 3.141592	0
910 1 1.05429 5.5389233804e+00 2.3981113991e+01 0.0000000000e+00 2.4108626e-03 9.8916485e-04 0.0000000e+00 -0.420946 -0.907086 0.000000 0.000000 0.000000 1.000000 3.141592	0
911 1 1.08621 1.8949250271e+01 2.0854979305e+01 0.0000000000e+00 -4.9637493e-05 -2.4897662e-04 0.0000000e+00 -0.995388 -0.095935 0.000000 0.000000 0.000000 1.000000 3.141592	0
912 1 1.05428 1.1994946961e+01 1.1596179679e+01 0.0000000000e+00 -3.1438187e-05 -7.3509567e-05 0.0000000e+00 0.989248 0.146250 0.000000 0.000000 0.000000 1.000000 3.141592	0
913 1 1.01717 -4.0172934279e+00 -9.1561008196e+00 0.0000000000e+00 -1.3182429e-04 -9.7275784e-04 0.0000000e+00 0.687111 0.726553 0.000000 0.000000 0.000000 1.000000 3.141592	0
914 1 1.06038 1.4425186339e+01 1.8113087350e+01 0.0000000000e+00 -1.9426486e-04 -4.0857721e-05 0.0000000e+00 -0.954385 0.298577 0.000000 0.000000 0.000000 1.000000 3.141592	0
915 1 0.96717 -1.4273151831e+01 -1.8464488384e+01 0.0000000000e+00 6.3841180e-04 -1.0080259e-03 0.0000000e+00 -0.998383 0.056847 0.000000 0.000000 0.000000 1.000000 3.141592	0
916 1 1.10636 -2.0721205758e+01 3.4950741770e+00 0.0000000000e+00 -3.3718030e-05 -6.8601028e-04 0.0000000e+00 -0.712253 -0.701923 0.000000 0.000000 0.000000 1.000000 3.141592	0
917 1 0.91295 -1.4975229512e+01 2.4203524811e+01 0.0000000000e+00 5.0573778e-06 -5.5899769e-05 0.0000000e+00 -0.400102 0.916471 0.000000 0.000000 0.000000 1.000000 3.141592	0
918 1 0.85031 3.0040722250e+01 2.3360063432e+00 0.0000000000e+00 2.4071345e-04 8.9933523e-06 0.0000000e+00 0.345028 0.938592 0.000000 0.000000 0.000000 1.000000 3.141592	0
919 1 0.96160 2.5931780747e+01 -6.8476325950e+00 0.0000000000e+00 1.3496072e-03 1.9496207e-04 0.0000000e+00 0.928312 -0.371803 0.000000 0.000000 0.000000 1.000000 3.141592	0
920 1 0.85987 2.1570092878e+01 -6.7955748713e+00 0.0000000000e+00 -2.0722224e-03 -3.0234212e-04 0.0000000e+00 -0.852957 0.521982 0.000000 0.000000 0.000000 1.000000 3.141592	0
921 1 1.01165 2.2674003296e+01 -1.6375226537e+01 0.0000000000e+00 8.7996200e-05 1.4124263e-04 0.0000000e+00 0.994789 0.101955 0.000000 0.000000 0.000000 1.000000 3.141592	0
922 1 1.09977 1.8480920956e+01 1.2661189038e+01 0.0000000000e+00 -2.1288999e-03 -1.1862257e-03 0.0000000e+00 0.991423 -0.130691 0.000000 0.000000 0.000000 1.000000 3.141592	0
923 1 0.99040 2.2922706880e+01 -5.7230728876e+00 0.0000000000e+00 -2.0904422e-03 -1.4609734e-03 0.0000000e+00 -0.731159 -0.682207 0.000000 0.000000 0.000000 1.000000 3.141592	0
924 1 0.95764 2.1649742315e+01 -5.6111083890e-01 0.0000000000e+00 6.8374067e-04 -3.4385796e-04 0.0000000e+00 0.388611 0.921402 0.000000 0.000000 0.000000 1.000000 3.141592	0
925 1 0.86303 9.7714794748e+00 -3.3895781676e+00 0.0000000000e+00 2.0239929e-04 -4.1827600e-04 0.0000000e+00 -0.976203 0.216860 0.000000 0.000000 0.000000 1.000000 3.141592	0
926 1 1.12804 -5.5098790188e+00 1.5012880825e+00 0.0000000000e+00 3.6055904e-04 -1.2195129e-03 0.0000000e+00 0.799171 -0.601104 0.000000 0.000000 0.000000 1.000000 3.141592	0
927 1 1.12977 2.8148176784e+00 2.1793985159e+01 0.0000000000e+00 8.3073649e-04 -5.8508909e-04 0.0000000e+00 0.125018 -0.992154 0.000000 0.000000 0.000000 1.000000 3.141592	0
928 1 1.02940 1.2639173339e+01 6.5562442300e+00 0.0000000000e+00 -2.8836166e-04 -1.1682705e-04 0.0000000e+00 -0.522882 0.852405 0.000000 0.000000 0.000000 1.000000 3.141592	0
929 1 1.12026 -2.7645986190e+01 3.3093965982e+00 0.0000000000e+00 -1.3674322e-04 -6.3260436e-04 0.0000000e+00 0.405249 0.914206 0.000000 0.000000 0.000000 1.000000 3.141592	0
930 1 1.04027 -2.6970698498e+01 9.2080459652e+00 0.0000000000e+00 -8.6107638e-05 -3.7194303e-04 0.0000000e+00 -0.865509 0.500894 0.000000 0.000000 0.000000 1.000000 3.141592	0
931 1 0.91111 1.4388486423e+01 2.2064765049e+01 0.0000000000e+00 -2.3431807e-04 -1.9059548e-04 0.0000000e+00 0.967430 -0.253140 0.000000 0.000000 0.000000 1.000000 3.141592	0
932 1 1.05265 1.9421290757e+00 1.9904611909e+01 0.0000000000e+00 -2.0003526e-04 -5.3692930e-04 0.0000000e+00 -0.190412 0.981704 0.000000 0.000000 0.000000 1.000000 3.141592	0
933 1 0.88058 -7.4870118905e+00 4.4301883693e+00 0.0000000000e+00 2.7447869e-04 -9.8629422e-04 0.0000000e+00 -0.939707 0.341982 0.000000 0.000000 0.000000 1.000000 3.141592	0
934 1 1.09967 -2.8166660885e+01 -2.3157797679e+00 0.0000000000e+00 3.1887007e-04 -2.7924969e-03 0.0000000e+00 0.997332 -0.072994 0.000000 0.000000 0.000000 1.000000 3.141592	0
935 1 0.87550 4.2201098059e+00 1.3149527700e+01 0.0000000000e+00 2.0757772e-04 -9.4737778e-05 0.0000000e+00 0.288975 -0.957337 0.000000 0.000000 0.000000 1.000000 3.141592	0
936 1 0.96999 -1.9731487664e+01 -2.2329889096e+01 0.0000000000e+00 2.2559986e-04 -2.2060770e-04 0.0000000e+00 -0.997179 0.075060 0.000000 0.000000 0.000000 1.000000 3.141592	0
937 1 0.96420 1.2552918817e+01 1.7535153061e+01 0.0000000000e+00 -4.4535415e-04 2.8309026e-04 0.0000000e+00 -0.917022 -0.398836 0.000000 0.000000 0.000000 1.000000 3.141592	0
938 1 1.03365 -7.1893541174e+00 -1.6278254604e+00 0.0000000000e+00 3.4462735e-04 -9.8217416e-04 0.0000000e+00 0.585020 0.811019 0.000000 0.000000 0.000000 1.000000 3.141592	0
939 1 1.10275 -1.3178471319e+01 2.3814612999e+01 0.0000000000e+00 -1.1050362e-04 -3.5235653e-04 0.0000000e+00 -0.132007 0.991249 0.000000 0.000000 0.000000 1.000000 3.141592	0
940 1 1.06505 2.4010457504e+01 -7.0985121756e+00 0.0000000000e+00 1.8344106e-03 1.6924099e-03 0.0000000e+00 -0.372514 -0.928026 0.000000 0.000000 0.000000 1.000000 3.141592	0
941 1 0.86923 -8.1353961641e+00 1.5695296499e+01 0.0000000000e+00 -2.2748134e-04 -9.9219931e-04 0.0000000e+00 0.672345 -0.740238 0.000000 0.000000 0.000000 1.000000 3.141592	0
942 1 1.12441 2.2051693428e+01 -2.3219869054e+00 0.0000000000e+00 -8.1138252e-04 -5.7986485e-04 0.0000000e+00 0.677704 -0.735335 0.000000 0.000000 0.000000 1.000000 3.141592	0
943 1 0.95013 1.5810750200e+00 1.7296201371e+01 0.0000000000e+00 -2.0904743e-04 -5.2138174e-04 0.0000000e+00 -0.027179 0.999631 0.000000 0.000000 0.000000 1.000000 3.141592	0
944 1 1.07698 7.3096322689e+00 -1.5103449445e+01 0.0000000000e+00 3.0064768e-04 -2.5632686e-04 0.0000000e+00 0.999700 -0.024510 0.000000 0.000000 0.000000 1.000000 3.141592	0
945 1 1.04151 -2.7009309933e+01 -7.1966978270e+00 0.0000000000e+00 4.1281402e-03 2.4788907e-03 0.0000000e+00 0.937681 0.347497 0.000000 0.000000 0.000000 1.000000 3.141592	0
946 1 1.11802 -1.1502033504e+01 -1.5147822736e+01 0.0000000000e+00 -1.0131495e-04 -7.7595291e-04 0.0000000e+00 0.945842 0.324626 0.000000 0.000000 0.000000 1.000000 3.141592	0
947 1 1.07184 -1.7806182549e+01 -1.3797925753e+01 0.0000000000e+00 4.8957181e-04 -6.3801611e-04 0.0000000e+00 -0.913738 -0.406303 0.000000 0.000000 0.000000 1.000000 3.141592	0
948 1 0.88850 8.9762552033e+00 1.3723706868e+01 0.0000000000e+00 -1.1683474e-04 7.6968566e-04 0.0000000e+00 -0.991889 0.127111 0.000000 0.000000 0.000000 1.000000 3.141592	0
949 1 1.09818 2.9202733935e+01 -4.4358989246e+00 0.0000000000e+00 1.1417451e-04 1.1086703e-03 0.0000000e+00 -0.989003 -0.147898 0.000000 0.000000 0.000000 1.000000 3.141592	0
950 1 0.99608 -2.2973843465e+01 1.4644488664e+00 0.0000000000e+00 1.4788097e-05 -5.8311893e-04 0.0000000e+00 0.448664 0.893700 0.000000 0.000000 0.000000 1.000000 3.141592	0
951 1 1.10215 8.1422973222e+00 3.3436404349e+00 0.0000000000e+00 -2.4858595e-04 -2.4766908e-04 0.0000000e+00 -0.999713 0.023940 0.000000 0.000000 0.000000 1.000000 3.141592	0
952 1 1.07649 1.6144746061e+01 -1.3868516154e+01 0.0000000000e+00 1.0051005e-04 -7.9520223e-06 0.0000000e+00 0.244131 0.969742 0.000000 0.000000 0.000000 1.000000 3.141592	0
953 1 0.91719 -4.9133537704e-01 -1.5766877153e+01 0.0000000000e+00 5.4705188e-04 -3.5191240e-04 0.0000000e+00 0.989288 -0.145977 0.000000 0.000000 0.000000 1.000000 3.141592	0
954 1 0.92795 2.6510035423e+01 1.3216175906e+01 0.0000000000e+00 3.9881847e-05 -3.8743460e-05 0.0000000e+00 -0.161802 0.986823 0.000000 0.000000 0.000000 1.000000 3.141592	0
955 1 1.07586 -1.9196908830e+01 1.5814049435e+01 0.0000000000e+00 -4.9236192e-04 -9.7616916e-04 0.0000000e+00 -0.555786 -0.831325 0.000000 0.000000 0.000000 1.000000 3.141592	0
956 1 0.86811 1.6555738294e+01 8.1827069633e+00 0.0000000000e+00 2.6325876e-04 -1.3260343e-03 0.0000000e+00 0.920793 0.390051 0.000000 0.000000 0.000000 1.000000 3.141592	0
957 1 0.98031 1.1076338249e+01 5.3663887179e+00 0.0000000000e+00 -8.4514627e-04 3.4242970e-04 0.0000000e+00 -0.997512 -0.070494 0.000000 0.000000 0.000000 1.000000 3.141592	0
958 1 1.04130 -9.7441273783e+00 2.5068308734e+01 0.0000000000e+00 -2.9381719e-04 -7.6238129e-04 0.0000000e+00 -0.111645 -0.993748 0.000000 0.000000 0.000000 1.000000 3.141592	0
959 1 1.05506 -2.0106905216e+01 -1.1276126617e+01 0.0000000000e+00 6.5282119e-04 -4.9673026e-04 0.0000000e+00 -0.775923 0.630828 0.000000 0.000000 0.000000 1.000000 3.141592	0
960 1 1.14740 -1.4082160725e+01 -1.1926977342e+01 0.0000000000e+00 4.1741341e-04 -7.0255596e-04 0.0000000e+00 0.445931 0.895067 0.000000 0.000000 0.000000 1.000000 3.141592	0
961 1 0.93196 -2.9525994443e+01 -5.0282245444e+00 0.0000000000e+00 -6.3387036e-04 1.4852412e-03 0.0000000e+00 -0.996550 -0.082992 0.000000 0.000000 0.000000 1.000000 3.141592	0
962 1 1.11948 -7.9051123528e+00 1.0851114423e+01 0.0000000000e+00 -2.8708346e-05 -7.5770970e-04 0.0000000e+00 0.998453 -0.055607 0.000000 0.000000 0.000000 1.000000 3.141592	0
963 1 0.89552 2.2443551664e+01 -4.0500304475e+00 0.0000000000e+00 -1.0144674e-03 -1.1560190e-03 0.0000000e+00 0.941102 -0.338122 0.000000 0.000000 0.000000 1.000000 3.141592	0
964 1 1.12342 1.3729601342e+01 1.2087890640e+01 0.0000000000e+00 -1.3835280e-04 -5.4411402e-04 0.0000000e+00 -0.983680 -0.179928 0.000000 0.000000 0.000000 1.000000 3.141592	0
965 1 1.06324 -6.8776499142e+00 2.8844017045e+01 0.0000000000e+00 -7.0678517e-04 -9.9913746e-05 0.0000000e+00 0.998912 0.046637 0.000000 0.000000 0.000000 1.000000 3.141592	0
966 1 0.85334 -1.7765303268e+01 -6.9319982680e+00 0.0000000000e+00 5.4075649e-04 -6.2510301e-04 0.0000000e+00 -0.210478 0.977599 0.000000 0.000000 0.000000 1.000000 3.141592	0
967 1 0.96221 -1.1387816306e+01 1.1826607928e+01 0.0000000000e+00 -1.5479525e-04 -7.7488432e-04 0.0000000e+00 0.549722 0.835347 0.000000 0.000000 0.000000 1.000000 3.141592	0
968 1 1.11022 2.4688623766e+01 -1.6498353340e+01 0.0000000000e+00 2.7787351e-05 8.6736950e-05 0.0000000e+00 0.544660 -0.838657 0.000000 0.000000 0.000000 1.000000 3.141592	0
969 1 1.02720 1.1415328870e+01 1.5897435499e+00 0.0000000000e+00 -1.0348641e-03 -1.2282738e-03 0.0000000e+00 0.758612 -0.651543 0.000000 0.000000 0.000000 1.000000 3.141592	0
970 1 1.08857 -1.9509297442e+01 1.2194658096e+01 0.0000000000e+00 -1.9263938e-04 -7.4855426e-04 0.0000000e+00 -0.773039 -0.634358 0.000000 0.000000 0.000000 1.000000 3.141592	0
971 1 0.96184 -1.0089176240e+01 -1.4781113146e-01 0.0000000000e+00 4.2333852e-04 -7.8903704e-04 0.0000000e+00 0.704575 0.709630 0.000000 0.000000 0.000000 1.000000 3.141592	0
972 1 1.12687 -1.4720236764e+00 1.7783272381e+01 0.0000000000e+00 -1.8256344e-04 -5.6762376e-04 0.0000000e+00 0.989917 -0.141651 0.000000 0.000000 0.000000 1.000000 3.141592	0
973 1 0.89748 -1.1544401468e+01 -5.2464481386e+00 0.0000000000e+00 4.5510950e-04 -5.9338268e-04 0.0000000e+00 0.921411 -0.388589 0.000000 0.000000 0.000000 1.000000 3.141592	0
974 1 0.89530 -1.1086225603e+01 -9.4568541489e+00 0.0000000000e+00 4.0380042e-04 -9.3422723e-04 0.0000000e+00 0.890255 -0.455463 0.000000 0.000000 0.000000 1.000000 3.141592	0
975 1 1.08646 1.4141116999e+01 1.4591139278e+01 0.0000000000e+00 -4.5584964e-04 -1.3276163e-04 0.0000000e+00 -0.821163 -0.570693 0.000000 0.000000 0.000000 1.000000 3.141592	0
976 1 0.95532 1.2708608851e+00 1.5467762175e+01 0.0000000000e+00 -1.1249180e-04 -5.1227153e-04 0.0000000e+00 0.058708 -0.998275 0.000000 0.000000 0.000000 1.000000 3.141592	0
977 1 1.02874 8.7276005176e+00 1.1862916073e+01 0.0000000000e+00 2.6674929e-05 4.8916168e-04 0.0000000e+00 0.950597 0.310426 0.000000 0.000000 0.000000 1.000000 3.141592	0
978 1 1.11041 1.6186002051e+01 7.3280694138e-01 0.0000000000e+00 -1.1964245e-04 1.9522697e-03 0.0000000e+00 0.970026 -0.243000 0.000000 0.000000 0.000000 1.000000 3.141592	0
979 1 0.93600 2.6561730222e+01 -5.5103560526e-01 0.0000000000e+00 -2.6831363e-03 -1.6305178e-03 0.0000000e+00 0.681817 -0.731523 0.000000 0.000000 0.000000 1.000000 3.141592	0
980 1 0.88384 1.9340208271e+01 -9.3642962199e+00 0.0000000000e+00 -7.4594083e-04 1.0820477e-04 0.0000000e+00 -0.309419 0.950926 0.000000 0.000000 0.000000 1.000000 3.141592	0
981 1 1.11832 2.3672066063e+01 3.8377459369e+00 0.0000000000e+00 3.0475017e-03 -3.4197649e-04 0.0000000e+00 -0.988293 -0.152567 0.000000 0.000000 0.000000 1.000000 3.141592	0
982 1 0.89340 3.9472745738e+00 -1.4649593177e+01 0.0000000000e+00 3.5688776e-04 -2.9593331e-04 0.0000000e+00 0.992792 0.119854 0.000000 0.000000 0.000000 1.000000 3.141592	0
983 1 1.01443 9.2040268658e+00 1.5612462673e+01 0.0000000000e+00 -4.3040607e-04 1.1928774e-03 0.0000000e+00 0.999996 0.002982 0.000000 0.000000 0.000000 1.000000 3.141592	0
984 1 0.97128 -1.0838989845e+01 1.4911648482e+01 0.0000000000e+00 -4.5683568e-04 -7.8924295e-04 0.0000000e+00 -0.490597 0.871387 0.000000 0.000000 0.000000 1.000000 3.141592	0
985 1 0.85731 -1.8780511441e+01 -4.1281118025e+00 0.0000000000e+00 5.8287951e-04 -6.5782942e-04 0.0000000e+00 0.671015 0.741443 0.000000 0.000000 0.000000 1.000000 3.141592	0
986 1 1.11802 1.6553699047e+01 1.7933142785e+01 0.0000000000e+00 8.9274300e-05 -8.9942891e-04 0.0000000e+00 0.971105 -0.238651 0.000000 0.000000 0.000000 1.000000 3.141592	0
987 1 0.95099 2.2984885143e+01 6.6590981478e-01 0.0000000000e+00 1.9964611e-03 -7.5354238e-04 0.0000000e+00 -0.155662 -0.987810 0.000000 0.000000 0.000000 1.000000 3.141592	0
988 1 1.10621 -1.6069928868e+01 -1.9023759562e+01 0.0000000000e+00 6.4363911e-04 -1.0612243e-03 0.0000000e+00 0.482575 -0.875855 0.000000 0.000000 0.000000 1.000000 3.141592	0
989 1 1.00494 9.3788844317e+00 2.1233212449e+01 0.0000000000e+00 -3.0763292e-04 3.3426900e-03 0.0000000e+00 0.934785 0.355214 0.000000 0.000000 0.000000 1.000000 3.141592	0
990 1 0.89202 6.2851325176e+00 1.7685141901e+01 0.0000000000e+00 -8.0287580e-04 1.5554794e-03 0.0000000e+00 0.681924 0.731423 0.000000 0.000000 0.000000 1.000000 3.141592	0
991 1 1.01457 -5.9141831259e+00 1.1248774659e+01 0.0000000000e+00 1.7567991e-05 -7.9684771e-04 0.0000000e+00 0.958398 -0.285436 0.000000 0.000000 0.000000 1.000000 3.141592	0
992 1 0.85149 -4.9360074241e+00 -1.4072236586e+01 0.0000000000e+00 2.9357117e-04 -7.7540361e-04 0.0000000e+00 -0.775330 0.631556 0.000000 0.000000 0.000000 1.000000 3.141592	0
993 1 0.87158 -4.7611739446e+00 3.3422215513e+00 0.0000000000e+00 1.8796579e-04 -1.0120963e-03 0.0000000e+00 0.911123 -0.412135 0.000000 0.000000 0.000000 1.000000 3.141592	0
994 1 1.05997 -9.1545536739e+00 1.8361041242e+01 0.0000000000e+00 -3.2967443e-04 -8.9452656e-04 0.0000000e+00 -0.673723 0.738984 0.000000 0.000000 0.000000 1.000000 3.141592	0
995 1 1.10600 -2.5637636110e+01 4.0226696398e+00 0.0000000000e+00 -1.0266954e-04 -6.0535497e-04 0.0000000e+00 0.972112 -0.234519 0.000000 0.000000 0.000000 1.000000 3.141592	0
996 1 0.96908 1.9094157469e+01 -1.2791380941e+01 0.0000000000e+00 2.0996333e-05 -4.5520434e-05 0.0000000e+00 -0.382962 0.923764 0.000000 0.000000 0.000000 1.000000 3.141592	0
997 1 0.87850 -1.4087580259e+01 1.8317619479e+01 0.0000000000e+00 -3.7504502e-04 -5.3591703e-04 0.0000000e+00 0.224300 -0.974520 0.000000 0.000000 0.000000 1.000000 3.141592	0
998 1 1.05093 1.2817315324e+00 -2.3911277788e+01 0.0000000000e+00 7.8364952e-04 -1.1144145e-04 0.0000000e+00 0.694156 -0.719824 0.000000 0.000000 0.000000 1.000000 3.141592	0
999 1 0.94798 2.4077705874e-01 -1.7434795436e+01 0.0000000000e+00 6.7567194e-04 -3.0352540e-04 0.0000000e+00 0.796984 0.604000 0.000000 0.000000 0.000000 1.000000 3.141592	0
1000 2 1.02274 3.1622777000e+01 0.0000000000e+00 0.0000000000e+00 0.0000000e+00 0.0000000e+00 0.0000000e+00 -1.000000 0.000000 0.000000 0.000000 0.000000 1.000000 3.141592	1
1001 2 0.85796 3.1578707000e+01 1.6689030000e+00 0.0000000000e+00 0.0000000e+00 0.0000000e+00 0.0000000e+00 -0.998606 -0.052775 0.000000 0.000000 0.000000 1.000000 3.141592	1
1002 2 0.89838 3.1446623000e+01 3.3331540000e+00 0.0000000000e+00 0.0000000e+00 0.0000000e+00 0.0000000e+00 -0.994429 -0.105404 0.000000 0.000000 0.000000 1.000000 3.141592	1
1003 2 1.07625 3.1226891000e+01 4.9881160000e+00 0.0000000000e+00 0.0000000e+00 0.0000000e+00 0.0000000e+00 -0.987481 -0.157738 0.000000 0.000000 0.000000 1.000000 3.141592	1
1004 2 0.91778 3.0920124000e+01 6.6291740000e+00 0.0000000000e+00 0.0000000e+00 0.0000000e+00 0.0000000e+00 -0.977780 -0.209633 0.000000 0.000000 0.000000 1.000000 3.141592	1
1005 2 0.90655 3.0527177000e+01 8.2517560000e+00 0.0000000000e+00 0.0000000e+00 0.0000000e+00 0.0000000e+00 -0.965354 -0.260943 0.000000 0.000000 0.000000 1.000000 3.141592	1
1006 2 0.95866 3.0049145000e+01 9.8513390000e+00 0.0000000000e+00 0.0000000e+00 0.0000000e+00 0.0000000e+00 -0.950237 -0.311527 0.000000 0.000000 0.000000 1.000000 3.141592	1
1007 2 0.99677 2.9487361000e+01 1.1423465000e+01 0.0000000000e+00 0.0000000e+00 0.0000000e+00 0.0000000e+00 -0.932472 -0.361242 0.000000 0.000000 0.000000 1.000000 3.141592	1
1008 2 0.93544 2.8843390000e+01 1.2963751000e+01 0.0000000000e+00 0.0000000e+00 0.0000000e+00 0.0000000e+00 -0.912108 -0.409950 0.000000 0.000000 0.000000 1.000000 3.141592	1
1009 2 1.14389 2.8119028000e+01 1.4467904000e+01 0.0000000000e+00 0.0000000e+00 0.0000000e+00 0.0000000e+00 -0.889202 -0.457515 0.000000 0.000000 0.000000 1.000000 3.141592	1
1010 2 1.05870 2.7316293000e+01 1.5931734000e+01 0.0000000000e+00 0.0000000e+00 0.0000000e+00 0.0000000e+00 -0.863817 -0.503806 0.000000 0.000000 0.000000 1.000000 3.141592	1
1011 2 1.04213 2.6437423000e+01 1.7351158000e+01 0.0000000000e+00 0.0000000e+00 0.0000000e+00 0.0000000e+00 -0.836025 -0.548692 0.000000 0.000000 0.000000 1.000000 3.141592	1
1012 2 1.05530 2.5484866000e+01 1.8722222000e+01 0.0000000000e+00 0.0000000e+00 0.0000000e+00 0.0000000e+00 -0.805902 -0.592049 0.000000 0.000000 0.000000 1.000000 3.141592	1
1013 2 1.11435 2.4461279000e+01 2.0041103000e+01 0.0000000000e+00 0.0000000e+00 0.0000000e+00 0.0000000e+00 -0.773534 -0.633755 0.000000 0.000000 0.000000 1.000000 3.141592	1
1014 2 0.98227 2.3369514000e+01 2.1304127000e+01 0.0000000000e+00 0.0000000e+00 0.0000000e+00 0.0000000e+00 -0.739009 -0.673696 0.000000 0.000000 0.000000 1.000000 3.141592	1
1015 2 1.01338 2.2212614000e+01 2.2507772000e+01 0.0000000000e+00 0.0000000e+00 0.0000000e+00 0.0000000e+00 -0.702425 -0.711758 0.000000 0.000000 0.000000 1.000000 3.141592	1
1016 2 1.10605 2.0993803000e+01 2.3648684000e+01 0.0000000000e+00 0.0000000e+00 0.0000000e+00 0.0000000e+00 -0.663882 -0.747837 0.000000 0.000000 0.000000 1.000000 3.141592	1
1017 2 1.04094 1.9716479000e+01 2.4723682000e+01 0.0000000000e+00 0.0000000e+00 0.0000000e+00 0.0000000e+00 -0.623490 -0.781831 0.000000 0.000000 0.000000 1.000000 3.141592	1
1018 2 1.12322 1.8384201000e+01 2.5729772000e+01 0.0000000000e+00 0.0000000e+00 0.0000000e+00 0.0000000e+00 -0.581359 -0.813647 0.000000 0.000000 0.000000 1.000000 3.141592	1
1019 2 0.91360 1.7000683000e+01 2.6664148000e+01 0.0000000000e+00 0.0000000e+00 0.0000000e+00 0.0000000e+00 -0.537609 -0.843194 0.000000 0.000000 0.000000 1.000000 3.141592	1
1020 2 0.86542 1.5569782000e+01 2.7524206000e+01 0.0000000000e+00 0.0000000e+00 0.0000000e+00 0.0000000e+00 -0.492360 -0.870392 0.000000 0.000000 0.000000 1.000000 3.141592	1
1021 2 1.02824 1.4095484000e+01 2.8307549000e+01 0.0000000000e+00 0.0000000e+00 0.0000000e+00 0.0000000e+00 -0.445738 -0.895163 0.000000 0.000000 0.000000 1.000000 3.141592	1
1022 2 1.11354 1.2581900000e+01 2.9011994000e+01 0.0000000000e+00 0.0000000e+00 0.0000000e+00 0.0000000e+00 -0.397875 -0.917440 0.000000 0.000000 0.000000 1.000000 3.141592	1
1023 2 1.11992 1.1033248000e+01 2.9635577000e+01 0.0000000000e+00 0.0000000e+00 0.0000000e+00 0.0000000e+00 -0.348902 -0.937159 0.000000 0.000000 0.000000 1.000000 3.141592	1
1024 2 1.08736 9.4538450000e+00 3.0176561000e+01 0.0000000000e+00 0.0000000e+00 0.0000000e+00 0.0000000e+00 -0.298957 -0.954267 0.000000 0.000000 0.000000 1.000000 3.141592	1
1025 2 1.08015 7.8480910000e+00 3.0633437000e+01 0.0000000000e+00 0.0000000e+00 0.0000000e+00 0.0000000e+00 -0.248178 -0.968714 0.000000 0.000000 0.000000 1.000000 3.141592	1
1026 2 1.00377 6.2204640000e+00 3.1004932000e+01 0.0000000000e+00 0.0000000e+00 0.0000000e+00 0.0000000e+00 -0.196708 -0.980462 0.000000 0.000000 0.000000 1.000000 3.141592	1
1027 2 1.08752 4.5754990000e+00 3.1290011000e+01 0.0000000000e+00 0.0000000e+00 0.0000000e+00 0.0000000e+00 -0.144690 -0.989477 0.000000 0.000000 0.000000 1.000000 3.141592	1
1028 2 1.03873 2.9177820000e+00 3.1487879000e+01 0.0000000000e+00 0.0000000e+00 0.0000000e+00 0.0000000e+00 -0.092268 -0.995734 0.000000 0.000000 0.000000 1.000000 3.141592	1
1029 2 0.92910 1.2519320000e+00 3.1597985000e+01 0.0000000000e+00 0.0000000e+00 0.0000000e+00 0.0000000e+00 -0.039590 -0.999216 0.000000 0.000000 0.000000 1.000000 3.141592	1
1030 2 0.97628 -4.1740800000e-01 3.1620022000e+01 0.0000000000e+00 0.0000000e+00 0.0000000e+00 0.0000000e+00 0.013200 -0.999913 0.000000 0.000000 0.000000 1.000000 3.141592	1
1031 2 1.13916 -2.0855830000e+00 3.1553928000e+01 0.0000000000e+00 0.0000000e+00 0.0000000e+00 0.0000000e+00 0.065952 -0.997823 0.000000 0.000000 0.000000 1.000000 3.141592	1
1032 2 0.94377 -3.7479470000e+00 3.1399887000e+01 0.0000000000e+00 0.0000000e+00 0.0000000e+00 0.0000000e+00 0.118520 -0.992952 0.000000 0.000000 0.000000 1.000000 3.141592	1
1033 2 0.96448 -5.3998630000e+00 3.1158329000e+01 0.0000000000e+00 0.0000000e+00 0.0000000e+00 0.0000000e+00 0.170759 -0.985313 0.000000 0.000000 0.000000 1.000000 3.141592	1
1034 2 1.01100 -7.0367300000e+00 3.0829928000e+01 0.0000000000e+00 0.0000000e+00 0.0000000e+00 0.0000000e+00 0.222521 -0.974928 0.000000 0.000000 0.000000 1.000000 3.141592	1
1035 2 0.86961 -8.6539840000e+00 3.0415597000e+01 0.0000000000e+00 0.0000000e+00 0.0000000e+00 0.0000000e+00 0.273663 -0.961826 0.000000 0.000000 0.000000 1.000000 3.141592	1
1036 2 1.06932 -1.0247117000e+01 2.9916494000e+01 0.0000000000e+00 0.0000000e+00 0.0000000e+00 0.0000000e+00 0.324042 -0.946043 0.000000 0.000000 0.000000 1.000000 3.141592	1
1037 2 1.08125 -1.1811690000e+01 2.9334007000e+01 0.0000000000e+00 0.0000000e+00 0.0000000e+00 0.0000000e+00 0.373518 -0.927623 0.000000 0.000000 0.000000 1.000000 3.141592	1
1038 2 0.85427 -1.3343342000e+01 2.8669761000e+01 0.0000000000e+00 0.0000000e+00 0.0000000e+00 0.0000000e+00 0.421954 -0.906617 0.000000 0.000000 0.000000 1.000000 3.141592	1
1039 2 1.06041 -1.4837803000e+01 2.7925608000e+01 0.0000000000e+00 0.0000000e+00 0.0000000e+00 0.0000000e+00 0.469213 -0.883085 0.000000 0.000000 0.000000 1.000000 3.141592	1
1040 2 1.14927 -1.6290909000e+01 2.7103621000e+01 0.0000000000e+00 0.0000000e+00 0.0000000e+00 0.0000000e+00 0.515164 -0.857092 0.000000 0.000000 0.000000 1.000000 3.141592	1
1041 2 0.90292 -1.7698610000e+01 2.6206091000e+01 0.0000000000e+00 0.0000000e+00 0.0000000e+00 0.0000000e+00 0.559679 -0.828709 0.000000 0.000000 0.000000 1.000000 3.141592	1
1042 2 1.00022 -1.9056980000e+01 2.5235521000e+01 0.0000000000e+00 0.0000000e+00 0.0000000e+00 0.0000000e+00 0.602635 -0.798017 0.000000 0.000000 0.000000 1.000000 3.141592	1
1043 2 0.86594 -2.0362236000e+01 2.4194614000e+01 0.0000000000e+00 0.0000000e+00 0.0000000e+00 0.0000000e+00 0.643910 -0.765101 0.000000 0.000000 0.000000 1.000000 3.141592	1
1044 2 1.05683 -2.1610739000e+01 2.3086272000e+01 0.0000000000e+00 0.0000000e+00 0.0000000e+00 0.0000000e+00 0.683392 -0.730052 0.000000 0.000000 0.000000 1.000000 3.141592	1
1045 2 0.93820 -2.2799008000e+01 2.1913585000e+01 0.0000000000e+00 0.0000000e+00 0.0000000e+00 0.0000000e+00 0.720968 -0.692968 0.000000 0.000000 0.000000 1.000000 3.141592	1
1046 2 0.91887 -2.3923733000e+01 2.0679821000e+01 0.0000000000e+00 0.0000000e+00 0.0000000e+00 0.0000000e+00 0.756535 -0.653953 0.000000 0.000000 0.000000 1.000000 3.141592	1
1047 2 0.87479 -2.4981778000e+01 1.9388419000e+01 0.0000000000e+00 0.0000000e+00 0.0000000e+00 0.0000000e+00 0.789993 -0.613116 0.000000 0.000000 0.000000 1.000000 3.141592	1
1048 2 0.99735 -2.5970194000e+01 1.8042977000e+01 0.0000000000e+00 0.0000000e+00 0.0000000e+00 0.0000000e+00 0.821250 -0.570569 0.000000 0.000000 0.000000 1.000000 3.141592	1
1049 2 1.11749 -2.6886227000e+01 1.6647247000e+01 0.0000000000e+00 0.0000000e+00 0.0000000e+00 0.0000000e+00 0.850217 -0.526432 0.000000 0.000000 0.000000 1.000000 3.141592	1
1050 2 1.13612 -2.7727322000e+01 1.5205117000e+01 0.0000000000e+00 0.0000000e+00 0.0000000e+00 0.0000000e+00 0.876815 -0.480828 0.000000 0.000000 0.000000 1.000000 3.141592	1
1051 2 0.85479 -2.8491137000e+01 1.3720609000e+01 0.0000000000e+00 0.0000000e+00 0.0000000e+00 0.0000000e+00 0.900969 -0.433884 0.000000 0.000000 0.000000 1.000000 3.141592	1
1052 2 0.99523 -2.9175542000e+01 1.2197858000e+01 0.0000000000e+00 0.0000000e+00 0.0000000e+00 0.0000000e+00 0.922612 -0.385730 0.000000 0.000000 0.000000 1.000000 3.141592	1
1053 2 0.86638 -2.9778630000e+01 1.0641110000e+01 0.0000000000e+00 0.0000000e+00 0.0000000e+00 0.0000000e+00 0.941683 -0.336501 0.000000 0.000000 0.000000 1.000000 3.141592	1
1054 2 1.02955 -3.0298719000e+01 9.0547030000e+00 0.0000000000e+00 0.0000000e+00 0.0000000e+00 0.0000000e+00 0.958130 -0.286335 0.000000 0.000000 0.000000 1.000000 3.141592	1
1055 2 0.86216 -3.0734360000e+01 7.4430590000e+00 0.0000000000e+00 0.0000000e+00 0.0000000e+00 0.0000000e+00 0.971906 -0.235370 0.000000 0.000000 0.000000 1.000000 3.141592	1
1056 2 1.07831 -3.1084339000e+01 5.8106700000e+00 0.0000000000e+00 0.0000000e+00 0.0000000e+00 0.0000000e+00 0.982973 -0.183750 0.000000 0.000000 0.000000 1.000000 3.141592	1
1057 2 1.05956 -3.1347680000e+01 4.1620850000e+00 0.0000000000e+00 0.0000000e+00 0.0000000e+00 0.0000000e+00 0.991301 -0.131617 0.000000 0.000000 0.000000 1.000000 3.141592	1
1058 2 0.87401 -3.1523650000e+01 2.5019010000e+00 0.0000000000e+00 0.0000000e+00 0.0000000e+00 0.0000000e+00 0.996865 -0.079117 0.000000 0.000000 0.000000 1.000000 3.141592	1
1059 2 1.00710 -3.1611757000e+01 8.3474200000e-01 0.0000000000e+00 0.0000000e+00 0.0000000e+00 0.0000000e+00 0.999652 -0.026397 0.000000 0.000000 0.000000 1.000000 3.141592	1
1060 2 0.88360 -3.1611757000e+01 -8.3474200000e-01 0.0000000000e+00 0.0000000e+00 0.0000000e+00 0.0000000e+00 0.999652 0.026397 0.000000 0.000000 0.000000 1.000000 3.141592	1
1061 2 1.10915 -3.1523650000e+01 -2.5019010000e+00 0.0000000000e+00 0.0000000e+00 0.0000000e+00 0.0000000e+00 0.996865 0.079117 0.000000 0.000000 0.000000 1.000000 3.141592	1
1062 2 1.10710 -3.1347680000e+01 -4.1620850000e+00 0.0000000000e+00 0.0000000e+00 0.0000000e+00 0.0000000e+00 0.991301 0.131617 0.000000 0.000000 0.000000 1.000000 3.141592	1
1063 2 0.86167 -3.1084339000e+01 -5.8106700000e+00 0.0000000000e+00 0.0000000e+00 0.0000000e+00 0.0000000e+00 0.982973 0.183750 0.000000 0.000000 0.000000 1.000000 3.141592	1
1064 2 0.93657 -3.0734360000e+01 -7.4430590000e+00 0.0000000000e+00 0.0000000e+00 0.0000000e+00 0.0000000e+00 0.971906 0.235370 0.000000 0.000000 0.000000 1.000000 3.141592	1
1065 2 0.99985 -3.0298719000e+01 -9.0547030000e+00 0.0000000000e+00 0.0000000e+00 0.0000000e+00 0.0000000e+00 0.958130 0.286335 0.000000 0.000000 0.000000 1.000000 3.141592	1
1066 2 1.08139 -2.9778630000e+01 -1.0641110000e+01 0.0000000000e+00 0.0000000e+00 0.0000000e+00 0.0000000e+00 0.941683 0.336501 0.000000 0.000000 0.000000 1.000000 3.141592	1
1067 2 0.87124 -2.9175542000e+01 -1.2197858000e+01 0.0000000000e+00 0.0000000e+00 0.0000000e+00 0.0000000e+00 0.922612 0.385730 0.000000 0.000000 0.000000 1.000000 3.141592	1
1068 2 1.09244 -2.8491137000e+01 -1.3720609000e+01 0.0000000000e+00 0.0000000e+00 0.0000000e+00 0.0000000e+00 0.900969 0.433884 0.000000 0.000000 0.000000 1.000000 3.141592	1
1069 2 1.02750 -2.7727322000e+01 -1.5205117000e+01 0.0000000000e+00 0.0000000e+00 0.0000000e+00 0.0000000e+00 0.876815 0.480828 0.000000 0.000000 0.000000 1.000000 3.141592	1
1070 2 1.01317 -2.6886227000e+01 -1.6647247000e+01 0.0000000000e+00 0.0000000e+00 0.0000000e+00 0.0000000e+00 0.850217 0.526432 0.000000 0.000000 0.000000 1.000000 3.141592	1
1071 2 0.93601 -2.5970194000e+01 -1.8042977000e+01 0.0000000000e+00 0.0000000e+00 0.0000000e+00 0.0000000e+00 0.821250 0.570569 0.000000 0.000000 0.000000 1.000000 3.141592	1
1072 2 1.14810 -2.4981778000e+01 -1.9388419000e+01 0.0000000000e+00 0.0000000e+00 0.0000000e+00 0.0000000e+00 0.789993 0.613116 0.000000 0.000000 0.000000 1.000000 3.141592	1
1073 2 1.08943 -2.3923733000e+01 -2.0679821000e+01 0.0000000000e+00 0.0000000e+00 0.0000000e+00 0.0000000e+00 0.756535 0.653953 0.000000 0.000000 0.000000 1.000000 3.141592	1
1074 2 0.96879 -2.2799008000e+01 -2.1913585000e+01 0.0000000000e+00 0.0000000e+00 0.0000000e+00 0.0000000e+00 0.720968 0.692968 0.000000 0.000000 0.000000 1.000000 3.141592	1
1075 2 1.10011 -2.1610739000e+01 -2.3086272000e+01 0.0000000000e+00 0.0000000e+00 0.0000000e+00 0.0000000e+00 0.683392 0.730052 0.000000 0.000000 0.000000 1.000000 3.141592	1
1076 2 1.00539 -2.0362236000e+01 -2.4194614000e+01 0.0000000000e+00 0.0000000e+00 0.0000000e+00 0.0000000e+00 0.643910 0.765101 0.000000 0.000000 0.000000 1.000000 3.141592	1
1077 2 1.02310 -1.9056980000e+01 -2.5235521000e+01 0.0000000000e+00 0.0000000e+00 0.0000000e+00 0.0000000e+00 0.602635 0.798017 0.000000 0.000000 0.000000 1.000000 3.141592	1
1078 2 0.94940 -1.7698610000e+01 -2.6206091000e+01 0.0000000000e+00 0.0000000e+00 0.0000000e+00 0.0000000e+00 0.559679 0.828709 0.000000 0.000000 0.000000 1.000000 3.141592	1
1079 2 0.88419 -1.6290909000e+01 -2.7103621000e+01 0.0000000000e+00 0.0000000e+00 0.0000000e+00 0.0000000e+00 0.515164 0.857092 0.000000 0.000000 0.000000 1.000000 3.141592	1
1080 2 0.96103 -1.4837803000e+01 -2.7925608000e+01 0.0000000000e+00 0.0000000e+00 0.0000000e+00 0.0000000e+00 0.469213 0.883085 0.000000 0.000000 0.000000 1.000000 3.141592	1
1081 2 0.92487 -1.3343342000e+01 -2.8669761000e+01 0.0000000000e+00 0.0000000e+00 0.0000000e+00 0.0000000e+00 0.421954 0.906617 0.000000 0.000000 0.000000 1.000000 3.141592	1
1082 2 0.96602 -1.1811690000e+01 -2.9334007000e+01 0.0000000000e+00 0.0000000e+00 0.0000000e+00 0.0000000e+00 0.373518 0.927623 0.000000 0.000000 0.000000 1.000000 3.141592	1
1083 2 0.88610 -1.0247117000e+01 -2.9916494000e+01 0.0000000000e+00 0.0000000e+00 0.0000000e+00 0.0000000e+00 0.324042 0.946043 0.000000 0.000000 0.000000 1.000000 3.141592	1
1084 2 1.13437 -8.6539840000e+00 -3.0415597000e+01 0.0000000000e+00 0.0000000e+00 0.0000000e+00 0.0000000e+00 0.273663 0.961826 0.000000 0.000000 0.000000 1.000000 3.141592	1
1085 2 1.02804 -7.0367300000e+00 -3.0829928000e+01 0.0000000000e+00 0.0000000e+00 0.0000000e+00 0.0000000e+00 0.222521 0.974928 0.000000 0.000000 0.000000 1.000000 3.141592	1
1086 2 0.91871 -5.3998630000e+00 -3.1158329000e+01 0.0000000000e+00 0.0000000e+00 0.0000000e+00 0.0000000e+00 0.170759 0.985313 0.000000 0.000000 0.000000 1.000000 3.141592	1
1087 2 0.85701 -3.7479470000e+00 -3.1399887000e+01 0.0000000000e+00 0.0000000e+00 0.0000000e+00 0.0000000e+00 0.118520 0.992952 0.000000 0.000000 0.000000 1.000000 3.141592	1
1088 2 0.85523 -2.0855830000e+00 -3.1553928000e+01 0.0000000000e+00 0.0000000e+00 0.0000000e+00 0.0000000e+00 0.065952 0.997823 0.000000 0.000000 0.000000 1.000000 3.141592	1
1089 2 1.12125 -4.1740800000e-01 -3.1620022000e+01 0.0000000000e+00 0.0000000e+00 0.0000000e+00 0.0000000e+00 0.013200 0.999913 0.000000 0.000000 0.000000 1.000000 3.141592	1
1090 2 1.07999 1.2519320000e+00 -3.1597985000e+01 0.0000000000e+00 0.0000000e+00 0.0000000e+00 0.0000000e+00 -0.039590 0.999216 0.000000 0.000000 0.000000 1.000000 3.141592	1
1091 2 0.95019 2.9177820000e+00 -3.1487879000e+01 0.0000000000e+00 0.0000000e+00 0.0000000e+00 0.0000000e+00 -0.092268 0.995734 0.000000 0.000000 0.000000 1.000000 3.141592	1
1092 2 0.99043 4.5754990000e+00 -3.1290011000e+01 0.0000000000e+00 0.0000000e+00 0.0000000e+00 0.0000000e+00 -0.144690 0.989477 0.000000 0.000000 0.000000 1.000000 3.141592	1
1093 2 1.03065 6.2204640000e+00 -3.1004932000e+01 0.0000000000e+00 0.0000000e+00 0.0000000e+00 0.0000000e+00 -0.196708 0.980462 0.000000 0.000000 0.000000 1.000000 3.141592	1
1094 2 0.86399 7.8480910000e+00 -3.0633437000e+01 0.0000000000e+00 0.0000000e+00 0.0000000e+00 0.0000000e+00 -0.248178 0.968714 0.000000 0.000000 0.000000 1.000000 3.141592	1
1095 2 0.91686 9.4538450000e+00 -3.0176561000e+01 0.0000000000e+00 0.0000000e+00 0.0000000e+00 0.0000000e+00 -0.298957 0.954267 0.000000 0.000000 0.000000 1.000000 3.141592	1
1096 2 1.12861 1.1033248000e+01 -2.9635577000e+01 0.0000000000e+00 0.0000000e+00 0.0000000e+00 0.0000000e+00 -0.348902 0.937159 0.000000 0.000000 0.000000 1.000000 3.141592	1
1097 2 0.97846 1.2581900000e+01 -2.9011994000e+01 0.0000000000e+00 0.0000000e+00 0.0000000e+00 0.0000000e+00 -0.397875 0.917440 0.000000 0.000000 0.000000 1.000000 3.141592	1
1098 2 0.87746 1.4095484000e+01 -2.8307549000e+01 0.0000000000e+00 0.0000000e+00 0.0000000e+00 0.0000000e+00 -0.445738 0.895163 0.000000 0.000000 0.000000 1.000000 3.141592	1
1099 2 1.02913 1.5569782000e+01 -2.7524206000e+01 0.0000000000e+00 0.0000000e+00 0.0000000e+00 0.0000000e+00 -0.492360 0.870392 0.000000 0.000000 0.000000 1.000000 3.141592	1
1100 2 0.91586 1.7000683000e+01 -2.6664148000e+01 0.0000000000e+00 0.0000000e+00 0.0000000e+00 0.0000000e+00 -0.537609 0.843194 0.000000 0.000000 0.000000 1.000000 3.141592	1
1101 2 0.94663 1.8384201000e+01 -2.5729772000e+01 0.0000000000e+00 0.0000000e+00 0.0000000e+00 0.0000000e+00 -0.581359 0.813647 0.000000 0.000000 0.000000 1.000000 3.141592	1
1102 2 1.13945 1.9716479000e+01 -2.4723682000e+01 0.0000000000e+00 0.0000000e+00 0.0000000e+00 0.0000000e+00 -0.623490 0.781831 0.000000 0.000000 0.000000 1.000000 3.141592	1
1103 2 0.86672 2.0993803000e+01 -2.3648684000e+01 0.0000000000e+00 0.0000000e+00 0.0000000e+00 0.0000000e+00 -0.663882 0.747837 0.000000 0.000000 0.000000 1.000000 3.141592	1
1104 2 1.11826 2.2212614000e+01 -2.2507772000e+01 0.0000000000e+00 0.0000000e+00 0.0000000e+00 0.0000000e+00 -0.702425 0.711758 0.000000 0.000000 0.000000 1.000000 3.141592	1
1105 2 0.86304 2.3369514000e+01 -2.1304127000e+01 0.0000000000e+00 0.0000000e+00 0.0000000e+00 0.0000000e+00 -0.739009 0.673696 0.000000 0.000000 0.000000 1.000000 3.141592	1
1106 2 1.14959 2.4461279000e+01 -2.0041103000e+01 0.0000000000e+00 0.0000000e+00 0.0000000e+00 0.0000000e+00 -0.773534 0.633755 0.000000 0.000000 0.000000 1.000000 3.141592	1
1107 2 1.07173 2.5484866000e+01 -1.8722222000e+01 0.0000000000e+00 0.0000000e+00 0.0000000e+00 0.0000000e+00 -0.805902 0.592049 0.000000 0.000000 0.000000 1.000000 3.141592	1
1108 2 0.89173 2.6437423000e+01 -1.7351158000e+01 0.0000000000e+00 0.0000000e+00 0.0000000e+00 0.0000000e+00 -0.836025 0.548692 0.000000 0.000000 0.000000 1.000000 3.141592	1
1109 2 1.01054 2.7316293000e+01 -1.5931734000e+01 0.0000000000e+00 0.0000000e+00 0.0000000e+00 0.0000000e+00 -0.863817 0.503806 0.000000 0.000000 0.000000 1.000000 3.141592	1
1110 2 1.07609 2.8119028000e+01 -1.4467904000e+01 0.0000000000e+00 0.0000000e+00 0.0000000e+00 0.0000000e+00 -0.889202 0.457515 0.000000 0.000000 0.000000 1.000000 3.141592	1
1111 2 0.96894 2.8843390000e+01 -1.2963751000e+01 0.0000000000e+00 0.0000000e+00 0.0000000e+00 0.0000000e+00 -0.912108 0.409950 0.000000 0.000000 0.000000 1.000000 3.141592	1
1112 2 1.02308 2.9487361000e+01 -1.1423465000e+01 0.0000000000e+00 0.0000000e+00 0.0000000e+00 0.0000000e+00 -0.932472 0.361242 0.000000 0.000000 0.000000 1.000000 3.141592	1
1113 2 0.87340 3.0049145000e+01 -9.8513390000e+00 0.0000000000e+00 0.0000000e+00 0.0000000e+00 0.0000000e+00 -0.950237 0.311527 0.000000 0.000000 0.000000 1.000000 3.141592	1
1114 2 0.99213 3.0527177000e+01 -8.2517560000e+00 0.0000000000e+00 0.0000000e+00 0.0000000e+00 0.0000000e+00 -0.965354 0.260943 0.000000 0.000000 0.000000 1.000000 3.141592	1
1115 2 1.13898 3.0920124000e+01 -6.6291740000e+00 0.0000000000e+00 0.0000000e+00 0.0000000e+00 0.0000000e+00 -0.977780 0.209633 0.000000 0.000000 0.000000 1.000000 3.141592	1
1116 2 1.04001 3.1226891000e+01 -4.9881160000e+00 0.0000000000e+00 0.0000000e+00 0.0000000e+00 0.0000000e+00 -0.987481 0.157738 0.000000 0.000000 0.000000 1.000000 3.141592	1
1117 2 1.06794 3.1446623000e+01 -3.3331540000e+00 0.0000000000e+00 0.0000000e+00 0.0000000e+00 0.0000000e+00 -0.994429 0.105404 0.000000 0.000000 0.000000 1.000000 3.141592	1
1118 2 1.01111 3.1578707000e+01 -1.6689030000e+00 0.0000000000e+00 0.0000000e+00 0.0000000e+00 0.0000000e+00 -0.998606 0.052775 0.000000 0.000000 0.000000 1.000000 3.141592	1
