# Supplementary material for: Active Vertex Model for cell-resolution description of epithelial tissue mechanics
Source: PLoS Comput Biol. 2017 Jun 30;13(6):e1005569. doi: 10.1371/journal.pcbi.1005569 (PMC5493290; doi:10.1371/journal.pcbi.1005569)
Supplement: S1 Dataset — (ZIP) [file pcbi.1005569.s020.zip › data_scripts_configuration/Figure06/Fig6c/testing4_fixed.conf]

# ***************************************************************************
# *
# *  Copyright (C) 2013-2016 University of Dundee
# *  All rights reserved.
# *
# *  This file is part of SAMoS (Soft Active Matter on Surfaces) program.
# *
# *  SAMoS is free software; you can redistribute it and/or modify
# *  it under the terms of the GNU General Public License as published by
# *  the Free Software Foundation; either version 2 of the License, or
# *  (at your option) any later version.
# *
# *  SAMoS is distributed in the hope that it will be useful,
# *  but WITHOUT ANY WARRANTY; without even the implied warranty of
# *  MERCHANTABILITY or FITNESS FOR A PARTICULAR PURPOSE.  See the
# *  GNU General Public License for more details.
# *
# *  You should have received a copy of the GNU General Public License
# *  along with this program.  If not, see <http://www.gnu.org/licenses/>.
# *
# *****************************************************************************

# All runtime messages will be sent to file messages.msg
messages messages.msg

# Output metadata for data curation into a JSON file with name configuration.json
config configuration {type = json}

# box is cubic with size 100x100x10 
box fixed { lx = 100.0;  ly = 100.0;  lz = 10.0 }

# We read in particle positions 
# This is for now our spherical relaxed initial configuration
input epithelial_equilini_boundary_phi1.0.dat

# Read boundary connectivity
# form of the file. 
# # comments/headers
# edge_id particle_id_1 particle_id_2
# Boundary of the spherical initial relaxed configuration
read_cell_boundary epi_phi1.0_boundary

# Set neighbour list parameters for tissue simulations (please see SAMoS documentation for details)  
nlist { rcut = 2.4; pad = 0.5; build_faces; max_perimeter = 30.0; max_edge_len = 20.0; triangulation; }

# We constrain all particles to move only on the xy plane.
constraint plane { unlimited  }

# Cell potential
# K is the area term stiffness, gamma is the perimeter stiffness 
# lambda is the junction tension
pair_potential vp { K = 1.0; gamma = 1.0; lambda = -6.00 }
# phase in the vertex model forces based on particle age over a time of 1.0
#pair_potential vp { K = 1.0; gamma = 0.1; lambda = -0.60; phase_in=linear; min_val=0.; max_val=1.0 }

# line tension only applies to the particles that are on the boundary
pair_potential line_tension { lambda = 0.0; l0 = 0.0 }
pair_potential boundary_bending { kappa = 0.5; }

# Soft repulsion  
# radius of 1.0 is quite high here and may not be necessary for shape index < 4.0 (roughly)
# I prefer to use 0.5 for most cases.
pair_potential soft { k = 10.0; a = 1.0 }
#pair_potential soft { k = 10.0; a = 0.5; phase_in=linear; min_val=0.; max_val=1.0 }

# Add stronger repulsion with the boundary to avoid overspillage of the particles
# requires setting types as well as boundary flags
pair_param soft { type_1 = 1; type_2 = 2; k = 10.0; a = 2.0 } 
pair_param soft { type_1 = 1; type_2 = 1; k = 10.0; a = 1.0 }


# frequent logging of simple metrics
log cell.log { freq = 100; size; area; avg_perim; vp_energy }

# .vtp dumps for data analysis and Paraview visualisation 
dump cell { type=vtp; start=0; freq=1000; multi; include_mesh }
dump cell_dual { type=vtp; start=0; freq=1000; multi; dual }
# text dumps for data analysis 
dump cell { type=full; start=0; freq=1000; multi; id; tp; boundary; coordinate; velocity; force; director; area; cell_area; cell_perim; keys }
# faces files can be used to reconstruct the triangulation and the mesh in python for analysis.
dump faces { type=face; start=0; freq=1000; multi; }


# IMPORTANT. Adding the activity to the non-boundary particles only. Alpha is v0. Then v0 in the integrator should be set to 0.
external self_propulsion { alpha = 0.03; exclude_boundary; } 

# Running the simulation
#
timestep 0.025

# IMPORTANT. v0 is set to 0. in the integrator. We use 'external self_propulsion {}' command to add activity.
# fixed boundaries
# NOTE: This script uses old syntax for integrator
integrator brownian {group= internal; seed = 1;  nu = 0.1; mu = 1.0;  v0 = 0.0 }

# run simulation for 25,000 steps
run 250000
