# Supplementary material for: Active Vertex Model for cell-resolution description of epithelial tissue mechanics
Source: PLoS Comput Biol. 2017 Jun 30;13(6):e1005569. doi: 10.1371/journal.pcbi.1005569 (PMC5493290; doi:10.1371/journal.pcbi.1005569)
Supplement: S1 Dataset — (ZIP) [file pcbi.1005569.s020.zip › data_scripts_configuration/Figure07/AnalyzeScripts/glassy_fixed_v0.03_nu0.01_gam1.0_per3.35_line0.0.p]

(dp0
S'qval'
p1
F3.141592653589793
sS'configuration'
p2
S'testing4_fixed.conf'
p3
sS'tplot'
p4
cnumpy.core.multiarray
_reconstruct
p5
(cnumpy
ndarray
p6
(I0
tp7
S'b'
p8
tp9
Rp10
(I1
(I211
tp11
cnumpy
dtype
p12
(S'f8'
p13
I0
I1
tp14
Rp15
(I3
S'<'
p16
NNNI-1
I-1
I0
tp17
bI00
S'\x00\x00\x00\x00\x00\x00\x00\x00\xe8y\x9e\xe7y\x1e9@\xe8y\x9e\xe7y\x1eI@n\xdb\xb6m\xdb\xd6R@\xe8y\x9e\xe7y\x1eY@b\x18\x86a\x18f_@n\xdb\xb6m\xdb\xd6b@\xab\xaa\xaa\xaa\xaa\xfae@\xe8y\x9e\xe7y\x1ei@%I\x92$IBl@b\x18\x86a\x18fo@\xd0\xf3<\xcf\xf3Dq@n\xdb\xb6m\xdb\xd6r@\x0c\xc30\x0c\xc3ht@\xab\xaa\xaa\xaa\xaa\xfau@J\x92$I\x92\x8cw@\xe8y\x9e\xe7y\x1ey@\x86a\x18\x86a\xb0z@%I\x92$IB|@\xc40\x0c\xc30\xd4}@b\x18\x86a\x18f\x7f@\x00\x00\x00\x00\x00|\x80@\xd0\xf3<\xcf\xf3D\x81@\x9f\xe7y\x9e\xe7\r\x82@n\xdb\xb6m\xdb\xd6\x82@=\xcf\xf3<\xcf\x9f\x83@\x0c\xc30\x0c\xc3h\x84@\xdc\xb6m\xdb\xb61\x85@\xab\xaa\xaa\xaa\xaa\xfa\x85@z\x9e\xe7y\x9e\xc3\x86@J\x92$I\x92\x8c\x87@\x19\x86a\x18\x86U\x88@\xe8y\x9e\xe7y\x1e\x89@\xb7m\xdb\xb6m\xe7\x89@\x86a\x18\x86a\xb0\x8a@VUUUUy\x8b@%I\x92$IB\x8c@\xf4<\xcf\xf3<\x0b\x8d@\xc40\x0c\xc30\xd4\x8d@\x93$I\x92$\x9d\x8e@b\x18\x86a\x18f\x8f@\x19\x86a\x18\x86\x17\x90@\x00\x00\x00\x00\x00|\x90@\xe8y\x9e\xe7y\xe0\x90@\xd0\xf3<\xcf\xf3D\x91@\xb7m\xdb\xb6m\xa9\x91@\x9f\xe7y\x9e\xe7\r\x92@\x86a\x18\x86ar\x92@n\xdb\xb6m\xdb\xd6\x92@VUUUU;\x93@=\xcf\xf3<\xcf\x9f\x93@%I\x92$I\x04\x94@\x0c\xc30\x0c\xc3h\x94@\xf4<\xcf\xf3<\xcd\x94@\xdc\xb6m\xdb\xb61\x95@\xc30\x0c\xc30\x96\x95@\xab\xaa\xaa\xaa\xaa\xfa\x95@\x93$I\x92$_\x96@z\x9e\xe7y\x9e\xc3\x96@b\x18\x86a\x18(\x97@J\x92$I\x92\x8c\x97@1\x0c\xc30\x0c\xf1\x97@\x19\x86a\x18\x86U\x98@\x00\x00\x00\x00\x00\xba\x98@\xe8y\x9e\xe7y\x1e\x99@\xd0\xf3<\xcf\xf3\x82\x99@\xb7m\xdb\xb6m\xe7\x99@\x9f\xe7y\x9e\xe7K\x9a@\x86a\x18\x86a\xb0\x9a@n\xdb\xb6m\xdb\x14\x9b@VUUUUy\x9b@=\xcf\xf3<\xcf\xdd\x9b@%I\x92$IB\x9c@\r\xc30\x0c\xc3\xa6\x9c@\xf4<\xcf\xf3<\x0b\x9d@\xdc\xb6m\xdb\xb6o\x9d@\xc40\x0c\xc30\xd4\x9d@\xab\xaa\xaa\xaa\xaa8\x9e@\x93$I\x92$\x9d\x9e@z\x9e\xe7y\x9e\x01\x9f@b\x18\x86a\x18f\x9f@J\x92$I\x92\xca\x9f@\x19\x86a\x18\x86\x17\xa0@\x0c\xc30\x0c\xc3I\xa0@\x00\x00\x00\x00\x00|\xa0@\xf4<\xcf\xf3<\xae\xa0@\xe8y\x9e\xe7y\xe0\xa0@\xdc\xb6m\xdb\xb6\x12\xa1@\xd0\xf3<\xcf\xf3D\xa1@\xc30\x0c\xc30w\xa1@\xb7m\xdb\xb6m\xa9\xa1@\xab\xaa\xaa\xaa\xaa\xdb\xa1@\x9f\xe7y\x9e\xe7\r\xa2@\x93$I\x92$@\xa2@\x86a\x18\x86ar\xa2@z\x9e\xe7y\x9e\xa4\xa2@n\xdb\xb6m\xdb\xd6\xa2@b\x18\x86a\x18\t\xa3@VUUUU;\xa3@I\x92$I\x92m\xa3@=\xcf\xf3<\xcf\x9f\xa3@1\x0c\xc30\x0c\xd2\xa3@%I\x92$I\x04\xa4@\x19\x86a\x18\x866\xa4@\x0c\xc30\x0c\xc3h\xa4@\x00\x00\x00\x00\x00\x9b\xa4@\xf4<\xcf\xf3<\xcd\xa4@\xe8y\x9e\xe7y\xff\xa4@\xdc\xb6m\xdb\xb61\xa5@\xd0\xf3<\xcf\xf3c\xa5@\xc30\x0c\xc30\x96\xa5@\xb7m\xdb\xb6m\xc8\xa5@\xab\xaa\xaa\xaa\xaa\xfa\xa5@\x9f\xe7y\x9e\xe7,\xa6@\x93$I\x92$_\xa6@\x86a\x18\x86a\x91\xa6@z\x9e\xe7y\x9e\xc3\xa6@n\xdb\xb6m\xdb\xf5\xa6@b\x18\x86a\x18(\xa7@VUUUUZ\xa7@J\x92$I\x92\x8c\xa7@=\xcf\xf3<\xcf\xbe\xa7@1\x0c\xc30\x0c\xf1\xa7@%I\x92$I#\xa8@\x19\x86a\x18\x86U\xa8@\r\xc30\x0c\xc3\x87\xa8@\x00\x00\x00\x00\x00\xba\xa8@\xf4<\xcf\xf3<\xec\xa8@\xe8y\x9e\xe7y\x1e\xa9@\xdc\xb6m\xdb\xb6P\xa9@\xd0\xf3<\xcf\xf3\x82\xa9@\xc30\x0c\xc30\xb5\xa9@\xb7m\xdb\xb6m\xe7\xa9@\xab\xaa\xaa\xaa\xaa\x19\xaa@\x9f\xe7y\x9e\xe7K\xaa@\x93$I\x92$~\xaa@\x86a\x18\x86a\xb0\xaa@z\x9e\xe7y\x9e\xe2\xaa@n\xdb\xb6m\xdb\x14\xab@b\x18\x86a\x18G\xab@VUUUUy\xab@J\x92$I\x92\xab\xab@=\xcf\xf3<\xcf\xdd\xab@1\x0c\xc30\x0c\x10\xac@%I\x92$IB\xac@\x19\x86a\x18\x86t\xac@\r\xc30\x0c\xc3\xa6\xac@\x00\x00\x00\x00\x00\xd9\xac@\xf4<\xcf\xf3<\x0b\xad@\xe8y\x9e\xe7y=\xad@\xdc\xb6m\xdb\xb6o\xad@\xd0\xf3<\xcf\xf3\xa1\xad@\xc40\x0c\xc30\xd4\xad@\xb7m\xdb\xb6m\x06\xae@\xab\xaa\xaa\xaa\xaa8\xae@\x9f\xe7y\x9e\xe7j\xae@\x93$I\x92$\x9d\xae@\x87a\x18\x86a\xcf\xae@z\x9e\xe7y\x9e\x01\xaf@n\xdb\xb6m\xdb3\xaf@b\x18\x86a\x18f\xaf@VUUUU\x98\xaf@J\x92$I\x92\xca\xaf@=\xcf\xf3<\xcf\xfc\xaf@\x19\x86a\x18\x86\x17\xb0@\x93$I\x92\xa40\xb0@\x0c\xc30\x0c\xc3I\xb0@\x86a\x18\x86\xe1b\xb0@\x00\x00\x00\x00\x00|\xb0@z\x9e\xe7y\x1e\x95\xb0@\xf4<\xcf\xf3<\xae\xb0@n\xdb\xb6m[\xc7\xb0@\xe8y\x9e\xe7y\xe0\xb0@b\x18\x86a\x98\xf9\xb0@\xdc\xb6m\xdb\xb6\x12\xb1@VUUU\xd5+\xb1@\xd0\xf3<\xcf\xf3D\xb1@I\x92$I\x12^\xb1@\xc30\x0c\xc30w\xb1@=\xcf\xf3<O\x90\xb1@\xb7m\xdb\xb6m\xa9\xb1@1\x0c\xc30\x8c\xc2\xb1@\xab\xaa\xaa\xaa\xaa\xdb\xb1@%I\x92$\xc9\xf4\xb1@\x9f\xe7y\x9e\xe7\r\xb2@\x19\x86a\x18\x06\'\xb2@\x93$I\x92$@\xb2@\x0c\xc30\x0cCY\xb2@\x86a\x18\x86ar\xb2@\x00\x00\x00\x00\x80\x8b\xb2@z\x9e\xe7y\x9e\xa4\xb2@\xf4<\xcf\xf3\xbc\xbd\xb2@n\xdb\xb6m\xdb\xd6\xb2@\xe8y\x9e\xe7\xf9\xef\xb2@b\x18\x86a\x18\t\xb3@\xdc\xb6m\xdb6"\xb3@VUUUU;\xb3@\xd0\xf3<\xcfsT\xb3@I\x92$I\x92m\xb3@\xc30\x0c\xc3\xb0\x86\xb3@=\xcf\xf3<\xcf\x9f\xb3@\xb7m\xdb\xb6\xed\xb8\xb3@1\x0c\xc30\x0c\xd2\xb3@\xab\xaa\xaa\xaa*\xeb\xb3@%I\x92$I\x04\xb4@\x9f\xe7y\x9eg\x1d\xb4@\x19\x86a\x18\x866\xb4@\x93$I\x92\xa4O\xb4@\x0c\xc30\x0c\xc3h\xb4@\x86a\x18\x86\xe1\x81\xb4@\x00\x00\x00\x00\x00\x9b\xb4@'
p18
tp19
bsS'tval'
p20
g5
(g6
(I0
tp21
g8
tp22
Rp23
(I1
(I211
tp24
g15
I00
S'\x00\x00\x00\x00\x00\x00\x00\x00\xe8y\x9e\xe7y\x1e9@\xe8y\x9e\xe7y\x1eI@n\xdb\xb6m\xdb\xd6R@\xe8y\x9e\xe7y\x1eY@b\x18\x86a\x18f_@n\xdb\xb6m\xdb\xd6b@\xab\xaa\xaa\xaa\xaa\xfae@\xe8y\x9e\xe7y\x1ei@%I\x92$IBl@b\x18\x86a\x18fo@\xd0\xf3<\xcf\xf3Dq@n\xdb\xb6m\xdb\xd6r@\x0c\xc30\x0c\xc3ht@\xab\xaa\xaa\xaa\xaa\xfau@J\x92$I\x92\x8cw@\xe8y\x9e\xe7y\x1ey@\x86a\x18\x86a\xb0z@%I\x92$IB|@\xc40\x0c\xc30\xd4}@b\x18\x86a\x18f\x7f@\x00\x00\x00\x00\x00|\x80@\xd0\xf3<\xcf\xf3D\x81@\x9f\xe7y\x9e\xe7\r\x82@n\xdb\xb6m\xdb\xd6\x82@=\xcf\xf3<\xcf\x9f\x83@\x0c\xc30\x0c\xc3h\x84@\xdc\xb6m\xdb\xb61\x85@\xab\xaa\xaa\xaa\xaa\xfa\x85@z\x9e\xe7y\x9e\xc3\x86@J\x92$I\x92\x8c\x87@\x19\x86a\x18\x86U\x88@\xe8y\x9e\xe7y\x1e\x89@\xb7m\xdb\xb6m\xe7\x89@\x86a\x18\x86a\xb0\x8a@VUUUUy\x8b@%I\x92$IB\x8c@\xf4<\xcf\xf3<\x0b\x8d@\xc40\x0c\xc30\xd4\x8d@\x93$I\x92$\x9d\x8e@b\x18\x86a\x18f\x8f@\x19\x86a\x18\x86\x17\x90@\x00\x00\x00\x00\x00|\x90@\xe8y\x9e\xe7y\xe0\x90@\xd0\xf3<\xcf\xf3D\x91@\xb7m\xdb\xb6m\xa9\x91@\x9f\xe7y\x9e\xe7\r\x92@\x86a\x18\x86ar\x92@n\xdb\xb6m\xdb\xd6\x92@VUUUU;\x93@=\xcf\xf3<\xcf\x9f\x93@%I\x92$I\x04\x94@\x0c\xc30\x0c\xc3h\x94@\xf4<\xcf\xf3<\xcd\x94@\xdc\xb6m\xdb\xb61\x95@\xc30\x0c\xc30\x96\x95@\xab\xaa\xaa\xaa\xaa\xfa\x95@\x93$I\x92$_\x96@z\x9e\xe7y\x9e\xc3\x96@b\x18\x86a\x18(\x97@J\x92$I\x92\x8c\x97@1\x0c\xc30\x0c\xf1\x97@\x19\x86a\x18\x86U\x98@\x00\x00\x00\x00\x00\xba\x98@\xe8y\x9e\xe7y\x1e\x99@\xd0\xf3<\xcf\xf3\x82\x99@\xb7m\xdb\xb6m\xe7\x99@\x9f\xe7y\x9e\xe7K\x9a@\x86a\x18\x86a\xb0\x9a@n\xdb\xb6m\xdb\x14\x9b@VUUUUy\x9b@=\xcf\xf3<\xcf\xdd\x9b@%I\x92$IB\x9c@\r\xc30\x0c\xc3\xa6\x9c@\xf4<\xcf\xf3<\x0b\x9d@\xdc\xb6m\xdb\xb6o\x9d@\xc40\x0c\xc30\xd4\x9d@\xab\xaa\xaa\xaa\xaa8\x9e@\x93$I\x92$\x9d\x9e@z\x9e\xe7y\x9e\x01\x9f@b\x18\x86a\x18f\x9f@J\x92$I\x92\xca\x9f@\x19\x86a\x18\x86\x17\xa0@\x0c\xc30\x0c\xc3I\xa0@\x00\x00\x00\x00\x00|\xa0@\xf4<\xcf\xf3<\xae\xa0@\xe8y\x9e\xe7y\xe0\xa0@\xdc\xb6m\xdb\xb6\x12\xa1@\xd0\xf3<\xcf\xf3D\xa1@\xc30\x0c\xc30w\xa1@\xb7m\xdb\xb6m\xa9\xa1@\xab\xaa\xaa\xaa\xaa\xdb\xa1@\x9f\xe7y\x9e\xe7\r\xa2@\x93$I\x92$@\xa2@\x86a\x18\x86ar\xa2@z\x9e\xe7y\x9e\xa4\xa2@n\xdb\xb6m\xdb\xd6\xa2@b\x18\x86a\x18\t\xa3@VUUUU;\xa3@I\x92$I\x92m\xa3@=\xcf\xf3<\xcf\x9f\xa3@1\x0c\xc30\x0c\xd2\xa3@%I\x92$I\x04\xa4@\x19\x86a\x18\x866\xa4@\x0c\xc30\x0c\xc3h\xa4@\x00\x00\x00\x00\x00\x9b\xa4@\xf4<\xcf\xf3<\xcd\xa4@\xe8y\x9e\xe7y\xff\xa4@\xdc\xb6m\xdb\xb61\xa5@\xd0\xf3<\xcf\xf3c\xa5@\xc30\x0c\xc30\x96\xa5@\xb7m\xdb\xb6m\xc8\xa5@\xab\xaa\xaa\xaa\xaa\xfa\xa5@\x9f\xe7y\x9e\xe7,\xa6@\x93$I\x92$_\xa6@\x86a\x18\x86a\x91\xa6@z\x9e\xe7y\x9e\xc3\xa6@n\xdb\xb6m\xdb\xf5\xa6@b\x18\x86a\x18(\xa7@VUUUUZ\xa7@J\x92$I\x92\x8c\xa7@=\xcf\xf3<\xcf\xbe\xa7@1\x0c\xc30\x0c\xf1\xa7@%I\x92$I#\xa8@\x19\x86a\x18\x86U\xa8@\r\xc30\x0c\xc3\x87\xa8@\x00\x00\x00\x00\x00\xba\xa8@\xf4<\xcf\xf3<\xec\xa8@\xe8y\x9e\xe7y\x1e\xa9@\xdc\xb6m\xdb\xb6P\xa9@\xd0\xf3<\xcf\xf3\x82\xa9@\xc30\x0c\xc30\xb5\xa9@\xb7m\xdb\xb6m\xe7\xa9@\xab\xaa\xaa\xaa\xaa\x19\xaa@\x9f\xe7y\x9e\xe7K\xaa@\x93$I\x92$~\xaa@\x86a\x18\x86a\xb0\xaa@z\x9e\xe7y\x9e\xe2\xaa@n\xdb\xb6m\xdb\x14\xab@b\x18\x86a\x18G\xab@VUUUUy\xab@J\x92$I\x92\xab\xab@=\xcf\xf3<\xcf\xdd\xab@1\x0c\xc30\x0c\x10\xac@%I\x92$IB\xac@\x19\x86a\x18\x86t\xac@\r\xc30\x0c\xc3\xa6\xac@\x00\x00\x00\x00\x00\xd9\xac@\xf4<\xcf\xf3<\x0b\xad@\xe8y\x9e\xe7y=\xad@\xdc\xb6m\xdb\xb6o\xad@\xd0\xf3<\xcf\xf3\xa1\xad@\xc40\x0c\xc30\xd4\xad@\xb7m\xdb\xb6m\x06\xae@\xab\xaa\xaa\xaa\xaa8\xae@\x9f\xe7y\x9e\xe7j\xae@\x93$I\x92$\x9d\xae@\x87a\x18\x86a\xcf\xae@z\x9e\xe7y\x9e\x01\xaf@n\xdb\xb6m\xdb3\xaf@b\x18\x86a\x18f\xaf@VUUUU\x98\xaf@J\x92$I\x92\xca\xaf@=\xcf\xf3<\xcf\xfc\xaf@\x19\x86a\x18\x86\x17\xb0@\x93$I\x92\xa40\xb0@\x0c\xc30\x0c\xc3I\xb0@\x86a\x18\x86\xe1b\xb0@\x00\x00\x00\x00\x00|\xb0@z\x9e\xe7y\x1e\x95\xb0@\xf4<\xcf\xf3<\xae\xb0@n\xdb\xb6m[\xc7\xb0@\xe8y\x9e\xe7y\xe0\xb0@b\x18\x86a\x98\xf9\xb0@\xdc\xb6m\xdb\xb6\x12\xb1@VUUU\xd5+\xb1@\xd0\xf3<\xcf\xf3D\xb1@I\x92$I\x12^\xb1@\xc30\x0c\xc30w\xb1@=\xcf\xf3<O\x90\xb1@\xb7m\xdb\xb6m\xa9\xb1@1\x0c\xc30\x8c\xc2\xb1@\xab\xaa\xaa\xaa\xaa\xdb\xb1@%I\x92$\xc9\xf4\xb1@\x9f\xe7y\x9e\xe7\r\xb2@\x19\x86a\x18\x06\'\xb2@\x93$I\x92$@\xb2@\x0c\xc30\x0cCY\xb2@\x86a\x18\x86ar\xb2@\x00\x00\x00\x00\x80\x8b\xb2@z\x9e\xe7y\x9e\xa4\xb2@\xf4<\xcf\xf3\xbc\xbd\xb2@n\xdb\xb6m\xdb\xd6\xb2@\xe8y\x9e\xe7\xf9\xef\xb2@b\x18\x86a\x18\t\xb3@\xdc\xb6m\xdb6"\xb3@VUUUU;\xb3@\xd0\xf3<\xcfsT\xb3@I\x92$I\x92m\xb3@\xc30\x0c\xc3\xb0\x86\xb3@=\xcf\xf3<\xcf\x9f\xb3@\xb7m\xdb\xb6\xed\xb8\xb3@1\x0c\xc30\x0c\xd2\xb3@\xab\xaa\xaa\xaa*\xeb\xb3@%I\x92$I\x04\xb4@\x9f\xe7y\x9eg\x1d\xb4@\x19\x86a\x18\x866\xb4@\x93$I\x92\xa4O\xb4@\x0c\xc30\x0c\xc3h\xb4@\x86a\x18\x86\xe1\x81\xb4@\x00\x00\x00\x00\x00\x9b\xb4@'
p25
tp26
bsS'SelfInt'
p27
g5
(g6
(I0
tp28
g8
tp29
Rp30
(I1
(I211
tp31
g15
I00
S'\x00\x00\x00\x00\x00\x00\xf0?\t)\x07\xa9\xfaY\xee?\x00Q\x97euK\xeb?\x0e\xa2\xe7rh"\xe8?\x13Am8\xb6B\xe5?\t\x02>\xb8\x08\xc5\xe2?\x92\\\x81\xcdj\xa6\xe0?Y\xe8\xae\xcc\x06\xb9\xdd?\x18\x7f\xa5\x8c\xf4\xb1\xda?KC\x92g\xb4\x1e\xd8?\xbd\xa3\xd1\xec\xcd\xeb\xd5?\xa8\x06\x94d^\x0b\xd4?\x9a\xbf\x98\xd30u\xd2?\xe4\xbf9\x93G\x1a\xd1?\x0c\x8a<\xdb\xf8\xdb\xcf?\xc8\xb6\xddAN\xca\xcd?\xcf\xd0\xfb\xfeK\xfd\xcb?\x1e\xc9\xc3\x93\xb1h\xca?^&\xdeJ\x1f\x0c\xc9?\x92\xbba\xc3Y\xe4\xc7?\xab"!#\xda\xe7\xc6?\xfavX\xf7G\r\xc6?\xc4\xeb\xac!\xc4K\xc5?\xd41\xca\xc4\xbc\xa1\xc4?%$\x99A\x13\x0f\xc4?\xeeAn\xf9.\x8e\xc3?\xd8<B\xde\xa7\x14\xc3?;\x05h\'j\x9c\xc2?c\xd1\xadz\xae$\xc2?e5\x99>D\xaf\xc1?\x8de\xcf\xbdDB\xc1?p,U\xd0\x85\xdd\xc0?\x0e\x92\x87\xa0\'\x89\xc0?\xa2=\xdd\xf4\x95G\xc0?\xb8\x86B\x9b\x0b\x0f\xc0?>,\xdd\xc0\x03\xba\xbf?\x1a\xf67\x85\xfa]\xbf?\xfd\x1b\xa0\x9bo\xff\xbe?G\xb0N\x1c\xfb\xa9\xbe?\xb1w\xaaO\x18l\xbe?+FJ\x82l9\xbe?S\xc0\xe2r)\x08\xbe?\x1f\xe52\xa8\x90\xda\xbd?\x9d]\x12>\x87\xba\xbd?\xcd\xc6O%\xea\xab\xbd?;\x10\xc1\x98\xd6\xa9\xbd?\x96\x99nFi\xac\xbd?>\t\x13\xe4X\xb5\xbd?o\x82\xc3\x13\xd0\xb8\xbd?\x8e;/6\x10\xb2\xbd?$4\x05sO\x97\xbd?\xdd\x0b\x16,q\\\xbd?\x13?\xedc\x03\x0c\xbd?\rK]%\xbd\xb4\xbc?\xa1\x04\x82|\'\\\xbc?;\xf7\xf1\xbbY\x06\xbc?fc\x89I\x18\xc7\xbb?\xdbg;\x0e\x0c\x9a\xbb?\xf880\r\xb1~\xbb?|\xaaP\xea\xe8p\xbb?\x96\x9d:\xd0\x05\\\xbb?\xc1\xbc1\x7f\xb5.\xbb?n\xe6\xa2\x83\xed\xe6\xba?\xc7Or\xb0\xd7\x95\xba?\xba\xf5<)\xf9[\xba?w\x14\xee\xb1\xf5@\xba?\xba?\xce\xc0*A\xba?\xb5\xe7~\x85\xfcH\xba?\x92.g\xfe\x8f0\xba?\xd3eu/,\xfc\xb9?*\xc9^\xb2\xf7\xb1\xb9?\x1379"g]\xb9?\x7f\xd5\x93\x88\xde\x14\xb9?JbWd\xee\xf5\xb8?t\xa3\x8fq \x05\xb9?\xf0\'\xc3\xe8(+\xb9?n\xc8\x81\x00\rZ\xb9?\xae\xfa!\xa6\x7f\x82\xb9?6z\x91[c\x97\xb9?\x01\x84@t\xa9\x90\xb9?\xaf\x82g\xd8=_\xb9??R\xc7\x0b[\x1e\xb9?\t\xde\xde\xc9u\xef\xb8?f\xbe)\x98>\xde\xb8?\xdd\xdd\xea\x8f\xe1\xeb\xb8?!`\xc6_`\x10\xb9?\xee\x93\xce\x86\xc9:\xb9?L.\xeeu\x01b\xb9?(m\x95X\xd5\x8a\xb9?y-\xaa\xd1\x99\xb5\xb9?\xc7\x04\x13m\xfe\xe4\xb9?\x07\xecJ}\xd5!\xba?<\xb7\xc3\xb8y\\\xba?\x98??\x83R\x92\xba?\xf1\xe9wf\xe4\xc0\xba?\x9a\x93\xad\xaf\xb1\xe9\xba?ib\x7f\xc0F\xff\xba?\xac\xc2\xf5N\xc6\xed\xba?\xd7\x15N\xc7\xe5\xbb\xba?O\x99P\xfe=\x89\xba?\x8f\x87\xd5\xbcQP\xba?\xd7\x1e\xbd\xa0 \xfc\xb9?\xd7=\xfd-:\x99\xb9?@\xf1\n\xb3~.\xb9?\xeaIx\xc2-\xb2\xb8?\xfb!B\x9d\xb1+\xb8?\xa9&A\xaf\xe1\xc0\xb7?\xd5\x00\xaa\xe1\xd4g\xb7?o@\xe6\xc4I\x17\xb7?mb\x1b\xf4L\xbc\xb6?\x8e\x14\x1e*,g\xb6?Cv;4\xf4(\xb6?c\xf6F\x17M\xf5\xb5?\xa5qO\xa5\x8e\xe0\xb5?\xb7\xb6H\xe2\xb9\xf0\xb5?\xee\xc7\x9e\r\xac\x04\xb6?\x83\xfb\xf0\xff<\x01\xb6?\xf2\x12\x18J\xb7\xe1\xb5?\'\xa1\x12\xd1)\xab\xb5?\xb5\x1a^\xd9\x86h\xb5?\x96>\xd5\xf2\xf7;\xb5?\x1e\xfa\xe3\xe8\xca\x1a\xb5?\xcf\xa0vq\xee\x04\xb5?\xdf\x11\xf9\x88\x12\xfd\xb4?3\xb9\x0c\x0f\x1a\xdc\xb4?"\x93k\t\xd2\xa5\xb4?\xb1\x86Y\xf0\xbde\xb4?\xe2\x89\xd4\x97\xddB\xb4?\xb4\xb8*>\xefI\xb4?V\x10\xe4/X_\xb4?\xf5\x86\x95\xa9nr\xb4?\xa1\\\xae\xc6hm\xb4?\x9e\xed\xcf\xa2\xe3L\xb4?\xbe\x1c@C/\x13\xb4?\x0cN\x94\n\xe1\xe2\xb3?\xdeJ{\x07=\xc1\xb3?W\x13\xc4%\n\x9b\xb3?\xce\x15\xda\xe7\xe8y\xb3?\xbe\x90\x0b\x9b\x9ee\xb3?\xa4G\xc8\xf3.\\\xb3?/\x86*\xaa\xf4Z\xb3?\x0f\xe8)\xf3{\x82\xb3?z\xab"\xb1$\xba\xb3?*\x93K\xcd\x8f\xe8\xb3?\x15\xeae\x970\x10\xb4?\xce\xd3\xa3\x90\xa5)\xb4?\xa8\xb0G\xf7\xa87\xb4?\xca\xc0(\xb3.D\xb4?%\x0f\n-\xf7J\xb4?\x95d8\xdc\xa1T\xb4?\xdc\xae\xf5&\x0fm\xb4?{\x80\xaesf\x8b\xb4?\x97c\xa9\x0f\x12\xae\xb4?\xaeTH\x06o\xb3\xb4?\xfbUV\xed\xa3\x9f\xb4?\x1a\x14\x86N\xd8h\xb4?\x07\xca~\x1c\x08\x19\xb4?\xc24V\xcc\x98\xba\xb3?\xac\x11\x88\x8e9\x84\xb3?!Vqa\x9f\xa3\xb3?\xb5`@\x1d\xbf\xfc\xb3?\xc49\x15\xd2O_\xb4?\x87\x13\x03D\x05\xbf\xb4?\xe9T\x8d\x05\xa0$\xb5?\x83\xe7\x98\x1e\xa4\x82\xb5?\x89\x18\xce3\xb4\xb0\xb5?\xc1\xffp\xca\xa8\xcc\xb5?\xe1@Z?\xb7\xcf\xb5?\xaa\xd1\x10V\xa8\xb5\xb5?\x00\xb2\x19m\x03\x95\xb5?\x80\xaf:\xdf\xe1\x88\xb5?\x0e\xc0\xee\x05n\x8e\xb5?\'ig\xa0\x80\x9a\xb5?Z\xfc\x0eg,r\xb5?\xd7\x08:\x1ei>\xb5?\x0f\xbd\x18bI\x05\xb5?\x9c\x88W\xe1\x9f\x8d\xb4?5\xe6i\x94\xae\xe8\xb3?\xf0C\xed\xf8\x9fG\xb3?]\xa2V\xdf\x11\xa5\xb2?\xa8U\xa4\xd1\x17\xf8\xb1?\xfa\xe1s{\x9e\x84\xb1?\xf3\xf8\x9f\r\x94S\xb1?\xbe\xba)\x07zM\xb1?7y\x1a)\xbc-\xb1?\xc4\xfc\xa1+\xba\t\xb1?\x88\xce\xf6\xe0\xa4\x18\xb1?k\x12~\x94\xafi\xb1?}a\x13]\xe9\xda\xb1?\xd1\x85\xa8"\xb8D\xb2?*u\x0e\x00\xc6\xa8\xb2?;fp\xdd7=\xb3?;<\xc6\xf5\xa7\x9a\xb3?;\x15"\x836\xb7\xb3?*\xe6\x14\x14&\xe9\xb3?~@M\xb71-\xb4?b\'`\xe3\xd8h\xb4?\xe937\xbc+\xad\xb4?G\xc3\x10%\x01\x02\xb5?_"<\x8eL\xa2\xb5?\x18\x8d}T8G\xb6?\xff\xc98\x97\x06\xc2\xb6?\xd2\xe5o|\xa5u\xb7?\xbb%\xce\x19Tb\xb8?\x02\x9fl$g\x03\xb9?"V\xf1\xc0\x0b\xc4\xb8?\x1f\x07\xf7\xeb\x0c\xe0\xb7?\xa6\xaf\xf3\xf4u\xa8\xb6?9Y\xb2B\x1d\xb3\xb5?\xc7\xc0\xba\xd8\xbe\x83\xb5?\xa6\x1b\xca\x12\xa5\x83\xb3?'
p32
tp33
bsS'input'
p34
S'cell_000'
p35
sS'msd'
p36
g5
(g6
(I0
tp37
g8
tp38
Rp39
(I1
(I211
tp40
g15
I00
S'\x00\x00\x00\x00\x00\x00\x00\x00H3\xf19\xd4L\x96?\x88\x12\xd2\xa5\x9d\'\xb1?\x1eb\xee\xab_\x1b\xbf?\xac(t\xbb<\x08\xc7?\xb6\xbe\xc7\xbe\xb6\xb4\xce?;\xe0\xb6^\xaf4\xd3?r71U\xd6\x06\xd7?L\xb3S=w\xc9\xda?c\xbcPh~y\xde?\xc3z\xf7\xf1\xb7\x0b\xe1?"\x93\nR\x1a\xd1\xe2? \x85.\xeb\x91\x8c\xe4?YP\xc88\xa8=\xe6?u\x89C\xe9J\xe5\xe7?\x96G\x8dl\xdb\x84\xe9?3\x9a\xad*v\x1b\xeb?\x12m\xee\xb3$\xaa\xec?)\x15\xca\x07\xde1\xee?\x1fI\x8bu/\xb3\xef?\xf42p\xe7\x02\x97\xf0?"Xd\xe4\x8bQ\xf1?\xcd\xc2\xef\xd0P\t\xf2?\xa8\x07\x90\xbd\xea\xbd\xf2?*\xb7h\xe3fo\xf3?\x06^\xd8\xa8\x0f\x1e\xf4?e=\xdb,\x9f\xca\xf4?\xffqx>Tt\xf5?\xd2:x\x8c\xf4\x1a\xf6?L5)\xa4_\xbf\xf6?\xb3\x9a5\xf5\xeba\xf7?\x08H\x9e\xfb\xcf\x03\xf8?\xdd\xe0\xe2o\xfe\xa4\xf8?\xd1O2\xcd\xb0E\xf9?3\xad\x1b\x1c\xda\xe5\xf9?\x16\xb7\xff\x9b\x1c\x85\xfa?\xa9\xe8\xaf\xd4\xcd#\xfb?\x8f\x96m\xb3"\xc1\xfb?!X\xd24M]\xfc?\xfe\xd0\xf4oq\xf7\xfc?t\xee\xd79X\x8e\xfd?\xdd\'\xc7\xd8F!\xfe?\xc2\xfd\xc0Md\xb1\xfe?\xd7c\xcbA\x83?\xff?\xa9\xcc\xf7\xb9`\xcb\xff??vHT0*\x00@\xe6l\xac\x85\xefm\x00@\xbe\xb3\x0cw\\\xb1\x00@\x18B\xcfE`\xf4\x00@\x1d\x9e\xfd\xad\x8a6\x01@1H\xa9\x19}w\x01@\x82\xb2_*\xe6\xb7\x01@\xf1\xac\x05@\r\xf8\x01@\xd0\xd2\x11\x9bs8\x02@\xe5\xe6\x03#\xady\x02@\xa7tq\x16\x87\xbb\x02@\xf9\xfe\xcf\x99k\xfe\x02@\x0f%\x7fIBB\x03@u\xfa\xa6r+\x87\x03@\xa2T\xd2\x982\xcd\x03@\x85F\xd2\x85\x84\x14\x04@\x8b\xb4\x93\xbc\xed\\\x04@\xc37/\xde(\xa6\x04@Ev\xac\x9en\xf0\x04@C\xba\xe0\r\xf9;\x05@\'}\x82\x9aZ\x88\x05@\xedlS\xf2\xed\xd5\x05@\x8f\x89\xee\xc9{$\x06@\x92@\xee\x92\xd3s\x06@\xf6$c\xd9\x89\xc3\x06@B\x19bj&\x13\x07@I\xfc}\x19Hb\x07@\xb1\xab\xaf\xe1h\xb1\x07@\xff+\xe3\x86B\x00\x08@ZS\xcc\'\xdaN\x08@5\x13\x89s\xfc\x9c\x08@\x02\x17c\xc5\xa1\xea\x08@\xc9\x00_\xfd\x878\t@mF3\xc5\xe6\x86\t@\x81Z\xfc/\xc4\xd5\t@\x10d$N,%\n@*\xfe\x9a3\xa5u\n@\xd0D\xb4\xfe?\xc7\n@I]\xb7\x8c-\x1a\x0b@9o\xcb(\xb2m\x0b@\xc4\xdb5\x94\x9f\xc1\x0b@5|+O\x84\x16\x0c@*\x0e\x03\x00ul\x0c@\xcb\xb1\x8c\xa0\xb8\xc3\x0c@\xaf+4\n\x83\x1c\r@\xae\xcd\xea\\nv\r@\x8f\x85\x98M\xb9\xd1\r@?\xadA\xbd\xb6-\x0e@\xde\xc9\x19M\xdc\x89\x0e@\xfe\x99\xad\x93\xc9\xe5\x0e@\x1e\x19ZG\x9e@\x0f@m\xd1Z`\xc3\x99\x0f@\x92\xf2\xb1\x0eT\xf1\x0f@~\xa4om\xf6#\x10@Jd\x961\xd3N\x10@P\xaf\xe3(\xf9y\x10@\xd4\xca(v\x19\xa5\x10@8\x89\x85GI\xd0\x10@\x8e\xc0\xd9\x8a\x82\xfb\x10@\x10\xcen~@\'\x11@\xcc\xb0\xcc~}S\x11@\x97*\x89{-\x7f\x11@\x82<\xdb\xd1\t\xaa\x11@\xb5=m\xeb%\xd4\x11@\xca%X\xd4\xab\xfd\x11@`\xf9\xd8\x84\xf6&\x12@\x9d\xce\xcb\x91>P\x12@\xa6\xd6!K\xd9y\x12@8!\xc4-\x11\xa4\x12@\xb7\x19\x85\xd4y\xce\x12@\x18\x80\xb8\xa1\n\xf9\x12@~\x94T>t#\x13@\x0e\xce\xf9\xad\xceM\x13@\x15\x82\x8d\x97\x03x\x13@\x1d4\n\xb1\x10\xa2\x13@j\xb4\xf4\x9c\x04\xcc\x13@\xbdD\n\xce\x1d\xf6\x13@xi\xa7\x8cB \x14@&\xf4\x1b\x07qJ\x14@Lxw\x1d}t\x14@\x92&\xf5J\xc7\x9d\x14@\x0e+\xa4\x17\xb1\xc6\x14@\xf1\xd4\x1cL\xc7\xee\x14@\xbfq\xc9\xea\xac\x15\x15@\xa7)$\xc2\x80;\x15@k$tBn`\x15@\\\xcf\xcbP\xa9\x85\x15@\xb7#\xee\xa7_\xab\x15@e\xf5\x11\xda\xc2\xd1\x15@\xad\xc1KT\xd9\xf8\x15@\x8a\xa9\xa1\xeeo \x16@\xd5\x95\x8d\xc7\x97H\x16@\x9e.y&\xcfq\x16@,0m\x96\xc8\x9b\x16@Y[M]\x0e\xc6\x16@\x15\xf4T\xf0\x0e\xf0\x16@`x\x99\xf2\x1c\x1a\x17@\xb0\xd5\xee\xcc\x93D\x17@&0`\xab\xfbn\x17@z\xb4\xdfl*\x98\x17@\x84\xbf\n\xb1\xfa\xbf\x17@\xbc\xfa(\xed\xaf\xe6\x17@<9\xfdB\xd8\x0c\x18@\xe7\x89\xd4\xa9\xad2\x18@_v\x9f\xbb\x1aX\x18@-8;$~{\x18@\xb1\x8b\xb5\x99\xca\x9b\x18@q\xff\x7f#\x99\xb8\x18@\xfa\x92\xa9\xfd\xdf\xd2\x18@\xf4\x9bk\xa1Y\xeb\x18@\x99\xcc\x925;\x01\x19@v\x01`T\xe5\x14\x19@\xc8m\xa1\xd5b&\x19@\xca\xf9\x14\xe7w5\x19@\xb4\x94C\xbf\xeb@\x19@\xb5i\xa2k\xddH\x19@\x98\x07\xca\x18SM\x19@\x05\xa3[\t\xefN\x19@\nvZ\'bN\x19@H|~e\xe5K\x19@\x1a\xad\x94\xce\x04I\x19@,\xc2T\xbbhF\x19@\xc1\xa5\xa1\x99\x98E\x19@\x97\xd9\xb3\xec\xe2F\x19@E[\xb0\xa1IJ\x19@"\x85\xc3\x06\x9cN\x19@\x00\x18\xa6\xfe\x0bU\x19@\xe5\xe0\x07\xa1;]\x19@8\xfc{pGh\x19@\xbb\xbc\xbe:\xc5u\x19@\x19\xbbF\xdci\x86\x19@\xf4\xc2%ex\x97\x19@U\xa5\n\xa6;\xa8\x19@]\x14\x82=8\xba\x19@\t/\xb8\x14\xbd\xce\x19@\xb5\x85V/\xca\xe3\x19@\x89\x85\xadO\xcf\xf7\x19@\x08@=\xfc2\n\x1a@\xff]YG\xcd\x1b\x1a@\x84}\x90P\xb5-\x1a@p\xfc\xa93|?\x1a@\xd4Zj=\xcdN\x1a@\x0e\xd4\xdf\x02@\\\x1a@\xe3\x85\x17k\xa9h\x1a@\xe9]\xd6\x91\xf6t\x1a@y\xc8\x9a\\\xc3\x83\x1a@\xe5\x80\x95V\xdf\x93\x1a@W:\xb3\x19\'\xa4\x1a@\xbdH\x8a\xdc~\xb3\x1a@\xb7\x99[\xe7\x80\xc4\x1a@\n2\xf7Z\xb1\xd8\x1a@Z\xe6VU\x92\xef\x1a@\x8e\xb1H\xf0}\x07\x1b@\x9a\xcd\x18b\xf9!\x1b@D\x9e2\x0cl=\x1b@\xccN\xf8\xc92W\x1b@\xdd\x94F\x8dPl\x1b@\xe6\x0cZ\xd4\x1f\x82\x1b@%1\xc2\xe8\x84\x9b\x1b@\xb1\xd5\x8d\xf1}\xbf\x1b@?\t\x9b\x9e\xa0\xed\x1b@\x9c\xa4\xf4\xde\xff\x1d\x1c@\\\xccEU\xacI\x1c@@\xe8:\x9avn\x1c@\xdbs\x952\xfd\x8b\x1c@4W\xb9\xc2>\xa5\x1c@'
p41
tp42
bs.
