# Supplementary material for: Active Vertex Model for cell-resolution description of epithelial tissue mechanics
Source: PLoS Comput Biol. 2017 Jun 30;13(6):e1005569. doi: 10.1371/journal.pcbi.1005569 (PMC5493290; doi:10.1371/journal.pcbi.1005569)
Supplement: S1 Dataset — (ZIP) [file pcbi.1005569.s020.zip › data_scripts_configuration/Figure07/AnalyzeScripts/glassy_open_v0.3_nu0.01_gam1.0_per2.6_line0.0.p]

(dp0
S'qval'
p1
F3.141592653589793
sS'configuration'
p2
S'testing3_shrinking.conf'
p3
sS'tplot'
p4
cnumpy.core.multiarray
_reconstruct
p5
(cnumpy
ndarray
p6
(I0
tp7
S'b'
p8
tp9
Rp10
(I1
(I241
tp11
cnumpy
dtype
p12
(S'f8'
p13
I0
I1
tp14
Rp15
(I3
S'<'
p16
NNNI-1
I-1
I0
tp17
bI00
S'\x00\x00\x00\x00\x00\x00\x00\x00UUUUU\x15\x04@UUUUU\x15\x14@\x00\x00\x00\x00\x00 \x1e@UUUUU\x15$@\xaa\xaa\xaa\xaa\xaa\x1a)@\x00\x00\x00\x00\x00 .@\xaa\xaa\xaa\xaa\xaa\x921@UUUUU\x154@\x00\x00\x00\x00\x00\x986@\xaa\xaa\xaa\xaa\xaa\x1a9@UUUUU\x9d;@\x00\x00\x00\x00\x00 >@UUUUUQ@@\xaa\xaa\xaa\xaa\xaa\x92A@\x00\x00\x00\x00\x00\xd4B@UUUUU\x15D@\xaa\xaa\xaa\xaa\xaaVE@\x00\x00\x00\x00\x00\x98F@UUUUU\xd9G@\xaa\xaa\xaa\xaa\xaa\x1aI@\x00\x00\x00\x00\x00\\J@UUUUU\x9dK@\xaa\xaa\xaa\xaa\xaa\xdeL@\x00\x00\x00\x00\x00 N@UUUUUaO@UUUUUQP@\x00\x00\x00\x00\x00\xf2P@\xaa\xaa\xaa\xaa\xaa\x92Q@UUUUU3R@\x00\x00\x00\x00\x00\xd4R@\xaa\xaa\xaa\xaa\xaatS@UUUUU\x15T@\x00\x00\x00\x00\x00\xb6T@\xaa\xaa\xaa\xaa\xaaVU@UUUUU\xf7U@\x00\x00\x00\x00\x00\x98V@\xaa\xaa\xaa\xaa\xaa8W@UUUUU\xd9W@\x00\x00\x00\x00\x00zX@\xaa\xaa\xaa\xaa\xaa\x1aY@UUUUU\xbbY@\x00\x00\x00\x00\x00\\Z@\xaa\xaa\xaa\xaa\xaa\xfcZ@UUUUU\x9d[@\x00\x00\x00\x00\x00>\\@\xaa\xaa\xaa\xaa\xaa\xde\\@UUUUU\x7f]@\x00\x00\x00\x00\x00 ^@\xaa\xaa\xaa\xaa\xaa\xc0^@UUUUUa_@\x00\x00\x00\x00\x00\x01`@UUUUUQ`@\xaa\xaa\xaa\xaa\xaa\xa1`@\x00\x00\x00\x00\x00\xf2`@UUUUUBa@\xaa\xaa\xaa\xaa\xaa\x92a@\x00\x00\x00\x00\x00\xe3a@UUUUU3b@\xaa\xaa\xaa\xaa\xaa\x83b@\x00\x00\x00\x00\x00\xd4b@UUUUU$c@\xaa\xaa\xaa\xaa\xaatc@\x00\x00\x00\x00\x00\xc5c@UUUUU\x15d@\xaa\xaa\xaa\xaa\xaaed@\x00\x00\x00\x00\x00\xb6d@UUUUU\x06e@\xaa\xaa\xaa\xaa\xaaVe@\x00\x00\x00\x00\x00\xa7e@UUUUU\xf7e@\xaa\xaa\xaa\xaa\xaaGf@\x00\x00\x00\x00\x00\x98f@UUUUU\xe8f@\xaa\xaa\xaa\xaa\xaa8g@\x00\x00\x00\x00\x00\x89g@UUUUU\xd9g@\xaa\xaa\xaa\xaa\xaa)h@\x00\x00\x00\x00\x00zh@UUUUU\xcah@\xaa\xaa\xaa\xaa\xaa\x1ai@\x00\x00\x00\x00\x00ki@UUUUU\xbbi@\xaa\xaa\xaa\xaa\xaa\x0bj@\x00\x00\x00\x00\x00\\j@UUUUU\xacj@\xaa\xaa\xaa\xaa\xaa\xfcj@\x00\x00\x00\x00\x00Mk@UUUUU\x9dk@\xaa\xaa\xaa\xaa\xaa\xedk@\x00\x00\x00\x00\x00>l@UUUUU\x8el@\xaa\xaa\xaa\xaa\xaa\xdel@\x00\x00\x00\x00\x00/m@UUUUU\x7fm@\xaa\xaa\xaa\xaa\xaa\xcfm@\x00\x00\x00\x00\x00 n@UUUUUpn@\xaa\xaa\xaa\xaa\xaa\xc0n@\xff\xff\xff\xff\xff\x10o@UUUUUao@\xaa\xaa\xaa\xaa\xaa\xb1o@\x00\x00\x00\x00\x00\x01p@\xaa\xaa\xaa\xaa*)p@UUUUUQp@\x00\x00\x00\x00\x80yp@\xaa\xaa\xaa\xaa\xaa\xa1p@UUUU\xd5\xc9p@\x00\x00\x00\x00\x00\xf2p@\xaa\xaa\xaa\xaa*\x1aq@UUUUUBq@\x00\x00\x00\x00\x80jq@\xaa\xaa\xaa\xaa\xaa\x92q@UUUU\xd5\xbaq@\x00\x00\x00\x00\x00\xe3q@\xaa\xaa\xaa\xaa*\x0br@UUUUU3r@\x00\x00\x00\x00\x80[r@\xaa\xaa\xaa\xaa\xaa\x83r@UUUU\xd5\xabr@\x00\x00\x00\x00\x00\xd4r@\xaa\xaa\xaa\xaa*\xfcr@UUUUU$s@\x00\x00\x00\x00\x80Ls@\xaa\xaa\xaa\xaa\xaats@UUUU\xd5\x9cs@\x00\x00\x00\x00\x00\xc5s@\xaa\xaa\xaa\xaa*\xeds@UUUUU\x15t@\x00\x00\x00\x00\x80=t@\xaa\xaa\xaa\xaa\xaaet@UUUU\xd5\x8dt@\x00\x00\x00\x00\x00\xb6t@\xaa\xaa\xaa\xaa*\xdet@UUUUU\x06u@\x00\x00\x00\x00\x80.u@\xaa\xaa\xaa\xaa\xaaVu@UUUU\xd5~u@\x00\x00\x00\x00\x00\xa7u@\xaa\xaa\xaa\xaa*\xcfu@UUUUU\xf7u@\x00\x00\x00\x00\x80\x1fv@\xaa\xaa\xaa\xaa\xaaGv@UUUU\xd5ov@\x00\x00\x00\x00\x00\x98v@\xaa\xaa\xaa\xaa*\xc0v@UUUUU\xe8v@\x00\x00\x00\x00\x80\x10w@\xaa\xaa\xaa\xaa\xaa8w@UUUU\xd5`w@\x00\x00\x00\x00\x00\x89w@\xaa\xaa\xaa\xaa*\xb1w@UUUUU\xd9w@\x00\x00\x00\x00\x80\x01x@\xaa\xaa\xaa\xaa\xaa)x@UUUU\xd5Qx@\x00\x00\x00\x00\x00zx@\xaa\xaa\xaa\xaa*\xa2x@UUUUU\xcax@\x00\x00\x00\x00\x80\xf2x@\xaa\xaa\xaa\xaa\xaa\x1ay@UUUU\xd5By@\x00\x00\x00\x00\x00ky@\xaa\xaa\xaa\xaa*\x93y@UUUUU\xbby@\x00\x00\x00\x00\x80\xe3y@\xaa\xaa\xaa\xaa\xaa\x0bz@UUUU\xd53z@\x00\x00\x00\x00\x00\\z@\xaa\xaa\xaa\xaa*\x84z@UUUUU\xacz@\x00\x00\x00\x00\x80\xd4z@\xaa\xaa\xaa\xaa\xaa\xfcz@UUUU\xd5${@\x00\x00\x00\x00\x00M{@\xaa\xaa\xaa\xaa*u{@UUUUU\x9d{@\x00\x00\x00\x00\x80\xc5{@\xaa\xaa\xaa\xaa\xaa\xed{@UUUU\xd5\x15|@\x00\x00\x00\x00\x00>|@\xaa\xaa\xaa\xaa*f|@UUUUU\x8e|@\x00\x00\x00\x00\x80\xb6|@\xaa\xaa\xaa\xaa\xaa\xde|@UUUU\xd5\x06}@\x00\x00\x00\x00\x00/}@\xaa\xaa\xaa\xaa*W}@UUUUU\x7f}@\x00\x00\x00\x00\x80\xa7}@\xaa\xaa\xaa\xaa\xaa\xcf}@UUUU\xd5\xf7}@\x00\x00\x00\x00\x00 ~@\xaa\xaa\xaa\xaa*H~@UUUUUp~@\xff\xff\xff\xff\x7f\x98~@\xaa\xaa\xaa\xaa\xaa\xc0~@UUUU\xd5\xe8~@\xff\xff\xff\xff\xff\x10\x7f@\xaa\xaa\xaa\xaa*9\x7f@UUUUUa\x7f@\xff\xff\xff\xff\x7f\x89\x7f@\xaa\xaa\xaa\xaa\xaa\xb1\x7f@UUUU\xd5\xd9\x7f@\x00\x00\x00\x00\x00\x01\x80@UUUU\x15\x15\x80@\xaa\xaa\xaa\xaa*)\x80@\x00\x00\x00\x00@=\x80@UUUUUQ\x80@\xaa\xaa\xaa\xaaje\x80@\x00\x00\x00\x00\x80y\x80@UUUU\x95\x8d\x80@\xaa\xaa\xaa\xaa\xaa\xa1\x80@\x00\x00\x00\x00\xc0\xb5\x80@UUUU\xd5\xc9\x80@\xaa\xaa\xaa\xaa\xea\xdd\x80@\x00\x00\x00\x00\x00\xf2\x80@UUUU\x15\x06\x81@\xaa\xaa\xaa\xaa*\x1a\x81@\x00\x00\x00\x00@.\x81@UUUUUB\x81@\xaa\xaa\xaa\xaajV\x81@\x00\x00\x00\x00\x80j\x81@UUUU\x95~\x81@\xaa\xaa\xaa\xaa\xaa\x92\x81@\x00\x00\x00\x00\xc0\xa6\x81@UUUU\xd5\xba\x81@\xaa\xaa\xaa\xaa\xea\xce\x81@\x00\x00\x00\x00\x00\xe3\x81@UUUU\x15\xf7\x81@\xaa\xaa\xaa\xaa*\x0b\x82@\x00\x00\x00\x00@\x1f\x82@UUUUU3\x82@\xaa\xaa\xaa\xaajG\x82@\x00\x00\x00\x00\x80[\x82@UUUU\x95o\x82@\xaa\xaa\xaa\xaa\xaa\x83\x82@\x00\x00\x00\x00\xc0\x97\x82@UUUU\xd5\xab\x82@\xaa\xaa\xaa\xaa\xea\xbf\x82@\x00\x00\x00\x00\x00\xd4\x82@'
p18
tp19
bsS'tval'
p20
g5
(g6
(I0
tp21
g8
tp22
Rp23
(I1
(I241
tp24
g15
I00
S'\x00\x00\x00\x00\x00\x00\x00\x00UUUUU\x15\x04@UUUUU\x15\x14@\x00\x00\x00\x00\x00 \x1e@UUUUU\x15$@\xaa\xaa\xaa\xaa\xaa\x1a)@\x00\x00\x00\x00\x00 .@\xaa\xaa\xaa\xaa\xaa\x921@UUUUU\x154@\x00\x00\x00\x00\x00\x986@\xaa\xaa\xaa\xaa\xaa\x1a9@UUUUU\x9d;@\x00\x00\x00\x00\x00 >@UUUUUQ@@\xaa\xaa\xaa\xaa\xaa\x92A@\x00\x00\x00\x00\x00\xd4B@UUUUU\x15D@\xaa\xaa\xaa\xaa\xaaVE@\x00\x00\x00\x00\x00\x98F@UUUUU\xd9G@\xaa\xaa\xaa\xaa\xaa\x1aI@\x00\x00\x00\x00\x00\\J@UUUUU\x9dK@\xaa\xaa\xaa\xaa\xaa\xdeL@\x00\x00\x00\x00\x00 N@UUUUUaO@UUUUUQP@\x00\x00\x00\x00\x00\xf2P@\xaa\xaa\xaa\xaa\xaa\x92Q@UUUUU3R@\x00\x00\x00\x00\x00\xd4R@\xaa\xaa\xaa\xaa\xaatS@UUUUU\x15T@\x00\x00\x00\x00\x00\xb6T@\xaa\xaa\xaa\xaa\xaaVU@UUUUU\xf7U@\x00\x00\x00\x00\x00\x98V@\xaa\xaa\xaa\xaa\xaa8W@UUUUU\xd9W@\x00\x00\x00\x00\x00zX@\xaa\xaa\xaa\xaa\xaa\x1aY@UUUUU\xbbY@\x00\x00\x00\x00\x00\\Z@\xaa\xaa\xaa\xaa\xaa\xfcZ@UUUUU\x9d[@\x00\x00\x00\x00\x00>\\@\xaa\xaa\xaa\xaa\xaa\xde\\@UUUUU\x7f]@\x00\x00\x00\x00\x00 ^@\xaa\xaa\xaa\xaa\xaa\xc0^@UUUUUa_@\x00\x00\x00\x00\x00\x01`@UUUUUQ`@\xaa\xaa\xaa\xaa\xaa\xa1`@\x00\x00\x00\x00\x00\xf2`@UUUUUBa@\xaa\xaa\xaa\xaa\xaa\x92a@\x00\x00\x00\x00\x00\xe3a@UUUUU3b@\xaa\xaa\xaa\xaa\xaa\x83b@\x00\x00\x00\x00\x00\xd4b@UUUUU$c@\xaa\xaa\xaa\xaa\xaatc@\x00\x00\x00\x00\x00\xc5c@UUUUU\x15d@\xaa\xaa\xaa\xaa\xaaed@\x00\x00\x00\x00\x00\xb6d@UUUUU\x06e@\xaa\xaa\xaa\xaa\xaaVe@\x00\x00\x00\x00\x00\xa7e@UUUUU\xf7e@\xaa\xaa\xaa\xaa\xaaGf@\x00\x00\x00\x00\x00\x98f@UUUUU\xe8f@\xaa\xaa\xaa\xaa\xaa8g@\x00\x00\x00\x00\x00\x89g@UUUUU\xd9g@\xaa\xaa\xaa\xaa\xaa)h@\x00\x00\x00\x00\x00zh@UUUUU\xcah@\xaa\xaa\xaa\xaa\xaa\x1ai@\x00\x00\x00\x00\x00ki@UUUUU\xbbi@\xaa\xaa\xaa\xaa\xaa\x0bj@\x00\x00\x00\x00\x00\\j@UUUUU\xacj@\xaa\xaa\xaa\xaa\xaa\xfcj@\x00\x00\x00\x00\x00Mk@UUUUU\x9dk@\xaa\xaa\xaa\xaa\xaa\xedk@\x00\x00\x00\x00\x00>l@UUUUU\x8el@\xaa\xaa\xaa\xaa\xaa\xdel@\x00\x00\x00\x00\x00/m@UUUUU\x7fm@\xaa\xaa\xaa\xaa\xaa\xcfm@\x00\x00\x00\x00\x00 n@UUUUUpn@\xaa\xaa\xaa\xaa\xaa\xc0n@\xff\xff\xff\xff\xff\x10o@UUUUUao@\xaa\xaa\xaa\xaa\xaa\xb1o@\x00\x00\x00\x00\x00\x01p@\xaa\xaa\xaa\xaa*)p@UUUUUQp@\x00\x00\x00\x00\x80yp@\xaa\xaa\xaa\xaa\xaa\xa1p@UUUU\xd5\xc9p@\x00\x00\x00\x00\x00\xf2p@\xaa\xaa\xaa\xaa*\x1aq@UUUUUBq@\x00\x00\x00\x00\x80jq@\xaa\xaa\xaa\xaa\xaa\x92q@UUUU\xd5\xbaq@\x00\x00\x00\x00\x00\xe3q@\xaa\xaa\xaa\xaa*\x0br@UUUUU3r@\x00\x00\x00\x00\x80[r@\xaa\xaa\xaa\xaa\xaa\x83r@UUUU\xd5\xabr@\x00\x00\x00\x00\x00\xd4r@\xaa\xaa\xaa\xaa*\xfcr@UUUUU$s@\x00\x00\x00\x00\x80Ls@\xaa\xaa\xaa\xaa\xaats@UUUU\xd5\x9cs@\x00\x00\x00\x00\x00\xc5s@\xaa\xaa\xaa\xaa*\xeds@UUUUU\x15t@\x00\x00\x00\x00\x80=t@\xaa\xaa\xaa\xaa\xaaet@UUUU\xd5\x8dt@\x00\x00\x00\x00\x00\xb6t@\xaa\xaa\xaa\xaa*\xdet@UUUUU\x06u@\x00\x00\x00\x00\x80.u@\xaa\xaa\xaa\xaa\xaaVu@UUUU\xd5~u@\x00\x00\x00\x00\x00\xa7u@\xaa\xaa\xaa\xaa*\xcfu@UUUUU\xf7u@\x00\x00\x00\x00\x80\x1fv@\xaa\xaa\xaa\xaa\xaaGv@UUUU\xd5ov@\x00\x00\x00\x00\x00\x98v@\xaa\xaa\xaa\xaa*\xc0v@UUUUU\xe8v@\x00\x00\x00\x00\x80\x10w@\xaa\xaa\xaa\xaa\xaa8w@UUUU\xd5`w@\x00\x00\x00\x00\x00\x89w@\xaa\xaa\xaa\xaa*\xb1w@UUUUU\xd9w@\x00\x00\x00\x00\x80\x01x@\xaa\xaa\xaa\xaa\xaa)x@UUUU\xd5Qx@\x00\x00\x00\x00\x00zx@\xaa\xaa\xaa\xaa*\xa2x@UUUUU\xcax@\x00\x00\x00\x00\x80\xf2x@\xaa\xaa\xaa\xaa\xaa\x1ay@UUUU\xd5By@\x00\x00\x00\x00\x00ky@\xaa\xaa\xaa\xaa*\x93y@UUUUU\xbby@\x00\x00\x00\x00\x80\xe3y@\xaa\xaa\xaa\xaa\xaa\x0bz@UUUU\xd53z@\x00\x00\x00\x00\x00\\z@\xaa\xaa\xaa\xaa*\x84z@UUUUU\xacz@\x00\x00\x00\x00\x80\xd4z@\xaa\xaa\xaa\xaa\xaa\xfcz@UUUU\xd5${@\x00\x00\x00\x00\x00M{@\xaa\xaa\xaa\xaa*u{@UUUUU\x9d{@\x00\x00\x00\x00\x80\xc5{@\xaa\xaa\xaa\xaa\xaa\xed{@UUUU\xd5\x15|@\x00\x00\x00\x00\x00>|@\xaa\xaa\xaa\xaa*f|@UUUUU\x8e|@\x00\x00\x00\x00\x80\xb6|@\xaa\xaa\xaa\xaa\xaa\xde|@UUUU\xd5\x06}@\x00\x00\x00\x00\x00/}@\xaa\xaa\xaa\xaa*W}@UUUUU\x7f}@\x00\x00\x00\x00\x80\xa7}@\xaa\xaa\xaa\xaa\xaa\xcf}@UUUU\xd5\xf7}@\x00\x00\x00\x00\x00 ~@\xaa\xaa\xaa\xaa*H~@UUUUUp~@\xff\xff\xff\xff\x7f\x98~@\xaa\xaa\xaa\xaa\xaa\xc0~@UUUU\xd5\xe8~@\xff\xff\xff\xff\xff\x10\x7f@\xaa\xaa\xaa\xaa*9\x7f@UUUUUa\x7f@\xff\xff\xff\xff\x7f\x89\x7f@\xaa\xaa\xaa\xaa\xaa\xb1\x7f@UUUU\xd5\xd9\x7f@\x00\x00\x00\x00\x00\x01\x80@UUUU\x15\x15\x80@\xaa\xaa\xaa\xaa*)\x80@\x00\x00\x00\x00@=\x80@UUUUUQ\x80@\xaa\xaa\xaa\xaaje\x80@\x00\x00\x00\x00\x80y\x80@UUUU\x95\x8d\x80@\xaa\xaa\xaa\xaa\xaa\xa1\x80@\x00\x00\x00\x00\xc0\xb5\x80@UUUU\xd5\xc9\x80@\xaa\xaa\xaa\xaa\xea\xdd\x80@\x00\x00\x00\x00\x00\xf2\x80@UUUU\x15\x06\x81@\xaa\xaa\xaa\xaa*\x1a\x81@\x00\x00\x00\x00@.\x81@UUUUUB\x81@\xaa\xaa\xaa\xaajV\x81@\x00\x00\x00\x00\x80j\x81@UUUU\x95~\x81@\xaa\xaa\xaa\xaa\xaa\x92\x81@\x00\x00\x00\x00\xc0\xa6\x81@UUUU\xd5\xba\x81@\xaa\xaa\xaa\xaa\xea\xce\x81@\x00\x00\x00\x00\x00\xe3\x81@UUUU\x15\xf7\x81@\xaa\xaa\xaa\xaa*\x0b\x82@\x00\x00\x00\x00@\x1f\x82@UUUUU3\x82@\xaa\xaa\xaa\xaajG\x82@\x00\x00\x00\x00\x80[\x82@UUUU\x95o\x82@\xaa\xaa\xaa\xaa\xaa\x83\x82@\x00\x00\x00\x00\xc0\x97\x82@UUUU\xd5\xab\x82@\xaa\xaa\xaa\xaa\xea\xbf\x82@\x00\x00\x00\x00\x00\xd4\x82@'
p25
tp26
bsS'SelfInt'
p27
g5
(g6
(I0
tp28
g8
tp29
Rp30
(I1
(I241
tp31
g15
I00
S'\x00\x00\x00\x00\x00\x00\xf0?\x84\\\xd4\x17\x8a\xdc\xef?\xefo\r\r\x8d\x8c\xef?\xf5\x97\x93\xb8\xba\x1d\xef?\t(+R~\x96\xee?\xa0\xd3\xf6yW\xfb\xed?0=1\x88\xe6O\xed?G\xfa\x8b\x0f.\x97\xec?$\xeb\x98\x85v\xd3\xeb?\x8aS\xf7\x1a\xcc\x06\xeb?^\x0b"\x96>3\xea?f\x804\xc5\x94Z\xe9?\x0fF\xf17x~\xe8?SV\xb3K\xcb\xa0\xe7?Y\x01\xcc\x03\x10\xc3\xe6?\x05\xd2\x9aF\xbb\xe6\xe5?\x14D\x1a\\\xe3\x0c\xe5?\xe0f\x85\xa5\x9d6\xe4?\xef\xean\xb5`d\xe3?\x1egCM\xdb\x96\xe2?\x13\xd8E.\x82\xce\xe1?\xef\xba\xc0\x0e\xe4\x0b\xe1??\xa5\xe3\x9c\xb1O\xe0?:\xc1\xea\x1c\xa94\xdf?`\x0c\x10\xb3\x00\xd7\xdd?\xe9_\x86@\xaf\x86\xdc?\x89\x95 \xf9<C\xdb?U ?\xebJ\x0c\xda?G\xccE\x17\xcc\xe1\xd8?\x17}\xbc\x16\x18\xc4\xd7?KJ\x97\xb6W\xb3\xd6?+\xf3\xe5i\x11\xb0\xd5?\tu)\xe6\xeb\xb9\xd4?4\x9e\x1b\xdf\xf4\xd0\xd3?\xbf7j\xf9\x04\xf5\xd2?\x00N\x8d\x1a/&\xd2?\xf2\xdf7\xf1\xccc\xd1?7\xb2\x1eJ_\xad\xd0?\x07\x84\xfe\xe0\x05\x02\xd0?\xbb[\xf6P\xcb\xc2\xce?\x00l\x19\x9cN\x93\xcd?\xf99\xbd\xc4\xb1t\xcc?\xba)\xc4+\x0fg\xcb?\xb4\x99\x9a#Jh\xca?\x8f\xe5\r\xf6Aw\xc9?\xb9\x07\xfc%\t\x94\xc8?\xbd\xf5tN\xe4\xbd\xc7?\xe3\x1dd7\x16\xf3\xc6?\xd3\r/\xc6\xf22\xc6?\xd8\x17A\xea{}\xc5?\xa3\xe9\xe7\xc9\x8b\xd2\xc4?\x18W\xd1\xd4\xc61\xc4?h\xbb\x88e\xd6\x9b\xc3?\xf7wp\x0en\x10\xc3?\xb3}\xd1Z\x94\x8e\xc2?;T\x08\xa7\xe7\x14\xc2?4\xa1L\xf3\xd2\xa2\xc1?\x97\x85\xc4F\x018\xc1?\xc4\xbbU\xdc>\xd3\xc0?]^\xcf\xc3\xa8u\xc0?z\xb2\xd4\x03\xde\x1f\xc0?\xb9N\x18\xc3!\x9f\xbf?{I\x8fi\x04\n\xbf?F\x1cA\x08\x18}\xbe?c\n\x06e\x90\xf7\xbd?\xbf\x87lj\xb4w\xbd?hIn\xb2\xbb\xf8\xbc?et_\xb3\xfaz\xbc?SS\xe7\x84\x83\x00\xbc?\xa8\t%\xdb\xe3\x89\xbb?\x03\xc9r\xfc\x8c\x14\xbb?\xc4&*k+\xa0\xba?2G\xe7\xbe>-\xba?D\x93U\x96x\xbf\xb9?\xc3\xa8\xbaX\xe5T\xb9?Ji\xb4\x11\xa5\xee\xb8?#\xc5\xa0\xe8\xa6\x8c\xb8?\xa8\xe2\xca\xc56,\xb8?\x14m\xd4\xad\xaa\xce\xb7?\xda\xc3\x817\xe2r\xb7?(\xe5_\xe9\x85\x18\xb7?\xd8\xa4\xc2\xde\xa4\xbd\xb6?M\xcf\x86\xf7\xa2`\xb6?\xce\x19\xc6\xbb\xb9\x02\xb6?B3\xfcC\x1d\xa2\xb5?\x9c\xb0\x9b?\xd4A\xb5?\x14\x10\x11tw\xe5\xb4?\x19\xb6\xd5nq\x8c\xb4?\xf9;\xd6\xcf\xd96\xb4?\x99\xf7 \xe6,\xe7\xb3?\x90=Cy\xda\x98\xb3?\xb8\xa1\x87\x9f\x9cH\xb3?\xb7\xcb+\xeb\x1b\xf6\xb2?\xf2#\x1d\x8b\xb0\xa3\xb2?$\xdc{\xf6\xeaO\xb2?\xc2x\x91w\x9d\xfa\xb1?wn\xc9/U\xa2\xb1?\xe0\xe5 \xc1\x0bI\xb1?\x9e\xcb\xec\xf3\xa1\xf0\xb0?\xf6\xde\xae\xdc\x18\x9b\xb0?1\x92\x9f\x02\xaaJ\xb0?X\x9eDy\xee\x07\xb0?P\xc1H\xef\xc8\xac\xaf?\xabJ^I^q\xaf?\x97\'\xd9\x91V^\xaf?[A\xc9p\xdas\xaf?\xd5\x8f\xfa\xae\xbf\xb0\xaf?\x81\x1c\xa6?\xd0\t\xb0?\x03\xa0n\xd4\x84S\xb0?\x0b\xc4\x93\xdey\xb3\xb0?\xb0\xf9X\x06\xa7(\xb1?\x83\xcd\xfdT\xf0\xb1\xb1?/\xe2\x83\x1b^O\xb2?\xe2\x08\xc9\x08\xda\x01\xb3?\x06\xf8\xefw\xc3\xc3\xb3?\xb7u\x7fi\xcb\x92\xb4?\x90\xc8\x8dy\xccg\xb5?\x83\x9b_\x9d!B\xb6?\x08hN\xab`\x1d\xb7?\xbc\x90\xcab\xa6\xf7\xb7?.\xc7\x06\xde\x88\xcb\xb8?%\xc1=\x1a\xc5\x95\xb9?\xf6\x02\x8d\x06RW\xba?\xb7\x80(\xf9\x95\r\xbb?\x9f\xadp@\xdb\xb4\xbb?/\xac\x12\xb4\xb6I\xbc?\x01\x1f17\x85\xcd\xbc?I\x109\x12\xebC\xbd?{\x9cb\xe9\xbd\xb0\xbd?\xc03x\xdbN\x14\xbe?\xbd\x8d)\xe1\xd2r\xbe?\x8b\x17\x9c\xd76\xcc\xbe?ws\x15\x1f\xe8\x1f\xbf?\xeb\x9dB@\xd3j\xbf?\x89\xf3\xb1l6\xb2\xbf?\x1f\xd2v\xe1B\xf8\xbf?\xc5B\xb8\xa3\x9f\x1c\xc0?\xffz\x08M\x85:\xc0?h\xa1\rc\xc8X\xc0?D\xdf.\xac\xcbw\xc0?\x0c\xbe\xea<\xe5\x96\xc0?\xc2ywF\x9c\xb4\xc0?\xbcs\xe8j\xa3\xd0\xc0?,\xba\x12\xdeI\xe9\xc0?\x16\xd2Oj\x8a\xfd\xc0?\xdf\x1e\xb8\x15u\r\xc1?t=\x18,\x16\x18\xc1?u\x93|\xa6k\x1e\xc1?\xe0\xe0\x1d\n`"\xc1?5\x82\xcc\x8c(%\xc1?\xb55\x8a\xe7\x15\'\xc1?\xedR\xd2\x938*\xc1?\xc2Qu\xbd1.\xc1?I\x9d\xd2\xc2(3\xc1?^\x95\xca\x99H8\xc1?\xdf\x8a\xa7\x80\xe9=\xc1?\x86\x1f\x81\xc8@E\xc1?\xfe%QY\x11O\xc1?\xc4\xdduh\xfd[\xc1?4C4U\x82l\xc1?\x18\xa6;O_\x80\xc1?\xe8\x85g\xb2\xe2\x96\xc1?\x06\xfe\xca\xeeV\xae\xc1?\xb47\xabGg\xc6\xc1?\x8a\xb2\xdcMu\xe3\xc1?Z\x16(\x16{\x02\xc2?\xed\xf6\xc6m\xea"\xc2?q\xf6\xd8\n\xe9C\xc2?\xa9zm\xf0fe\xc2?1\xae\xab\xdd\xa2\x86\xc2?\xbb\x1c\xdd\xc8\x0c\xa4\xc2?\xb9C\x12\xb7#\xba\xc2?\xc9\xaa8\x9e\xdd\xc9\xc2?\xc8r\x80)_\xd4\xc2?\xa9\x9a\x06\xa0%\xda\xc2?"\xa6\x90gs\xda\xc2?\xf6\xc3\xa6\xcc\x16\xd3\xc2?\xac <\xa5\xfa\xc3\xc2?k\x95\xda\xacW\xa9\xc2?\xd1\x94\x85\xaa\xd3\x80\xc2?\xae\x93\xf7\x84~H\xc2?/\xe3mU\x7f\x01\xc2?\\^\x8a\xb5?\xad\xc1?i\xd6\xf3\x00KL\xc1?\x06\x96$\xe6\xa5\xe2\xc0?\x0e\x1b|\x83\xbds\xc0?\x81\xc1\x11#q\xfe\xbf?\x81q\x00\x8f\x1a\x16\xbf?\x08\xa4H`\x020\xbe?\xf2\x9e9\x8fPM\xbd?\xfa\xe47\x80Co\xbc?~\xf2\xd7\xb4\xfe\x9e\xbb?L\x13W\x1a\x96\xdb\xba?\xff\xc0\xa4\xf4\x92)\xba?\xfe\xae\xd6\xe1\xaf\x86\xb9?\x1b\xd9\xbd\xdd\xbe\xf3\xb8?X\xfb\x7f(@}\xb8?i7\xd2\xe3\xd3 \xb8?\x0c\xc3\x0f\xddd\xe0\xb7?\x14\x05\x16\xe5\xdd\xb4\xb7?)"\xe9\x17\xc8\x97\xb7?\xfc\x82\x19\xe2\xae\x86\xb7?\x13\xfa\xb87\x05\x86\xb7?DR\xeb\xa2\xa4\x95\xb7?K\x1d\xd1@\xa7\xb2\xb7?za\xd6\xf3\xf1\xd8\xb7?\xd5\xd8^\x8c\xff\x0b\xb8?\x00p\xe3\xdc\xb4E\xb8?Io\xe1\xd0\xacz\xb8?!\xfcN\x17U\xa1\xb8?\xc4\xfaa\xbc\xcf\xc3\xb8?\xb8H\xf7Z\x00\xe9\xb8?"\x05\xe7\x87\xd5\r\xb9?\xa2\xd1\x85\x83F7\xb9?\x8a\xa9\xf7G\x18n\xb9?\xfc\xd2\xfbI\xf6\xc1\xb9?\xb5s\xc0s\xd6A\xba?E\xde\xb5\x84\xff\xe9\xba?\t1\xe5\x81\xda\xb3\xbb?v\xe1[\xc7z\xa5\xbc?\xfb\xc5$\xaa\xf2\xb3\xbd?\x18\xefh\n\x01\xd6\xbe?K\x1b\xcd\x1a~\xfa\xbf?\xac\x9d5\\\xdb\x92\xc0?\xf0\x07\x10\xe4\x8f"\xc1?\xd5\xa7\x93\x82\xa8\xa8\xc1?\xad5\x87M\x87\x1d\xc2?h\x96\x06x\xae\x82\xc2?S\x99\xbaA\xb7\xd7\xc2?\xb7\xed\xf4\xd30+\xc3?:\x9e\x8f\xe3;\x82\xc3?$\xaco\xeaw\xdc\xc3?\x1e\xa5\\\x89\x8aF\xc4?N<\xe8f\xb2\xca\xc4?.\xcfo\xb1\x92X\xc5?\x93\xe3v\xd1&\xf2\xc5?\x169\'pL\x97\xc6?\xb8^ \r\x87.\xc7?\xcb\xbd\xf5\x83s\xc9\xc7?%I9\xf9\xf3]\xc8?\xc7\xb4\xa3\xf9\xa2\xb2\xc8?'
p32
tp33
bsS'input'
p34
S'cell_000'
p35
sS'msd'
p36
g5
(g6
(I0
tp37
g8
tp38
Rp39
(I1
(I241
tp40
g15
I00
S'\x00\x00\x00\x00\x00\x00\x00\x00\xb1\x15\x04q\xd9B]?$\x84\x8d\xca]\xf3w?\xb1^\nA\xb7\xa2\x87?.o\xab\xa6\xd2\t\x93?\xad@\'?\xf9y\x9b?\xea\xbcb\xb0\x03\x80\xa2?\x8364[\x84\xc0\xa7?\x8a\xa9W*\xa0u\xad?\xddC|\xc1=\xcd\xb1?\x88]\xc3W\xae\x14\xb5?\xe3\xf7\xfchy\x8e\xb8?OtQ\xaa\xd07\xbc?\xb3.\xcf\x1a-\x06\xc0?\xc8k/y?\x04\xc2?s\xc1\n\x8a\xf3\x14\xc4?\xd5im\xb3\x037\xc6?\xa1\xbe}GYi\xc8?=5{S^\xab\xca?\x12Q\xd9!q\xfc\xcc?\xbax\xe2I\x91[\xcf?\xfc\xaaP\xe3\xf6\xe3\xd0?\n\xf9\x85\x0b1 \xd2?\x03,]\x1ePb\xd3?p#\xd6\x88D\xaa\xd4?E\x10\xb2(\xab\xf7\xd5?\n\x96XP\x89J\xd7?\x93I1\xdeI\xa2\xd8?\xcb\x9dF=l\xfe\xd9?\xa7\xc1\xed)\x9c^\xdb?\x1e\xeed+\x10\xc2\xdc?"\x1a\x15\xf5\x1f(\xde?s\xb3\xed\xeb\x83\x90\xdf?pV\xb8\xe6A}\xe0?\x00\xad\xf2\xc9\x133\xe1?)3\x96\xf5\xc8\xe9\xe1??\xee\xa1\xdaf\xa1\xe2?\x89\x1b\x998\xe6Y\xe3?p\x99{\xde\x17\x13\xe4?%\xf9^\x86\xec\xcc\xe4?\\\r\xba-\x7f\x87\xe5?4w\x99$\xedB\xe6?d\xe8\xc1..\xff\xe6?\xbc\x8c\xd5\xce%\xbc\xe7?,\rN%\xdey\xe8?\xbaVme\x987\xe9?\xd6Cf\x9b#\xf5\xe9?_nBl\xbc\xb2\xea?W\xcdQ\x8b\x90p\xeb?\x84&\xdfB\xc2.\xec?\xae\xe2\xb6uF\xed\xec?\xcbRU.Q\xac\xed?\x13\xed\x120\xfdk\xee?\xd7\xf7\xc4\xa6\x05,\xef?\x08\xdd\xdbSZ\xec\xef?\xbb\x85\xce\xbe\x85V\xf0?\xfc\xd2\xd3Q\xda\xb6\xf0?\xfa)\x16\x9a\x1e\x17\xf1?\x9eAi\x95<w\xf1?\xef5[\'E\xd7\xf1?\xd2o:\x8f\'7\xf2?[v\x15\xf9\x9b\x96\xf2?\x08\x12\xa8 c\xf5\xf2?\x9a\xd4l\xb4/S\xf3?\xe1\xaej;\x05\xb0\xf3?j|y\x97\x08\x0c\xf4?Y\x0e\xb6BJg\xf4?!p4\xf4\xd1\xc1\xf4?.\x89?\xc9t\x1b\xf5?;z\'<\x19t\xf5?\xd7\x14Ap\xc4\xcb\xf5?\x8d\x11\xb5\'C"\xf6?\xd4of\x9e\xa4w\xf6?\xed\x94\xebg\xe7\xcb\xf6?!\x11rz\x0b\x1f\xf7?\xb9%\xee\xdc\xecp\xf7?l4_\xa2\x93\xc1\xf7?\'M\xbf4\x1a\x11\xf8?<t?z\xa5_\xf8?\xab\xe3=\x93\x1b\xad\xf8?\xc2RZ\xd5v\xf9\xf8?\'.\n\xc7\xbaD\xf9?\x19De\xce\xee\x8e\xf9?\xa6\xee[#\x01\xd8\xf9?\x10\x85d\x8f\xe3\x1f\xfa?H\x81u,if\xfa?\xbd\x04\x95e\xb8\xab\xfa?\xd7sJ\xfd\xb3\xef\xfa?\x12\xe2\xe5\x8ds2\xfb?^\'V$\xfes\xfb?\x00\r`\xfa\x01\xb4\xfb?u\xad\xb6RV\xf2\xfb?zD\x19\x02\xd7.\xfc?\xa0\x0bO\xabTi\xfc?\x9eR$a\xd1\xa1\xfc?\xd1%AT\xaa\xd8\xfc?\xd9B.x\x1f\x0e\xfd?S\x19\x9f;ZB\xfd?.jha<u\xfd?,\x8f\xda3\xab\xa6\xfd?\xe3\x07DH\xcc\xd6\xfd?\xb1!\x10#\x8a\x05\xfe?q\x88\xed\xb1\xc32\xfe?q.\x8b|j^\xfe?\xf3d\x86\x8aZ\x88\xfe?D7\x99J\xaf\xb0\xfe?\xd6D(\xed+\xd7\xfe?\xe1\xa9J\xcc\x9f\xfb\xfe?\x95@q\xbd\\\x1e\xff?\xdb"/\xfeK?\xff?OK\xc1\xfd\x15^\xff?Q@^w\x8dz\xff?\xcez\x9d\xb1\xb5\x94\xff?\xf9\x07\x88\xbe\x9f\xac\xff?\xa7\xa6\xe7?\x12\xc2\xff?\x17\x0e\xdb\xb54\xd5\xff?\x00\x07\xcc\x8cr\xe6\xff?\xdfY\x19\xe9\x18\xf6\xff?z\xb5P/3\x02\x00@\xa1m\x85\x94|\x08\x00@\xb5Zj7\xd7\r\x00@\x90%6O?\x12\x00@\x85\xe5\x1b\x8a\xfa\x15\x00@\xf1\xc6\x18\xa8<\x19\x00@\x81{\x81\x98\x0b\x1c\x00@\x024eiL\x1e\x00@\x1d\xe47\x04* \x00@dt|\xf9\xab!\x00@\x9fT\xf7\xae\xf2"\x00@\rpp(\x13$\x00@\x95\xe6Rl\xf8$\x00@\x01y?N\x9c%\x00@-_\xf5\xb7*&\x00@\xedA\x80@\x88&\x00@\x8b\xf0\x1d>\x90&\x00@6_\xeet\x1e&\x00@\x1e/\xaeB`%\x00@\xbd\x90\x19\xd7\\$\x00@\xcdJfv\xfa"\x00@8\xfe\x0b\x9f+!\x00@\x0c\xc9\x8a\x10\xfb\x1e\x00@\x90\x06\x9a\x90k\x1c\x00@\xf1\x1a\xb8\x8f>\x19\x00@ML\x07\x8e7\x15\x00@J\xb3\x0f\x91\x83\x10\x00@y=\xd13\x16\x0b\x00@\xbd%\x9fO@\x05\x00@\xcft\xad.h\xfe\xff?\xa5\\\xeb5\xe1\xf1\xff?\xfa\xa5?\xcbI\xe5\xff?\x82$5\xee=\xd8\xff?p\xf5o\xd8\xcb\xca\xff?g\xe24@[\xbd\xff?\x80N\x07\xac\xb7\xb0\xff?\xc44(\xe7^\xa4\xff?!\x0e\xfdq*\x98\xff?\xc8\xe3j\x95|\x8c\xff?\xf8T\x1c\xf8R\x81\xff?\xfc]d\xb3\xe1v\xff?,eb\xc9\x03m\xff?\xfd\xb3\xf4M\x8cc\xff?\xad\x9a&\xcbaZ\xff?\t\xd6\x0b4\\Q\xff?gW\x87I\x8fH\xff?E\xf7\xaf~\x04@\xff?W(\xad6\xcd6\xff?\x00\xdb\xa2\xda\xda,\xff?=\x9d\xa1jc"\xff?\xa4?j"\x7f\x17\xff?\x99n\xd8_J\x0b\xff?\xbf\x1d\xbbt\x07\xfe\xfe?\x99N*\x14\xdc\xef\xfe?\xf3\xa5t\xa2\xd8\xe1\xfe?\xed\xcb\xcdm\x83\xd4\xfe?\xad\xca]B\xa2\xc7\xfe?\xd3m\xe2J\xd7\xba\xfe?X\xa5\x1aS\xee\xad\xfe?{d\xcf\x17J\xa1\xfe?~\xfcBh\x07\x95\xfe?\\\x11\xff\xa1\x1e\x89\xfe?\x157\x02J\x84}\xfe?+QUi\xf3q\xfe?\'\xbd[:+f\xfe?\x03\xf0DM\xf2Y\xfe?\x05\x92\x80\xb2)M\xfe?/\xe9\xd06\x80@\xfe?\x05p\xc0\xcf\'4\xfe?\x9e.\x15\xeb )\xfe?<\xdb<\xb3E\x1e\xfe?\x95d!W\xc7\x12\xfe?\xd0\xeb~\xad\xeb\x05\xfe?\xc1|\x1a\xd6\x0b\xf8\xfd?2Vg\xf7\t\xe9\xfd?\x8c\x05\x8d5\xf3\xd8\xfd?$\x9a\x8b\xafY\xc8\xfd?\xe9\x95\xd0\xf9h\xb8\xfd?\xa0\xf2\xbf<\xf1\xa9\xfd?\xc2\xd2\xd5\xd9<\x9d\xfd?\x97\x83\x8d\xa7&\x92\xfd?\xc2\x9fT1\xb1\x87\xfd?\x1a6[\xa0\x8c~\xfd?\xfcy \x83Kw\xfd?\xf3\xdc5\x92\xf7q\xfd?:?h\x91\x99l\xfd?<\xec\xbeM[h\xfd?2\xec\xae\x07/d\xfd?2!\xd7\xc5 `\xfd?\xd8\xb5\x91\t\x99[\xfd?\xad[\x04\n\xf0U\xfd?\xc8\xe5\xe2\xc0\x91P\xfd?4\xe5\x1eC\xbcJ\xfd?\xc7,\x03%\xe5D\xfd?\xf8\x95\x1bn\xf9?\xfd?#\xea\xd2T\xac<\xfd?\xfd\x15\x0e\xca\x01:\xfd?\x1a\xc8\xa05\x836\xfd?\x99D\xa5JA1\xfd?\xd8;\xac\xc8\xf3)\xfd?m\xb7\xba\xd5\x8c"\xfd?\x9c\x06\x03\xd5\x1a\x1b\xfd?\xff\x0b\x01:\xb8\x12\xfd?x\x97!\xde\x85\x07\xfd?\x84\x1f\x08\xa1P\xf8\xfc?\x0e\xdb$\xec\xaf\xe5\xfc?\xf3!/+\xe2\xcf\xfc?\x97\x19\xab\xcdO\xb6\xfc?sr\xf7\x869\x9a\xfc?\r\x90\xe2\xeez\x7f\xfc?\xdaj\x1d\xe3vj\xfc?\xd2\x8eX\xd5\xaa^\xfc?"\x1e\xe6\xe7\xdd[\xfc?T\xec\xc6\xd0da\xfc?s%\xa4\x85\xf7i\xfc?\x08y`\xaa\xbdt\xfc?\\X\x02tK\x84\xfc?\x18a\xb1)w\x98\xfc?S\x1do\x15 \xab\xfc?xB\xd1)\x17\xc1\xfc?o\xfe\x1a3\x9d\xe1\xfc?\x08&\xef\xb2\xa3\t\xfd?Iy\x14\xb9.5\xfd?'
p41
tp42
bs.
