# Supplementary material for: Active Vertex Model for cell-resolution description of epithelial tissue mechanics
Source: PLoS Comput Biol. 2017 Jun 30;13(6):e1005569. doi: 10.1371/journal.pcbi.1005569 (PMC5493290; doi:10.1371/journal.pcbi.1005569)
Supplement: S1 Dataset — (ZIP) [file pcbi.1005569.s020.zip › data_scripts_configuration/Figure08/sfinal.boundary]

#
0 37 38
1 38 39
2 39 40
3 40 41
4 41 42
5 42 43
6 43 44
7 44 45
8 45 46
9 46 47
10 47 48
11 48 49
12 49 50
13 50 51
14 51 52
15 52 53
16 53 54
17 54 55
18 55 56
19 56 57
20 57 58
21 58 59
22 59 60
23 60 61
24 61 62
25 62 63
26 63 64
27 64 65
28 65 66
29 66 67
30 67 68
31 68 69
32 69 70
33 70 71
34 71 72
35 72 73
36 73 37
