# Supplementary material for: Active Vertex Model for cell-resolution description of epithelial tissue mechanics
Source: PLoS Comput Biol. 2017 Jun 30;13(6):e1005569. doi: 10.1371/journal.pcbi.1005569 (PMC5493290; doi:10.1371/journal.pcbi.1005569)
Supplement: S1 Dataset — (ZIP) [file pcbi.1005569.s020.zip › data_scripts_configuration/Figure08/sfinal.input]

keys: id         radius     x          y          z          vx         vy         vz         nx         ny         nz         nvx        nvy        nvz        area       boundary   type       
      0          0.90868    -1.511244  4.962528   0.0        0.0        0.0        0.0        0.204487   0.978869   0.0        0.0        0.0        1.0        3.141593   0          2          
      1          1.11176    0.064836   -2.554638  0.0        0.0        0.0        0.0        -0.90666   0.421862   0.0        0.0        0.0        1.0        3.141593   0          2          
      2          0.9971     0.77       -4.326029  0.0        0.0        0.0        0.0        0.90799    -0.418991  0.0        0.0        0.0        1.0        3.141593   0          2          
      3          0.95454    3.504342   3.776205   0.0        0.0        0.0        0.0        -0.943372  0.331737   0.0        0.0        0.0        1.0        3.141593   0          2          
      4          0.97965    5.056129   -1.684728  0.0        0.0        0.0        0.0        -0.740122  -0.672472  0.0        0.0        0.0        1.0        3.141593   0          2          
      5          1.14696    1.953385   2.393374   0.0        0.0        0.0        0.0        -0.932104  -0.36219   0.0        0.0        0.0        1.0        3.141593   0          2          
      6          1.08254    -2.462689  -0.406005  0.0        0.0        0.0        0.0        0.90391    0.427723   0.0        0.0        0.0        1.0        3.141593   0          2          
      7          0.97182    -4.249101  -0.969883  0.0        0.0        0.0        0.0        0.970436   -0.241358  0.0        0.0        0.0        1.0        3.141593   0          2          
      8          1.03341    3.957244   2.028557   0.0        0.0        0.0        0.0        0.494924   0.868936   0.0        0.0        0.0        1.0        3.141593   0          2          
      9          0.95551    -1.068089  1.065072   0.0        0.0        0.0        0.0        0.964925   0.262525   0.0        0.0        0.0        1.0        3.141593   0          2          
      10         1.01216    -4.11888   0.779602   0.0        0.0        0.0        0.0        0.293203   0.95605    0.0        0.0        0.0        1.0        3.141593   0          2          
      11         0.95113    2.527504   -4.672921  0.0        0.0        0.0        0.0        0.007094   -0.999975  0.0        0.0        0.0        1.0        3.141593   0          2          
      12         0.94813    -2.100197  -5.48193   0.0        0.0        0.0        0.0        0.762649   0.646813   0.0        0.0        0.0        1.0        3.141593   0          2          
      13         0.9906     -5.430461  -2.47866   0.0        0.0        0.0        0.0        -0.993265  0.115868   0.0        0.0        0.0        1.0        3.141593   0          2          
      14         0.88306    0.083143   2.448133   0.0        0.0        0.0        0.0        -0.828657  -0.559756  0.0        0.0        0.0        1.0        3.141593   0          2          
      15         1.06371    1.767503   4.212675   0.0        0.0        0.0        0.0        0.2887     -0.95742   0.0        0.0        0.0        1.0        3.141593   0          2          
      16         1.10308    -3.129145  4.392666   0.0        0.0        0.0        0.0        0.289725   0.95711    0.0        0.0        0.0        1.0        3.141593   0          2          
      17         1.00656    -0.040014  4.207569   0.0        0.0        0.0        0.0        -0.365916  0.930648   0.0        0.0        0.0        1.0        3.141593   0          2          
      18         0.94081    -5.504415  2.280194   0.0        0.0        0.0        0.0        -0.801959  -0.59738   0.0        0.0        0.0        1.0        3.141593   0          2          
      19         0.85032    -2.786362  -4.044662  0.0        0.0        0.0        0.0        -0.997863  0.065345   0.0        0.0        0.0        1.0        3.141593   0          2          
      20         1.07083    -3.727182  2.619718   0.0        0.0        0.0        0.0        0.951688   0.307068   0.0        0.0        0.0        1.0        3.141593   0          2          
      21         1.01707    -1.790274  -2.271766  0.0        0.0        0.0        0.0        -0.15161   0.98844    0.0        0.0        0.0        1.0        3.141593   0          2          
      22         0.92377    -5.788604  0.724051   0.0        0.0        0.0        0.0        0.509832   0.860274   0.0        0.0        0.0        1.0        3.141593   0          2          
      23         1.03681    0.639286   0.7705     0.0        0.0        0.0        0.0        0.553836   -0.832626  0.0        0.0        0.0        1.0        3.141593   0          2          
      24         1.11739    -1.652524  2.991489   0.0        0.0        0.0        0.0        0.999054   -0.043487  0.0        0.0        0.0        1.0        3.141593   0          2          
      25         0.8985     3.918507   -3.016872  0.0        0.0        0.0        0.0        -0.984167  0.177243   0.0        0.0        0.0        1.0        3.141593   0          2          
      26         0.98257    -0.606192  -0.715829  0.0        0.0        0.0        0.0        -0.426956  0.904273   0.0        0.0        0.0        1.0        3.141593   0          2          
      27         1.0827     4.47422    0.151706   0.0        0.0        0.0        0.0        -0.99909   -0.04266   0.0        0.0        0.0        1.0        3.141593   0          2          
      28         1.06369    1.277362   -1.040341  0.0        0.0        0.0        0.0        0.932458   -0.361277  0.0        0.0        0.0        1.0        3.141593   0          2          
      29         1.10292    2.066634   -2.906441  0.0        0.0        0.0        0.0        0.041245   -0.999149  0.0        0.0        0.0        1.0        3.141593   0          2          
      30         1.14955    2.571625   0.512522   0.0        0.0        0.0        0.0        -0.971463  -0.237192  0.0        0.0        0.0        1.0        3.141593   0          2          
      31         1.07694    3.226425   -1.36436   0.0        0.0        0.0        0.0        -0.957996  -0.286781  0.0        0.0        0.0        1.0        3.141593   0          2          
      32         0.8722     -5.809755  -0.849069  0.0        0.0        0.0        0.0        0.121466   0.992596   0.0        0.0        0.0        1.0        3.141593   0          2          
      33         0.92731    -1.104235  -4.016228  0.0        0.0        0.0        0.0        0.563851   0.825877   0.0        0.0        0.0        1.0        3.141593   0          2          
      34         1.0498     -3.568085  -2.561189  0.0        0.0        0.0        0.0        -0.364282  0.931289   0.0        0.0        0.0        1.0        3.141593   0          2          
      35         1.00072    -0.297341  -5.637774  0.0        0.0        0.0        0.0        0.92127    0.388924   0.0        0.0        0.0        1.0        3.141593   0          2          
      36         0.86216    -2.564731  1.38385    0.0        0.0        0.0        0.0        -0.525004  0.8511     0.0        0.0        0.0        1.0        3.141593   0          2          
      37         1.0        6.5        0.0        0.0        0.0        0.0        0.0        0.947038   0.321122   0.0        0.0        0.0        1.0        3.141593   1          1          
      38         1.0        6.406503   1.098505   0.0        0.0        0.0        0.0        0.307551   -0.951532  0.0        0.0        0.0        1.0        3.141593   1          1          
      39         1.0        6.128703   2.165409   0.0        0.0        0.0        0.0        -0.034253  0.999413   0.0        0.0        0.0        1.0        3.141593   1          1          
      40         1.0        5.674592   3.170017   0.0        0.0        0.0        0.0        -0.661476  -0.749966  0.0        0.0        0.0        1.0        3.141593   1          1          
      41         1.0        5.057232   4.08343    0.0        0.0        0.0        0.0        0.679721   0.733471   0.0        0.0        0.0        1.0        3.141593   1          1          
      42         1.0        4.294386   4.87937    0.0        0.0        0.0        0.0        -0.975084  0.221836   0.0        0.0        0.0        1.0        3.141593   1          1          
      43         1.0        3.407997   5.534939   0.0        0.0        0.0        0.0        -0.829613  -0.558338  0.0        0.0        0.0        1.0        3.141593   1          1          
      44         1.0        2.423567   6.031279   0.0        0.0        0.0        0.0        0.776749   0.629811   0.0        0.0        0.0        1.0        3.141593   1          1          
      45         1.0        1.369415   6.354109   0.0        0.0        0.0        0.0        0.737951   -0.674854  0.0        0.0        0.0        1.0        3.141593   1          1          
      46         1.0        0.275868   6.494143   0.0        0.0        0.0        0.0        0.940831   -0.338876  0.0        0.0        0.0        1.0        3.141593   1          1          
      47         1.0        -0.825616  6.447353   0.0        0.0        0.0        0.0        0.999086   -0.042738  0.0        0.0        0.0        1.0        3.141593   1          1          
      48         1.0        -1.903348  6.215084   0.0        0.0        0.0        0.0        -0.981355  0.192203   0.0        0.0        0.0        1.0        3.141593   1          1          
      49         1.0        -2.926324  5.804018   0.0        0.0        0.0        0.0        0.074302   -0.997236  0.0        0.0        0.0        1.0        3.141593   1          1          
      50         1.0        -3.865116  5.225981   0.0        0.0        0.0        0.0        0.166001   0.986126   0.0        0.0        0.0        1.0        3.141593   1          1          
      51         1.0        -4.692715  4.497603   0.0        0.0        0.0        0.0        0.470206   0.882557   0.0        0.0        0.0        1.0        3.141593   1          1          
      52         1.0        -5.385313  3.639836   0.0        0.0        0.0        0.0        -0.595952  -0.80302   0.0        0.0        0.0        1.0        3.141593   1          1          
      53         1.0        -5.922985  2.677358   0.0        0.0        0.0        0.0        -0.322243  -0.946657  0.0        0.0        0.0        1.0        3.141593   1          1          
      54         1.0        -6.290264  1.637857   0.0        0.0        0.0        0.0        -0.377779  -0.925896  0.0        0.0        0.0        1.0        3.141593   1          1          
      55         1.0        -6.476584  0.551239   0.0        0.0        0.0        0.0        0.014987   -0.999888  0.0        0.0        0.0        1.0        3.141593   1          1          
      56         1.0        -6.476584  -0.551239  0.0        0.0        0.0        0.0        -0.36116   0.932504   0.0        0.0        0.0        1.0        3.141593   1          1          
      57         1.0        -6.290264  -1.637857  0.0        0.0        0.0        0.0        -0.997082  -0.076335  0.0        0.0        0.0        1.0        3.141593   1          1          
      58         1.0        -5.922985  -2.677358  0.0        0.0        0.0        0.0        0.097788   -0.995207  0.0        0.0        0.0        1.0        3.141593   1          1          
      59         1.0        -5.385313  -3.639836  0.0        0.0        0.0        0.0        0.942035   -0.335515  0.0        0.0        0.0        1.0        3.141593   1          1          
      60         1.0        -4.692715  -4.497603  0.0        0.0        0.0        0.0        0.070779   -0.997492  0.0        0.0        0.0        1.0        3.141593   1          1          
      61         1.0        -3.865116  -5.225981  0.0        0.0        0.0        0.0        0.218248   -0.975893  0.0        0.0        0.0        1.0        3.141593   1          1          
      62         1.0        -2.926324  -5.804018  0.0        0.0        0.0        0.0        -0.634489  -0.772932  0.0        0.0        0.0        1.0        3.141593   1          1          
      63         1.0        -1.903348  -6.215084  0.0        0.0        0.0        0.0        0.515365   0.856971   0.0        0.0        0.0        1.0        3.141593   1          1          
      64         1.0        -0.825616  -6.447353  0.0        0.0        0.0        0.0        0.091058   0.995846   0.0        0.0        0.0        1.0        3.141593   1          1          
      65         1.0        0.275868   -6.494143  0.0        0.0        0.0        0.0        -0.67698   0.736001   0.0        0.0        0.0        1.0        3.141593   1          1          
      66         1.0        1.369415   -6.354109  0.0        0.0        0.0        0.0        0.909785   -0.415079  0.0        0.0        0.0        1.0        3.141593   1          1          
      67         1.0        2.423567   -6.031279  0.0        0.0        0.0        0.0        0.158337   0.987385   0.0        0.0        0.0        1.0        3.141593   1          1          
      68         1.0        3.407997   -5.534939  0.0        0.0        0.0        0.0        -0.43838   0.89879    0.0        0.0        0.0        1.0        3.141593   1          1          
      69         1.0        4.294386   -4.87937   0.0        0.0        0.0        0.0        -0.308677  0.951167   0.0        0.0        0.0        1.0        3.141593   1          1          
      70         1.0        5.057232   -4.08343   0.0        0.0        0.0        0.0        0.304149   -0.952625  0.0        0.0        0.0        1.0        3.141593   1          1          
      71         1.0        5.674592   -3.170017  0.0        0.0        0.0        0.0        -0.014713  0.999892   0.0        0.0        0.0        1.0        3.141593   1          1          
      72         1.0        6.128703   -2.165409  0.0        0.0        0.0        0.0        0.224638   -0.974442  0.0        0.0        0.0        1.0        3.141593   1          1          
      73         1.0        6.406503   -1.098505  0.0        0.0        0.0        0.0        -0.962177  0.272425   0.0        0.0        0.0        1.0        3.141593   1          1          
