# Supplementary material for: Active Vertex Model for cell-resolution description of epithelial tissue mechanics
Source: PLoS Comput Biol. 2017 Jun 30;13(6):e1005569. doi: 10.1371/journal.pcbi.1005569 (PMC5493290; doi:10.1371/journal.pcbi.1005569)
Supplement: S1 Dataset — (ZIP) [file pcbi.1005569.s020.zip › data_scripts_configuration/Figure09/epi.input]

keys: id         radius     x          y          z          vx         vy         vz         nx         ny         nz         nvx        nvy        nvz        area       type       boundary   
      0          0.9691     21.136929  4.369247   0.0        0.001032   0.001092   0.0        0.288239   -0.957559  0.0        0.0        0.0        1.0        3.0        3          0          
      1          1.07269    20.753554  21.44252   0.0        -0.000286  0.000272   0.0        0.078824   -0.996889  0.0        0.0        0.0        1.0        3.0        2          0          
      2          0.88318    2.177511   -17.0543   0.0        0.00065    -0.000449  0.0        -0.563763  0.825936   0.0        0.0        0.0        1.0        3.0        2          0          
      3          1.0016     9.590598   16.94965   0.0        0.000274   -0.000907  0.0        -0.104548  -0.99452   0.0        0.0        0.0        1.0        3.0        3          0          
      4          1.03129    11.155783  17.984491  0.0        0.000241   -0.000924  0.0        -0.864392  -0.502819  0.0        0.0        0.0        1.0        3.0        2          0          
      5          1.06754    14.261421  -0.110294  0.0        0.000572   -9.2e-05   0.0        0.999046   0.043662   0.0        0.0        0.0        1.0        3.0        2          0          
      6          0.97185    15.701543  -9.584622  0.0        0.000268   7.9e-05    0.0        0.882909   -0.469544  0.0        0.0        0.0        1.0        3.0        3          0          
      7          1.06593    22.46333   -17.595945 0.0        0.00083    0.000371   0.0        0.860574   0.509326   0.0        0.0        0.0        1.0        3.0        3          0          
      8          1.00963    9.950845   28.242226  0.0        0.000132   -0.000103  0.0        0.999531   0.030634   0.0        0.0        0.0        1.0        3.0        3          0          
      9          0.90298    24.670594  10.401607  0.0        -3.6e-05   0.001474   0.0        -0.999986  0.00538    0.0        0.0        0.0        1.0        3.0        2          0          
      10         0.94906    20.93671   0.811222   0.0        0.000431   0.000452   0.0        0.530142   0.847909   0.0        0.0        0.0        1.0        3.0        2          0          
      11         0.97777    -22.548126 4.512472   0.0        0.00012    0.000852   0.0        -0.93481   0.355149   0.0        0.0        0.0        1.0        3.0        3          0          
      12         1.0166     23.966974  -5.256035  0.0        0.000498   0.000992   0.0        -0.628755  -0.777603  0.0        0.0        0.0        1.0        3.0        3          0          
      13         0.97601    11.855228  -2.316607  0.0        0.000316   0.000119   0.0        0.738442   0.674317   0.0        0.0        0.0        1.0        3.0        2          0          
      14         1.08559    20.567784  -19.271143 0.0        -0.00084   -0.00115   0.0        -0.999031  -0.044021  0.0        0.0        0.0        1.0        3.0        2          0          
      15         0.98928    -24.311895 17.740839  0.0        0.001051   0.000514   0.0        0.545836   -0.837892  0.0        0.0        0.0        1.0        3.0        3          0          
      16         0.90868    -1.511244  4.962528   0.0        0.001638   -0.000324  0.0        0.204487   0.978869   0.0        0.0        0.0        1.0        3.0        3          0          
      17         1.05846    -8.179031  18.524166  0.0        0.002197   -0.001354  0.0        0.908143   0.41866    0.0        0.0        0.0        1.0        3.0        3          0          
      18         0.90743    8.460437   -2.244643  0.0        0.000131   0.000278   0.0        0.570155   0.821537   0.0        0.0        0.0        1.0        3.0        3          0          
      19         0.86823    -12.235897 -4.5062    0.0        -0.003771  0.003523   0.0        -0.56596   -0.824432  0.0        0.0        0.0        1.0        3.0        3          0          
      20         0.96152    9.553859   15.17288   0.0        5.7e-05    -0.000935  0.0        -0.475117  0.879923   0.0        0.0        0.0        1.0        3.0        2          0          
      21         0.94543    22.38668   -0.406625  0.0        0.000361   0.000672   0.0        0.990484   0.137627   0.0        0.0        0.0        1.0        3.0        3          0          
      22         1.01915    0.362085   -17.741501 0.0        0.0036     -0.000709  0.0        -0.989481  -0.144661  0.0        0.0        0.0        1.0        3.0        2          0          
      23         0.89538    22.004202  5.73861    0.0        0.000811   0.000991   0.0        -0.374126  0.927378   0.0        0.0        0.0        1.0        3.0        3          0          
      24         0.98681    -25.869492 1.507201   0.0        -5.9e-05   0.000533   0.0        0.024956   -0.999689  0.0        0.0        0.0        1.0        3.0        3          0          
      25         0.91545    -29.963337 -1.646401  0.0        -6e-06     0.000221   0.0        0.733831   0.679332   0.0        0.0        0.0        1.0        3.0        2          0          
      26         0.9292     -24.329202 12.762822  0.0        -0.00086   0.000668   0.0        -0.709964  -0.704238  0.0        0.0        0.0        1.0        3.0        2          0          
      27         0.97695    6.468787   29.381456  0.0        0.000112   -6e-05     0.0        -0.999949  -0.010097  0.0        0.0        0.0        1.0        3.0        3          0          
      28         1.11176    0.064836   -2.554638  0.0        -0.00056   -0.000263  0.0        -0.90666   0.421862   0.0        0.0        0.0        1.0        3.0        3          0          
      29         0.97971    9.01988    -7.245037  0.0        -0.000236  0.000753   0.0        0.741082   0.671415   0.0        0.0        0.0        1.0        3.0        2          0          
      30         0.91098    22.579247  16.8953    0.0        -0.000982  0.000856   0.0        -0.250293  -0.96817   0.0        0.0        0.0        1.0        3.0        3          0          
      31         0.97053    -20.455048 22.090663  0.0        -0.004896  -0.001468  0.0        0.001072   -0.999999  0.0        0.0        0.0        1.0        3.0        3          0          
      32         0.88855    -21.356547 -7.127766  0.0        -0.001749  -0.000438  0.0        -0.276642  0.960973   0.0        0.0        0.0        1.0        3.0        2          0          
      33         1.14092    7.638904   21.329923  0.0        0.001177   -0.000357  0.0        -0.708315  -0.705896  0.0        0.0        0.0        1.0        3.0        2          0          
      34         1.0151     -12.492593 15.963257  0.0        -0.010049  -0.002285  0.0        0.774511   0.632561   0.0        0.0        0.0        1.0        3.0        2          0          
      35         1.11064    3.277785   -6.400228  0.0        -0.000734  8.9e-05    0.0        0.98553    -0.169499  0.0        0.0        0.0        1.0        3.0        2          0          
      36         0.85492    14.088516  16.327149  0.0        -8.9e-05   -0.000913  0.0        -0.9424    -0.334489  0.0        0.0        0.0        1.0        3.0        3          0          
      37         0.85619    -20.863009 -12.107599 0.0        -0.00018   -0.000794  0.0        0.963428   -0.267966  0.0        0.0        0.0        1.0        3.0        3          0          
      38         0.9971     0.77       -4.326029  0.0        -0.001418  -2.2e-05   0.0        0.90799    -0.418991  0.0        0.0        0.0        1.0        3.0        2          0          
      39         1.04408    -3.295291  -21.00304  0.0        0.000294   0.000858   0.0        -0.993754  -0.111593  0.0        0.0        0.0        1.0        3.0        2          0          
      40         0.90265    26.952375  -2.738026  0.0        -4.7e-05   0.000859   0.0        -0.345171  0.93854    0.0        0.0        0.0        1.0        3.0        3          0          
      41         1.14032    18.88142   -7.262786  0.0        0.000335   -7e-06     0.0        -0.147171  0.989111   0.0        0.0        0.0        1.0        3.0        2          0          
      42         0.97887    3.268525   15.762561  0.0        0.00062    0.000334   0.0        -0.135855  -0.990729  0.0        0.0        0.0        1.0        3.0        2          0          
      43         1.11036    27.456275  6.700501   0.0        0.00023    0.001266   0.0        -0.250824  -0.968033  0.0        0.0        0.0        1.0        3.0        2          0          
      44         0.92502    3.003314   13.949723  0.0        -0.00016   0.000192   0.0        0.678401   -0.734692  0.0        0.0        0.0        1.0        3.0        2          0          
      45         1.12735    -14.243978 -11.799493 0.0        -0.002816  0.00346    0.0        -0.618271  -0.785965  0.0        0.0        0.0        1.0        3.0        3          0          
      46         0.9689     10.567634  6.789394   0.0        0.000528   -0.000401  0.0        0.712514   0.701658   0.0        0.0        0.0        1.0        3.0        2          0          
      47         1.12708    16.850874  22.748016  0.0        6.4e-05    -0.000148  0.0        -0.120398  -0.992726  0.0        0.0        0.0        1.0        3.0        3          0          
      48         1.06269    -25.060935 -14.613866 0.0        -2.5e-05   -0.000351  0.0        0.940401   0.340067   0.0        0.0        0.0        1.0        3.0        3          0          
      49         0.93735    -20.069102 14.890356  0.0        0.000477   0.005049   0.0        -0.999878  -0.015604  0.0        0.0        0.0        1.0        3.0        3          0          
      50         0.94292    -24.34867  -6.248758  0.0        -0.001284  -2.6e-05   0.0        0.280718   -0.95979   0.0        0.0        0.0        1.0        3.0        3          0          
      51         0.87016    17.953691  3.401428   0.0        0.0008     0.000163   0.0        -0.993899  -0.110293  0.0        0.0        0.0        1.0        3.0        3          0          
      52         0.88691    -19.622562 8.403654   0.0        0.000827   -0.000773  0.0        -0.632516  -0.774547  0.0        0.0        0.0        1.0        3.0        3          0          
      53         0.94486    2.88995    29.818665  0.0        1.9e-05    -4.6e-05   0.0        0.418412   0.908257   0.0        0.0        0.0        1.0        3.0        2          0          
      54         0.96725    22.257495  -10.366757 0.0        0.000309   0.000131   0.0        0.873678   0.486505   0.0        0.0        0.0        1.0        3.0        3          0          
      55         0.88888    30.036899  -0.950616  0.0        4.8e-05    0.000213   0.0        0.778694   0.627404   0.0        0.0        0.0        1.0        3.0        3          0          
      56         0.92589    1.43947    18.514384  0.0        0.001111   0.000993   0.0        0.926888   -0.375338  0.0        0.0        0.0        1.0        3.0        2          0          
      57         0.88488    -7.198957  -14.560341 0.0        0.002567   -0.001973  0.0        -0.894872  -0.446323  0.0        0.0        0.0        1.0        3.0        2          0          
      58         1.11124    0.364044   7.960277   0.0        -0.000641  0.000996   0.0        0.657657   -0.753317  0.0        0.0        0.0        1.0        3.0        3          0          
      59         1.00923    11.097776  19.72779   0.0        0.000368   -0.000911  0.0        0.940584   0.339561   0.0        0.0        0.0        1.0        3.0        2          0          
      60         1.14907    4.044871   -16.384841 0.0        0.000379   0.000337   0.0        0.984395   -0.175974  0.0        0.0        0.0        1.0        3.0        3          0          
      61         1.11618    -3.222226  19.37599   0.0        0.001048   0.001077   0.0        0.999305   0.037283   0.0        0.0        0.0        1.0        3.0        3          0          
      62         0.89853    -19.648237 -6.888986  0.0        -0.00177   4.6e-05    0.0        0.999985   0.005414   0.0        0.0        0.0        1.0        3.0        3          0          
      63         1.14216    4.265617   6.80305    0.0        -0.000619  0.000369   0.0        -0.84033   0.542075   0.0        0.0        0.0        1.0        3.0        2          0          
      64         1.12994    13.991341  -10.508037 0.0        0.000209   0.000113   0.0        -0.931583  -0.363529  0.0        0.0        0.0        1.0        3.0        2          0          
      65         1.08438    -12.803357 8.332256   0.0        0.001427   -0.000497  0.0        -0.15447   0.987997   0.0        0.0        0.0        1.0        3.0        3          0          
      66         1.08602    -18.385306 -14.785572 0.0        0.000882   -0.00164   0.0        -0.855374  0.51801    0.0        0.0        0.0        1.0        3.0        2          0          
      67         0.94954    11.191999  -21.370924 0.0        -0.000472  -0.001283  0.0        0.281061   -0.95969   0.0        0.0        0.0        1.0        3.0        2          0          
      68         0.89363    -13.581817 5.202312   0.0        0.000293   -0.000836  0.0        -0.784558  0.620055   0.0        0.0        0.0        1.0        3.0        3          0          
      69         0.91255    2.643223   12.299264  0.0        -0.000214  0.000107   0.0        0.944636   0.328121   0.0        0.0        0.0        1.0        3.0        3          0          
      70         0.96162    27.231224  -12.543128 0.0        -9e-06     1.5e-05    0.0        0.234835   0.972035   0.0        0.0        0.0        1.0        3.0        3          0          
      71         0.96099    22.812286  13.712434  0.0        -0.000396  0.000852   0.0        -0.68166   -0.731669  0.0        0.0        0.0        1.0        3.0        3          0          
      72         1.03459    -7.308688  -0.016314  0.0        0.001014   -0.000744  0.0        -0.871505  -0.490387  0.0        0.0        0.0        1.0        3.0        3          0          
      73         0.9811     7.818418   19.559178  0.0        0.000884   -0.000495  0.0        -0.756398  -0.654112  0.0        0.0        0.0        1.0        3.0        3          0          
      74         0.92652    15.227876  -13.459293 0.0        0.000242   -3.3e-05   0.0        -0.667611  -0.744511  0.0        0.0        0.0        1.0        3.0        2          0          
      75         0.93364    10.633648  -22.961282 0.0        -0.000909  -0.00096   0.0        -0.90922   0.416316   0.0        0.0        0.0        1.0        3.0        2          0          
      76         1.1075     -13.100297 -21.612628 0.0        0.000808   0.001781   0.0        0.315439   -0.948946  0.0        0.0        0.0        1.0        3.0        2          0          
      77         1.08825    2.417487   7.375014   0.0        -0.000917  0.000172   0.0        -0.559994  -0.828496  0.0        0.0        0.0        1.0        3.0        2          0          
      78         1.09968    -9.903645  21.972114  0.0        -0.003269  -0.003353  0.0        -0.982267  -0.187487  0.0        0.0        0.0        1.0        3.0        3          0          
      79         0.86902    -11.216325 -19.245556 0.0        -2.4e-05   0.00387    0.0        0.861826   -0.507204  0.0        0.0        0.0        1.0        3.0        3          0          
      80         1.09122    -17.926779 -12.905168 0.0        -0.00067   -0.000601  0.0        0.717121   0.696949   0.0        0.0        0.0        1.0        3.0        3          0          
      81         0.87849    -2.738312  -28.219751 0.0        -0.001709  0.000534   0.0        -0.757373  0.652983   0.0        0.0        0.0        1.0        3.0        2          0          
      82         1.02765    -24.302151 -17.756907 0.0        6e-06      -0.000163  0.0        -0.897982  -0.440032  0.0        0.0        0.0        1.0        3.0        2          0          
      83         0.89374    6.148723   6.45372    0.0        -0.00044   -0.000108  0.0        -0.747295  -0.664492  0.0        0.0        0.0        1.0        3.0        2          0          
      84         0.95454    3.504342   3.776205   0.0        0.00021    0.000582   0.0        -0.943372  0.331737   0.0        0.0        0.0        1.0        3.0        3          0          
      85         0.99461    -3.52479   -22.869337 0.0        -0.000356  0.001046   0.0        0.860518   -0.50942   0.0        0.0        0.0        1.0        3.0        2          0          
      86         0.97965    5.056129   -1.684728  0.0        8.1e-05    0.000454   0.0        -0.740122  -0.672472  0.0        0.0        0.0        1.0        3.0        2          0          
      87         1.14696    1.953385   2.393374   0.0        0.000125   0.000531   0.0        -0.932104  -0.36219   0.0        0.0        0.0        1.0        3.0        3          0          
      88         0.89608    7.465064   -12.255417 0.0        -1.4e-05   0.000786   0.0        0.90781    0.419381   0.0        0.0        0.0        1.0        3.0        2          0          
      89         1.00898    -3.753727  7.646895   0.0        -4.5e-05   0.000185   0.0        -0.469375  0.882999   0.0        0.0        0.0        1.0        3.0        2          0          
      90         0.86554    -5.296684  6.813774   0.0        0.00039    -0.001324  0.0        -0.611873  -0.790956  0.0        0.0        0.0        1.0        3.0        3          0          
      91         1.1405     -1.652769  16.334659  0.0        0.001341   0.000935   0.0        0.387565   0.921842   0.0        0.0        0.0        1.0        3.0        3          0          
      92         0.91916    -24.21179  1.526114   0.0        -0.000146  0.000685   0.0        -0.386414  0.922326   0.0        0.0        0.0        1.0        3.0        2          0          
      93         1.08254    -2.462689  -0.406005  0.0        0.00092    0.000741   0.0        0.90391    0.427723   0.0        0.0        0.0        1.0        3.0        3          0          
      94         0.89544    -26.603214 10.739735  0.0        -0.000259  -0.000495  0.0        0.518841   0.854871   0.0        0.0        0.0        1.0        3.0        2          0          
      95         1.01567    20.038977  -22.364885 0.0        -2e-06     -0.000447  0.0        -0.938623  0.344944   0.0        0.0        0.0        1.0        3.0        2          0          
      96         1.07408    1.791908   -18.895652 0.0        0.001821   -0.001333  0.0        0.443452   0.896298   0.0        0.0        0.0        1.0        3.0        2          0          
      97         1.12755    -0.738293  25.329391  0.0        4e-06      0.000166   0.0        0.011423   0.999935   0.0        0.0        0.0        1.0        3.0        2          0          
      98         0.99005    -25.590919 -12.310679 0.0        -6.5e-05   -0.000233  0.0        -0.991701  -0.128562  0.0        0.0        0.0        1.0        3.0        2          0          
      99         0.94439    25.968179  -7.731201  0.0        -0.000751  6.5e-05    0.0        0.999467   -0.032632  0.0        0.0        0.0        1.0        3.0        3          0          
      100        1.04935    16.765328  15.659011  0.0        -4.7e-05   0.000773   0.0        -0.336444  0.941704   0.0        0.0        0.0        1.0        3.0        3          0          
      101        0.97104    -23.819682 -4.627027  0.0        -0.001365  8e-05      0.0        -0.962682  -0.270636  0.0        0.0        0.0        1.0        3.0        2          0          
      102        0.90423    1.759914   28.372395  0.0        4.3e-05    -7.3e-05   0.0        -0.873074  -0.487587  0.0        0.0        0.0        1.0        3.0        2          0          
      103        1.13839    -13.510341 24.993412  0.0        0.004477   0.000936   0.0        -0.765183  -0.643813  0.0        0.0        0.0        1.0        3.0        2          0          
      104        0.86233    -7.954305  -8.451451  0.0        -0.003687  -0.006701  0.0        -0.999996  0.002971   0.0        0.0        0.0        1.0        3.0        3          0          
      105        0.91364    -13.690292 -26.829034 0.0        -0.000203  0.000284   0.0        0.120457   0.992719   0.0        0.0        0.0        1.0        3.0        3          0          
      106        1.10831    -4.469567  -17.996071 0.0        0.00275    0.001023   0.0        -0.822759  0.56839    0.0        0.0        0.0        1.0        3.0        2          0          
      107        0.92766    4.088531   -14.387578 0.0        0.00023    0.000673   0.0        -0.232856  0.972511   0.0        0.0        0.0        1.0        3.0        2          0          
      108        1.05004    -11.777091 4.752506   0.0        0.00038    -0.00103   0.0        0.038103   0.999274   0.0        0.0        0.0        1.0        3.0        3          0          
      109        1.14303    16.388705  24.820199  0.0        0.00027    -6.4e-05   0.0        -0.999388  -0.034975  0.0        0.0        0.0        1.0        3.0        3          0          
      110        1.12645    8.865907   26.848734  0.0        -8.6e-05   -6.2e-05   0.0        0.874634   -0.484784  0.0        0.0        0.0        1.0        3.0        2          0          
      111        0.88593    -2.099425  -23.672572 0.0        -0.000692  0.000139   0.0        0.999615   -0.02776   0.0        0.0        0.0        1.0        3.0        3          0          
      112        0.87242    -14.26935  2.068216   0.0        -0.00047   -0.000465  0.0        -0.936688  0.350164   0.0        0.0        0.0        1.0        3.0        2          0          
      113        0.99271    -0.514488  30.088652  0.0        -0.000113  -0.000118  0.0        0.706315   -0.707898  0.0        0.0        0.0        1.0        3.0        3          0          
      114        0.97182    -4.249101  -0.969883  0.0        0.002228   -0.001425  0.0        0.970436   -0.241358  0.0        0.0        0.0        1.0        3.0        3          0          
      115        0.88074    -15.256811 22.199125  0.0        -0.005126  0.008534   0.0        -0.728078  -0.685494  0.0        0.0        0.0        1.0        3.0        2          0          
      116        1.04095    -13.089223 3.513432   0.0        -0.000155  -0.000426  0.0        -0.73607   -0.676905  0.0        0.0        0.0        1.0        3.0        2          0          
      117        0.942      -0.976873  -28.348664 0.0        -0.002139  -0.000264  0.0        -0.336274  -0.941764  0.0        0.0        0.0        1.0        3.0        2          0          
      118        1.10884    -19.722368 2.580934   0.0        0.000116   -0.000738  0.0        0.585291   0.810823   0.0        0.0        0.0        1.0        3.0        2          0          
      119        1.08482    3.215995   17.742431  0.0        0.001012   0.000429   0.0        0.640239   -0.768175  0.0        0.0        0.0        1.0        3.0        2          0          
      120        0.88725    12.221636  21.87809   0.0        0.000825   -0.000169  0.0        0.953789   -0.300478  0.0        0.0        0.0        1.0        3.0        3          0          
      121        1.11752    -13.167169 10.173467  0.0        0.00175    -0.000224  0.0        -0.973305  0.229514   0.0        0.0        0.0        1.0        3.0        3          0          
      122        1.00468    -0.305072  -9.44911   0.0        -0.000924  0.000244   0.0        -0.641171  0.767398   0.0        0.0        0.0        1.0        3.0        2          0          
      123        0.85672    -10.695996 28.346568  0.0        1.8e-05    0.000252   0.0        -0.427206  -0.904154  0.0        0.0        0.0        1.0        3.0        2          0          
      124        1.05515    25.776717  -5.99038   0.0        0.000156   0.00017    0.0        0.778184   0.628036   0.0        0.0        0.0        1.0        3.0        3          0          
      125        0.8699     18.978333  -12.97257  0.0        -0.000366  -0.000717  0.0        -0.155791  0.98779    0.0        0.0        0.0        1.0        3.0        2          0          
      126        1.02163    -22.552179 13.150456  0.0        -0.001348  0.002485   0.0        0.140233   0.990119   0.0        0.0        0.0        1.0        3.0        3          0          
      127        0.95879    -13.432876 -5.835863  0.0        -0.001064  0.002407   0.0        -0.355181  -0.934798  0.0        0.0        0.0        1.0        3.0        3          0          
      128        0.93905    -24.942478 2.998962   0.0        0.000132   0.000519   0.0        0.97426    0.225427   0.0        0.0        0.0        1.0        3.0        3          0          
      129        0.91598    -13.534866 -25.309179 0.0        0.000752   0.000582   0.0        0.600341   -0.799744  0.0        0.0        0.0        1.0        3.0        2          0          
      130        1.14165    -18.014542 -23.927784 0.0        0.000242   0.000123   0.0        0.665448   -0.746444  0.0        0.0        0.0        1.0        3.0        3          0          
      131        0.93595    -10.488303 -1.941661  0.0        0.00108    -0.000537  0.0        0.167912   0.985802   0.0        0.0        0.0        1.0        3.0        3          0          
      132        0.99303    29.520219  4.2993     0.0        4e-06      0.000518   0.0        0.251317   0.967905   0.0        0.0        0.0        1.0        3.0        3          0          
      133        0.87768    12.286023  -11.312868 0.0        0.000155   0.000238   0.0        -0.971787  -0.235859  0.0        0.0        0.0        1.0        3.0        2          0          
      134        0.96057    8.450559   4.223286   0.0        0.000155   7.8e-05    0.0        0.091205   0.995832   0.0        0.0        0.0        1.0        3.0        2          0          
      135        0.97099    15.974047  0.835343   0.0        0.000632   7e-06      0.0        0.649683   -0.760205  0.0        0.0        0.0        1.0        3.0        3          0          
      136        0.94504    6.254659   18.579643  0.0        0.000873   -0.000295  0.0        0.989923   -0.141608  0.0        0.0        0.0        1.0        3.0        2          0          
      137        0.87364    -29.840906 3.352358   0.0        0.000104   0.000272   0.0        -0.738313  -0.674458  0.0        0.0        0.0        1.0        3.0        3          0          
      138        1.04809    -4.791239  -19.812875 0.0        0.000626   0.00198    0.0        0.015441   -0.999881  0.0        0.0        0.0        1.0        3.0        2          0          
      139        1.06784    -2.771327  26.069135  0.0        -0.00076   -0.000412  0.0        0.928359   0.371686   0.0        0.0        0.0        1.0        3.0        2          0          
      140        1.01765    22.048104  -5.69474   0.0        0.000625   6e-05      0.0        0.359701   0.933068   0.0        0.0        0.0        1.0        3.0        2          0          
      141        1.0503     -1.653825  -20.312283 0.0        0.001173   -0.000482  0.0        0.198955   -0.980009  0.0        0.0        0.0        1.0        3.0        3          0          
      142        1.09946    28.832822  8.06191    0.0        -5.2e-05   0.001217   0.0        0.909481   0.415746   0.0        0.0        0.0        1.0        3.0        2          0          
      143        0.91549    -9.64796   -18.596616 0.0        -6.8e-05   0.00236    0.0        0.837305   0.546735   0.0        0.0        0.0        1.0        3.0        3          0          
      144        0.8929     -0.771038  12.78549   0.0        0.000799   0.001453   0.0        0.834585   -0.550879  0.0        0.0        0.0        1.0        3.0        3          0          
      145        1.09501    -17.534512 -11.016578 0.0        -0.001541  0.00075    0.0        0.568186   -0.8229    0.0        0.0        0.0        1.0        3.0        2          0          
      146        1.03341    3.957244   2.028557   0.0        -1.9e-05   0.000442   0.0        0.494924   0.868936   0.0        0.0        0.0        1.0        3.0        3          0          
      147        1.00912    30.035404  0.727129   0.0        -6.2e-05   0.000254   0.0        -0.98052   -0.196421  0.0        0.0        0.0        1.0        3.0        2          0          
      148        1.07946    14.620826  -4.033978  0.0        0.000388   3.9e-05    0.0        0.068716   0.997636   0.0        0.0        0.0        1.0        3.0        3          0          
      149        1.0895     -3.518806  15.576413  0.0        0.001485   0.001006   0.0        -0.893052  0.449953   0.0        0.0        0.0        1.0        3.0        2          0          
      150        0.91051    -8.980799  -25.22137  0.0        -0.000606  0.001809   0.0        0.383113   -0.923701  0.0        0.0        0.0        1.0        3.0        3          0          
      151        0.95551    -1.068089  1.065072   0.0        0.00046    0.000124   0.0        0.964925   0.262525   0.0        0.0        0.0        1.0        3.0        3          0          
      152        0.93138    -25.372188 13.967585  0.0        -0.000748  -0.000135  0.0        0.444336   -0.89586   0.0        0.0        0.0        1.0        3.0        3          0          
      153        1.14033    -17.692424 5.665321   0.0        -7.8e-05   -0.001182  0.0        -0.896302  0.443444   0.0        0.0        0.0        1.0        3.0        2          0          
      154        0.93465    -10.376409 16.201723  0.0        0.003988   -0.00284   0.0        -0.216869  0.976201   0.0        0.0        0.0        1.0        3.0        2          0          
      155        1.11527    -4.080522  -29.448686 0.0        -0.002239  0.001216   0.0        0.717113   -0.696957  0.0        0.0        0.0        1.0        3.0        3          0          
      156        1.14944    -29.427485 5.104241   0.0        6.9e-05    0.000373   0.0        0.917688   -0.397303  0.0        0.0        0.0        1.0        3.0        2          0          
      157        1.03592    17.267962  -18.000666 0.0        -0.000336  -0.000556  0.0        0.99218    0.124819   0.0        0.0        0.0        1.0        3.0        3          0          
      158        0.91406    1.195814   -8.933004  0.0        -0.000902  0.000379   0.0        0.733935   -0.679219  0.0        0.0        0.0        1.0        3.0        2          0          
      159        1.03275    12.784888  17.10863   0.0        8.5e-05    -0.000759  0.0        -0.987464  0.157847   0.0        0.0        0.0        1.0        3.0        2          0          
      160        1.0397     18.588541  -19.470496 0.0        -0.000965  -0.001103  0.0        -0.994184  0.107699   0.0        0.0        0.0        1.0        3.0        3          0          
      161        0.88376    24.501398  7.25584    0.0        0.000357   0.001321   0.0        -0.982297  0.18733    0.0        0.0        0.0        1.0        3.0        2          0          
      162        1.12736    15.685898  -11.581588 0.0        0.000143   4.9e-05    0.0        -0.90318   0.429262   0.0        0.0        0.0        1.0        3.0        2          0          
      163        0.9684     23.583659  -16.210418 0.0        0.000379   0.000465   0.0        -0.786773  0.617242   0.0        0.0        0.0        1.0        3.0        2          0          
      164        0.92067    20.723436  -0.853004  0.0        0.000466   0.000241   0.0        0.311351   0.950295   0.0        0.0        0.0        1.0        3.0        3          0          
      165        0.95283    -12.058506 24.030032  0.0        -0.000125  -0.005286  0.0        0.776939   -0.629576  0.0        0.0        0.0        1.0        3.0        2          0          
      166        1.01216    -4.11888   0.779602   0.0        0.000356   -0.000644  0.0        0.293203   0.95605    0.0        0.0        0.0        1.0        3.0        3          0          
      167        1.13173    7.08781    11.140921  0.0        -5.8e-05   -0.000797  0.0        -0.839992  -0.542599  0.0        0.0        0.0        1.0        3.0        2          0          
      168        1.02967    11.485013  -25.898431 0.0        -0.000863  -0.000663  0.0        0.2128     -0.977096  0.0        0.0        0.0        1.0        3.0        3          0          
      169        1.00628    19.044972  13.481622  0.0        -0.000464  0.000402   0.0        0.974118   -0.22604   0.0        0.0        0.0        1.0        3.0        2          0          
      170        1.00375    18.702877  -11.368882 0.0        -0.000218  -0.000575  0.0        0.535331   0.844642   0.0        0.0        0.0        1.0        3.0        2          0          
      171        0.86054    20.060797  14.986723  0.0        -0.000675  0.000973   0.0        0.000851   -1.0       0.0        0.0        0.0        1.0        3.0        2          0          
      172        1.12696    -28.77855  7.014024   0.0        0.000432   0.00033    0.0        0.843898   -0.536504  0.0        0.0        0.0        1.0        3.0        3          0          
      173        0.96755    29.766146  -4.355719  0.0        -0.000213  1.3e-05    0.0        -0.01455   -0.999894  0.0        0.0        0.0        1.0        3.0        3          0          
      174        0.91613    7.801183   -0.815835  0.0        0.000212   0.000247   0.0        -0.976247  0.216659   0.0        0.0        0.0        1.0        3.0        3          0          
      175        0.87446    -2.678196  6.162528   0.0        0.002203   0.000483   0.0        -0.783463  -0.621438  0.0        0.0        0.0        1.0        3.0        3          0          
      176        1.04422    -4.395751  -7.575565  0.0        -0.004783  -0.001564  0.0        -0.333696  0.942681   0.0        0.0        0.0        1.0        3.0        2          0          
      177        0.90559    6.462511   24.137457  0.0        0.001048   -0.000109  0.0        0.161337   0.986899   0.0        0.0        0.0        1.0        3.0        2          0          
      178        1.0928     6.631228   4.755702   0.0        0.000122   7.1e-05    0.0        -0.433797  0.901011   0.0        0.0        0.0        1.0        3.0        3          0          
      179        1.07797    10.355815  3.59594    0.0        0.000246   -6.7e-05   0.0        -0.94318   -0.332281  0.0        0.0        0.0        1.0        3.0        3          0          
      180        0.94323    25.342242  8.840789   0.0        0.000129   0.001469   0.0        0.91592    0.401361   0.0        0.0        0.0        1.0        3.0        3          0          
      181        1.13789    22.88324   10.289104  0.0        1.1e-05    0.001136   0.0        0.895099   -0.445868  0.0        0.0        0.0        1.0        3.0        2          0          
      182        0.85697    15.49325   16.689256  0.0        -0.000471  -0.00021   0.0        0.999108   -0.042233  0.0        0.0        0.0        1.0        3.0        2          0          
      183        1.00401    10.929745  26.597722  0.0        0.000116   -3.5e-05   0.0        0.999958   -0.009165  0.0        0.0        0.0        1.0        3.0        3          0          
      184        0.93822    -8.0488    -17.937211 0.0        -0.000234  0.001459   0.0        -0.868146  0.49631    0.0        0.0        0.0        1.0        3.0        2          0          
      185        1.00579    -28.204015 10.201576  0.0        -0.000211  4.7e-05    0.0        -0.575377  0.817888   0.0        0.0        0.0        1.0        3.0        2          0          
      186        1.06488    -6.632542  17.500709  0.0        0.002382   0.000236   0.0        0.126212   -0.992003  0.0        0.0        0.0        1.0        3.0        3          0          
      187        0.96222    -9.124976  -11.77503  0.0        -0.001047  -0.004814  0.0        0.832926   -0.553384  0.0        0.0        0.0        1.0        3.0        3          0          
      188        0.86707    10.828024  21.314178  0.0        0.001143   -0.000729  0.0        0.93604    -0.351894  0.0        0.0        0.0        1.0        3.0        3          0          
      189        0.92169    20.174177  -5.773943  0.0        0.000532   -0.000133  0.0        0.167801   -0.985821  0.0        0.0        0.0        1.0        3.0        3          0          
      190        1.05933    -16.080568 -12.425476 0.0        -0.00205   0.001735   0.0        -0.073122  -0.997323  0.0        0.0        0.0        1.0        3.0        3          0          
      191        0.91009    -22.101093 -15.679709 0.0        0.000231   -0.000539  0.0        -0.999883  -0.015288  0.0        0.0        0.0        1.0        3.0        2          0          
      192        1.12146    -16.899008 24.762217  0.0        0.000842   0.002581   0.0        -0.912826  -0.408348  0.0        0.0        0.0        1.0        3.0        2          0          
      193        0.88389    6.412438   16.813806  0.0        0.000528   -0.000432  0.0        0.854049   0.520192   0.0        0.0        0.0        1.0        3.0        2          0          
      194        0.9145     26.939303  -1.146302  0.0        0.000462   0.000974   0.0        0.969416   -0.245424  0.0        0.0        0.0        1.0        3.0        3          0          
      195        0.99608    18.500798  15.209423  0.0        -0.00067   -0.000119  0.0        -0.996898  -0.078708  0.0        0.0        0.0        1.0        3.0        2          0          
      196        0.85608    -7.159917  1.711772   0.0        0.000698   -0.000393  0.0        0.548419   0.836204   0.0        0.0        0.0        1.0        3.0        2          0          
      197        0.92018    -3.044196  -19.132591 0.0        0.001826   0.00022    0.0        -0.703219  -0.710974  0.0        0.0        0.0        1.0        3.0        3          0          
      198        0.98088    21.785666  15.33284   0.0        -0.000426  0.000426   0.0        -0.976126  0.217204   0.0        0.0        0.0        1.0        3.0        3          0          
      199        0.90018    -1.829511  -22.103638 0.0        -1.2e-05   6.9e-05    0.0        -0.971277  -0.23795   0.0        0.0        0.0        1.0        3.0        3          0          
      200        0.91121    -26.430404 -8.756439  0.0        -0.000503  -0.000284  0.0        -0.043246  -0.999064  0.0        0.0        0.0        1.0        3.0        3          0          
      201        1.04323    -14.767836 3.716835   0.0        -0.000195  -0.00084   0.0        0.86062    0.509248   0.0        0.0        0.0        1.0        3.0        2          0          
      202        0.93422    -0.66563   -13.08455  0.0        0.000817   0.000236   0.0        0.773711   0.633539   0.0        0.0        0.0        1.0        3.0        3          0          
      203        0.9086     4.922203   16.081248  0.0        0.000507   -0.000137  0.0        0.108915   0.994051   0.0        0.0        0.0        1.0        3.0        2          0          
      204        1.01258    -16.269782 -23.281584 0.0        0.000393   0.000407   0.0        -0.89651   -0.443024  0.0        0.0        0.0        1.0        3.0        2          0          
      205        1.0184     -6.814448  15.732729  0.0        0.003444   0.000297   0.0        -0.528893  0.848689   0.0        0.0        0.0        1.0        3.0        2          0          
      206        0.91667    -8.191045  21.781634  0.0        -0.002092  -0.002312  0.0        -0.99504   0.099477   0.0        0.0        0.0        1.0        3.0        3          0          
      207        1.04556    3.966156   8.806772   0.0        -0.000574  5e-06      0.0        0.841447   -0.540339  0.0        0.0        0.0        1.0        3.0        2          0          
      208        0.90084    -23.306563 -14.628378 0.0        5.8e-05    -0.000466  0.0        0.654733   -0.75586   0.0        0.0        0.0        1.0        3.0        2          0          
      209        1.06829    -23.846844 -13.017035 0.0        -7.7e-05   -0.000496  0.0        0.936341   0.351092   0.0        0.0        0.0        1.0        3.0        2          0          
      210        1.08281    -18.301484 -8.150871  0.0        -0.001517  0.000853   0.0        -0.830421  -0.557137  0.0        0.0        0.0        1.0        3.0        2          0          
      211        1.02555    10.134239  9.780685   0.0        0.000132   -0.000846  0.0        0.860518   -0.50942   0.0        0.0        0.0        1.0        3.0        3          0          
      212        0.99709    -5.384077  13.049898  0.0        0.000931   0.001011   0.0        0.993939   0.109931   0.0        0.0        0.0        1.0        3.0        3          0          
      213        0.94146    -28.205343 -4.173732  0.0        -0.000106  2.7e-05    0.0        -0.475086  -0.879939  0.0        0.0        0.0        1.0        3.0        2          0          
      214        1.07045    -3.362872  23.004985  0.0        0.000813   -8.6e-05   0.0        0.248881   -0.968534  0.0        0.0        0.0        1.0        3.0        3          0          
      215        1.03385    -15.928355 -3.988296  0.0        -0.002638  0.001888   0.0        0.864908   0.50193    0.0        0.0        0.0        1.0        3.0        2          0          
      216        0.97862    12.950688  -27.003075 0.0        -0.000538  -0.000254  0.0        0.999931   0.011732   0.0        0.0        0.0        1.0        3.0        2          0          
      217        1.04644    7.79074    23.181887  0.0        0.001255   -0.000343  0.0        0.651494   -0.758654  0.0        0.0        0.0        1.0        3.0        2          0          
      218        0.99004    -4.382575  9.532129   0.0        -2e-05     0.000241   0.0        -0.325959  0.945384   0.0        0.0        0.0        1.0        3.0        2          0          
      219        1.09197    -26.679524 -3.291151  0.0        -0.000564  0.000646   0.0        0.489317   -0.872106  0.0        0.0        0.0        1.0        3.0        2          0          
      220        0.85037    -19.876762 10.058245  0.0        0.005121   0.000597   0.0        0.986082   -0.166261  0.0        0.0        0.0        1.0        3.0        2          0          
      221        1.03395    20.935808  10.264854  0.0        3.8e-05    0.000766   0.0        0.635083   -0.772444  0.0        0.0        0.0        1.0        3.0        2          0          
      222        0.87635    13.263072  -15.749328 0.0        -7.5e-05   0.000329   0.0        0.240812   -0.970572  0.0        0.0        0.0        1.0        3.0        2          0          
      223        0.98818    -16.947476 -15.975639 0.0        0.003909   0.000836   0.0        0.325593   0.94551    0.0        0.0        0.0        1.0        3.0        2          0          
      224        0.96552    -15.178503 -5.707521  0.0        -0.001623  0.001449   0.0        0.360832   -0.932631  0.0        0.0        0.0        1.0        3.0        2          0          
      225        0.85275    28.54377   -0.182272  0.0        -0.000105  0.000386   0.0        0.976145   0.217119   0.0        0.0        0.0        1.0        3.0        3          0          
      226        1.04809    -8.898951  -1.050098  0.0        0.000905   -0.000991  0.0        0.990515   0.137408   0.0        0.0        0.0        1.0        3.0        3          0          
      227        0.98548    19.264683  0.352071   0.0        0.00051    5.6e-05    0.0        0.269171   0.963092   0.0        0.0        0.0        1.0        3.0        3          0          
      228        0.91839    -5.855855  25.652301  0.0        -0.003686  0.000731   0.0        -0.850083  0.526649   0.0        0.0        0.0        1.0        3.0        3          0          
      229        1.101      0.833746   -28.360555 0.0        -0.00259   -0.000141  0.0        -0.868435  -0.495803  0.0        0.0        0.0        1.0        3.0        2          0          
      230        0.97045    5.701929   -9.517336  0.0        8.3e-05    0.000649   0.0        0.317844   -0.948143  0.0        0.0        0.0        1.0        3.0        3          0          
      231        0.86429    -20.474816 -19.8026   0.0        -0.000692  -0.000645  0.0        0.418878   -0.908042  0.0        0.0        0.0        1.0        3.0        2          0          
      232        1.1119     24.722498  -14.59607  0.0        -2.9e-05   0.000412   0.0        0.647643   -0.761944  0.0        0.0        0.0        1.0        3.0        2          0          
      233        1.09871    9.942279   -19.967607 0.0        0.000261   -0.000331  0.0        0.995084   -0.099038  0.0        0.0        0.0        1.0        3.0        3          0          
      234        1.05909    -22.447903 -11.709757 0.0        -0.000213  -0.000727  0.0        0.524582   0.85136    0.0        0.0        0.0        1.0        3.0        2          0          
      235        0.93323    -17.393474 -17.578801 0.0        0.00213    0.001512   0.0        -0.999002  -0.044664  0.0        0.0        0.0        1.0        3.0        2          0          
      236        1.06954    17.92528   -16.139951 0.0        0.000129   -0.000693  0.0        0.242196   0.970227   0.0        0.0        0.0        1.0        3.0        3          0          
      237        0.88641    9.38931    20.409892  0.0        0.000891   -0.000563  0.0        0.757903   0.652368   0.0        0.0        0.0        1.0        3.0        3          0          
      238        1.14747    4.744334   24.270606  0.0        0.001036   4.1e-05    0.0        -0.990181  0.139794   0.0        0.0        0.0        1.0        3.0        3          0          
      239        1.1403     3.340109   22.905285  0.0        0.001095   0.000246   0.0        -0.792788  0.609498   0.0        0.0        0.0        1.0        3.0        2          0          
      240        0.90721    -16.059138 -0.945174  0.0        0.001287   -0.001215  0.0        -0.694082  0.719896   0.0        0.0        0.0        1.0        3.0        3          0          
      241        1.10628    -14.261744 -0.985795  0.0        0.001358   0.000396   0.0        -0.999975  -0.007019  0.0        0.0        0.0        1.0        3.0        3          0          
      242        0.93996    3.086421   -20.171674 0.0        0.001049   -0.000622  0.0        -0.930419  -0.366497  0.0        0.0        0.0        1.0        3.0        2          0          
      243        1.09735    -6.405356  10.019397  0.0        0.001384   0.000609   0.0        -0.411598  -0.911366  0.0        0.0        0.0        1.0        3.0        2          0          
      244        1.14939    18.986845  22.436005  0.0        -0.000128  -2e-05     0.0        0.769361   -0.638815  0.0        0.0        0.0        1.0        3.0        3          0          
      245        1.14003    -2.012786  28.759894  0.0        -0.00029   -0.000227  0.0        -0.021016  0.999779   0.0        0.0        0.0        1.0        3.0        3          0          
      246        1.11761    -5.009386  22.259094  0.0        -0.000191  0.001534   0.0        -0.814434  0.580256   0.0        0.0        0.0        1.0        3.0        3          0          
      247        0.98725    -15.162335 -25.916862 0.0        0.000232   0.000327   0.0        0.774711   0.632315   0.0        0.0        0.0        1.0        3.0        2          0          
      248        1.08542    16.023581  19.464595  0.0        -3.6e-05   -0.000642  0.0        -0.979032  -0.203709  0.0        0.0        0.0        1.0        3.0        3          0          
      249        0.8609     -22.620343 -17.290759 0.0        -2e-06     -0.000367  0.0        0.428829   -0.903386  0.0        0.0        0.0        1.0        3.0        3          0          
      250        0.93186    23.928511  -1.279454  0.0        0.000357   0.000826   0.0        -0.951583  0.307393   0.0        0.0        0.0        1.0        3.0        3          0          
      251        1.13957    22.508262  -19.632566 0.0        -0.000396  0.00012    0.0        -0.899511  0.436898   0.0        0.0        0.0        1.0        3.0        3          0          
      252        1.11444    17.23617   -8.521855  0.0        0.000445   -5.8e-05   0.0        0.919705   0.39261    0.0        0.0        0.0        1.0        3.0        2          0          
      253        1.00896    -6.473288  21.153427  0.0        0.000187   0.000397   0.0        -0.785056  0.619425   0.0        0.0        0.0        1.0        3.0        2          0          
      254        0.97171    5.972351   -16.898244 0.0        0.000264   0.000955   0.0        -0.669613  -0.74271   0.0        0.0        0.0        1.0        3.0        2          0          
      255        1.0541     10.417892  -17.983738 0.0        -0.000225  0.000234   0.0        -0.660533  0.750797   0.0        0.0        0.0        1.0        3.0        2          0          
      256        1.1066     8.998715   -16.744656 0.0        -0.000133  0.000121   0.0        0.664723   0.74709    0.0        0.0        0.0        1.0        3.0        3          0          
      257        1.07508    9.83336    -5.379147  0.0        0.000119   0.000429   0.0        0.123784   -0.992309  0.0        0.0        0.0        1.0        3.0        2          0          
      258        1.07129    24.710957  13.829102  0.0        -0.000366  0.001567   0.0        0.8753     -0.48358   0.0        0.0        0.0        1.0        3.0        3          0          
      259        0.96492    16.415139  11.813805  0.0        -2.3e-05   -0.000227  0.0        -0.050596  -0.998719  0.0        0.0        0.0        1.0        3.0        2          0          
      260        1.02942    -11.251235 25.581542  0.0        -0.002657  -0.002562  0.0        0.127047   -0.991897  0.0        0.0        0.0        1.0        3.0        3          0          
      261        1.05259    5.836907   -11.38002  0.0        -9.7e-05   0.00082    0.0        0.137781   0.990463   0.0        0.0        0.0        1.0        3.0        2          0          
      262        1.03035    -18.292371 9.663724   0.0        0.002356   -0.003856  0.0        -0.96335   0.268249   0.0        0.0        0.0        1.0        3.0        3          0          
      263        1.13085    2.061611   9.280972   0.0        -0.00033   0.00024    0.0        -0.953289  0.302059   0.0        0.0        0.0        1.0        3.0        3          0          
      264        0.91409    -25.962573 12.292343  0.0        -0.000501  -0.000215  0.0        -0.993167  0.116699   0.0        0.0        0.0        1.0        3.0        3          0          
      265        0.87697    -18.02965  -6.571736  0.0        -0.001649  0.001011   0.0        0.986843   0.161681   0.0        0.0        0.0        1.0        3.0        3          0          
      266        1.05326    -4.115505  24.699307  0.0        -0.000611  -0.001218  0.0        0.824993   0.565143   0.0        0.0        0.0        1.0        3.0        3          0          
      267        1.13857    21.815095  -13.568015 0.0        -0.000349  -0.000299  0.0        0.121481   -0.992594  0.0        0.0        0.0        1.0        3.0        3          0          
      268        1.10564    -8.428878  -4.900459  0.0        0.001656   -0.001584  0.0        0.166132   0.986104   0.0        0.0        0.0        1.0        3.0        3          0          
      269        1.13912    5.794951   -13.327405 0.0        -5e-06     0.000846   0.0        -0.976853  0.21391    0.0        0.0        0.0        1.0        3.0        2          0          
      270        0.89293    9.863067   25.308325  0.0        0.000437   5.6e-05    0.0        -0.209873  -0.977729  0.0        0.0        0.0        1.0        3.0        3          0          
      271        0.88192    6.177303   -20.914251 0.0        0.000363   0.000117   0.0        -0.640874  0.767646   0.0        0.0        0.0        1.0        3.0        2          0          
      272        1.08967    -27.445735 -11.838083 0.0        -0.0       -0.000133  0.0        -0.899923  0.436049   0.0        0.0        0.0        1.0        3.0        2          0          
      273        1.02784    -2.123029  24.185816  0.0        0.000208   0.000225   0.0        0.204628   -0.97884   0.0        0.0        0.0        1.0        3.0        3          0          
      274        1.09281    0.842566   -14.129196 0.0        0.000339   0.000274   0.0        -0.483327  0.87544    0.0        0.0        0.0        1.0        3.0        3          0          
      275        1.1143     4.141685   -12.415546 0.0        -6.7e-05   0.000857   0.0        -0.875222  -0.483721  0.0        0.0        0.0        1.0        3.0        2          0          
      276        1.13859    22.159784  20.08986   0.0        -1.3e-05   0.000747   0.0        -0.629492  -0.777007  0.0        0.0        0.0        1.0        3.0        2          0          
      277        0.91278    8.087796   14.310691  0.0        -4.3e-05   -0.000868  0.0        0.958647   -0.284597  0.0        0.0        0.0        1.0        3.0        3          0          
      278        0.91786    -11.54286  -8.998575  0.0        0.002054   -0.000757  0.0        0.951898   -0.306416  0.0        0.0        0.0        1.0        3.0        2          0          
      279        1.07079    -8.26972   -28.722506 0.0        -0.001701  0.000653   0.0        0.427129   0.904191   0.0        0.0        0.0        1.0        3.0        2          0          
      280        1.07057    -8.13639   -19.660906 0.0        0.000914   0.002672   0.0        -0.681451  -0.731864  0.0        0.0        0.0        1.0        3.0        3          0          
      281        0.95113    2.527504   -4.672921  0.0        -0.001085  -0.000194  0.0        0.007094   -0.999975  0.0        0.0        0.0        1.0        3.0        3          0          
      282        0.93646    4.410437   -21.410769 0.0        0.000744   -3.5e-05   0.0        -0.921216  -0.389052  0.0        0.0        0.0        1.0        3.0        3          0          
      283        1.02652    -7.49758   -25.964473 0.0        -0.000801  0.002094   0.0        0.903526   0.428533   0.0        0.0        0.0        1.0        3.0        2          0          
      284        1.05315    7.892449   0.970958   0.0        0.000424   0.000173   0.0        0.313404   0.94962    0.0        0.0        0.0        1.0        3.0        3          0          
      285        1.14728    1.043616   -24.650108 0.0        0.000159   0.000839   0.0        0.986099   0.166159   0.0        0.0        0.0        1.0        3.0        3          0          
      286        0.91506    -8.822431  -26.96836  0.0        -0.000542  0.001348   0.0        -0.690648  0.723191   0.0        0.0        0.0        1.0        3.0        3          0          
      287        0.89       -5.129772  -27.932607 0.0        -0.001997  0.001261   0.0        -0.116577  -0.993182  0.0        0.0        0.0        1.0        3.0        3          0          
      288        1.1409     7.151284   2.848626   0.0        0.000105   6e-05      0.0        -0.912721  -0.408584  0.0        0.0        0.0        1.0        3.0        2          0          
      289        1.02159    2.575029   -11.450851 0.0        -0.00012   0.000798   0.0        -0.55752   -0.830164  0.0        0.0        0.0        1.0        3.0        3          0          
      290        0.98926    -6.160898  -8.057513  0.0        -0.004809  -0.008428  0.0        -0.999635  -0.027033  0.0        0.0        0.0        1.0        3.0        3          0          
      291        0.87358    -26.972248 13.471111  0.0        -0.0003    -4.1e-05   0.0        0.190357   0.981715   0.0        0.0        0.0        1.0        3.0        2          0          
      292        0.95821    17.600387  -24.563036 0.0        -0.000162  -8.1e-05   0.0        0.996166   -0.087481  0.0        0.0        0.0        1.0        3.0        2          0          
      293        0.94989    -6.478643  -4.975592  0.0        -0.001699  -0.002725  0.0        0.539053   -0.842272  0.0        0.0        0.0        1.0        3.0        2          0          
      294        0.97246    -10.879499 -7.461067  0.0        -0.002347  0.001487   0.0        -0.779586  -0.626296  0.0        0.0        0.0        1.0        3.0        3          0          
      295        1.14411    12.959951  -20.824206 0.0        -0.001176  0.000183   0.0        -0.785046  -0.619438  0.0        0.0        0.0        1.0        3.0        3          0          
      296        1.08301    -1.982569  14.284103  0.0        0.000781   0.000988   0.0        0.974296   -0.225271  0.0        0.0        0.0        1.0        3.0        2          0          
      297        0.93365    -17.235127 16.369118  0.0        0.014355   0.001961   0.0        -0.770594  -0.637327  0.0        0.0        0.0        1.0        3.0        2          0          
      298        1.04781    -21.433626 1.589254   0.0        0.000203   0.00034    0.0        -0.042686  0.999089   0.0        0.0        0.0        1.0        3.0        3          0          
      299        1.09278    -18.933745 13.330344  0.0        -0.001955  0.001906   0.0        -0.249252  -0.968439  0.0        0.0        0.0        1.0        3.0        2          0          
      300        1.01315    -16.681573 8.827154   0.0        0.002616   -0.001738  0.0        -0.129756  -0.991546  0.0        0.0        0.0        1.0        3.0        2          0          
      301        1.03758    -21.403026 -2.415819  0.0        -0.001745  0.000578   0.0        0.823558   -0.567232  0.0        0.0        0.0        1.0        3.0        3          0          
      302        1.14194    16.635135  -23.123545 0.0        -0.000574  -0.000279  0.0        -0.741904  -0.670506  0.0        0.0        0.0        1.0        3.0        2          0          
      303        1.06942    -6.385978  -18.599793 0.0        0.001256   0.004471   0.0        0.946258   -0.323412  0.0        0.0        0.0        1.0        3.0        3          0          
      304        1.10233    -17.804606 11.645262  0.0        -0.004224  -0.003173  0.0        0.861046   0.508527   0.0        0.0        0.0        1.0        3.0        3          0          
      305        1.06572    -13.718334 26.70358   0.0        0.000666   0.000715   0.0        4.5e-05    -1.0       0.0        0.0        0.0        1.0        3.0        2          0          
      306        1.09043    21.617612  -15.680159 0.0        4e-06      -0.000463  0.0        0.308171   0.951331   0.0        0.0        0.0        1.0        3.0        2          0          
      307        1.00452    -15.7242   -10.567131 0.0        -0.001788  0.002448   0.0        -0.540933  -0.841066  0.0        0.0        0.0        1.0        3.0        3          0          
      308        0.96337    0.979701   20.281335  0.0        0.001472   0.000935   0.0        -0.81437   -0.580346  0.0        0.0        0.0        1.0        3.0        2          0          
      309        0.98109    -11.32838  20.727817  0.0        -0.002613  -0.0082    0.0        0.889048   -0.457815  0.0        0.0        0.0        1.0        3.0        3          0          
      310        1.00192    -23.187812 19.190136  0.0        0.000661   -0.001624  0.0        0.838408   0.545043   0.0        0.0        0.0        1.0        3.0        2          0          
      311        0.93727    20.011015  -8.656412  0.0        3.5e-05    -0.000379  0.0        0.999324   -0.036775  0.0        0.0        0.0        1.0        3.0        3          0          
      312        1.10021    12.284719  -7.259413  0.0        0.000174   0.000287   0.0        0.945894   0.324477   0.0        0.0        0.0        1.0        3.0        3          0          
      313        0.88792    -11.444065 -13.87732  0.0        -0.008295  0.001336   0.0        -0.989112  0.147165   0.0        0.0        0.0        1.0        3.0        3          0          
      314        1.11897    20.341335  16.674872  0.0        0.000874   0.000891   0.0        -0.933317  -0.359054  0.0        0.0        0.0        1.0        3.0        3          0          
      315        1.00352    -16.918424 -9.227183  0.0        -0.001427  0.001424   0.0        -0.611806  -0.791008  0.0        0.0        0.0        1.0        3.0        2          0          
      316        1.11612    13.174583  -24.935302 0.0        -0.000743  -0.000295  0.0        0.931323   0.364195   0.0        0.0        0.0        1.0        3.0        3          0          
      317        1.09491    -14.882004 13.753874  0.0        -0.002131  -0.004107  0.0        -0.8273    -0.56176   0.0        0.0        0.0        1.0        3.0        3          0          
      318        1.13981    14.475645  6.992085   0.0        0.000545   -0.000437  0.0        0.11159    0.993754   0.0        0.0        0.0        1.0        3.0        2          0          
      319        0.85634    19.720718  -15.939755 0.0        0.000322   -0.001284  0.0        0.480369   0.877066   0.0        0.0        0.0        1.0        3.0        2          0          
      320        1.06537    0.706317   -15.979647 0.0        0.00158    0.000375   0.0        0.532463   -0.846453  0.0        0.0        0.0        1.0        3.0        3          0          
      321        1.08608    -21.285752 -0.372264  0.0        -0.000787  0.000372   0.0        -0.067444  0.997723   0.0        0.0        0.0        1.0        3.0        2          0          
      322        0.86428    -2.729557  -7.145689  0.0        -0.003075  -0.001277  0.0        -0.073544  -0.997292  0.0        0.0        0.0        1.0        3.0        2          0          
      323        0.91732    16.083615  -21.567011 0.0        -0.001418  -0.000507  0.0        -0.804262  -0.594274  0.0        0.0        0.0        1.0        3.0        2          0          
      324        0.85415    -26.394472 15.006913  0.0        2.4e-05    5.2e-05    0.0        0.969616   0.244631   0.0        0.0        0.0        1.0        3.0        3          0          
      325        1.1287     -20.840376 -10.31617  0.0        -0.000667  -0.000472  0.0        0.691408   -0.722464  0.0        0.0        0.0        1.0        3.0        2          0          
      326        0.93085    17.925848  -21.645962 0.0        -0.001183  -5.3e-05   0.0        -0.99449   -0.104829  0.0        0.0        0.0        1.0        3.0        3          0          
      327        1.08957    -13.322419 -23.605534 0.0        0.000489   0.001318   0.0        0.707053   0.70716    0.0        0.0        0.0        1.0        3.0        3          0          
      328        1.12326    5.780195   22.389885  0.0        0.001331   -3.6e-05   0.0        -0.916065  -0.40103   0.0        0.0        0.0        1.0        3.0        3          0          
      329        0.91867    -4.204252  -16.205327 0.0        0.005607   0.000776   0.0        -0.365273  0.9309     0.0        0.0        0.0        1.0        3.0        2          0          
      330        1.1186     -6.219045  -29.320666 0.0        -0.002228  0.001203   0.0        0.967521   -0.252789  0.0        0.0        0.0        1.0        3.0        2          0          
      331        0.9912     7.51528    -22.189975 0.0        -5e-05     -0.000406  0.0        0.808992   0.58782    0.0        0.0        0.0        1.0        3.0        2          0          
      332        0.90897    -0.221852  14.316582  0.0        0.000454   0.001718   0.0        -0.607655  0.794201   0.0        0.0        0.0        1.0        3.0        2          0          
      333        1.14436    7.281085   8.071068   0.0        -0.000398  -8.4e-05   0.0        -0.563777  -0.825927  0.0        0.0        0.0        1.0        3.0        3          0          
      334        0.97364    -4.317065  5.760512   0.0        0.002341   0.000329   0.0        -0.962429  -0.271532  0.0        0.0        0.0        1.0        3.0        3          0          
      335        0.86023    -4.50864   26.353216  0.0        -0.001482  -0.001399  0.0        0.626061   0.779774   0.0        0.0        0.0        1.0        3.0        3          0          
      336        0.91716    13.605289  -14.106793 0.0        4.4e-05    0.000193   0.0        -0.998395  -0.056638  0.0        0.0        0.0        1.0        3.0        3          0          
      337        1.00906    19.374754  7.074494   0.0        0.000532   0.000433   0.0        -0.685988  -0.727613  0.0        0.0        0.0        1.0        3.0        3          0          
      338        0.90915    2.719409   -21.81227  0.0        0.000793   -0.000656  0.0        -0.861201  0.508265   0.0        0.0        0.0        1.0        3.0        2          0          
      339        0.94813    -2.100197  -5.48193   0.0        -0.001131  -0.001727  0.0        0.762649   0.646813   0.0        0.0        0.0        1.0        3.0        3          0          
      340        0.99007    4.705163   29.62881   0.0        6.7e-05    -2.3e-05   0.0        -0.380076  -0.924955  0.0        0.0        0.0        1.0        3.0        3          0          
      341        0.97989    -29.203554 -6.907593  0.0        -0.000157  8e-06      0.0        0.559771   0.828647   0.0        0.0        0.0        1.0        3.0        3          0          
      342        0.86389    -11.160289 19.160096  0.0        0.00928    -0.008422  0.0        0.322803   0.946466   0.0        0.0        0.0        1.0        3.0        2          0          
      343        1.13047    -26.131908 4.542918   0.0        0.000139   0.000435   0.0        0.86551    0.500892   0.0        0.0        0.0        1.0        3.0        2          0          
      344        0.88844    -16.032695 -21.620355 0.0        0.000195   0.000604   0.0        0.533474   0.845816   0.0        0.0        0.0        1.0        3.0        3          0          
      345        1.14912    13.088459  23.414077  0.0        0.000575   -0.00014   0.0        0.883095   0.469194   0.0        0.0        0.0        1.0        3.0        2          0          
      346        0.92191    -4.089111  -14.542425 0.0        0.005955   -0.001821  0.0        -0.991917  -0.126888  0.0        0.0        0.0        1.0        3.0        3          0          
      347        1.02396    24.052112  0.545661   0.0        0.000207   0.000773   0.0        -0.441701  -0.897162  0.0        0.0        0.0        1.0        3.0        3          0          
      348        0.87605    10.83209   -3.840492  0.0        0.000211   0.000253   0.0        -0.519063  0.854736   0.0        0.0        0.0        1.0        3.0        2          0          
      349        1.0191     26.985615  -9.092828  0.0        9e-06      0.000352   0.0        -0.694394  -0.719595  0.0        0.0        0.0        1.0        3.0        3          0          
      350        1.06418    1.087097   13.014676  0.0        0.000531   0.0017     0.0        -0.578639  0.815584   0.0        0.0        0.0        1.0        3.0        3          0          
      351        0.94291    -10.929482 -17.535459 0.0        0.000754   0.004153   0.0        0.115922   0.993258   0.0        0.0        0.0        1.0        3.0        2          0          
      352        1.09285    17.239504  -12.744383 0.0        -0.000334  -0.000594  0.0        0.362375   -0.932032  0.0        0.0        0.0        1.0        3.0        3          0          
      353        0.91076    2.25699    -23.366821 0.0        0.001317   -0.000504  0.0        0.431904   0.901919   0.0        0.0        0.0        1.0        3.0        3          0          
      354        0.95644    -24.144491 4.386267   0.0        0.000212   0.000316   0.0        0.881944   0.471355   0.0        0.0        0.0        1.0        3.0        2          0          
      355        1.1459     19.32817   20.231039  0.0        -7.8e-05   5.9e-05    0.0        0.682643   -0.730752  0.0        0.0        0.0        1.0        3.0        2          0          
      356        0.91917    1.713021   11.062373  0.0        0.000223   7.2e-05    0.0        0.079513   0.996834   0.0        0.0        0.0        1.0        3.0        3          0          
      357        0.91902    27.453062  -6.959387  0.0        -0.000196  -0.000333  0.0        -0.555373  -0.831601  0.0        0.0        0.0        1.0        3.0        2          0          
      358        0.95222    -9.673331  -8.749265  0.0        -0.005813  -0.002293  0.0        -0.891195  0.45362    0.0        0.0        0.0        1.0        3.0        3          0          
      359        0.98489    -13.882799 -16.710885 0.0        0.003506   -0.002977  0.0        -0.96848   -0.249092  0.0        0.0        0.0        1.0        3.0        2          0          
      360        0.9906     -5.430461  -2.47866   0.0        0.000723   0.000495   0.0        -0.993265  0.115868   0.0        0.0        0.0        1.0        3.0        3          0          
      361        0.94538    -11.785246 11.393405  0.0        0.002694   -0.00152   0.0        0.511393   0.859347   0.0        0.0        0.0        1.0        3.0        2          0          
      362        0.88306    0.083143   2.448133   0.0        0.000324   -0.000463  0.0        -0.828657  -0.559756  0.0        0.0        0.0        1.0        3.0        2          0          
      363        1.07075    -0.471225  -11.310773 0.0        -0.000592  0.000216   0.0        -0.933151  -0.359485  0.0        0.0        0.0        1.0        3.0        2          0          
      364        0.94344    29.896865  -2.611293  0.0        -3.3e-05   3.2e-05    0.0        0.035653   -0.999364  0.0        0.0        0.0        1.0        3.0        2          0          
      365        0.91205    -2.340633  12.517837  0.0        0.000669   0.001122   0.0        -0.799864  -0.600181  0.0        0.0        0.0        1.0        3.0        2          0          
      366        0.95184    -26.11353  -10.51697  0.0        -0.000105  -0.000151  0.0        -0.599106  0.80067    0.0        0.0        0.0        1.0        3.0        2          0          
      367        0.95293    -14.707106 -22.485919 0.0        0.000515   0.000591   0.0        -0.098362  0.995151   0.0        0.0        0.0        1.0        3.0        2          0          
      368        1.12507    -8.244314  6.625803   0.0        -0.000181  -0.000257  0.0        -0.545287  0.838249   0.0        0.0        0.0        1.0        3.0        2          0          
      369        0.90181    -0.242858  -21.45161  0.0        0.000776   -0.000676  0.0        -0.966943  -0.254993  0.0        0.0        0.0        1.0        3.0        2          0          
      370        1.0524     12.744031  -22.833629 0.0        -0.001176  -0.000242  0.0        -0.421545  0.906808   0.0        0.0        0.0        1.0        3.0        2          0          
      371        0.87973    11.646299  -24.148193 0.0        -0.000785  -0.000703  0.0        0.230204   -0.973142  0.0        0.0        0.0        1.0        3.0        3          0          
      372        1.14051    6.192422   13.096845  0.0        6e-05      -0.00042   0.0        -0.98429   -0.176558  0.0        0.0        0.0        1.0        3.0        3          0          
      373        1.06371    1.767503   4.212675   0.0        0.000524   0.000772   0.0        0.2887     -0.95742   0.0        0.0        0.0        1.0        3.0        3          0          
      374        1.11622    -20.73876  -5.47584   0.0        -0.002224  -0.000546  0.0        -0.301497  -0.953467  0.0        0.0        0.0        1.0        3.0        2          0          
      375        0.94114    -13.395888 0.549755   0.0        0.000506   0.000131   0.0        -0.818536  -0.574455  0.0        0.0        0.0        1.0        3.0        3          0          
      376        0.90561    15.0045    22.888371  0.0        0.000251   -0.000361  0.0        -0.503781  0.863831   0.0        0.0        0.0        1.0        3.0        3          0          
      377        1.01438    22.914613  4.135175   0.0        0.000836   0.000829   0.0        0.64597    0.763363   0.0        0.0        0.0        1.0        3.0        2          0          
      378        0.96742    -1.919713  -10.147408 0.0        -0.000866  5.8e-05    0.0        -0.131932  0.991259   0.0        0.0        0.0        1.0        3.0        3          0          
      379        1.09883    26.567045  13.758174  0.0        -0.000375  0.002102   0.0        0.831665   0.555278   0.0        0.0        0.0        1.0        3.0        3          0          
      380        1.13027    -0.907668  -24.97593  0.0        -0.000371  0.000228   0.0        -0.194628  0.980877   0.0        0.0        0.0        1.0        3.0        3          0          
      381        1.13973    -10.283772 -28.055447 0.0        -0.000762  0.000882   0.0        -0.994154  -0.107969  0.0        0.0        0.0        1.0        3.0        3          0          
      382        0.92756    -11.693653 22.432476  0.0        -0.002161  -0.005843  0.0        -0.980527  -0.196386  0.0        0.0        0.0        1.0        3.0        2          0          
      383        1.0782     -6.072327  -13.168971 0.0        -0.00173   -0.000934  0.0        0.522108   0.852879   0.0        0.0        0.0        1.0        3.0        2          0          
      384        1.08632    -12.755942 -12.84394  0.0        -0.004067  0.002871   0.0        -0.658909  -0.752222  0.0        0.0        0.0        1.0        3.0        2          0          
      385        0.87607    25.583283  1.133584   0.0        6.8e-05    0.001007   0.0        -0.233511  0.972354   0.0        0.0        0.0        1.0        3.0        2          0          
      386        1.04542    19.944683  11.90135   0.0        -0.000218  0.000583   0.0        -0.968713  -0.248183  0.0        0.0        0.0        1.0        3.0        3          0          
      387        1.09839    9.080718   11.381328  0.0        3.9e-05    -0.000833  0.0        0.749118   -0.662437  0.0        0.0        0.0        1.0        3.0        2          0          
      388        1.07945    29.819477  2.547975   0.0        -1.1e-05   0.000381   0.0        0.080241   -0.996775  0.0        0.0        0.0        1.0        3.0        3          0          
      389        0.88414    12.67485   20.431564  0.0        8.2e-05    -0.000412  0.0        -0.710363  0.703836   0.0        0.0        0.0        1.0        3.0        2          0          
      390        1.07157    -25.101989 16.049823  0.0        -0.00111   0.001528   0.0        0.013739   -0.999906  0.0        0.0        0.0        1.0        3.0        3          0          
      391        1.02789    -27.669354 -5.808782  0.0        -0.000321  4.4e-05    0.0        -0.846507  -0.532378  0.0        0.0        0.0        1.0        3.0        3          0          
      392        1.02494    -24.727966 -9.361451  0.0        -0.000179  -1.4e-05   0.0        -0.506097  0.862477   0.0        0.0        0.0        1.0        3.0        3          0          
      393        0.95082    -27.632822 5.482029   0.0        0.000212   0.000472   0.0        0.972386   -0.233377  0.0        0.0        0.0        1.0        3.0        3          0          
      394        1.07788    8.821753   -23.465073 0.0        -0.00084   -0.000627  0.0        -0.973646  -0.228063  0.0        0.0        0.0        1.0        3.0        2          0          
      395        0.95129    -11.989728 -2.900404  0.0        0.000423   0.002015   0.0        0.280081   -0.959976  0.0        0.0        0.0        1.0        3.0        2          0          
      396        1.06785    3.526316   28.119473  0.0        0.000123   -7.4e-05   0.0        -0.253207  0.967412   0.0        0.0        0.0        1.0        3.0        3          0          
      397        0.88555    -10.224041 -24.143791 0.0        0.000167   0.00219    0.0        -0.902697  -0.430276  0.0        0.0        0.0        1.0        3.0        3          0          
      398        1.07304    -21.019216 5.367384   0.0        -0.000208  0.000995   0.0        0.94128    0.337626   0.0        0.0        0.0        1.0        3.0        2          0          
      399        0.9117     21.081424  7.141798   0.0        0.000484   0.000735   0.0        -0.000217  -1.0       0.0        0.0        0.0        1.0        3.0        2          0          
      400        0.97454    -16.934554 -5.480036  0.0        -0.00133   0.000904   0.0        0.350808   0.936447   0.0        0.0        0.0        1.0        3.0        3          0          
      401        0.8909     27.058672  8.591541   0.0        6.1e-05    0.001495   0.0        0.113338   0.993556   0.0        0.0        0.0        1.0        3.0        2          0          
      402        1.0805     20.105259  -14.287821 0.0        -0.000326  -0.000911  0.0        0.112668   0.993633   0.0        0.0        0.0        1.0        3.0        3          0          
      403        1.07941    -22.940155 8.164042   0.0        0.001704   0.001985   0.0        0.898484   0.439006   0.0        0.0        0.0        1.0        3.0        2          0          
      404        1.05059    2.668494   -28.046795 0.0        -0.002846  -0.00018   0.0        0.292318   0.956321   0.0        0.0        0.0        1.0        3.0        3          0          
      405        1.10308    -3.129145  4.392666   0.0        0.00128    0.000156   0.0        0.289725   0.95711    0.0        0.0        0.0        1.0        3.0        2          0          
      406        1.11272    11.272712  8.353254   0.0        0.000216   -0.00059   0.0        0.212114   -0.977245  0.0        0.0        0.0        1.0        3.0        2          0          
      407        0.87512    -6.861222  -27.611754 0.0        -0.001959  0.001559   0.0        -0.827978  -0.56076   0.0        0.0        0.0        1.0        3.0        2          0          
      408        1.0064     10.702172  -12.166261 0.0        7e-05      0.000401   0.0        0.664459   -0.747325  0.0        0.0        0.0        1.0        3.0        2          0          
      409        1.0023     -29.584359 -5.228497  0.0        -0.000127  6.7e-05    0.0        -0.732209  0.68108    0.0        0.0        0.0        1.0        3.0        3          0          
      410        0.866      -13.472037 -2.450422  0.0        -0.000456  0.00019    0.0        -0.558138  0.829748   0.0        0.0        0.0        1.0        3.0        2          0          
      411        0.98241    21.894084  8.660744   0.0        0.000253   0.000941   0.0        -0.998313  0.058055   0.0        0.0        0.0        1.0        3.0        3          0          
      412        1.06765    -7.240396  28.918082  0.0        -0.000677  -0.000782  0.0        -0.533199  0.84599    0.0        0.0        0.0        1.0        3.0        3          0          
      413        1.10449    17.229085  10.21121   0.0        0.000225   6.8e-05    0.0        0.353259   0.935525   0.0        0.0        0.0        1.0        3.0        3          0          
      414        0.92149    -0.127744  19.128079  0.0        0.001128   0.001406   0.0        -0.910929  -0.412564  0.0        0.0        0.0        1.0        3.0        2          0          
      415        0.87803    18.132684  11.912253  0.0        -0.000205  0.00037    0.0        0.923393   -0.383857  0.0        0.0        0.0        1.0        3.0        3          0          
      416        0.89582    16.55186   17.792691  0.0        0.000393   -0.000811  0.0        -0.050974  0.9987     0.0        0.0        0.0        1.0        3.0        2          0          
      417        0.93841    -1.642957  22.332218  0.0        0.000822   0.000574   0.0        0.448453   -0.893806  0.0        0.0        0.0        1.0        3.0        3          0          
      418        0.9548     -18.91338  -5.263049  0.0        -0.002539  0.0002     0.0        -0.71801   0.696033   0.0        0.0        0.0        1.0        3.0        2          0          
      419        1.12377    12.465764  3.302458   0.0        0.00041    -0.000107  0.0        0.706662   -0.707551  0.0        0.0        0.0        1.0        3.0        2          0          
      420        0.86486    0.239485   11.563789  0.0        0.000867   0.001384   0.0        -0.887212  -0.461362  0.0        0.0        0.0        1.0        3.0        2          0          
      421        1.02654    14.400036  3.521983   0.0        0.000436   -0.000275  0.0        -0.887176  -0.461431  0.0        0.0        0.0        1.0        3.0        2          0          
      422        0.89593    -27.688389 -7.698794  0.0        -0.000386  -0.000114  0.0        0.529704   -0.848182  0.0        0.0        0.0        1.0        3.0        3          0          
      423        1.08448    -19.707334 -18.313296 0.0        -0.000491  -0.001384  0.0        -0.941998  -0.335618  0.0        0.0        0.0        1.0        3.0        2          0          
      424        0.94549    -23.231347 16.177435  0.0        -0.002093  0.000409   0.0        -0.895451  -0.44516   0.0        0.0        0.0        1.0        3.0        2          0          
      425        1.09636    -3.749641  -26.754996 0.0        -0.001162  0.000725   0.0        0.567766   -0.82319   0.0        0.0        0.0        1.0        3.0        3          0          
      426        0.95567    14.226188  -17.008382 0.0        -0.000263  0.000142   0.0        0.261434   0.965221   0.0        0.0        0.0        1.0        3.0        2          0          
      427        1.06239    -24.855253 5.980424   0.0        0.000203   0.000172   0.0        0.898489   -0.438997  0.0        0.0        0.0        1.0        3.0        2          0          
      428        0.93724    27.75988   4.860254   0.0        0.00012    0.000931   0.0        -0.738396  0.674367   0.0        0.0        0.0        1.0        3.0        3          0          
      429        1.00656    -0.040014  4.207569   0.0        0.000929   -0.001043  0.0        -0.365916  0.930648   0.0        0.0        0.0        1.0        3.0        3          0          
      430        0.94513    -9.959237  26.899974  0.0        -0.00235   -0.00116   0.0        -0.996604  -0.082339  0.0        0.0        0.0        1.0        3.0        3          0          
      431        0.90325    26.484388  3.780088   0.0        8e-06      0.001073   0.0        -0.220737  0.975333   0.0        0.0        0.0        1.0        3.0        3          0          
      432        1.03745    17.467835  20.863227  0.0        -4.4e-05   -0.000263  0.0        -0.743848  0.668348   0.0        0.0        0.0        1.0        3.0        3          0          
      433        0.87467    -29.001853 -8.597013  0.0        -0.000119  -8.2e-05   0.0        -0.785056  -0.619425  0.0        0.0        0.0        1.0        3.0        2          0          
      434        0.88949    -22.67278  -1.343008  0.0        -0.001428  0.000845   0.0        0.456096   -0.889931  0.0        0.0        0.0        1.0        3.0        2          0          
      435        0.90279    11.599993  -5.421096  0.0        0.000165   0.000197   0.0        0.405531   0.914081   0.0        0.0        0.0        1.0        3.0        3          0          
      436        1.07047    -21.982204 -4.198404  0.0        -0.001355  0.000146   0.0        0.596923   0.802298   0.0        0.0        0.0        1.0        3.0        3          0          
      437        0.94244    -25.470256 -16.352108 0.0        4.8e-05    -0.000196  0.0        -0.817118  -0.57647   0.0        0.0        0.0        1.0        3.0        3          0          
      438        1.09967    -19.799135 -13.402776 0.0        0.000131   -0.001056  0.0        -0.913639  0.406526   0.0        0.0        0.0        1.0        3.0        3          0          
      439        0.94081    -5.504415  2.280194   0.0        0.000578   0.000415   0.0        -0.801959  -0.59738   0.0        0.0        0.0        1.0        3.0        2          0          
      440        1.11284    -19.218208 16.525443  0.0        0.010437   0.001616   0.0        -0.710462  0.703736   0.0        0.0        0.0        1.0        3.0        3          0          
      441        0.98062    2.46592    -15.261404 0.0        0.000712   0.000335   0.0        0.969529   -0.244977  0.0        0.0        0.0        1.0        3.0        3          0          
      442        1.13129    4.221619   26.185745  0.0        0.000584   -0.000107  0.0        0.982433   0.186615   0.0        0.0        0.0        1.0        3.0        2          0          
      443        0.91064    20.157361  8.672853   0.0        0.000301   0.000609   0.0        0.792448   0.60994    0.0        0.0        0.0        1.0        3.0        2          0          
      444        0.86475    18.60296   -23.259175 0.0        -0.000491  0.000152   0.0        0.960451   0.278448   0.0        0.0        0.0        1.0        3.0        3          0          
      445        0.91215    -27.286146 -1.557635  0.0        -0.000693  0.000695   0.0        0.831738   -0.555168  0.0        0.0        0.0        1.0        3.0        3          0          
      446        0.85032    -2.786362  -4.044662  0.0        -0.002616  -0.003802  0.0        -0.997863  0.065345   0.0        0.0        0.0        1.0        3.0        3          0          
      447        1.09002    -7.379236  24.822744  0.0        -0.002811  -0.001809  0.0        -0.449827  -0.893116  0.0        0.0        0.0        1.0        3.0        2          0          
      448        0.88485    -21.629349 -8.645566  0.0        -0.001181  -0.000451  0.0        -0.899116  0.437711   0.0        0.0        0.0        1.0        3.0        3          0          
      449        0.87475    -14.951599 -24.279533 0.0        0.000556   0.000402   0.0        -0.975953  0.21798    0.0        0.0        0.0        1.0        3.0        2          0          
      450        1.05446    -16.481537 4.153203   0.0        -0.000117  -0.000843  0.0        -0.656331  0.754473   0.0        0.0        0.0        1.0        3.0        2          0          
      451        0.89687    -2.653899  -15.618111 0.0        0.006734   1.3e-05    0.0        0.047038   0.998893   0.0        0.0        0.0        1.0        3.0        2          0          
      452        1.05739    7.972983   -20.447651 0.0        0.000266   -0.000191  0.0        0.346223   -0.938152  0.0        0.0        0.0        1.0        3.0        2          0          
      453        0.96579    -23.248851 11.549361  0.0        -0.001311  0.0013     0.0        0.950526   -0.310645  0.0        0.0        0.0        1.0        3.0        2          0          
      454        0.91923    -16.766585 -2.373782  0.0        -0.003413  0.001293   0.0        0.011822   0.99993    0.0        0.0        0.0        1.0        3.0        3          0          
      455        0.97045    -14.349104 -7.320321  0.0        -0.001006  0.001944   0.0        -0.820824  -0.571182  0.0        0.0        0.0        1.0        3.0        3          0          
      456        1.14175    19.56174   2.256462   0.0        0.000411   6.4e-05    0.0        0.376642   0.926359   0.0        0.0        0.0        1.0        3.0        2          0          
      457        0.94717    -11.101394 7.818097   0.0        0.000643   -0.001534  0.0        -0.830042  -0.557701  0.0        0.0        0.0        1.0        3.0        3          0          
      458        1.11613    5.753755   -22.705807 0.0        0.000441   0.00036    0.0        0.999879   -0.015536  0.0        0.0        0.0        1.0        3.0        2          0          
      459        0.95486    15.189635  5.058895   0.0        0.000728   -0.000386  0.0        -0.956439  -0.291933  0.0        0.0        0.0        1.0        3.0        2          0          
      460        1.04212    20.799698  -17.348444 0.0        0.000455   -0.001399  0.0        -0.729047  0.684464   0.0        0.0        0.0        1.0        3.0        2          0          
      461        1.08454    -3.153403  -8.913818  0.0        -0.002655  -0.000689  0.0        -0.990035  0.14082    0.0        0.0        0.0        1.0        3.0        2          0          
      462        1.09846    -6.442047  5.450832   0.0        -0.000341  -0.000803  0.0        0.070135   0.997538   0.0        0.0        0.0        1.0        3.0        2          0          
      463        1.06068    -6.537024  -24.394093 0.0        -0.000394  0.001997   0.0        0.768644   -0.639677  0.0        0.0        0.0        1.0        3.0        3          0          
      464        1.13479    21.587018  2.664044   0.0        0.000207   0.000891   0.0        0.951214   -0.308533  0.0        0.0        0.0        1.0        3.0        3          0          
      465        1.08584    0.034266   -19.623411 0.0        0.001741   -0.000862  0.0        -0.999189  -0.040265  0.0        0.0        0.0        1.0        3.0        2          0          
      466        0.96541    9.365311   -21.722118 0.0        -0.000294  -0.000489  0.0        0.905076   -0.42525   0.0        0.0        0.0        1.0        3.0        3          0          
      467        1.09032    -6.579867  -20.60786  0.0        0.000612   0.003306   0.0        0.938471   -0.345358  0.0        0.0        0.0        1.0        3.0        2          0          
      468        0.99913    18.666531  -9.596792  0.0        0.000243   -0.000586  0.0        -0.260387  0.965504   0.0        0.0        0.0        1.0        3.0        2          0          
      469        0.89833    -12.644722 1.971104   0.0        -0.000807  -0.000159  0.0        -0.464988  0.885317   0.0        0.0        0.0        1.0        3.0        3          0          
      470        1.08049    21.400856  18.331913  0.0        -0.000397  0.001436   0.0        0.562674   -0.826679  0.0        0.0        0.0        1.0        3.0        2          0          
      471        0.85631    25.88701   -15.847188 0.0        -0.000194  3.3e-05    0.0        -0.81148   -0.58438   0.0        0.0        0.0        1.0        3.0        3          0          
      472        0.91027    -27.669957 11.906876  0.0        -0.000143  -0.000129  0.0        0.904997   -0.425417  0.0        0.0        0.0        1.0        3.0        2          0          
      473        1.07386    14.96315   14.900237  0.0        0.000596   -0.000632  0.0        0.98738    0.158367   0.0        0.0        0.0        1.0        3.0        2          0          
      474        0.98682    -11.877166 -24.869812 0.0        0.000524   0.00241    0.0        0.995443   0.095358   0.0        0.0        0.0        1.0        3.0        2          0          
      475        1.14464    7.929386   17.767891  0.0        0.000538   -0.000674  0.0        0.015092   -0.999886  0.0        0.0        0.0        1.0        3.0        2          0          
      476        1.1383     20.97266   13.593331  0.0        -0.000598  0.000783   0.0        -0.080577  0.996748   0.0        0.0        0.0        1.0        3.0        3          0          
      477        0.94194    7.4002     -15.864704 0.0        0.000295   0.000663   0.0        -0.998025  -0.06282   0.0        0.0        0.0        1.0        3.0        3          0          
      478        0.94251    -19.318026 -11.563351 0.0        -0.000682  -0.000393  0.0        0.373      -0.927831  0.0        0.0        0.0        1.0        3.0        2          0          
      479        0.96927    -11.413282 -20.974715 0.0        0.000675   0.003038   0.0        0.956075   0.293121   0.0        0.0        0.0        1.0        3.0        2          0          
      480        1.04417    11.230428  16.10864   0.0        0.0001     -0.000937  0.0        -0.003087  -0.999995  0.0        0.0        0.0        1.0        3.0        3          0          
      481        1.04657    -20.367374 -15.204426 0.0        0.000495   -0.000938  0.0        0.82262    -0.568592  0.0        0.0        0.0        1.0        3.0        2          0          
      482        0.90232    20.413885  -2.462568  0.0        0.00068    -2.2e-05   0.0        -0.959576  0.281451   0.0        0.0        0.0        1.0        3.0        2          0          
      483        0.92056    28.384003  1.488629   0.0        3.5e-05    0.000612   0.0        0.867204   0.497953   0.0        0.0        0.0        1.0        3.0        3          0          
      484        0.89985    11.079601  14.480926  0.0        -1.5e-05   -0.000945  0.0        0.221164   0.975237   0.0        0.0        0.0        1.0        3.0        3          0          
      485        0.9798     -11.277778 9.614814   0.0        0.002361   -0.00132   0.0        -0.312144  -0.950035  0.0        0.0        0.0        1.0        3.0        2          0          
      486        0.94475    -5.061017  16.600827  0.0        0.002286   0.000953   0.0        0.093464   -0.995623  0.0        0.0        0.0        1.0        3.0        3          0          
      487        1.01628    -17.07965  -20.415729 0.0        -0.000181  0.000573   0.0        0.990313   -0.138853  0.0        0.0        0.0        1.0        3.0        3          0          
      488        1.07711    -21.354006 18.692107  0.0        0.001421   -0.001068  0.0        -0.17101   0.985269   0.0        0.0        0.0        1.0        3.0        2          0          
      489        1.04377    5.831179   1.547054   0.0        -0.000152  0.000408   0.0        -0.995278  -0.097069  0.0        0.0        0.0        1.0        3.0        3          0          
      490        1.14924    15.971109  -25.1828   0.0        -0.000322  -0.000105  0.0        0.835305   -0.549787  0.0        0.0        0.0        1.0        3.0        2          0          
      491        0.96171    -15.605734 -17.174473 0.0        0.002549   0.000463   0.0        -0.428905  -0.90335   0.0        0.0        0.0        1.0        3.0        2          0          
      492        1.02737    23.84825   5.672318   0.0        0.000582   0.001148   0.0        -0.999673  0.025552   0.0        0.0        0.0        1.0        3.0        3          0          
      493        1.08289    -8.516188  16.559666  0.0        0.003835   -0.002589  0.0        -0.901472  0.432838   0.0        0.0        0.0        1.0        3.0        3          0          
      494        0.89253    -12.513639 -18.16995  0.0        -0.000292  0.004711   0.0        -0.760572  -0.649253  0.0        0.0        0.0        1.0        3.0        3          0          
      495        0.88607    2.174988   -7.719711  0.0        -0.001341  0.000535   0.0        0.424104   -0.905614  0.0        0.0        0.0        1.0        3.0        2          0          
      496        1.07962    -12.414121 -10.743373 0.0        -0.00145   0.001256   0.0        -0.572638  -0.819808  0.0        0.0        0.0        1.0        3.0        3          0          
      497        1.00698    4.598056   -27.957453 0.0        -0.002531  -0.000497  0.0        -0.995673  -0.092924  0.0        0.0        0.0        1.0        3.0        3          0          
      498        0.96594    -21.137701 16.698478  0.0        0.008366   0.000309   0.0        0.995765   0.09194    0.0        0.0        0.0        1.0        3.0        2          0          
      499        1.13037    24.024087  -3.17137   0.0        0.000568   0.00078    0.0        -0.401044  -0.916059  0.0        0.0        0.0        1.0        3.0        2          0          
      500        0.94817    9.275912   8.022757   0.0        -4.6e-05   -0.000893  0.0        -0.56042   -0.828209  0.0        0.0        0.0        1.0        3.0        3          0          
      501        1.12206    24.604906  16.99424   0.0        -0.000666  0.000778   0.0        0.742278   0.670092   0.0        0.0        0.0        1.0        3.0        2          0          
      502        1.07083    -3.727182  2.619718   0.0        0.000284   8e-05      0.0        0.951688   0.307068   0.0        0.0        0.0        1.0        3.0        2          0          
      503        0.87864    23.903553  -18.348446 0.0        7.9e-05    -0.000366  0.0        -0.939737  -0.341899  0.0        0.0        0.0        1.0        3.0        2          0          
      504        1.04316    -21.865971 14.93484   0.0        -0.000845  0.003342   0.0        0.905348   0.424671   0.0        0.0        0.0        1.0        3.0        2          0          
      505        0.92163    -2.692511  9.152469   0.0        -0.000643  0.000865   0.0        0.956376   -0.29214   0.0        0.0        0.0        1.0        3.0        2          0          
      506        1.12155    15.43853   -18.400066 0.0        -0.000578  -0.000127  0.0        -0.997077  -0.076404  0.0        0.0        0.0        1.0        3.0        3          0          
      507        1.01707    -1.790274  -2.271766  0.0        -0.000188  0.000914   0.0        -0.15161   0.98844    0.0        0.0        0.0        1.0        3.0        3          0          
      508        0.91282    -16.22035  15.110222  0.0        -0.001387  -0.008523  0.0        -0.914894  -0.403694  0.0        0.0        0.0        1.0        3.0        3          0          
      509        1.04973    -12.370612 13.045019  0.0        0.001262   -0.00218   0.0        0.868739   -0.49527   0.0        0.0        0.0        1.0        3.0        3          0          
      510        1.09175    -10.478024 12.913273  0.0        0.000619   0.000282   0.0        0.984532   0.175206   0.0        0.0        0.0        1.0        3.0        3          0          
      511        1.12065    -2.403033  -13.845705 0.0        0.002171   0.001119   0.0        0.34349    0.939156   0.0        0.0        0.0        1.0        3.0        2          0          
      512        0.91534    -2.70589   -25.198829 0.0        -0.000551  0.000165   0.0        -0.996953  -0.078003  0.0        0.0        0.0        1.0        3.0        3          0          
      513        0.97407    -20.910615 -16.935833 0.0        5.5e-05    -0.000761  0.0        -0.106087  0.994357   0.0        0.0        0.0        1.0        3.0        2          0          
      514        0.87548    -22.604978 17.568509  0.0        0.003517   -0.002775  0.0        -0.999006  0.044579   0.0        0.0        0.0        1.0        3.0        2          0          
      515        1.09913    5.100326   -24.612541 0.0        0.001536   0.000269   0.0        -0.74697   -0.664857  0.0        0.0        0.0        1.0        3.0        3          0          
      516        1.12332    8.027612   25.106241  0.0        0.00087    -0.000458  0.0        0.984312   -0.176438  0.0        0.0        0.0        1.0        3.0        3          0          
      517        1.12641    14.830312  -20.241329 0.0        -0.001135  -0.000145  0.0        -0.718111  -0.695929  0.0        0.0        0.0        1.0        3.0        2          0          
      518        0.98781    2.720389   19.681477  0.0        0.001358   0.00045    0.0        0.360765   0.932657   0.0        0.0        0.0        1.0        3.0        2          0          
      519        1.02844    -8.635087  12.521408  0.0        0.001348   -0.000354  0.0        0.907412   0.420242   0.0        0.0        0.0        1.0        3.0        2          0          
      520        0.93386    12.187681  -13.082478 0.0        -2e-06     0.00023    0.0        0.70833    0.705882   0.0        0.0        0.0        1.0        3.0        2          0          
      521        1.1187     -8.387798  -23.515986 0.0        -5.3e-05   0.00233    0.0        -0.773492  0.633806   0.0        0.0        0.0        1.0        3.0        2          0          
      522        1.13142    16.554718  -14.662747 0.0        -5.6e-05   -0.000618  0.0        0.99331    0.11548    0.0        0.0        0.0        1.0        3.0        2          0          
      523        0.87537    1.9476     -26.348854 0.0        -0.000687  0.000884   0.0        -0.860006  0.510284   0.0        0.0        0.0        1.0        3.0        3          0          
      524        1.08334    -16.165981 2.268838   0.0        -0.00039   -0.000951  0.0        -0.99604   0.088909   0.0        0.0        0.0        1.0        3.0        2          0          
      525        1.0686     4.101675   -8.274097  0.0        -0.000104  0.000296   0.0        -0.329218  0.944254   0.0        0.0        0.0        1.0        3.0        2          0          
      526        0.87753    1.072623   -22.415517 0.0        0.000536   -0.001408  0.0        0.130734   0.991417   0.0        0.0        0.0        1.0        3.0        2          0          
      527        0.91774    5.289898   11.298777  0.0        -7.5e-05   -2.6e-05   0.0        -0.944305  -0.329071  0.0        0.0        0.0        1.0        3.0        3          0          
      528        1.06614    -18.931035 -16.589866 0.0        3.3e-05    -0.00164   0.0        -0.999946  -0.010344  0.0        0.0        0.0        1.0        3.0        3          0          
      529        0.95305    22.825891  7.188548   0.0        0.000462   0.00113    0.0        0.400579   -0.916262  0.0        0.0        0.0        1.0        3.0        2          0          
      530        0.87442    25.46791   -0.476791  0.0        0.000299   0.000964   0.0        -0.741765  -0.670659  0.0        0.0        0.0        1.0        3.0        2          0          
      531        1.03119    -28.087018 3.638277   0.0        0.000105   0.000562   0.0        -0.999987  0.00516    0.0        0.0        0.0        1.0        3.0        3          0          
      532        0.92377    -5.788604  0.724051   0.0        0.000527   0.000415   0.0        0.509832   0.860274   0.0        0.0        0.0        1.0        3.0        3          0          
      533        1.06156    -6.864398  3.486784   0.0        0.000663   -0.000295  0.0        0.000636   1.0        0.0        0.0        0.0        1.0        3.0        2          0          
      534        0.94988    0.070722   21.767239  0.0        0.000745   0.000471   0.0        -0.578001  -0.816036  0.0        0.0        0.0        1.0        3.0        3          0          
      535        0.91679    -16.573651 10.392482  0.0        -0.00025   -0.001362  0.0        0.838222   0.54533    0.0        0.0        0.0        1.0        3.0        3          0          
      536        1.02031    -15.75746  17.295123  0.0        0.012527   0.013315   0.0        -0.761662  -0.647974  0.0        0.0        0.0        1.0        3.0        3          0          
      537        1.03681    0.639286   0.7705     0.0        0.000497   -5.4e-05   0.0        0.553836   -0.832626  0.0        0.0        0.0        1.0        3.0        2          0          
      538        1.0746     9.411624   22.182492  0.0        0.001191   -0.000497  0.0        0.135361   0.990796   0.0        0.0        0.0        1.0        3.0        3          0          
      539        0.98014    11.042503  23.095851  0.0        0.000893   -0.00045   0.0        -0.78781   0.615919   0.0        0.0        0.0        1.0        3.0        2          0          
      540        0.90787    -13.196861 14.444416  0.0        -0.003396  -0.004214  0.0        -0.640796  -0.767711  0.0        0.0        0.0        1.0        3.0        2          0          
      541        0.9308     7.125401   27.428885  0.0        4.3e-05    0.000652   0.0        0.970352   0.241695   0.0        0.0        0.0        1.0        3.0        2          0          
      542        1.05718    -6.918473  22.952606  0.0        -0.001781  -0.001117  0.0        -0.758035  0.652214   0.0        0.0        0.0        1.0        3.0        3          0          
      543        1.14039    9.544746   -28.361789 0.0        -0.001563  -0.00055   0.0        -0.526784  0.849999   0.0        0.0        0.0        1.0        3.0        3          0          
      544        0.96886    10.136075  -24.748239 0.0        -0.000805  -0.00081   0.0        -0.983718  0.17972    0.0        0.0        0.0        1.0        3.0        2          0          
      545        0.95535    -24.829599 -0.048502  0.0        -7.4e-05   0.000469   0.0        -0.174322  -0.984689  0.0        0.0        0.0        1.0        3.0        3          0          
      546        1.12122    -13.57697  22.94143   0.0        -0.001349  -0.001915  0.0        0.956344   0.292244   0.0        0.0        0.0        1.0        3.0        2          0          
      547        1.11317    12.740267  1.227022   0.0        0.000609   -2.8e-05   0.0        -0.468826  -0.883291  0.0        0.0        0.0        1.0        3.0        3          0          
      548        1.12188    -22.884876 -9.794649  0.0        -0.000474  -0.000706  0.0        -0.756302  0.654222   0.0        0.0        0.0        1.0        3.0        2          0          
      549        0.88183    -24.930536 -7.822086  0.0        -0.001155  -8.2e-05   0.0        -0.816115  0.57789    0.0        0.0        0.0        1.0        3.0        2          0          
      550        0.92568    23.078204  -14.638136 0.0        -0.00018   0.000109   0.0        0.340767   -0.940148  0.0        0.0        0.0        1.0        3.0        2          0          
      551        1.05573    -1.167078  -16.608647 0.0        0.00394    -0.001944  0.0        -0.228211  -0.973612  0.0        0.0        0.0        1.0        3.0        2          0          
      552        0.89706    15.770138  -0.973834  0.0        0.000615   3.1e-05    0.0        0.752923   -0.658109  0.0        0.0        0.0        1.0        3.0        2          0          
      553        1.1016     -9.591576  19.960768  0.0        0.002598   -0.001232  0.0        -0.971758  0.235979   0.0        0.0        0.0        1.0        3.0        2          0          
      554        0.93899    8.006736   12.771854  0.0        -3e-05     -0.0009    0.0        0.732461   0.680809   0.0        0.0        0.0        1.0        3.0        2          0          
      555        1.08401    -20.010704 20.259971  0.0        -0.000862  -0.00136   0.0        -0.847411  -0.530937  0.0        0.0        0.0        1.0        3.0        3          0          
      556        1.13715    16.857292  -19.976797 0.0        -0.001253  -0.000387  0.0        0.541714   0.840563   0.0        0.0        0.0        1.0        3.0        2          0          
      557        1.05138    -9.260173  25.272253  0.0        -0.002347  -0.001557  0.0        -0.771166  -0.636634  0.0        0.0        0.0        1.0        3.0        3          0          
      558        1.08625    -9.051229  -7.021555  0.0        -0.00019   -0.005083  0.0        -0.821246  -0.570575  0.0        0.0        0.0        1.0        3.0        2          0          
      559        0.98273    -10.131303 4.008695   0.0        0.000116   -0.001378  0.0        0.986175   -0.165708  0.0        0.0        0.0        1.0        3.0        2          0          
      560        1.05769    -27.860246 1.657454   0.0        -0.000108  0.000651   0.0        0.941471   -0.337095  0.0        0.0        0.0        1.0        3.0        2          0          
      561        0.95369    15.545671  -2.612903  0.0        0.000444   4.4e-05    0.0        -0.850588  -0.525833  0.0        0.0        0.0        1.0        3.0        2          0          
      562        0.90066    17.831791  19.00013   0.0        -9.3e-05   -0.000213  0.0        0.315592   -0.948895  0.0        0.0        0.0        1.0        3.0        3          0          
      563        0.87039    -26.614643 2.883113   0.0        7.9e-05    0.000516   0.0        -0.998724  -0.050505  0.0        0.0        0.0        1.0        3.0        3          0          
      564        1.11587    1.542228   14.888994  0.0        0.00055    0.001329   0.0        -0.963591  0.267381   0.0        0.0        0.0        1.0        3.0        3          0          
      565        1.05489    -16.933027 13.484096  0.0        -0.003397  -0.005034  0.0        0.731968   0.681339   0.0        0.0        0.0        1.0        3.0        3          0          
      566        1.02034    25.111394  -9.259638  0.0        8.8e-05    -0.000297  0.0        -0.221663  0.975123   0.0        0.0        0.0        1.0        3.0        3          0          
      567        1.08205    25.628764  12.01286   0.0        -0.000258  0.001758   0.0        0.631867   0.775077   0.0        0.0        0.0        1.0        3.0        2          0          
      568        0.88891    2.882369   24.704953  0.0        0.000627   -8e-06     0.0        0.920688   -0.390299  0.0        0.0        0.0        1.0        3.0        3          0          
      569        0.99862    3.448363   -18.317234 0.0        0.00098    4e-05      0.0        -0.966645  0.25612    0.0        0.0        0.0        1.0        3.0        2          0          
      570        0.91914    14.80298   -15.24893  0.0        -4.7e-05   -1.1e-05   0.0        0.106684   0.994293   0.0        0.0        0.0        1.0        3.0        3          0          
      571        1.1437     -14.723385 -20.41506  0.0        0.000667   0.00013    0.0        0.999873   -0.015912  0.0        0.0        0.0        1.0        3.0        2          0          
      572        1.14267    18.242033  17.100548  0.0        0.000732   -0.000109  0.0        -0.158462  0.987365   0.0        0.0        0.0        1.0        3.0        3          0          
      573        1.14251    -4.686675  -4.281685  0.0        -0.002683  -0.000502  0.0        0.200246   0.979746   0.0        0.0        0.0        1.0        3.0        2          0          
      574        1.06636    -5.472479  29.418862  0.0        -0.000417  -2e-06     0.0        0.856058   -0.51688   0.0        0.0        0.0        1.0        3.0        3          0          
      575        0.86876    13.838387  10.138003  0.0        0.000205   -0.000625  0.0        0.195988   0.980606   0.0        0.0        0.0        1.0        3.0        3          0          
      576        1.13166    7.132754   -6.636139  0.0        -0.000393  0.000616   0.0        -0.669695  0.742637   0.0        0.0        0.0        1.0        3.0        3          0          
      577        1.06396    -17.716222 17.940949  0.0        0.007102   0.001858   0.0        0.390772   0.920488   0.0        0.0        0.0        1.0        3.0        2          0          
      578        0.94261    1.436951   -6.085095  0.0        -0.001249  0.000134   0.0        -0.139549  -0.990215  0.0        0.0        0.0        1.0        3.0        2          0          
      579        1.07699    -24.85463  10.868108  0.0        -0.000384  0.000195   0.0        -0.941242  -0.337733  0.0        0.0        0.0        1.0        3.0        2          0          
      580        1.03528    -8.831408  0.837472   0.0        0.00103    -0.000761  0.0        0.732596   0.680664   0.0        0.0        0.0        1.0        3.0        3          0          
      581        1.0406     -5.014325  -21.661082 0.0        -2.2e-05   0.001859   0.0        0.831007   -0.556262  0.0        0.0        0.0        1.0        3.0        3          0          
      582        1.11483    -26.001575 9.084063   0.0        0.000833   -0.000297  0.0        0.773779   -0.633455  0.0        0.0        0.0        1.0        3.0        2          0          
      583        1.0554     -25.750574 -4.967836  0.0        -0.001418  9.8e-05    0.0        0.844478   -0.535591  0.0        0.0        0.0        1.0        3.0        3          0          
      584        0.9909     5.711401   -15.188906 0.0        0.000169   0.000786   0.0        0.549813   -0.835288  0.0        0.0        0.0        1.0        3.0        2          0          
      585        1.11772    -26.684515 0.007225   0.0        -0.000191  0.000664   0.0        0.909148   0.416474   0.0        0.0        0.0        1.0        3.0        2          0          
      586        1.02288    2.538986   -13.387639 0.0        0.000134   0.000581   0.0        -0.428121  -0.903722  0.0        0.0        0.0        1.0        3.0        2          0          
      587        1.07622    -16.192777 7.162018   0.0        0.001047   -0.001443  0.0        0.622891   0.782309   0.0        0.0        0.0        1.0        3.0        3          0          
      588        0.90115    9.144656   -3.684027  0.0        6.8e-05    0.000317   0.0        -0.525615  0.850723   0.0        0.0        0.0        1.0        3.0        2          0          
      589        0.88755    14.232847  -8.738504  0.0        0.000345   0.0001     0.0        0.540176   0.841552   0.0        0.0        0.0        1.0        3.0        3          0          
      590        1.06255    -11.26498  14.64195   0.0        -0.002764  0.001357   0.0        0.591065   0.806624   0.0        0.0        0.0        1.0        3.0        3          0          
      591        1.08078    13.388478  -5.603868  0.0        0.000297   0.000122   0.0        0.583463   -0.81214   0.0        0.0        0.0        1.0        3.0        2          0          
      592        1.06897    -9.897479  -22.260913 0.0        0.000385   0.002724   0.0        0.313993   0.949425   0.0        0.0        0.0        1.0        3.0        2          0          
      593        1.14698    -20.799674 -21.470756 0.0        0.000285   -0.000332  0.0        -0.936117  0.35169    0.0        0.0        0.0        1.0        3.0        2          0          
      594        0.92766    -0.028435  17.490199  0.0        0.001096   0.001363   0.0        0.999977   -0.006747  0.0        0.0        0.0        1.0        3.0        3          0          
      595        0.90061    6.749328   -2.058192  0.0        4.5e-05    0.000366   0.0        0.835149   -0.550024  0.0        0.0        0.0        1.0        3.0        3          0          
      596        1.02596    23.398331  18.490436  0.0        -0.00044   0.000531   0.0        -0.335517  0.942034   0.0        0.0        0.0        1.0        3.0        2          0          
      597        1.00365    4.763601   5.043157   0.0        2.6e-05    0.000649   0.0        0.907495   -0.420063  0.0        0.0        0.0        1.0        3.0        2          0          
      598        1.05394    7.399813   -10.4196   0.0        9.9e-05    0.000699   0.0        -0.417618  -0.908623  0.0        0.0        0.0        1.0        3.0        3          0          
      599        1.10579    -16.328567 -7.326529  0.0        -0.001418  0.001245   0.0        0.89204    0.451956   0.0        0.0        0.0        1.0        3.0        2          0          
      600        1.03777    -19.665723 11.649048  0.0        -0.004223  0.002946   0.0        0.413037   0.910714   0.0        0.0        0.0        1.0        3.0        3          0          
      601        1.00034    6.257691   -4.890304  0.0        -0.000382  0.000493   0.0        -0.12816   -0.991753  0.0        0.0        0.0        1.0        3.0        3          0          
      602        1.04015    -19.441466 -22.662379 0.0        0.000325   0.000196   0.0        0.804793   0.593556   0.0        0.0        0.0        1.0        3.0        3          0          
      603        0.9097     -6.786507  7.291926   0.0        0.000402   -0.001636  0.0        0.860498   0.509453   0.0        0.0        0.0        1.0        3.0        3          0          
      604        1.00022    -16.489059 -14.253153 0.0        0.000568   0.000184   0.0        0.884554   0.466438   0.0        0.0        0.0        1.0        3.0        2          0          
      605        0.85733    -22.096605 -20.258316 0.0        -0.000252  -0.000618  0.0        0.061743   0.998092   0.0        0.0        0.0        1.0        3.0        3          0          
      606        0.96682    -11.713941 0.731737   0.0        0.000931   0.001004   0.0        -0.51443   -0.857532  0.0        0.0        0.0        1.0        3.0        3          0          
      607        1.02081    4.516838   19.183246  0.0        0.001163   0.000123   0.0        0.754079   -0.656784  0.0        0.0        0.0        1.0        3.0        3          0          
      608        1.09104    -17.961891 -0.611369  0.0        0.000308   -0.001794  0.0        0.528998   0.848623   0.0        0.0        0.0        1.0        3.0        3          0          
      609        1.01348    19.032203  -1.460635  0.0        0.000597   -2.9e-05   0.0        -0.062508  -0.998044  0.0        0.0        0.0        1.0        3.0        3          0          
      610        1.06483    -19.656605 0.546548   0.0        6.5e-05    -0.00075   0.0        -0.924262  0.381759   0.0        0.0        0.0        1.0        3.0        2          0          
      611        0.88627    10.109406  -2.351588  0.0        0.000225   0.00022    0.0        0.356541   -0.93428   0.0        0.0        0.0        1.0        3.0        2          0          
      612        1.01635    -9.789156  -20.375364 0.0        0.000383   0.003002   0.0        0.526506   0.850172   0.0        0.0        0.0        1.0        3.0        3          0          
      613        0.99861    -10.363826 1.737632   0.0        0.001456   -2.2e-05   0.0        -0.743185  -0.669086  0.0        0.0        0.0        1.0        3.0        3          0          
      614        0.98425    -18.988762 -20.707791 0.0        0.000149   0.000856   0.0        -0.986234  0.165357   0.0        0.0        0.0        1.0        3.0        2          0          
      615        0.90884    11.077456  2.021033   0.0        0.000569   1.2e-05    0.0        0.993446   0.114303   0.0        0.0        0.0        1.0        3.0        2          0          
      616        1.06495    -1.785422  -26.751792 0.0        -0.00066   0.000199   0.0        0.999339   0.036362   0.0        0.0        0.0        1.0        3.0        2          0          
      617        0.99957    -3.678532  -10.781574 0.0        -8.3e-05   -0.001393  0.0        0.772353   -0.635193  0.0        0.0        0.0        1.0        3.0        3          0          
      618        1.10169    -26.586073 7.005803   0.0        0.000641   0.00034    0.0        0.895003   0.446059   0.0        0.0        0.0        1.0        3.0        2          0          
      619        0.94284    28.461939  -1.793126  0.0        0.000169   0.000277   0.0        -0.911181  0.412006   0.0        0.0        0.0        1.0        3.0        2          0          
      620        1.09223    18.342852  8.677264   0.0        0.000361   0.000244   0.0        -0.946239  0.323468   0.0        0.0        0.0        1.0        3.0        3          0          
      621        0.8627     -14.116685 -10.142391 0.0        -0.000909  0.003262   0.0        -0.49457   -0.869138  0.0        0.0        0.0        1.0        3.0        3          0          
      622        0.91905    1.126712   -10.573937 0.0        -0.000561  0.000475   0.0        0.94396    -0.33006   0.0        0.0        0.0        1.0        3.0        2          0          
      623        0.86827    10.640542  -6.794342  0.0        -1.2e-05   0.000243   0.0        -0.896475  0.443095   0.0        0.0        0.0        1.0        3.0        2          0          
      624        0.93201    -21.22163  3.483642   0.0        0.00051    0.000675   0.0        0.069228   -0.997601  0.0        0.0        0.0        1.0        3.0        3          0          
      625        1.08388    11.577434  24.850542  0.0        0.000357   -0.000166  0.0        -0.078189  -0.996939  0.0        0.0        0.0        1.0        3.0        3          0          
      626        1.0515     4.790615   -19.723869 0.0        0.000645   0.000211   0.0        -0.905722  -0.423871  0.0        0.0        0.0        1.0        3.0        3          0          
      627        0.89073    0.066678   15.881941  0.0        0.001092   0.001541   0.0        0.986182   0.165663   0.0        0.0        0.0        1.0        3.0        2          0          
      628        0.86803    7.387599   -3.514488  0.0        -5.9e-05   0.000349   0.0        0.525085   -0.85105   0.0        0.0        0.0        1.0        3.0        2          0          
      629        1.04923    14.514195  18.130097  0.0        -0.000157  -0.000541  0.0        0.746001   0.665945   0.0        0.0        0.0        1.0        3.0        3          0          
      630        1.08043    9.06133    -11.289944 0.0        9.8e-05    0.000681   0.0        0.680347   0.732891   0.0        0.0        0.0        1.0        3.0        3          0          
      631        0.90321    -12.234958 -16.588906 0.0        0.003086   0.005213   0.0        -0.916351  0.400376   0.0        0.0        0.0        1.0        3.0        2          0          
      632        1.09438    11.576665  5.148431   0.0        0.000368   -0.000293  0.0        -0.090423  -0.995903  0.0        0.0        0.0        1.0        3.0        2          0          
      633        0.95156    -14.633557 18.716349  0.0        0.00979    0.019589   0.0        0.991795   -0.127841  0.0        0.0        0.0        1.0        3.0        2          0          
      634        0.90271    -8.59414   -10.103432 0.0        -0.004238  -0.001583  0.0        0.997871   -0.065226  0.0        0.0        0.0        1.0        3.0        3          0          
      635        1.08903    16.373472  6.306937   0.0        0.000645   -9e-05     0.0        0.49985    -0.866112  0.0        0.0        0.0        1.0        3.0        3          0          
      636        1.02764    -9.49743   7.857868   0.0        0.00049    0.000311   0.0        -0.733882  -0.679277  0.0        0.0        0.0        1.0        3.0        2          0          
      637        0.88146    -27.586458 8.503395   0.0        0.000382   0.000404   0.0        -0.605524  0.795827   0.0        0.0        0.0        1.0        3.0        2          0          
      638        1.14219    10.979472  11.662604  0.0        4.4e-05    -0.00083   0.0        -0.366941  0.930244   0.0        0.0        0.0        1.0        3.0        3          0          
      639        1.01428    -4.948797  -9.452473  0.0        -0.002271  -0.002818  0.0        -0.210884  -0.977511  0.0        0.0        0.0        1.0        3.0        2          0          
      640        1.04388    -12.272843 6.475075   0.0        0.000381   -0.001027  0.0        0.292791   0.956176   0.0        0.0        0.0        1.0        3.0        2          0          
      641        1.00381    12.08709   10.022194  0.0        0.000191   -0.00068   0.0        -0.648453  -0.761255  0.0        0.0        0.0        1.0        3.0        2          0          
      642        1.05047    -22.93361  6.248307   0.0        4.2e-05    0.001469   0.0        -0.21657   -0.976267  0.0        0.0        0.0        1.0        3.0        2          0          
      643        1.1477     1.063627   5.961743   0.0        -0.001407  0.000301   0.0        -0.320544  -0.947234  0.0        0.0        0.0        1.0        3.0        3          0          
      644        1.06979    -23.003168 2.753312   0.0        0.000356   0.000544   0.0        0.738431   0.674329   0.0        0.0        0.0        1.0        3.0        3          0          
      645        1.01829    -9.324671  -16.778474 0.0        0.000987   0.001485   0.0        0.426119   -0.904667  0.0        0.0        0.0        1.0        3.0        2          0          
      646        1.10586    -15.394469 5.544087   0.0        0.000535   -0.001049  0.0        0.165386   0.986229   0.0        0.0        0.0        1.0        3.0        3          0          
      647        1.06769    0.259258   -7.525171  0.0        -0.001555  8.2e-05    0.0        -0.95908   -0.283136  0.0        0.0        0.0        1.0        3.0        2          0          
      648        1.02512    -17.719097 -22.049016 0.0        0.000187   0.000363   0.0        0.96228    0.27206    0.0        0.0        0.0        1.0        3.0        2          0          
      649        1.02412    12.909031  26.950327  0.0        0.000114   -0.000243  0.0        -0.429203  0.903208   0.0        0.0        0.0        1.0        3.0        2          0          
      650        0.94925    3.590643   -26.492961 0.0        -0.001626  -0.000981  0.0        0.711592   0.702593   0.0        0.0        0.0        1.0        3.0        3          0          
      651        1.10467    -10.537822 -26.066762 0.0        -0.000566  0.001379   0.0        0.11845    -0.99296   0.0        0.0        0.0        1.0        3.0        2          0          
      652        0.86378    -22.607867 -5.944017  0.0        -0.001724  -0.000219  0.0        0.871144   0.491027   0.0        0.0        0.0        1.0        3.0        3          0          
      653        0.96022    -21.600344 -18.601351 0.0        -0.000355  -0.000512  0.0        -0.858764  -0.512371  0.0        0.0        0.0        1.0        3.0        3          0          
      654        0.94514    13.888718  21.605171  0.0        0.000399   -0.000468  0.0        0.673554   0.739138   0.0        0.0        0.0        1.0        3.0        2          0          
      655        1.14773    -6.829037  -9.868175  0.0        -0.003787  -0.008726  0.0        0.267403   -0.963585  0.0        0.0        0.0        1.0        3.0        2          0          
      656        0.87964    -16.678464 0.537011   0.0        9.5e-05    -0.001485  0.0        -0.555186  0.831726   0.0        0.0        0.0        1.0        3.0        2          0          
      657        0.8858     -0.649172  6.27143    0.0        -0.001582  0.001752   0.0        -0.932706  -0.360638  0.0        0.0        0.0        1.0        3.0        2          0          
      658        0.86977    11.642569  27.973854  0.0        0.000165   -5.5e-05   0.0        -0.948256  -0.317506  0.0        0.0        0.0        1.0        3.0        3          0          
      659        1.03008    -24.30342  -11.134087 0.0        -0.000248  -0.00037   0.0        -0.937618  -0.347667  0.0        0.0        0.0        1.0        3.0        3          0          
      660        0.85775    9.474109   23.875043  0.0        0.001183   -0.000259  0.0        0.207745   -0.978183  0.0        0.0        0.0        1.0        3.0        3          0          
      661        0.91422    -23.79289  -16.096966 0.0        9.8e-05    -0.000306  0.0        0.270404   -0.962747  0.0        0.0        0.0        1.0        3.0        2          0          
      662        0.89363    -11.414864 2.980381   0.0        -0.000261  -0.001285  0.0        0.117248   0.993103   0.0        0.0        0.0        1.0        3.0        3          0          
      663        1.01625    8.60105    -18.665861 0.0        0.000163   -2e-05     0.0        0.985385   -0.170344  0.0        0.0        0.0        1.0        3.0        2          0          
      664        1.14238    -4.378364  -24.709384 0.0        -0.000501  0.001114   0.0        0.219482   -0.975617  0.0        0.0        0.0        1.0        3.0        2          0          
      665        0.88739    -12.595839 -7.411102  0.0        -0.001111  0.004317   0.0        0.999989   -0.004696  0.0        0.0        0.0        1.0        3.0        2          0          
      666        1.04266    -9.020228  28.463225  0.0        -0.000435  -0.000938  0.0        0.226108   0.974102   0.0        0.0        0.0        1.0        3.0        3          0          
      667        1.00002    19.113171  10.336677  0.0        7e-05      0.000464   0.0        0.74269    0.669635   0.0        0.0        0.0        1.0        3.0        3          0          
      668        1.12081    -16.375001 19.211805  0.0        0.002287   0.007088   0.0        0.137377   0.990519   0.0        0.0        0.0        1.0        3.0        2          0          
      669        1.08576    -11.954549 27.341031  0.0        0.000865   -0.000352  0.0        0.224684   0.974432   0.0        0.0        0.0        1.0        3.0        2          0          
      670        1.13101    12.665407  -3.849079  0.0        0.000288   8.6e-05    0.0        0.978049   0.208375   0.0        0.0        0.0        1.0        3.0        3          0          
      671        1.11739    -1.652524  2.991489   0.0        0.00045    -0.000133  0.0        0.999054   -0.043487  0.0        0.0        0.0        1.0        3.0        2          0          
      672        0.88949    26.886849  2.164253   0.0        6.5e-05    0.000978   0.0        0.296809   0.954937   0.0        0.0        0.0        1.0        3.0        3          0          
      673        1.08397    4.273596   12.644978  0.0        -0.000181  3.1e-05    0.0        0.55337    0.832936   0.0        0.0        0.0        1.0        3.0        3          0          
      674        1.11928    7.430835   -8.51888   0.0        -1.3e-05   0.00067    0.0        0.493699   -0.869633  0.0        0.0        0.0        1.0        3.0        2          0          
      675        0.87715    14.246264  19.930896  0.0        1.5e-05    -0.000529  0.0        0.59294    0.805247   0.0        0.0        0.0        1.0        3.0        3          0          
      676        0.94603    -25.714289 -1.681465  0.0        -0.000742  0.000604   0.0        -0.973511  -0.22864   0.0        0.0        0.0        1.0        3.0        3          0          
      677        1.04093    -14.144371 6.931005   0.0        0.000885   -0.000846  0.0        -0.802674  0.596418   0.0        0.0        0.0        1.0        3.0        2          0          
      678        0.932      -20.100389 -8.482319  0.0        -0.001403  -3.3e-05   0.0        0.080765   0.996733   0.0        0.0        0.0        1.0        3.0        2          0          
      679        1.10221    25.761244  -4.063396  0.0        0.000507   0.000231   0.0        -0.863672  -0.504055  0.0        0.0        0.0        1.0        3.0        3          0          
      680        1.00135    -3.215383  21.237036  0.0        0.000407   0.000846   0.0        -0.187332  0.982297   0.0        0.0        0.0        1.0        3.0        3          0          
      681        1.13152    -7.172965  13.898724  0.0        0.000791   0.000929   0.0        0.395481   -0.918474  0.0        0.0        0.0        1.0        3.0        3          0          
      682        0.92244    7.987105   15.973333  0.0        0.00025    -0.00078   0.0        0.284977   0.958534   0.0        0.0        0.0        1.0        3.0        2          0          
      683        0.98353    27.411545  -5.138015  0.0        0.000257   -0.000184  0.0        -0.930623  -0.36598   0.0        0.0        0.0        1.0        3.0        3          0          
      684        0.88706    9.824004   -26.533372 0.0        -0.001221  -0.0008    0.0        0.200706   0.979651   0.0        0.0        0.0        1.0        3.0        3          0          
      685        1.11597    -28.008604 -9.958147  0.0        -0.000219  -0.00019   0.0        -0.896651  -0.442737  0.0        0.0        0.0        1.0        3.0        3          0          
      686        1.06188    -15.222479 23.967393  0.0        0.002334   0.005167   0.0        -0.087803  -0.996138  0.0        0.0        0.0        1.0        3.0        2          0          
      687        0.86864    -3.758705  13.855662  0.0        0.001145   0.000902   0.0        -0.631925  -0.77503   0.0        0.0        0.0        1.0        3.0        2          0          
      688        1.11038    -12.191007 -1.041161  0.0        0.000912   0.000721   0.0        0.924385   0.38146    0.0        0.0        0.0        1.0        3.0        2          0          
      689        1.13427    19.1122    -17.694631 0.0        -0.000146  -0.001013  0.0        0.879864   0.475226   0.0        0.0        0.0        1.0        3.0        2          0          
      690        0.87301    13.241316  25.273138  0.0        0.000392   -0.000212  0.0        0.886277   -0.463155  0.0        0.0        0.0        1.0        3.0        2          0          
      691        1.07775    -14.88414  20.492142  0.0        -0.0076    0.014786   0.0        0.565581   0.824693   0.0        0.0        0.0        1.0        3.0        3          0          
      692        0.9802     19.529265  -20.846774 0.0        -0.000689  -0.001024  0.0        0.645524   0.76374    0.0        0.0        0.0        1.0        3.0        2          0          
      693        1.03881    13.77611   13.360299  0.0        -1.2e-05   -0.000533  0.0        0.969701   0.244296   0.0        0.0        0.0        1.0        3.0        2          0          
      694        0.87081    14.747786  8.811811   0.0        0.000333   -0.000499  0.0        -0.404236  0.914655   0.0        0.0        0.0        1.0        3.0        3          0          
      695        1.12199    9.44769    -0.541865  0.0        0.000346   0.000212   0.0        -0.628631  -0.777704  0.0        0.0        0.0        1.0        3.0        3          0          
      696        0.88739    14.623398  24.41001   0.0        0.000481   -0.000179  0.0        -0.075308  0.99716    0.0        0.0        0.0        1.0        3.0        3          0          
      697        0.88082    -1.059129  9.221288   0.0        -0.000515  0.001793   0.0        -0.03361   0.999435   0.0        0.0        0.0        1.0        3.0        2          0          
      698        0.90378    -7.319267  -11.648775 0.0        -0.000243  -0.008008  0.0        -0.953753  0.300592   0.0        0.0        0.0        1.0        3.0        3          0          
      699        1.08617    -16.117686 -18.905202 0.0        0.000571   0.000303   0.0        -0.942633  -0.333831  0.0        0.0        0.0        1.0        3.0        3          0          
      700        1.11376    -7.39567   -16.280434 0.0        0.00495    -0.001588  0.0        -0.63889   -0.769298  0.0        0.0        0.0        1.0        3.0        3          0          
      701        1.1011     0.603041   26.817272  0.0        0.000118   -4.6e-05   0.0        0.961665   -0.274228  0.0        0.0        0.0        1.0        3.0        2          0          
      702        0.8985     3.918507   -3.016872  0.0        -8.9e-05   0.000507   0.0        -0.984167  0.177243   0.0        0.0        0.0        1.0        3.0        3          0          
      703        0.85145    -15.111672 -2.506089  0.0        -0.002319  0.002507   0.0        0.034842   0.999393   0.0        0.0        0.0        1.0        3.0        2          0          
      704        0.96608    21.371944  -21.11808  0.0        -0.000173  -0.00031   0.0        -0.953001  -0.302967  0.0        0.0        0.0        1.0        3.0        2          0          
      705        0.85347    5.009548   -18.041725 0.0        0.000885   0.000415   0.0        0.538536   0.842602   0.0        0.0        0.0        1.0        3.0        3          0          
      706        0.94824    -19.422435 4.588671   0.0        -0.000558  -0.000557  0.0        0.227278   0.97383    0.0        0.0        0.0        1.0        3.0        2          0          
      707        0.86632    24.661184  4.076589   0.0        0.000868   0.001277   0.0        0.014123   -0.9999    0.0        0.0        0.0        1.0        3.0        2          0          
      708        0.98828    12.004001  13.272774  0.0        2e-05      -0.000833  0.0        -0.477856  -0.878438  0.0        0.0        0.0        1.0        3.0        3          0          
      709        1.09844    4.368668   -4.679829  0.0        -0.000754  0.000424   0.0        -0.976644  -0.214862  0.0        0.0        0.0        1.0        3.0        3          0          
      710        1.1092     -10.242607 6.004064   0.0        0.000366   -0.000873  0.0        -0.145527  -0.989354  0.0        0.0        0.0        1.0        3.0        3          0          
      711        1.1282     17.184894  13.659358  0.0        -0.000736  0.000272   0.0        -0.104942  0.994478   0.0        0.0        0.0        1.0        3.0        3          0          
      712        0.98257    -0.606192  -0.715829  0.0        0.000552   0.000152   0.0        -0.426956  0.904273   0.0        0.0        0.0        1.0        3.0        3          0          
      713        1.01602    -5.279748  14.795408  0.0        0.001772   0.000593   0.0        -0.957015  0.290039   0.0        0.0        0.0        1.0        3.0        2          0          
      714        1.14405    -9.167992  14.582488  0.0        -7.8e-05   -0.001712  0.0        0.778677   -0.627424  0.0        0.0        0.0        1.0        3.0        3          0          
      715        1.12423    9.138773   -9.282134  0.0        0.000134   0.000728   0.0        0.798105   -0.602518  0.0        0.0        0.0        1.0        3.0        3          0          
      716        0.88758    2.97756    5.503303   0.0        -0.000447  0.000632   0.0        0.220266   -0.97544   0.0        0.0        0.0        1.0        3.0        2          0          
      717        1.06121    11.744932  -19.321841 0.0        -0.000286  0.000706   0.0        -0.787182  0.616721   0.0        0.0        0.0        1.0        3.0        3          0          
      718        0.91796    5.648156   -3.297152  0.0        -0.000179  0.000368   0.0        0.486446   0.873711   0.0        0.0        0.0        1.0        3.0        3          0          
      719        0.96881    23.659571  2.490768   0.0        0.000183   0.000675   0.0        0.166891   0.985975   0.0        0.0        0.0        1.0        3.0        2          0          
      720        0.89657    -3.699951  -5.841631  0.0        -0.001681  -0.00095   0.0        -0.976376  -0.216077  0.0        0.0        0.0        1.0        3.0        3          0          
      721        0.8666     24.927131  -17.085638 0.0        -8e-05     -0.000162  0.0        0.685434   -0.728134  0.0        0.0        0.0        1.0        3.0        3          0          
      722        1.01865    -10.987347 -12.1481   0.0        -0.001684  -0.001897  0.0        0.488243   0.872708   0.0        0.0        0.0        1.0        3.0        3          0          
      723        1.05608    -18.034047 1.482816   0.0        3.8e-05    -0.001354  0.0        -0.868288  0.49606    0.0        0.0        0.0        1.0        3.0        2          0          
      724        0.9896     -18.089798 7.667078   0.0        0.00126    -0.001861  0.0        0.97374    -0.227661  0.0        0.0        0.0        1.0        3.0        3          0          
      725        1.05424    13.436905  5.183543   0.0        0.000565   -0.000311  0.0        -0.11444   0.99343    0.0        0.0        0.0        1.0        3.0        3          0          
      726        0.9623     22.54821   1.213097   0.0        0.000197   0.000801   0.0        -0.864541  0.502562   0.0        0.0        0.0        1.0        3.0        2          0          
      727        1.0827     4.47422    0.151706   0.0        4.2e-05    0.000317   0.0        -0.99909   -0.04266   0.0        0.0        0.0        1.0        3.0        2          0          
      728        0.91354    -2.822963  -17.327313 0.0        0.003541   -0.000207  0.0        -0.50637   0.862316   0.0        0.0        0.0        1.0        3.0        3          0          
      729        0.92249    1.006736   -12.330469 0.0        0.000136   0.000584   0.0        -0.98076   -0.195215  0.0        0.0        0.0        1.0        3.0        3          0          
      730        1.02345    6.691627   -25.704554 0.0        -0.000199  -0.001841  0.0        -0.76732   -0.641265  0.0        0.0        0.0        1.0        3.0        2          0          
      731        0.88097    -2.135088  30.344623  0.0        -0.000115  -0.000121  0.0        -0.994524  0.104509   0.0        0.0        0.0        1.0        3.0        2          0          
      732        1.14516    -21.133481 7.284493   0.0        0.000283   0.001394   0.0        0.607264   -0.7945    0.0        0.0        0.0        1.0        3.0        2          0          
      733        1.10372    17.243024  -2.244237  0.0        0.000512   -5e-06     0.0        0.156014   0.987755   0.0        0.0        0.0        1.0        3.0        3          0          
      734        1.07413    18.518036  -5.266935  0.0        0.000499   8e-06      0.0        -0.373175  -0.927761  0.0        0.0        0.0        1.0        3.0        3          0          
      735        0.89938    -23.1907   -2.973627  0.0        -0.001224  0.000234   0.0        0.621105   0.783727   0.0        0.0        0.0        1.0        3.0        2          0          
      736        1.14504    12.432999  -9.302517  0.0        0.000312   0.000244   0.0        -0.934851  0.35504    0.0        0.0        0.0        1.0        3.0        3          0          
      737        1.03545    10.789131  -10.323183 0.0        0.000163   0.000389   0.0        -0.939004  -0.343905  0.0        0.0        0.0        1.0        3.0        3          0          
      738        1.06061    2.699267   -9.528987  0.0        -0.000627  0.000797   0.0        0.375415   0.926857   0.0        0.0        0.0        1.0        3.0        3          0          
      739        0.98906    26.54444   -14.222467 0.0        -1.6e-05   2.1e-05    0.0        -0.304055  0.952654   0.0        0.0        0.0        1.0        3.0        2          0          
      740        1.08758    -8.77739   -2.919858  0.0        0.00032    -0.001856  0.0        -0.78685   0.617144   0.0        0.0        0.0        1.0        3.0        2          0          
      741        1.01376    -7.822585  8.715557   0.0        0.00199    -0.000605  0.0        0.977708   0.209968   0.0        0.0        0.0        1.0        3.0        2          0          
      742        1.10486    26.067801  -10.878881 0.0        8.3e-05    4.4e-05    0.0        0.941515   -0.336971  0.0        0.0        0.0        1.0        3.0        3          0          
      743        1.08468    5.820685   9.609706   0.0        -0.000665  -0.000168  0.0        0.997227   0.074422   0.0        0.0        0.0        1.0        3.0        3          0          
      744        0.90911    -8.275899  -21.512256 0.0        0.000394   0.002775   0.0        -0.124993  -0.992158  0.0        0.0        0.0        1.0        3.0        2          0          
      745        1.04884    3.576715   10.702723  0.0        -2.6e-05   5.7e-05    0.0        0.995504   -0.094716  0.0        0.0        0.0        1.0        3.0        3          0          
      746        0.86224    -16.740331 22.948723  0.0        -0.00039   0.006078   0.0        -0.86153   -0.507706  0.0        0.0        0.0        1.0        3.0        3          0          
      747        1.02154    12.87161   15.059643  0.0        -5.9e-05   -0.000792  0.0        -0.558861  -0.829261  0.0        0.0        0.0        1.0        3.0        2          0          
      748        1.00544    8.28846    9.615916   0.0        0.00024    -0.000718  0.0        -0.150003  0.988686   0.0        0.0        0.0        1.0        3.0        3          0          
      749        1.00808    3.904786   -23.135756 0.0        0.000989   -0.000282  0.0        0.248752   -0.968567  0.0        0.0        0.0        1.0        3.0        3          0          
      750        1.0449     -1.666998  18.326505  0.0        0.001243   0.001068   0.0        -0.807679  0.589622   0.0        0.0        0.0        1.0        3.0        3          0          
      751        0.92868    15.468793  13.190907  0.0        -0.00032   -0.000775  0.0        -0.899644  -0.436624  0.0        0.0        0.0        1.0        3.0        3          0          
      752        0.94684    5.267551   3.336321   0.0        5.7e-05    0.000446   0.0        -0.71529   -0.698828  0.0        0.0        0.0        1.0        3.0        2          0          
      753        0.90614    -15.310366 25.827234  0.0        0.001867   0.001724   0.0        0.409664   -0.912236  0.0        0.0        0.0        1.0        3.0        2          0          
      754        0.89222    -24.870236 -3.263555  0.0        -0.001067  0.000128   0.0        -0.992462  -0.122556  0.0        0.0        0.0        1.0        3.0        2          0          
      755        0.9725     -5.042288  11.227024  0.0        0.001128   0.000962   0.0        0.975555   -0.219757  0.0        0.0        0.0        1.0        3.0        3          0          
      756        0.97859    -3.356292  17.422445  0.0        0.001717   0.001056   0.0        0.859218   -0.51161   0.0        0.0        0.0        1.0        3.0        2          0          
      757        1.0439     13.798051  -12.365537 0.0        0.000146   9.5e-05    0.0        0.20789    -0.978152  0.0        0.0        0.0        1.0        3.0        3          0          
      758        0.94673    -0.318817  23.512944  0.0        0.000794   0.000499   0.0        0.03557    0.999367   0.0        0.0        0.0        1.0        3.0        3          0          
      759        0.95297    -0.878617  -14.868801 0.0        0.000477   -0.00081   0.0        0.975578   -0.219652  0.0        0.0        0.0        1.0        3.0        2          0          
      760        1.12267    -5.664     -26.222674 0.0        -0.001085  0.001409   0.0        -0.900692  -0.434458  0.0        0.0        0.0        1.0        3.0        2          0          
      761        1.0672     -3.152147  10.858915  0.0        0.000627   0.000786   0.0        0.582893   0.812549   0.0        0.0        0.0        1.0        3.0        3          0          
      762        1.01578    -13.2684   -8.875201  0.0        0.001025   0.002776   0.0        0.718202   -0.695834  0.0        0.0        0.0        1.0        3.0        2          0          
      763        1.06369    1.277362   -1.040341  0.0        0.000142   -0.00022   0.0        0.932458   -0.361277  0.0        0.0        0.0        1.0        3.0        3          0          
      764        1.02464    -5.50616   -11.306099 0.0        0.000955   -0.002365  0.0        0.876971   0.480544   0.0        0.0        0.0        1.0        3.0        2          0          
      765        0.98871    -29.873356 -3.485353  0.0        -9.9e-05   7.1e-05    0.0        -0.780772  0.624816   0.0        0.0        0.0        1.0        3.0        2          0          
      766        1.1016     0.177088   -26.621259 0.0        -0.000282  0.000765   0.0        -0.914329  -0.404973  0.0        0.0        0.0        1.0        3.0        3          0          
      767        1.14503    4.126677   21.078986  0.0        0.001417   0.000258   0.0        0.922829   0.385211   0.0        0.0        0.0        1.0        3.0        3          0          
      768        1.11901    -16.812298 21.190677  0.0        -0.006914  0.00702    0.0        0.33012    0.943939   0.0        0.0        0.0        1.0        3.0        3          0          
      769        1.00372    1.406091   23.024358  0.0        0.000937   9.8e-05    0.0        -0.974331  0.225122   0.0        0.0        0.0        1.0        3.0        2          0          
      770        0.8661     11.148694  0.395803   0.0        0.000465   8.7e-05    0.0        0.31467    -0.949201  0.0        0.0        0.0        1.0        3.0        3          0          
      771        0.93135    -16.584163 -25.033338 0.0        0.000262   0.000219   0.0        -0.090079  -0.995935  0.0        0.0        0.0        1.0        3.0        2          0          
      772        0.93447    23.591686  -12.943299 0.0        -0.000357  0.000157   0.0        0.999001   0.044688   0.0        0.0        0.0        1.0        3.0        2          0          
      773        0.96609    -5.373384  -6.195923  0.0        -0.001014  -0.000112  0.0        0.999947   0.010329   0.0        0.0        0.0        1.0        3.0        2          0          
      774        0.8806     12.541307  -0.648357  0.0        0.000457   3.8e-05    0.0        0.557451   0.83021    0.0        0.0        0.0        1.0        3.0        3          0          
      775        1.12004    8.067694   6.253506   0.0        -8e-05     7.2e-05    0.0        -0.922914  0.385006   0.0        0.0        0.0        1.0        3.0        3          0          
      776        0.99629    -13.641887 17.418965  0.0        -0.006802  0.002409   0.0        0.976295   0.216442   0.0        0.0        0.0        1.0        3.0        3          0          
      777        0.93022    25.299426  2.640428   0.0        7.7e-05    0.000978   0.0        0.844891   -0.534938  0.0        0.0        0.0        1.0        3.0        2          0          
      778        0.99446    -12.092678 -27.274788 0.0        -0.000331  0.000388   0.0        0.973243   0.22978    0.0        0.0        0.0        1.0        3.0        3          0          
      779        1.10561    -14.013801 -4.076701  0.0        -0.003543  0.001761   0.0        -0.485706  0.874122   0.0        0.0        0.0        1.0        3.0        2          0          
      780        0.95192    27.423367  11.901951  0.0        -0.000472  0.002024   0.0        0.364685   -0.931131  0.0        0.0        0.0        1.0        3.0        3          0          
      781        1.02643    16.022634  -16.548247 0.0        -0.000115  -0.000361  0.0        -0.965703  -0.25965   0.0        0.0        0.0        1.0        3.0        3          0          
      782        1.11642    -1.735956  7.608843   0.0        -0.000466  0.002077   0.0        0.988455   0.151514   0.0        0.0        0.0        1.0        3.0        2          0          
      783        1.00771    28.30263   -3.603003  0.0        -0.000321  0.000256   0.0        0.684331   0.729171   0.0        0.0        0.0        1.0        3.0        2          0          
      784        0.90007    -5.248785  -23.247446 0.0        -0.000305  0.001649   0.0        0.681467   0.731849   0.0        0.0        0.0        1.0        3.0        3          0          
      785        1.10051    -14.783675 8.732609   0.0        0.001948   -0.001051  0.0        0.291566   0.956551   0.0        0.0        0.0        1.0        3.0        3          0          
      786        0.86062    28.907237  -7.735316  0.0        -3.3e-05   -7.4e-05   0.0        0.453889   -0.891058  0.0        0.0        0.0        1.0        3.0        2          0          
      787        1.08003    23.773491  12.086286  0.0        -0.000195  0.001269   0.0        0.466575   -0.884482  0.0        0.0        0.0        1.0        3.0        3          0          
      788        1.08988    -14.600209 -13.779143 0.0        -0.002176  0.003107   0.0        0.337344   -0.941381  0.0        0.0        0.0        1.0        3.0        2          0          
      789        0.86503    16.737152  4.475501   0.0        0.000879   5.4e-05    0.0        -0.969246  0.246094   0.0        0.0        0.0        1.0        3.0        2          0          
      790        0.91796    -14.933033 10.489622  0.0        0.000644   -0.001565  0.0        0.96226    -0.272133  0.0        0.0        0.0        1.0        3.0        3          0          
      791        1.10882    18.798404  -3.423672  0.0        0.000484   3.6e-05    0.0        0.942248   -0.334917  0.0        0.0        0.0        1.0        3.0        3          0          
      792        1.14678    -14.517775 15.767867  0.0        -0.006212  -0.002426  0.0        0.878513   -0.477718  0.0        0.0        0.0        1.0        3.0        3          0          
      793        0.92924    22.652412  -7.342676  0.0        -0.000249  -0.000275  0.0        -0.75909   -0.650986  0.0        0.0        0.0        1.0        3.0        3          0          
      794        0.88351    -1.502605  -8.359015  0.0        -0.002004  -0.000439  0.0        -0.395304  -0.91855   0.0        0.0        0.0        1.0        3.0        3          0          
      795        1.14954    -13.111648 21.100975  0.0        -0.00276   -0.004953  0.0        -0.783103  0.621892   0.0        0.0        0.0        1.0        3.0        3          0          
      796        0.86992    18.10534   24.083027  0.0        0.000123   -7.9e-05   0.0        -0.248848  0.968543   0.0        0.0        0.0        1.0        3.0        2          0          
      797        0.98323    -23.771137 14.537811  0.0        -0.001401  0.00113    0.0        0.647821   -0.761792  0.0        0.0        0.0        1.0        3.0        2          0          
      798        1.05882    20.503822  -12.208069 0.0        -0.000506  -0.000749  0.0        -0.691651  0.722231   0.0        0.0        0.0        1.0        3.0        2          0          
      799        1.11975    -21.478838 11.335256  0.0        -0.002133  0.003245   0.0        -0.271053  0.962564   0.0        0.0        0.0        1.0        3.0        2          0          
      800        0.85831    11.040561  -1.060301  0.0        0.000372   0.000132   0.0        -0.945524  0.325553   0.0        0.0        0.0        1.0        3.0        3          0          
      801        1.00717    -9.88994   17.962836  0.0        0.003975   -0.004532  0.0        0.929824   0.368005   0.0        0.0        0.0        1.0        3.0        2          0          
      802        0.90625    -7.895118  20.242226  0.0        0.002154   -0.001468  0.0        0.426553   0.904463   0.0        0.0        0.0        1.0        3.0        3          0          
      803        1.04405    6.428535   15.05085   0.0        0.000148   -0.00048   0.0        -0.978814  0.20475    0.0        0.0        0.0        1.0        3.0        3          0          
      804        1.04735    27.906676  -10.869194 0.0        -2.8e-05   8.6e-05    0.0        -0.995168  0.098186   0.0        0.0        0.0        1.0        3.0        2          0          
      805        1.05822    -1.309153  10.96028   0.0        0.000665   0.001736   0.0        0.624688   0.780875   0.0        0.0        0.0        1.0        3.0        3          0          
      806        1.09859    14.7664    26.177872  0.0        0.0002     -7.8e-05   0.0        0.543356   -0.839503  0.0        0.0        0.0        1.0        3.0        3          0          
      807        0.97961    -15.126744 0.646708   0.0        9.1e-05    -0.000548  0.0        0.600427   -0.799679  0.0        0.0        0.0        1.0        3.0        3          0          
      808        0.88682    9.715217   1.18508    0.0        0.000472   0.000256   0.0        0.835023   0.550215   0.0        0.0        0.0        1.0        3.0        3          0          
      809        1.01354    -6.785739  -22.477015 0.0        -9e-06     0.002576   0.0        -0.290009  -0.957024  0.0        0.0        0.0        1.0        3.0        2          0          
      810        1.09513    -21.859395 20.633595  0.0        -0.001306  -0.00173   0.0        0.124329   -0.992241  0.0        0.0        0.0        1.0        3.0        2          0          
      811        0.9267     28.582353  -9.264933  0.0        -4e-06     -4.3e-05   0.0        0.997503   0.07063    0.0        0.0        0.0        1.0        3.0        2          0          
      812        0.99715    -9.83179   -13.55182  0.0        -0.006127  -0.007165  0.0        -0.800207  0.599723   0.0        0.0        0.0        1.0        3.0        3          0          
      813        1.03513    -5.055137  4.063741   0.0        0.000889   0.000704   0.0        -0.931509  0.363719   0.0        0.0        0.0        1.0        3.0        3          0          
      814        0.91838    -9.509277  9.461734   0.0        0.002664   0.000137   0.0        0.990619   0.136651   0.0        0.0        0.0        1.0        3.0        2          0          
      815        0.9956     -6.952612  -3.50185   0.0        0.001624   -0.000893  0.0        0.484925   -0.874556  0.0        0.0        0.0        1.0        3.0        2          0          
      816        0.92225    -10.397835 -0.174115  0.0        0.00087    -0.000172  0.0        -0.482237  0.876041   0.0        0.0        0.0        1.0        3.0        3          0          
      817        1.03472    11.30157   -27.70938  0.0        -0.000906  -0.000472  0.0        -0.166162  0.986098   0.0        0.0        0.0        1.0        3.0        3          0          
      818        0.85194    -28.997263 8.729442   0.0        8e-05      3.3e-05    0.0        -0.519082  0.854724   0.0        0.0        0.0        1.0        3.0        3          0          
      819        1.07765    14.638355  -23.700777 0.0        -0.000759  -0.0001    0.0        0.777667   0.628676   0.0        0.0        0.0        1.0        3.0        2          0          
      820        1.05006    -17.82668  -3.914024  0.0        -0.00245   -7e-05     0.0        0.75813    0.652104   0.0        0.0        0.0        1.0        3.0        2          0          
      821        0.8552     -24.253203 9.28942    0.0        0.000667   0.000572   0.0        -0.308766  -0.951138  0.0        0.0        0.0        1.0        3.0        2          0          
      822        0.99726    -5.674268  -15.135428 0.0        0.00474    0.002705   0.0        -0.983915  0.178637   0.0        0.0        0.0        1.0        3.0        2          0          
      823        1.07883    -10.232963 -5.652106  0.0        0.003807   -0.001802  0.0        -0.67221   -0.74036   0.0        0.0        0.0        1.0        3.0        2          0          
      824        1.03202    -8.063516  -13.20687  0.0        -0.004769  -0.005759  0.0        0.965526   -0.260305  0.0        0.0        0.0        1.0        3.0        2          0          
      825        0.94537    -18.416084 -2.37229   0.0        -0.003131  -0.00106   0.0        0.930937   0.365181   0.0        0.0        0.0        1.0        3.0        2          0          
      826        0.95413    -0.40518   -23.172779 0.0        -0.000449  -7e-05     0.0        -0.938719  0.344682   0.0        0.0        0.0        1.0        3.0        2          0          
      827        1.09913    24.019798  -11.009073 0.0        -0.000116  -3.6e-05   0.0        0.842283   -0.539035  0.0        0.0        0.0        1.0        3.0        3          0          
      828        0.96214    -15.152398 -8.843357  0.0        -0.000646  0.002173   0.0        0.685826   0.727766   0.0        0.0        0.0        1.0        3.0        3          0          
      829        0.85298    4.976021   17.57631   0.0        0.000807   -9.2e-05   0.0        -0.866681  -0.498862  0.0        0.0        0.0        1.0        3.0        2          0          
      830        1.08971    7.71793    -29.001288 0.0        -0.002587  -0.000123  0.0        -0.945457  0.325747   0.0        0.0        0.0        1.0        3.0        2          0          
      831        0.97972    5.77038    -29.360593 0.0        -0.003189  -0.000577  0.0        -0.997428  0.071671   0.0        0.0        0.0        1.0        3.0        3          0          
      832        1.03214    9.747966   13.308555  0.0        -4.4e-05   -0.000893  0.0        0.933398   0.358844   0.0        0.0        0.0        1.0        3.0        2          0          
      833        1.04342    3.812935   -29.566193 0.0        -0.003439  -0.000385  0.0        -0.969417  -0.245418  0.0        0.0        0.0        1.0        3.0        3          0          
      834        1.11881    29.133527  -5.995969  0.0        1.4e-05    -0.000177  0.0        -0.897701  0.440606   0.0        0.0        0.0        1.0        3.0        3          0          
      835        1.14023    -3.885357  27.932696  0.0        -0.000562  -0.000631  0.0        0.909218   -0.416321  0.0        0.0        0.0        1.0        3.0        2          0          
      836        0.88156    7.059497   -23.984218 0.0        -0.000997  -0.000944  0.0        -0.942144  -0.335207  0.0        0.0        0.0        1.0        3.0        3          0          
      837        1.11434    -21.814599 -13.701307 0.0        0.000116   -0.000754  0.0        0.83917    -0.543869  0.0        0.0        0.0        1.0        3.0        3          0          
      838        0.86044    28.112256  3.210395   0.0        1.8e-05    0.000769   0.0        0.626647   -0.779303  0.0        0.0        0.0        1.0        3.0        3          0          
      839        1.05845    29.22935   6.073667   0.0        -1.3e-05   0.000766   0.0        -0.257859  0.966183   0.0        0.0        0.0        1.0        3.0        2          0          
      840        1.01743    1.624457   16.760077  0.0        0.001019   0.00113    0.0        -0.93628   -0.351255  0.0        0.0        0.0        1.0        3.0        2          0          
      841        1.1274     12.270231  -17.269953 0.0        -0.000287  0.000577   0.0        -0.96549   0.260439   0.0        0.0        0.0        1.0        3.0        3          0          
      842        0.97618    10.712003  -8.400424  0.0        0.000353   0.000268   0.0        0.914886   0.403712   0.0        0.0        0.0        1.0        3.0        2          0          
      843        1.10292    2.066634   -2.906441  0.0        -0.000323  -0.000236  0.0        0.041245   -0.999149  0.0        0.0        0.0        1.0        3.0        3          0          
      844        0.95161    27.013861  0.456418   0.0        5.3e-05    0.000985   0.0        0.62101    -0.783802  0.0        0.0        0.0        1.0        3.0        3          0          
      845        0.87783    25.482683  -2.096749  0.0        0.000305   0.001108   0.0        -0.699074  0.715049   0.0        0.0        0.0        1.0        3.0        3          0          
      846        1.03604    -12.901343 19.19706   0.0        0.013716   -0.0033    0.0        0.742409   0.669947   0.0        0.0        0.0        1.0        3.0        2          0          
      847        1.14057    2.347542   26.480034  0.0        0.000342   -8.2e-05   0.0        -0.974081  0.2262     0.0        0.0        0.0        1.0        3.0        3          0          
      848        1.14955    2.571625   0.512522   0.0        0.000139   0.000263   0.0        -0.971463  -0.237192  0.0        0.0        0.0        1.0        3.0        3          0          
      849        1.12121    -1.381762  20.435499  0.0        0.000641   0.000905   0.0        -0.298192  0.954506   0.0        0.0        0.0        1.0        3.0        3          0          
      850        0.86748    20.216616  5.679617   0.0        0.000589   0.000559   0.0        0.319279   0.947661   0.0        0.0        0.0        1.0        3.0        2          0          
      851        1.03616    -6.398394  19.358932  0.0        0.001954   0.000134   0.0        -0.75963   -0.650356  0.0        0.0        0.0        1.0        3.0        3          0          
      852        1.02313    26.422556  10.285639  0.0        -0.000196  0.001699   0.0        -0.774778  -0.632234  0.0        0.0        0.0        1.0        3.0        2          0          
      853        1.12874    -12.969939 -14.942578 0.0        -0.004375  0.000684   0.0        -0.188135  -0.982143  0.0        0.0        0.0        1.0        3.0        3          0          
      854        0.93344    -11.836098 -6.017115  0.0        0.001156   0.00502    0.0        0.995159   0.098279   0.0        0.0        0.0        1.0        3.0        2          0          
      855        1.04469    23.430618  -8.974728  0.0        0.000278   0.000283   0.0        -0.779593  -0.626286  0.0        0.0        0.0        1.0        3.0        2          0          
      856        0.92569    -4.836337  20.32417   0.0        0.000786   0.001303   0.0        -0.919244  0.393689   0.0        0.0        0.0        1.0        3.0        3          0          
      857        1.00307    -18.673768 21.595852  0.0        -0.005972  0.001243   0.0        -0.99092   0.134454   0.0        0.0        0.0        1.0        3.0        2          0          
      858        0.88352    17.177824  -10.495036 0.0        9.4e-05    -4.8e-05   0.0        -0.999803  0.019828   0.0        0.0        0.0        1.0        3.0        2          0          
      859        0.91692    9.044156   -13.069064 0.0        -2.5e-05   0.000716   0.0        0.964136   -0.265409  0.0        0.0        0.0        1.0        3.0        3          0          
      860        0.91798    23.696447  8.691005   0.0        0.000213   0.001265   0.0        -0.817151  -0.576424  0.0        0.0        0.0        1.0        3.0        3          0          
      861        0.91507    12.806165  18.878251  0.0        0.000112   -0.000621  0.0        0.908083   0.41879    0.0        0.0        0.0        1.0        3.0        2          0          
      862        1.09484    23.677331  15.378347  0.0        -0.000777  0.001073   0.0        0.964695   0.263368   0.0        0.0        0.0        1.0        3.0        3          0          
      863        0.91875    2.183557   21.415572  0.0        0.001549   0.000385   0.0        0.115187   -0.993344  0.0        0.0        0.0        1.0        3.0        3          0          
      864        1.07412    16.192645  2.78167    0.0        0.000639   0.000127   0.0        0.766417   -0.642344  0.0        0.0        0.0        1.0        3.0        2          0          
      865        0.96853    -18.95214  -9.838125  0.0        -0.001189  0.000393   0.0        -0.651345  -0.758781  0.0        0.0        0.0        1.0        3.0        2          0          
      866        1.08149    13.782205  -2.068554  0.0        0.000378   -1.5e-05   0.0        -0.626821  0.779163   0.0        0.0        0.0        1.0        3.0        3          0          
      867        1.01442    13.526444  -18.779886 0.0        -0.000519  0.000261   0.0        0.349636   -0.936886  0.0        0.0        0.0        1.0        3.0        2          0          
      868        1.10392    8.420811   -25.36906  0.0        -0.000693  -0.000428  0.0        -0.623768  0.781609   0.0        0.0        0.0        1.0        3.0        2          0          
      869        1.0246     -14.214123 -18.505515 0.0        0.000276   -0.000991  0.0        -0.512119  -0.858915  0.0        0.0        0.0        1.0        3.0        2          0          
      870        0.88173    9.12042    -15.000324 0.0        -0.000317  0.000228   0.0        0.997605   0.069175   0.0        0.0        0.0        1.0        3.0        3          0          
      871        1.00594    24.305201  -7.199049  0.0        -0.000514  0.000986   0.0        -0.778605  0.627515   0.0        0.0        0.0        1.0        3.0        2          0          
      872        1.07694    3.226425   -1.36436   0.0        -5.6e-05   0.000178   0.0        -0.957996  -0.286781  0.0        0.0        0.0        1.0        3.0        2          0          
      873        0.8722     -5.809755  -0.849069  0.0        0.001596   0.000373   0.0        0.121466   0.992596   0.0        0.0        0.0        1.0        3.0        2          0          
      874        1.07191    15.324751  -5.853644  0.0        0.000344   3e-05      0.0        0.058165   -0.998307  0.0        0.0        0.0        1.0        3.0        3          0          
      875        1.14668    -7.254497  -6.632906  0.0        -8.4e-05   -0.004924  0.0        0.993855   0.110688   0.0        0.0        0.0        1.0        3.0        3          0          
      876        0.99078    14.508044  1.787945   0.0        0.0007     -0.000151  0.0        -0.107438  -0.994212  0.0        0.0        0.0        1.0        3.0        2          0          
      877        0.85087    -30.26774  0.00202    0.0        -0.000129  0.00018    0.0        -0.964225  0.265086   0.0        0.0        0.0        1.0        3.0        3          0          
      878        0.97423    -8.846734  -14.994712 0.0        0.002962   -0.0035    0.0        0.561819   0.82726    0.0        0.0        0.0        1.0        3.0        3          0          
      879        1.08219    -11.580647 -22.937473 0.0        0.000551   0.002544   0.0        0.72579    0.687916   0.0        0.0        0.0        1.0        3.0        3          0          
      880        0.91709    -23.222221 -19.086633 0.0        -7.4e-05   -0.000192  0.0        0.688768   -0.724981  0.0        0.0        0.0        1.0        3.0        3          0          
      881        1.07642    -18.134628 14.948521  0.0        0.001977   0.001553   0.0        0.410172   -0.912008  0.0        0.0        0.0        1.0        3.0        3          0          
      882        0.88426    17.716043  7.14874    0.0        0.000569   7.1e-05    0.0        0.687101   0.726562   0.0        0.0        0.0        1.0        3.0        3          0          
      883        1.1159     -21.311614 9.278117   0.0        0.00246    0.003167   0.0        -0.99884   0.048151   0.0        0.0        0.0        1.0        3.0        3          0          
      884        1.1134     -4.123179  -12.693788 0.0        -0.000747  -0.002633  0.0        0.99207    -0.125683  0.0        0.0        0.0        1.0        3.0        3          0          
      885        0.90892    14.437231  -22.023454 0.0        -0.001501  -9.9e-05   0.0        0.307511   -0.951545  0.0        0.0        0.0        1.0        3.0        2          0          
      886        1.13428    17.475815  -0.277238  0.0        0.000613   -3e-06     0.0        0.751068   -0.660225  0.0        0.0        0.0        1.0        3.0        3          0          
      887        0.87281    5.14727    -26.356083 0.0        -0.001765  0.000139   0.0        -0.416725  0.909033   0.0        0.0        0.0        1.0        3.0        2          0          
      888        1.02071    14.470479  -26.232227 0.0        -0.000391  -0.0001    0.0        0.928349   0.37171    0.0        0.0        0.0        1.0        3.0        2          0          
      889        1.14466    16.728969  -4.292824  0.0        0.000437   7e-06      0.0        -0.368098  0.929787   0.0        0.0        0.0        1.0        3.0        2          0          
      890        1.13329    -8.427343  4.760103   0.0        -3.8e-05   -0.000611  0.0        0.683619   0.729839   0.0        0.0        0.0        1.0        3.0        3          0          
      891        1.04741    -19.787745 -1.469744  0.0        -0.00132   -5.3e-05   0.0        -0.999581  0.028954   0.0        0.0        0.0        1.0        3.0        2          0          
      892        1.14202    -8.705115  2.738175   0.0        0.00107    -0.000492  0.0        0.071089   -0.99747   0.0        0.0        0.0        1.0        3.0        3          0          
      893        1.05853    8.15231    28.819642  0.0        0.000269   0.000119   0.0        -0.937496  -0.347996  0.0        0.0        0.0        1.0        3.0        2          0          
      894        0.93804    21.654948  -8.817922  0.0        -4.2e-05   -0.000303  0.0        0.999459   -0.032883  0.0        0.0        0.0        1.0        3.0        2          0          
      895        1.0574     -13.841917 12.013075  0.0        -0.000606  -0.001103  0.0        -0.986097  -0.166173  0.0        0.0        0.0        1.0        3.0        2          0          
      896        1.11217    -28.642622 -0.260076  0.0        -0.000218  0.000649   0.0        -0.628703  0.777646   0.0        0.0        0.0        1.0        3.0        3          0          
      897        0.92731    -1.104235  -4.016228  0.0        -0.002129  -5.3e-05   0.0        0.563851   0.825877   0.0        0.0        0.0        1.0        3.0        2          0          
      898        0.88858    5.793412   -7.924492  0.0        -0.000168  0.000631   0.0        0.149909   -0.9887    0.0        0.0        0.0        1.0        3.0        3          0          
      899        0.94525    22.506239  -4.058776  0.0        0.000273   0.000552   0.0        0.570613   0.821219   0.0        0.0        0.0        1.0        3.0        2          0          
      900        1.01787    -28.505282 -2.421406  0.0        -0.000315  4.1e-05    0.0        -0.091311  0.995822   0.0        0.0        0.0        1.0        3.0        2          0          
      901        0.8633     -5.646671  24.027105  0.0        -0.002164  0.000786   0.0        -0.988919  0.148454   0.0        0.0        0.0        1.0        3.0        3          0          
      902        0.97041    19.49589   4.094157   0.0        0.001113   0.000123   0.0        -0.669346  -0.742951  0.0        0.0        0.0        1.0        3.0        3          0          
      903        1.0498     -3.568085  -2.561189  0.0        0.0005     -0.002713  0.0        -0.364282  0.931289   0.0        0.0        0.0        1.0        3.0        2          0          
      904        0.96165    15.583961  21.23422   0.0        0.000237   -0.000421  0.0        0.387657   -0.921804  0.0        0.0        0.0        1.0        3.0        3          0          
      905        0.95894    4.660986   14.450126  0.0        7.7e-05    -0.000157  0.0        -0.995969  0.089697   0.0        0.0        0.0        1.0        3.0        2          0          
      906        1.08631    22.182714  -2.209669  0.0        0.000587   0.000612   0.0        -0.916364  0.400347   0.0        0.0        0.0        1.0        3.0        2          0          
      907        1.08958    6.469132   -27.568834 0.0        -0.002619  -0.000921  0.0        0.90551    -0.424324  0.0        0.0        0.0        1.0        3.0        3          0          
      908        0.9964     -24.719    7.682498   0.0        0.001653   8e-05      0.0        -0.979974  -0.199126  0.0        0.0        0.0        1.0        3.0        3          0          
      909        0.87282    25.956579  7.369165   0.0        0.000286   0.001454   0.0        0.955051   0.296442   0.0        0.0        0.0        1.0        3.0        2          0          
      910        1.05201    -2.236136  -11.96687  0.0        -0.000526  -0.000146  0.0        0.557531   -0.830156  0.0        0.0        0.0        1.0        3.0        2          0          
      911        0.92381    -8.674278  23.462192  0.0        -0.00241   -0.002584  0.0        0.909888   -0.414854  0.0        0.0        0.0        1.0        3.0        2          0          
      912        1.00467    1.123384   24.834968  0.0        0.0003     -4e-06     0.0        -0.709237  -0.70497   0.0        0.0        0.0        1.0        3.0        2          0          
      913        1.09823    18.278387  5.412864   0.0        0.000821   0.000108   0.0        -0.847248  -0.531197  0.0        0.0        0.0        1.0        3.0        3          0          
      914        0.87184    1.224622   29.938454  0.0        -6e-05     -8.1e-05   0.0        -0.48189   -0.876232  0.0        0.0        0.0        1.0        3.0        3          0          
      915        0.90462    25.74729   15.479255  0.0        -0.000189  0.001685   0.0        0.920366   -0.391057  0.0        0.0        0.0        1.0        3.0        3          0          
      916        1.02655    16.358079  8.345204   0.0        0.000456   -5.7e-05   0.0        0.788992   0.614403   0.0        0.0        0.0        1.0        3.0        3          0          
      917        1.12037    28.273386  10.060407  0.0        -0.000486  0.001739   0.0        -0.783712  -0.621125  0.0        0.0        0.0        1.0        3.0        2          0          
      918        1.09797    -19.559548 18.37677   0.0        0.003065   -0.000889  0.0        0.647903   -0.761723  0.0        0.0        0.0        1.0        3.0        3          0          
      919        1.0934     -29.795766 1.611037   0.0        -0.000122  0.000296   0.0        0.60325    -0.797552  0.0        0.0        0.0        1.0        3.0        3          0          
      920        0.89566    -5.782172  -16.867349 0.0        0.006019   0.003795   0.0        0.175606   0.984461   0.0        0.0        0.0        1.0        3.0        3          0          
      921        1.11797    -1.278721  27.176657  0.0        -0.000298  -0.000257  0.0        0.55598    -0.831196  0.0        0.0        0.0        1.0        3.0        3          0          
      922        1.11942    -10.446844 -3.8567    0.0        -0.001873  -0.001478  0.0        0.750968   -0.660338  0.0        0.0        0.0        1.0        3.0        3          0          
      923        0.88527    5.522175   7.946615   0.0        -0.000393  -9.1e-05   0.0        0.405301   -0.914183  0.0        0.0        0.0        1.0        3.0        3          0          
      924        1.05598    -5.912672  27.473564  0.0        -0.000504  0.000127   0.0        -0.318772  0.947831   0.0        0.0        0.0        1.0        3.0        3          0          
      925        1.14758    7.543218   -14.122827 0.0        -3e-06     0.000796   0.0        -0.766089  0.642734   0.0        0.0        0.0        1.0        3.0        3          0          
      926        1.06218    -10.006798 11.093286  0.0        0.002093   -0.000216  0.0        -0.998122  -0.061255  0.0        0.0        0.0        1.0        3.0        2          0          
      927        1.0551     9.693538   5.378004   0.0        0.000133   7e-06      0.0        -0.200293  0.979736   0.0        0.0        0.0        1.0        3.0        2          0          
      928        1.12346    25.34826   -12.670327 0.0        -7.9e-05   0.000149   0.0        0.928801   0.370579   0.0        0.0        0.0        1.0        3.0        2          0          
      929        1.07484    5.414879   27.827393  0.0        8e-05      -4.7e-05   0.0        -0.226102  0.974104   0.0        0.0        0.0        1.0        3.0        3          0          
      930        0.96056    -3.737949  29.803641  0.0        -0.000204  -0.000276  0.0        -0.987448  -0.157946  0.0        0.0        0.0        1.0        3.0        3          0          
      931        1.06997    -5.605922  8.39994    0.0        -0.000503  -0.000722  0.0        -0.73582   -0.677177  0.0        0.0        0.0        1.0        3.0        3          0          
      932        1.038      -23.00666  0.397284   0.0        -0.000203  0.001054   0.0        -0.772364  -0.63518   0.0        0.0        0.0        1.0        3.0        3          0          
      933        0.92448    12.078918  -14.830422 0.0        -0.000154  0.000276   0.0        -0.138318  0.990388   0.0        0.0        0.0        1.0        3.0        2          0          
      934        1.02304    6.005541   20.350432  0.0        0.001188   -0.00014   0.0        -0.200633  0.979666   0.0        0.0        0.0        1.0        3.0        3          0          
      935        1.02643    3.094401   -24.880831 0.0        0.001072   -0.000315  0.0        0.993743   0.111688   0.0        0.0        0.0        1.0        3.0        2          0          
      936        1.03892    12.941417  11.655838  0.0        8.3e-05    -0.000673  0.0        0.999941   -0.010892  0.0        0.0        0.0        1.0        3.0        3          0          
      937        1.13984    -10.772834 -15.486688 0.0        0.001179   0.005778   0.0        0.503028   -0.86427   0.0        0.0        0.0        1.0        3.0        2          0          
      938        0.94866    1.411859   -20.77615  0.0        0.000993   -0.001291  0.0        -0.620327  0.784343   0.0        0.0        0.0        1.0        3.0        2          0          
      939        0.92139    -15.162175 -15.499784 0.0        0.004553   0.000611   0.0        -0.372682  -0.927959  0.0        0.0        0.0        1.0        3.0        2          0          
      940        1.10348    -15.798307 12.022971  0.0        -0.002056  -0.00303   0.0        -0.993089  -0.117364  0.0        0.0        0.0        1.0        3.0        2          0          
      941        1.08306    20.713768  -4.152698  0.0        0.000308   -0.000179  0.0        0.973167   -0.230098  0.0        0.0        0.0        1.0        3.0        2          0          
      942        0.90117    15.489315  10.223949  0.0        0.00026    -0.000483  0.0        -0.856488  -0.516167  0.0        0.0        0.0        1.0        3.0        3          0          
      943        1.14189    -7.871036  26.835879  0.0        -0.000701  -0.001368  0.0        0.872265   0.489033   0.0        0.0        0.0        1.0        3.0        2          0          
      944        0.94454    0.057429   28.571142  0.0        -0.000151  -0.000169  0.0        -0.995629  0.093392   0.0        0.0        0.0        1.0        3.0        3          0          
      945        1.14015    6.58602    -19.017081 0.0        0.00051    -7e-06     0.0        -0.836346  -0.548202  0.0        0.0        0.0        1.0        3.0        3          0          
      946        1.09477    6.172457   25.909223  0.0        0.000952   8.5e-05    0.0        -0.907168  0.420769   0.0        0.0        0.0        1.0        3.0        2          0          
      947        0.89843    15.633406  -7.749278  0.0        0.000374   5.3e-05    0.0        0.541088   -0.840966  0.0        0.0        0.0        1.0        3.0        2          0          
      948        0.99867    -18.135607 -19.085019 0.0        0.000819   0.001656   0.0        0.329428   0.944181   0.0        0.0        0.0        1.0        3.0        2          0          
      949        1.10068    -2.079868  -29.853845 0.0        -0.002155  0.000115   0.0        0.884218   -0.467074  0.0        0.0        0.0        1.0        3.0        3          0          
      950        1.07658    6.286118   -0.260827  0.0        0.0002     0.000475   0.0        -0.888011  0.459822   0.0        0.0        0.0        1.0        3.0        2          0          
      951        0.88884    -3.887735  12.381548  0.0        0.000907   0.00108    0.0        0.775389   -0.631483  0.0        0.0        0.0        1.0        3.0        2          0          
      952        0.94291    0.340845   9.940354   0.0        -0.000137  0.000975   0.0        -0.424956  0.905214   0.0        0.0        0.0        1.0        3.0        3          0          
      953        1.00072    -0.297341  -5.637774  0.0        -0.001509  -0.000155  0.0        0.92127    0.388924   0.0        0.0        0.0        1.0        3.0        2          0          
      954        1.09671    -10.415361 -10.397419 0.0        -0.001516  -0.004091  0.0        -0.669352  -0.742945  0.0        0.0        0.0        1.0        3.0        3          0          
      955        1.11218    -26.72369  -13.71637  0.0        2.9e-05    -0.000161  0.0        0.661917   0.749577   0.0        0.0        0.0        1.0        3.0        2          0          
      956        0.99182    -20.800859 13.24104   0.0        -0.001517  0.004341   0.0        -0.992756  0.120147   0.0        0.0        0.0        1.0        3.0        2          0          
      957        1.08062    20.437534  -10.369375 0.0        0.000194   -0.000643  0.0        -0.810468  -0.585783  0.0        0.0        0.0        1.0        3.0        2          0          
      958        1.0433     -26.168634 -6.844014  0.0        -0.000827  -0.000117  0.0        -0.999558  -0.029738  0.0        0.0        0.0        1.0        3.0        2          0          
      959        1.03173    20.929008  -7.210652  0.0        0.000141   -0.000159  0.0        -0.648395  0.761304   0.0        0.0        0.0        1.0        3.0        3          0          
      960        0.86971    -1.294246  -6.874044  0.0        -0.001964  -0.00101   0.0        0.886275   0.463159   0.0        0.0        0.0        1.0        3.0        3          0          
      961        1.07697    -19.87317  -3.586632  0.0        -0.002922  -0.000374  0.0        0.574354   0.818607   0.0        0.0        0.0        1.0        3.0        3          0          
      962        1.11207    -18.003691 3.438118   0.0        -0.000264  -0.000942  0.0        -0.965375  -0.260867  0.0        0.0        0.0        1.0        3.0        2          0          
      963        0.9985     4.213255   -10.435886 0.0        -0.00022   0.001018   0.0        -0.131721  -0.991287  0.0        0.0        0.0        1.0        3.0        3          0          
      964        0.92349    9.517543   18.785957  0.0        0.000483   -0.000793  0.0        -0.850633  0.52576    0.0        0.0        0.0        1.0        3.0        2          0          
      965        0.92326    18.333067  -14.404156 0.0        -0.000269  -0.000619  0.0        0.799892   -0.600145  0.0        0.0        0.0        1.0        3.0        2          0          
      966        1.06075    8.093948   -5.088145  0.0        -8.2e-05   0.000374   0.0        0.333685   0.942685   0.0        0.0        0.0        1.0        3.0        2          0          
      967        0.95519    19.550217  18.435614  0.0        -0.000183  0.000292   0.0        -0.084414  0.996431   0.0        0.0        0.0        1.0        3.0        3          0          
      968        1.11325    -11.727043 17.565661  0.0        0.000577   -0.008692  0.0        -0.971583  0.236697   0.0        0.0        0.0        1.0        3.0        3          0          
      969        0.91601    -12.833997 -19.788285 0.0        0.001013   0.002491   0.0        -0.473023  0.88105    0.0        0.0        0.0        1.0        3.0        2          0          
      970        1.07115    17.027951  -6.478675  0.0        0.000389   1.7e-05    0.0        -0.297195  0.954817   0.0        0.0        0.0        1.0        3.0        3          0          
      971        1.00885    12.480718  6.850695   0.0        0.000512   -0.000435  0.0        0.521328   -0.853356  0.0        0.0        0.0        1.0        3.0        3          0          
      972        0.99926    -24.150432 -1.616961  0.0        -0.001098  -2.8e-05   0.0        0.055281   0.998471   0.0        0.0        0.0        1.0        3.0        3          0          
      973        0.99452    -1.43241   -18.42699  0.0        0.002707   -0.000986  0.0        -0.963579  -0.267424  0.0        0.0        0.0        1.0        3.0        2          0          
      974        0.99245    -0.144304  -30.028573 0.0        -0.002174  -9.8e-05   0.0        0.781589   0.623793   0.0        0.0        0.0        1.0        3.0        2          0          
      975        1.07673    -6.839504  11.906865  0.0        0.001383   0.000815   0.0        -0.952386  -0.304894  0.0        0.0        0.0        1.0        3.0        3          0          
      976        0.86968    7.432031   -17.488855 0.0        -6.4e-05   0.00029    0.0        -0.658584  -0.752507  0.0        0.0        0.0        1.0        3.0        2          0          
      977        0.88112    -22.915307 10.016219  0.0        0.000633   0.001229   0.0        -0.575794  -0.817595  0.0        0.0        0.0        1.0        3.0        2          0          
      978        1.01108    -4.88255   18.415206  0.0        0.001824   0.000963   0.0        0.108618   -0.994084  0.0        0.0        0.0        1.0        3.0        2          0          
      979        1.01242    17.727519  1.62218    0.0        0.000525   7.4e-05    0.0        0.678224   0.734856   0.0        0.0        0.0        1.0        3.0        3          0          
      980        0.97526    -8.209418  10.613727  0.0        0.002124   -7e-05     0.0        -0.557513  0.830168   0.0        0.0        0.0        1.0        3.0        2          0          
      981        1.02097    -10.398072 23.811296  0.0        -0.001738  -0.002992  0.0        -0.820234  0.572028   0.0        0.0        0.0        1.0        3.0        2          0          
      982        0.93482    13.16474   8.532331   0.0        0.000325   -0.000559  0.0        -0.678538  -0.734565  0.0        0.0        0.0        1.0        3.0        3          0          
      983        1.00247    -7.188755  -1.812913  0.0        0.000729   -0.000744  0.0        0.149021   -0.988834  0.0        0.0        0.0        1.0        3.0        2          0          
      984        0.86216    -2.564731  1.38385    0.0        0.000186   0.000336   0.0        -0.525004  0.8511     0.0        0.0        0.0        1.0        3.0        2          0          
      985        0.92809    14.67029   11.674338  0.0        -1.1e-05   -0.000673  0.0        0.434965   0.900447   0.0        0.0        0.0        1.0        3.0        2          0          
      986        1.02942    10.737031  -15.992673 0.0        -0.000314  0.00038    0.0        -0.057489  -0.998346  0.0        0.0        0.0        1.0        3.0        2          0          
      987        0.85068    8.202094   -27.1394   0.0        -0.001979  -0.000392  0.0        0.924217   0.381868   0.0        0.0        0.0        1.0        3.0        2          0          
      988        1.08674    10.544862  -14.027266 0.0        -0.000222  0.000374   0.0        -0.193286  0.981142   0.0        0.0        0.0        1.0        3.0        3          0          
      989        1.12004    25.822935  5.512719   0.0        0.000448   0.001395   0.0        0.979258   -0.202615  0.0        0.0        0.0        1.0        3.0        3          0          
      990        0.859      22.322966  -11.883537 0.0        -0.000572  1e-05      0.0        0.108713   0.994073   0.0        0.0        0.0        1.0        3.0        3          0          
      991        1.05939    1.855171   -29.941353 0.0        -0.003005  -0.000554  0.0        0.444631   -0.895714  0.0        0.0        0.0        1.0        3.0        2          0          
      992        1.09303    -23.1574   -7.719493  0.0        -0.001448  -0.000594  0.0        -0.892675  -0.450701  0.0        0.0        0.0        1.0        3.0        3          0          
      993        0.95509    14.087629  -7.218276  0.0        0.000261   7e-05      0.0        0.79373    -0.608271  0.0        0.0        0.0        1.0        3.0        3          0          
      994        0.98497    -18.201087 19.796041  0.0        4.8e-05    0.001039   0.0        -0.270811  -0.962633  0.0        0.0        0.0        1.0        3.0        3          0          
      995        1.04235    5.142973   -6.444219  0.0        -0.00054   0.00055    0.0        -0.743216  0.669052   0.0        0.0        0.0        1.0        3.0        3          0          
      996        1.12798    -18.529414 23.446605  0.0        0.000571   0.001314   0.0        -0.396317  0.918114   0.0        0.0        0.0        1.0        3.0        3          0          
      997        0.95164    -19.430778 6.448197   0.0        2.3e-05    -0.000249  0.0        0.84085    -0.541268  0.0        0.0        0.0        1.0        3.0        2          0          
      998        0.91994    8.949198   2.532707   0.0        0.000161   0.000154   0.0        -0.450804  0.892623   0.0        0.0        0.0        1.0        3.0        2          0          
      999        1.06112    21.886612  11.965682  0.0        -0.000254  0.000925   0.0        0.873483   -0.486855  0.0        0.0        0.0        1.0        3.0        2          0          
      1000       0.90892    31.622777  0.0        0.0        0.0        0.0        0.0        1.0        0.0        0.0        0.0        0.0        1.0        3.0        1          1          
      1001       0.96519    31.570253  1.821851   0.0        0.0        0.0        0.0        0.998339   0.057612   0.0        0.0        0.0        1.0        3.0        1          1          
      1002       1.04112    31.412856  3.63765    0.0        0.0        0.0        0.0        0.993362   0.115033   0.0        0.0        0.0        1.0        3.0        1          1          
      1003       1.12081    31.151108  5.441365   0.0        0.0        0.0        0.0        0.985085   0.172071   0.0        0.0        0.0        1.0        3.0        1          1          
      1004       1.09949    30.78588   7.227004   0.0        0.0        0.0        0.0        0.973535   0.228538   0.0        0.0        0.0        1.0        3.0        1          1          
      1005       0.97238    30.318384  8.988636   0.0        0.0        0.0        0.0        0.958751   0.284246   0.0        0.0        0.0        1.0        3.0        1          1          
      1006       0.85207    29.750174  10.720409  0.0        0.0        0.0        0.0        0.940783   0.339009   0.0        0.0        0.0        1.0        3.0        1          1          
      1007       1.05716    29.083136  12.416569  0.0        0.0        0.0        0.0        0.91969    0.392646   0.0        0.0        0.0        1.0        3.0        1          1          
      1008       1.13472    28.319487  14.071483  0.0        0.0        0.0        0.0        0.895541   0.444979   0.0        0.0        0.0        1.0        3.0        1          1          
      1009       0.87265    27.461764  15.679653  0.0        0.0        0.0        0.0        0.868417   0.495834   0.0        0.0        0.0        1.0        3.0        1          1          
      1010       0.93973    26.512816  17.235736  0.0        0.0        0.0        0.0        0.838409   0.545042   0.0        0.0        0.0        1.0        3.0        1          1          
      1011       1.0657     25.475794  18.734565  0.0        0.0        0.0        0.0        0.805615   0.592439   0.0        0.0        0.0        1.0        3.0        1          1          
      1012       1.13691    24.354145  20.171158  0.0        0.0        0.0        0.0        0.770146   0.637868   0.0        0.0        0.0        1.0        3.0        1          1          
      1013       0.8701     23.151593  21.540746  0.0        0.0        0.0        0.0        0.732118   0.681178   0.0        0.0        0.0        1.0        3.0        1          1          
      1014       1.11317    21.872135  22.838777  0.0        0.0        0.0        0.0        0.691658   0.722226   0.0        0.0        0.0        1.0        3.0        1          1          
      1015       1.09683    20.520019  24.06094   0.0        0.0        0.0        0.0        0.6489     0.760874   0.0        0.0        0.0        1.0        3.0        1          1          
      1016       0.89084    19.099738  25.203175  0.0        0.0        0.0        0.0        0.603987   0.796994   0.0        0.0        0.0        1.0        3.0        1          1          
      1017       0.97217    17.616009  26.261687  0.0        0.0        0.0        0.0        0.557067   0.830467   0.0        0.0        0.0        1.0        3.0        1          1          
      1018       0.86323    16.073762  27.232961  0.0        0.0        0.0        0.0        0.508297   0.861182   0.0        0.0        0.0        1.0        3.0        1          1          
      1019       1.03482    14.478119  28.11377   0.0        0.0        0.0        0.0        0.457838   0.889036   0.0        0.0        0.0        1.0        3.0        1          1          
      1020       0.88368    12.834382  28.901188  0.0        0.0        0.0        0.0        0.405859   0.913936   0.0        0.0        0.0        1.0        3.0        1          1          
      1021       1.11469    11.14801   29.592598  0.0        0.0        0.0        0.0        0.352531   0.9358     0.0        0.0        0.0        1.0        3.0        1          1          
      1022       1.11777    9.424605   30.185706  0.0        0.0        0.0        0.0        0.298032   0.954556   0.0        0.0        0.0        1.0        3.0        1          1          
      1023       0.90202    7.669893   30.678539  0.0        0.0        0.0        0.0        0.242543   0.970141   0.0        0.0        0.0        1.0        3.0        1          1          
      1024       0.93366    5.889702   31.069461  0.0        0.0        0.0        0.0        0.186249   0.982503   0.0        0.0        0.0        1.0        3.0        1          1          
      1025       1.05837    4.089946   31.357174  0.0        0.0        0.0        0.0        0.129335   0.991601   0.0        0.0        0.0        1.0        3.0        1          1          
      1026       1.04911    2.276604   31.540721  0.0        0.0        0.0        0.0        0.071993   0.997405   0.0        0.0        0.0        1.0        3.0        1          1          
      1027       1.11484    0.455699   31.619493  0.0        0.0        0.0        0.0        0.01441    0.999896   0.0        0.0        0.0        1.0        3.0        1          1          
      1028       0.85863    -1.366719  31.593228  0.0        0.0        0.0        0.0        -0.043219  0.999066   0.0        0.0        0.0        1.0        3.0        1          1          
      1029       1.03852    -3.184598  31.462014  0.0        0.0        0.0        0.0        -0.100706  0.994916   0.0        0.0        0.0        1.0        3.0        1          1          
      1030       0.98327    -4.991897  31.226286  0.0        0.0        0.0        0.0        -0.157858  0.987462   0.0        0.0        0.0        1.0        3.0        1          1          
      1031       0.89405    -6.782614  30.886828  0.0        0.0        0.0        0.0        -0.214485  0.976727   0.0        0.0        0.0        1.0        3.0        1          1          
      1032       1.1276     -8.5508    30.444767  0.0        0.0        0.0        0.0        -0.2704    0.962748   0.0        0.0        0.0        1.0        3.0        1          1          
      1033       1.03129    -10.290581 29.901571  0.0        0.0        0.0        0.0        -0.325417  0.945571   0.0        0.0        0.0        1.0        3.0        1          1          
      1034       0.86841    -11.996178 29.259045  0.0        0.0        0.0        0.0        -0.379352  0.925252   0.0        0.0        0.0        1.0        3.0        1          1          
      1035       1.08752    -13.661925 28.519324  0.0        0.0        0.0        0.0        -0.432028  0.90186    0.0        0.0        0.0        1.0        3.0        1          1          
      1036       1.00893    -15.282288 27.684864  0.0        0.0        0.0        0.0        -0.483268  0.875472   0.0        0.0        0.0        1.0        3.0        1          1          
      1037       1.01486    -16.851884 26.758438  0.0        0.0        0.0        0.0        -0.532903  0.846176   0.0        0.0        0.0        1.0        3.0        1          1          
      1038       0.99178    -18.365501 25.743123  0.0        0.0        0.0        0.0        -0.580768  0.814069   0.0        0.0        0.0        1.0        3.0        1          1          
      1039       0.94055    -19.818109 24.642292  0.0        0.0        0.0        0.0        -0.626704  0.779258   0.0        0.0        0.0        1.0        3.0        1          1          
      1040       0.85371    -21.204884 23.459602  0.0        0.0        0.0        0.0        -0.670557  0.741858   0.0        0.0        0.0        1.0        3.0        1          1          
      1041       0.89927    -22.521218 22.198981  0.0        0.0        0.0        0.0        -0.712183  0.701993   0.0        0.0        0.0        1.0        3.0        1          1          
      1042       0.97374    -23.762738 20.864618  0.0        0.0        0.0        0.0        -0.751444  0.659797   0.0        0.0        0.0        1.0        3.0        1          1          
      1043       0.91255    -24.925322 19.460944  0.0        0.0        0.0        0.0        -0.788208  0.615409   0.0        0.0        0.0        1.0        3.0        1          1          
      1044       0.88183    -26.005105 17.992623  0.0        0.0        0.0        0.0        -0.822354  0.568977   0.0        0.0        0.0        1.0        3.0        1          1          
      1045       0.91426    -26.998503 16.464533  0.0        0.0        0.0        0.0        -0.853768  0.520654   0.0        0.0        0.0        1.0        3.0        1          1          
      1046       0.99239    -27.902214 14.881749  0.0        0.0        0.0        0.0        -0.882345  0.470602   0.0        0.0        0.0        1.0        3.0        1          1          
      1047       1.06425    -28.713237 13.249529  0.0        0.0        0.0        0.0        -0.907992  0.418987   0.0        0.0        0.0        1.0        3.0        1          1          
      1048       0.92648    -29.428878 11.573296  0.0        0.0        0.0        0.0        -0.930623  0.36598    0.0        0.0        0.0        1.0        3.0        1          1          
      1049       0.98762    -30.046758 9.858617   0.0        0.0        0.0        0.0        -0.950162  0.311757   0.0        0.0        0.0        1.0        3.0        1          1          
      1050       1.06698    -30.564826 8.111189   0.0        0.0        0.0        0.0        -0.966545  0.256498   0.0        0.0        0.0        1.0        3.0        1          1          
      1051       1.05242    -30.981361 6.336816   0.0        0.0        0.0        0.0        -0.979717  0.200388   0.0        0.0        0.0        1.0        3.0        1          1          
      1052       1.06496    -31.29498  4.541393   0.0        0.0        0.0        0.0        -0.989634  0.143611   0.0        0.0        0.0        1.0        3.0        1          1          
      1053       1.04824    -31.504639 2.730885   0.0        0.0        0.0        0.0        -0.996264  0.086358   0.0        0.0        0.0        1.0        3.0        1          1          
      1054       0.91006    -31.609643 0.911304   0.0        0.0        0.0        0.0        -0.999585  0.028818   0.0        0.0        0.0        1.0        3.0        1          1          
      1055       1.12133    -31.609643 -0.911304  0.0        0.0        0.0        0.0        -0.999585  -0.028818  0.0        0.0        0.0        1.0        3.0        1          1          
      1056       1.09164    -31.504639 -2.730885  0.0        0.0        0.0        0.0        -0.996264  -0.086358  0.0        0.0        0.0        1.0        3.0        1          1          
      1057       0.91757    -31.29498  -4.541393  0.0        0.0        0.0        0.0        -0.989634  -0.143611  0.0        0.0        0.0        1.0        3.0        1          1          
      1058       0.9632     -30.981361 -6.336816  0.0        0.0        0.0        0.0        -0.979717  -0.200388  0.0        0.0        0.0        1.0        3.0        1          1          
      1059       1.01583    -30.564826 -8.111189  0.0        0.0        0.0        0.0        -0.966545  -0.256498  0.0        0.0        0.0        1.0        3.0        1          1          
      1060       0.8695     -30.046758 -9.858617  0.0        0.0        0.0        0.0        -0.950162  -0.311757  0.0        0.0        0.0        1.0        3.0        1          1          
      1061       1.05349    -29.428878 -11.573296 0.0        0.0        0.0        0.0        -0.930623  -0.36598   0.0        0.0        0.0        1.0        3.0        1          1          
      1062       1.00939    -28.713237 -13.249529 0.0        0.0        0.0        0.0        -0.907992  -0.418987  0.0        0.0        0.0        1.0        3.0        1          1          
      1063       0.95802    -27.902214 -14.881749 0.0        0.0        0.0        0.0        -0.882345  -0.470602  0.0        0.0        0.0        1.0        3.0        1          1          
      1064       0.85548    -26.998503 -16.464533 0.0        0.0        0.0        0.0        -0.853768  -0.520654  0.0        0.0        0.0        1.0        3.0        1          1          
      1065       0.89652    -26.005105 -17.992623 0.0        0.0        0.0        0.0        -0.822354  -0.568977  0.0        0.0        0.0        1.0        3.0        1          1          
      1066       0.9323     -24.925322 -19.460944 0.0        0.0        0.0        0.0        -0.788208  -0.615409  0.0        0.0        0.0        1.0        3.0        1          1          
      1067       1.04779    -23.762738 -20.864618 0.0        0.0        0.0        0.0        -0.751444  -0.659797  0.0        0.0        0.0        1.0        3.0        1          1          
      1068       1.04956    -22.521218 -22.198981 0.0        0.0        0.0        0.0        -0.712183  -0.701993  0.0        0.0        0.0        1.0        3.0        1          1          
      1069       1.03399    -21.204884 -23.459602 0.0        0.0        0.0        0.0        -0.670557  -0.741858  0.0        0.0        0.0        1.0        3.0        1          1          
      1070       1.08589    -19.818109 -24.642292 0.0        0.0        0.0        0.0        -0.626704  -0.779258  0.0        0.0        0.0        1.0        3.0        1          1          
      1071       0.99037    -18.365501 -25.743123 0.0        0.0        0.0        0.0        -0.580768  -0.814069  0.0        0.0        0.0        1.0        3.0        1          1          
      1072       1.0134     -16.851884 -26.758438 0.0        0.0        0.0        0.0        -0.532903  -0.846176  0.0        0.0        0.0        1.0        3.0        1          1          
      1073       1.04283    -15.282288 -27.684864 0.0        0.0        0.0        0.0        -0.483268  -0.875472  0.0        0.0        0.0        1.0        3.0        1          1          
      1074       1.02896    -13.661925 -28.519324 0.0        0.0        0.0        0.0        -0.432028  -0.90186   0.0        0.0        0.0        1.0        3.0        1          1          
      1075       1.06172    -11.996178 -29.259045 0.0        0.0        0.0        0.0        -0.379352  -0.925252  0.0        0.0        0.0        1.0        3.0        1          1          
      1076       1.05898    -10.290581 -29.901571 0.0        0.0        0.0        0.0        -0.325417  -0.945571  0.0        0.0        0.0        1.0        3.0        1          1          
      1077       0.92533    -8.5508    -30.444767 0.0        0.0        0.0        0.0        -0.2704    -0.962748  0.0        0.0        0.0        1.0        3.0        1          1          
      1078       0.92861    -6.782614  -30.886828 0.0        0.0        0.0        0.0        -0.214485  -0.976727  0.0        0.0        0.0        1.0        3.0        1          1          
      1079       1.13214    -4.991897  -31.226286 0.0        0.0        0.0        0.0        -0.157858  -0.987462  0.0        0.0        0.0        1.0        3.0        1          1          
      1080       1.01485    -3.184598  -31.462014 0.0        0.0        0.0        0.0        -0.100706  -0.994916  0.0        0.0        0.0        1.0        3.0        1          1          
      1081       1.02767    -1.366719  -31.593228 0.0        0.0        0.0        0.0        -0.043219  -0.999066  0.0        0.0        0.0        1.0        3.0        1          1          
      1082       0.89975    0.455699   -31.619493 0.0        0.0        0.0        0.0        0.01441    -0.999896  0.0        0.0        0.0        1.0        3.0        1          1          
      1083       0.90057    2.276604   -31.540721 0.0        0.0        0.0        0.0        0.071993   -0.997405  0.0        0.0        0.0        1.0        3.0        1          1          
      1084       1.14518    4.089946   -31.357174 0.0        0.0        0.0        0.0        0.129335   -0.991601  0.0        0.0        0.0        1.0        3.0        1          1          
      1085       1.00138    5.889702   -31.069461 0.0        0.0        0.0        0.0        0.186249   -0.982503  0.0        0.0        0.0        1.0        3.0        1          1          
      1086       0.8957     7.669893   -30.678539 0.0        0.0        0.0        0.0        0.242543   -0.970141  0.0        0.0        0.0        1.0        3.0        1          1          
      1087       0.90101    9.424605   -30.185706 0.0        0.0        0.0        0.0        0.298032   -0.954556  0.0        0.0        0.0        1.0        3.0        1          1          
      1088       1.02481    11.14801   -29.592598 0.0        0.0        0.0        0.0        0.352531   -0.9358    0.0        0.0        0.0        1.0        3.0        1          1          
      1089       1.02954    12.834382  -28.901188 0.0        0.0        0.0        0.0        0.405859   -0.913936  0.0        0.0        0.0        1.0        3.0        1          1          
      1090       1.0112     14.478119  -28.11377  0.0        0.0        0.0        0.0        0.457838   -0.889036  0.0        0.0        0.0        1.0        3.0        1          1          
      1091       1.10494    16.073762  -27.232961 0.0        0.0        0.0        0.0        0.508297   -0.861182  0.0        0.0        0.0        1.0        3.0        1          1          
      1092       0.87121    17.616009  -26.261687 0.0        0.0        0.0        0.0        0.557067   -0.830467  0.0        0.0        0.0        1.0        3.0        1          1          
      1093       1.14527    19.099738  -25.203175 0.0        0.0        0.0        0.0        0.603987   -0.796994  0.0        0.0        0.0        1.0        3.0        1          1          
      1094       1.12461    20.520019  -24.06094  0.0        0.0        0.0        0.0        0.6489     -0.760874  0.0        0.0        0.0        1.0        3.0        1          1          
      1095       0.94845    21.872135  -22.838777 0.0        0.0        0.0        0.0        0.691658   -0.722226  0.0        0.0        0.0        1.0        3.0        1          1          
      1096       0.89905    23.151593  -21.540746 0.0        0.0        0.0        0.0        0.732118   -0.681178  0.0        0.0        0.0        1.0        3.0        1          1          
      1097       1.09213    24.354145  -20.171158 0.0        0.0        0.0        0.0        0.770146   -0.637868  0.0        0.0        0.0        1.0        3.0        1          1          
      1098       1.02369    25.475794  -18.734565 0.0        0.0        0.0        0.0        0.805615   -0.592439  0.0        0.0        0.0        1.0        3.0        1          1          
      1099       0.8525     26.512816  -17.235736 0.0        0.0        0.0        0.0        0.838409   -0.545042  0.0        0.0        0.0        1.0        3.0        1          1          
      1100       0.8894     27.461764  -15.679653 0.0        0.0        0.0        0.0        0.868417   -0.495834  0.0        0.0        0.0        1.0        3.0        1          1          
      1101       1.02253    28.319487  -14.071483 0.0        0.0        0.0        0.0        0.895541   -0.444979  0.0        0.0        0.0        1.0        3.0        1          1          
      1102       1.02557    29.083136  -12.416569 0.0        0.0        0.0        0.0        0.91969    -0.392646  0.0        0.0        0.0        1.0        3.0        1          1          
      1103       1.05404    29.750174  -10.720409 0.0        0.0        0.0        0.0        0.940783   -0.339009  0.0        0.0        0.0        1.0        3.0        1          1          
      1104       1.14529    30.318384  -8.988636  0.0        0.0        0.0        0.0        0.958751   -0.284246  0.0        0.0        0.0        1.0        3.0        1          1          
      1105       1.13188    30.78588   -7.227004  0.0        0.0        0.0        0.0        0.973535   -0.228538  0.0        0.0        0.0        1.0        3.0        1          1          
      1106       0.9794     31.151108  -5.441365  0.0        0.0        0.0        0.0        0.985085   -0.172071  0.0        0.0        0.0        1.0        3.0        1          1          
      1107       1.10382    31.412856  -3.63765   0.0        0.0        0.0        0.0        0.993362   -0.115033  0.0        0.0        0.0        1.0        3.0        1          1          
      1108       1.00093    31.570253  -1.821851  0.0        0.0        0.0        0.0        0.998339   -0.057612  0.0        0.0        0.0        1.0        3.0        1          1          
