# Supplementary material for: Active Vertex Model for cell-resolution description of epithelial tissue mechanics
Source: PLoS Comput Biol. 2017 Jun 30;13(6):e1005569. doi: 10.1371/journal.pcbi.1005569 (PMC5493290; doi:10.1371/journal.pcbi.1005569)
Supplement: S1 Dataset — (ZIP) [file pcbi.1005569.s020.zip › data_scripts_configuration/Figure10/alignment_better.pvsm]

<ParaView>
  <ServerManagerState version="5.2.0">
    <Proxy group="animation" type="AnimationScene" id="263" servers="16">
      <Property name="AnimationTime" id="263.AnimationTime" number_of_elements="1">
        <Element index="0" value="44"/>
      </Property>
      <Property name="Cues" id="263.Cues" number_of_elements="1">
        <Proxy value="265"/>
        <Domain name="groups" id="263.Cues.groups"/>
      </Property>
      <Property name="Duration" id="263.Duration" number_of_elements="1">
        <Element index="0" value="10"/>
      </Property>
      <Property name="EndTime" id="263.EndTime" number_of_elements="1">
        <Element index="0" value="44"/>
      </Property>
      <Property name="FramesPerTimestep" id="263.FramesPerTimestep" number_of_elements="1">
        <Element index="0" value="1"/>
        <Domain name="range" id="263.FramesPerTimestep.range"/>
      </Property>
      <Property name="GoToFirst" id="263.GoToFirst"/>
      <Property name="GoToLast" id="263.GoToLast"/>
      <Property name="GoToNext" id="263.GoToNext"/>
      <Property name="GoToPrevious" id="263.GoToPrevious"/>
      <Property name="LockEndTime" id="263.LockEndTime" number_of_elements="1">
        <Element index="0" value="0"/>
        <Domain name="bool" id="263.LockEndTime.bool"/>
      </Property>
      <Property name="LockStartTime" id="263.LockStartTime" number_of_elements="1">
        <Element index="0" value="0"/>
        <Domain name="bool" id="263.LockStartTime.bool"/>
      </Property>
      <Property name="Loop" id="263.Loop" number_of_elements="1">
        <Element index="0" value="0"/>
        <Domain name="bool" id="263.Loop.bool"/>
      </Property>
      <Property name="NumberOfFrames" id="263.NumberOfFrames" number_of_elements="1">
        <Element index="0" value="10"/>
        <Domain name="range" id="263.NumberOfFrames.range"/>
      </Property>
      <Property name="Play" id="263.Play"/>
      <Property name="PlayMode" id="263.PlayMode" number_of_elements="1">
        <Element index="0" value="2"/>
        <Domain name="enum" id="263.PlayMode.enum">
          <Entry value="0" text="Sequence"/>
          <Entry value="1" text="Real Time"/>
          <Entry value="2" text="Snap To TimeSteps"/>
        </Domain>
      </Property>
      <Property name="StartTime" id="263.StartTime" number_of_elements="1">
        <Element index="0" value="0"/>
      </Property>
      <Property name="Stop" id="263.Stop"/>
      <Property name="TimeKeeper" id="263.TimeKeeper" number_of_elements="1">
        <Proxy value="259"/>
      </Property>
      <Property name="ViewModules" id="263.ViewModules" number_of_elements="2">
        <Proxy value="25868"/>
        <Proxy value="25868"/>
        <Domain name="groups" id="263.ViewModules.groups"/>
      </Property>
    </Proxy>
    <Proxy group="animation" type="TimeAnimationCue" id="265" servers="16">
      <Property name="AnimatedDomainName" id="265.AnimatedDomainName" number_of_elements="1">
        <Element index="0" value=""/>
      </Property>
      <Property name="AnimatedElement" id="265.AnimatedElement" number_of_elements="1">
        <Element index="0" value="0"/>
      </Property>
      <Property name="AnimatedPropertyName" id="265.AnimatedPropertyName" number_of_elements="1">
        <Element index="0" value="Time"/>
      </Property>
      <Property name="AnimatedProxy" id="265.AnimatedProxy" number_of_elements="1">
        <Proxy value="259"/>
        <Domain name="groups" id="265.AnimatedProxy.groups"/>
      </Property>
      <Property name="Enabled" id="265.Enabled" number_of_elements="1">
        <Element index="0" value="1"/>
        <Domain name="bool" id="265.Enabled.bool"/>
      </Property>
      <Property name="EndTime" id="265.EndTime" number_of_elements="1">
        <Element index="0" value="1"/>
      </Property>
      <Property name="KeyFrames" id="265.KeyFrames">
        <Domain name="groups" id="265.KeyFrames.groups"/>
      </Property>
      <Property name="LastAddedKeyFrameIndex" id="265.LastAddedKeyFrameIndex"/>
      <Property name="StartTime" id="265.StartTime" number_of_elements="1">
        <Element index="0" value="0"/>
      </Property>
      <Property name="TimeMode" id="265.TimeMode" number_of_elements="1">
        <Element index="0" value="0"/>
        <Domain name="enum" id="265.TimeMode.enum">
          <Entry value="0" text="Normalized"/>
          <Entry value="1" text="Relative"/>
        </Domain>
      </Property>
      <Property name="UseAnimationTime" id="265.UseAnimationTime" number_of_elements="1">
        <Element index="0" value="1"/>
        <Domain name="bool" id="265.UseAnimationTime.bool"/>
      </Property>
    </Proxy>
    <Proxy group="misc" type="ViewLayout" id="25869" servers="16">
      <Layout number_of_elements="1">
        <Item direction="0" fraction="0.5" view="25868"/>
      </Layout>
    </Proxy>
    <Proxy group="lookup_tables" type="PVLookupTable" id="5180" servers="21">
      <Property name="AboveRangeColor" id="5180.AboveRangeColor" number_of_elements="3">
        <Element index="0" value="1"/>
        <Element index="1" value="1"/>
        <Element index="2" value="1"/>
      </Property>
      <Property name="ActiveAnnotatedValues" id="5180.ActiveAnnotatedValues"/>
      <Property name="AllowDuplicateScalars" id="5180.AllowDuplicateScalars" number_of_elements="1">
        <Element index="0" value="1"/>
        <Domain name="bool" id="5180.AllowDuplicateScalars.bool"/>
      </Property>
      <Property name="Annotations" id="5180.Annotations"/>
      <Property name="BelowRangeColor" id="5180.BelowRangeColor" number_of_elements="3">
        <Element index="0" value="0"/>
        <Element index="1" value="0"/>
        <Element index="2" value="0"/>
      </Property>
      <Property name="Build" id="5180.Build"/>
      <Property name="ColorSpace" id="5180.ColorSpace" number_of_elements="1">
        <Element index="0" value="0"/>
        <Domain name="enum" id="5180.ColorSpace.enum">
          <Entry value="0" text="RGB"/>
          <Entry value="1" text="HSV"/>
          <Entry value="2" text="Lab"/>
          <Entry value="3" text="Diverging"/>
        </Domain>
      </Property>
      <Property name="Discretize" id="5180.Discretize" number_of_elements="1">
        <Element index="0" value="1"/>
        <Domain name="bool" id="5180.Discretize.bool"/>
      </Property>
      <Property name="EnableOpacityMapping" id="5180.EnableOpacityMapping" number_of_elements="1">
        <Element index="0" value="0"/>
        <Domain name="bool" id="5180.EnableOpacityMapping.bool"/>
      </Property>
      <Property name="HSVWrap" id="5180.HSVWrap" number_of_elements="1">
        <Element index="0" value="0"/>
        <Domain name="bool" id="5180.HSVWrap.bool"/>
      </Property>
      <Property name="IndexedColors" id="5180.IndexedColors"/>
      <Property name="IndexedLookup" id="5180.IndexedLookup" number_of_elements="1">
        <Element index="0" value="0"/>
        <Domain name="bool" id="5180.IndexedLookup.bool"/>
      </Property>
      <Property name="LockScalarRange" id="5180.LockScalarRange" number_of_elements="1">
        <Element index="0" value="1"/>
        <Domain name="bool" id="5180.LockScalarRange.bool"/>
      </Property>
      <Property name="NanColor" id="5180.NanColor" number_of_elements="3">
        <Element index="0" value="1"/>
        <Element index="1" value="1"/>
        <Element index="2" value="0"/>
      </Property>
      <Property name="NumberOfTableValues" id="5180.NumberOfTableValues" number_of_elements="1">
        <Element index="0" value="256"/>
        <Domain name="range" id="5180.NumberOfTableValues.range"/>
      </Property>
      <Property name="RGBPoints" id="5180.RGBPoints" number_of_elements="28">
        <Element index="0" value="2.5"/>
        <Element index="1" value="0"/>
        <Element index="2" value="0"/>
        <Element index="3" value="0.5625"/>
        <Element index="4" value="2.66666649999999"/>
        <Element index="5" value="0"/>
        <Element index="6" value="0"/>
        <Element index="7" value="1"/>
        <Element index="8" value="3.04761924999999"/>
        <Element index="9" value="0"/>
        <Element index="10" value="1"/>
        <Element index="11" value="1"/>
        <Element index="12" value="3.23809525000001"/>
        <Element index="13" value="0.5"/>
        <Element index="14" value="1"/>
        <Element index="15" value="0.5"/>
        <Element index="16" value="3.42857125"/>
        <Element index="17" value="1"/>
        <Element index="18" value="1"/>
        <Element index="19" value="0"/>
        <Element index="20" value="3.80952400000001"/>
        <Element index="21" value="1"/>
        <Element index="22" value="0"/>
        <Element index="23" value="0"/>
        <Element index="24" value="4"/>
        <Element index="25" value="0.5"/>
        <Element index="26" value="0"/>
        <Element index="27" value="0"/>
      </Property>
      <Property name="RescaleOnVisibilityChange" id="5180.RescaleOnVisibilityChange" number_of_elements="1">
        <Element index="0" value="0"/>
        <Domain name="bool" id="5180.RescaleOnVisibilityChange.bool"/>
      </Property>
      <Property name="ScalarOpacityFunction" id="5180.ScalarOpacityFunction" number_of_elements="1">
        <Proxy value="5179"/>
      </Property>
      <Property name="ScalarRangeInitialized" id="5180.ScalarRangeInitialized" number_of_elements="1">
        <Element index="0" value="1"/>
        <Domain name="bool" id="5180.ScalarRangeInitialized.bool"/>
      </Property>
      <Property name="ShowIndexedColorActiveValues" id="5180.ShowIndexedColorActiveValues" number_of_elements="1">
        <Element index="0" value="0"/>
        <Domain name="bool" id="5180.ShowIndexedColorActiveValues.bool"/>
      </Property>
      <Property name="UseAboveRangeColor" id="5180.UseAboveRangeColor" number_of_elements="1">
        <Element index="0" value="0"/>
        <Domain name="bool" id="5180.UseAboveRangeColor.bool"/>
      </Property>
      <Property name="UseBelowRangeColor" id="5180.UseBelowRangeColor" number_of_elements="1">
        <Element index="0" value="0"/>
        <Domain name="bool" id="5180.UseBelowRangeColor.bool"/>
      </Property>
      <Property name="UseLogScale" id="5180.UseLogScale" number_of_elements="1">
        <Element index="0" value="0"/>
        <Domain name="bool" id="5180.UseLogScale.bool"/>
      </Property>
      <Property name="VectorComponent" id="5180.VectorComponent" number_of_elements="1">
        <Element index="0" value="0"/>
        <Domain name="range" id="5180.VectorComponent.range"/>
      </Property>
      <Property name="VectorMode" id="5180.VectorMode" number_of_elements="1">
        <Element index="0" value="0"/>
        <Domain name="enum" id="5180.VectorMode.enum">
          <Entry value="0" text="Magnitude"/>
          <Entry value="1" text="Component"/>
        </Domain>
      </Property>
    </Proxy>
    <Proxy group="lookup_tables" type="PVLookupTable" id="5714" servers="21">
      <Property name="AboveRangeColor" id="5714.AboveRangeColor" number_of_elements="3">
        <Element index="0" value="1"/>
        <Element index="1" value="1"/>
        <Element index="2" value="1"/>
      </Property>
      <Property name="ActiveAnnotatedValues" id="5714.ActiveAnnotatedValues"/>
      <Property name="AllowDuplicateScalars" id="5714.AllowDuplicateScalars" number_of_elements="1">
        <Element index="0" value="1"/>
        <Domain name="bool" id="5714.AllowDuplicateScalars.bool"/>
      </Property>
      <Property name="Annotations" id="5714.Annotations"/>
      <Property name="BelowRangeColor" id="5714.BelowRangeColor" number_of_elements="3">
        <Element index="0" value="0"/>
        <Element index="1" value="0"/>
        <Element index="2" value="0"/>
      </Property>
      <Property name="Build" id="5714.Build"/>
      <Property name="ColorSpace" id="5714.ColorSpace" number_of_elements="1">
        <Element index="0" value="0"/>
        <Domain name="enum" id="5714.ColorSpace.enum">
          <Entry value="0" text="RGB"/>
          <Entry value="1" text="HSV"/>
          <Entry value="2" text="Lab"/>
          <Entry value="3" text="Diverging"/>
        </Domain>
      </Property>
      <Property name="Discretize" id="5714.Discretize" number_of_elements="1">
        <Element index="0" value="1"/>
        <Domain name="bool" id="5714.Discretize.bool"/>
      </Property>
      <Property name="EnableOpacityMapping" id="5714.EnableOpacityMapping" number_of_elements="1">
        <Element index="0" value="0"/>
        <Domain name="bool" id="5714.EnableOpacityMapping.bool"/>
      </Property>
      <Property name="HSVWrap" id="5714.HSVWrap" number_of_elements="1">
        <Element index="0" value="0"/>
        <Domain name="bool" id="5714.HSVWrap.bool"/>
      </Property>
      <Property name="IndexedColors" id="5714.IndexedColors"/>
      <Property name="IndexedLookup" id="5714.IndexedLookup" number_of_elements="1">
        <Element index="0" value="0"/>
        <Domain name="bool" id="5714.IndexedLookup.bool"/>
      </Property>
      <Property name="LockScalarRange" id="5714.LockScalarRange" number_of_elements="1">
        <Element index="0" value="1"/>
        <Domain name="bool" id="5714.LockScalarRange.bool"/>
      </Property>
      <Property name="NanColor" id="5714.NanColor" number_of_elements="3">
        <Element index="0" value="1"/>
        <Element index="1" value="1"/>
        <Element index="2" value="0"/>
      </Property>
      <Property name="NumberOfTableValues" id="5714.NumberOfTableValues" number_of_elements="1">
        <Element index="0" value="256"/>
        <Domain name="range" id="5714.NumberOfTableValues.range"/>
      </Property>
      <Property name="RGBPoints" id="5714.RGBPoints" number_of_elements="28">
        <Element index="0" value="2.5"/>
        <Element index="1" value="0"/>
        <Element index="2" value="0"/>
        <Element index="3" value="0.5625"/>
        <Element index="4" value="2.66666649999999"/>
        <Element index="5" value="0"/>
        <Element index="6" value="0"/>
        <Element index="7" value="1"/>
        <Element index="8" value="3.04761924999999"/>
        <Element index="9" value="0"/>
        <Element index="10" value="1"/>
        <Element index="11" value="1"/>
        <Element index="12" value="3.23809525000001"/>
        <Element index="13" value="0.5"/>
        <Element index="14" value="1"/>
        <Element index="15" value="0.5"/>
        <Element index="16" value="3.42857125"/>
        <Element index="17" value="1"/>
        <Element index="18" value="1"/>
        <Element index="19" value="0"/>
        <Element index="20" value="3.80952400000001"/>
        <Element index="21" value="1"/>
        <Element index="22" value="0"/>
        <Element index="23" value="0"/>
        <Element index="24" value="4"/>
        <Element index="25" value="0.5"/>
        <Element index="26" value="0"/>
        <Element index="27" value="0"/>
      </Property>
      <Property name="RescaleOnVisibilityChange" id="5714.RescaleOnVisibilityChange" number_of_elements="1">
        <Element index="0" value="0"/>
        <Domain name="bool" id="5714.RescaleOnVisibilityChange.bool"/>
      </Property>
      <Property name="ScalarOpacityFunction" id="5714.ScalarOpacityFunction" number_of_elements="1">
        <Proxy value="5713"/>
      </Property>
      <Property name="ScalarRangeInitialized" id="5714.ScalarRangeInitialized" number_of_elements="1">
        <Element index="0" value="1"/>
        <Domain name="bool" id="5714.ScalarRangeInitialized.bool"/>
      </Property>
      <Property name="ShowIndexedColorActiveValues" id="5714.ShowIndexedColorActiveValues" number_of_elements="1">
        <Element index="0" value="0"/>
        <Domain name="bool" id="5714.ShowIndexedColorActiveValues.bool"/>
      </Property>
      <Property name="UseAboveRangeColor" id="5714.UseAboveRangeColor" number_of_elements="1">
        <Element index="0" value="0"/>
        <Domain name="bool" id="5714.UseAboveRangeColor.bool"/>
      </Property>
      <Property name="UseBelowRangeColor" id="5714.UseBelowRangeColor" number_of_elements="1">
        <Element index="0" value="0"/>
        <Domain name="bool" id="5714.UseBelowRangeColor.bool"/>
      </Property>
      <Property name="UseLogScale" id="5714.UseLogScale" number_of_elements="1">
        <Element index="0" value="0"/>
        <Domain name="bool" id="5714.UseLogScale.bool"/>
      </Property>
      <Property name="VectorComponent" id="5714.VectorComponent" number_of_elements="1">
        <Element index="0" value="0"/>
        <Domain name="range" id="5714.VectorComponent.range"/>
      </Property>
      <Property name="VectorMode" id="5714.VectorMode" number_of_elements="1">
        <Element index="0" value="0"/>
        <Domain name="enum" id="5714.VectorMode.enum">
          <Entry value="0" text="Magnitude"/>
          <Entry value="1" text="Component"/>
        </Domain>
      </Property>
    </Proxy>
    <Proxy group="lookup_tables" type="PVLookupTable" id="7070" servers="21">
      <Property name="AboveRangeColor" id="7070.AboveRangeColor" number_of_elements="3">
        <Element index="0" value="1"/>
        <Element index="1" value="1"/>
        <Element index="2" value="1"/>
      </Property>
      <Property name="ActiveAnnotatedValues" id="7070.ActiveAnnotatedValues"/>
      <Property name="AllowDuplicateScalars" id="7070.AllowDuplicateScalars" number_of_elements="1">
        <Element index="0" value="1"/>
        <Domain name="bool" id="7070.AllowDuplicateScalars.bool"/>
      </Property>
      <Property name="Annotations" id="7070.Annotations"/>
      <Property name="BelowRangeColor" id="7070.BelowRangeColor" number_of_elements="3">
        <Element index="0" value="0"/>
        <Element index="1" value="0"/>
        <Element index="2" value="0"/>
      </Property>
      <Property name="Build" id="7070.Build"/>
      <Property name="ColorSpace" id="7070.ColorSpace" number_of_elements="1">
        <Element index="0" value="0"/>
        <Domain name="enum" id="7070.ColorSpace.enum">
          <Entry value="0" text="RGB"/>
          <Entry value="1" text="HSV"/>
          <Entry value="2" text="Lab"/>
          <Entry value="3" text="Diverging"/>
        </Domain>
      </Property>
      <Property name="Discretize" id="7070.Discretize" number_of_elements="1">
        <Element index="0" value="1"/>
        <Domain name="bool" id="7070.Discretize.bool"/>
      </Property>
      <Property name="EnableOpacityMapping" id="7070.EnableOpacityMapping" number_of_elements="1">
        <Element index="0" value="0"/>
        <Domain name="bool" id="7070.EnableOpacityMapping.bool"/>
      </Property>
      <Property name="HSVWrap" id="7070.HSVWrap" number_of_elements="1">
        <Element index="0" value="0"/>
        <Domain name="bool" id="7070.HSVWrap.bool"/>
      </Property>
      <Property name="IndexedColors" id="7070.IndexedColors"/>
      <Property name="IndexedLookup" id="7070.IndexedLookup" number_of_elements="1">
        <Element index="0" value="0"/>
        <Domain name="bool" id="7070.IndexedLookup.bool"/>
      </Property>
      <Property name="LockScalarRange" id="7070.LockScalarRange" number_of_elements="1">
        <Element index="0" value="1"/>
        <Domain name="bool" id="7070.LockScalarRange.bool"/>
      </Property>
      <Property name="NanColor" id="7070.NanColor" number_of_elements="3">
        <Element index="0" value="1"/>
        <Element index="1" value="1"/>
        <Element index="2" value="0"/>
      </Property>
      <Property name="NumberOfTableValues" id="7070.NumberOfTableValues" number_of_elements="1">
        <Element index="0" value="256"/>
        <Domain name="range" id="7070.NumberOfTableValues.range"/>
      </Property>
      <Property name="RGBPoints" id="7070.RGBPoints" number_of_elements="28">
        <Element index="0" value="2.5"/>
        <Element index="1" value="0"/>
        <Element index="2" value="0"/>
        <Element index="3" value="0.5625"/>
        <Element index="4" value="2.66666649999999"/>
        <Element index="5" value="0"/>
        <Element index="6" value="0"/>
        <Element index="7" value="1"/>
        <Element index="8" value="3.04761924999999"/>
        <Element index="9" value="0"/>
        <Element index="10" value="1"/>
        <Element index="11" value="1"/>
        <Element index="12" value="3.23809525000001"/>
        <Element index="13" value="0.5"/>
        <Element index="14" value="1"/>
        <Element index="15" value="0.5"/>
        <Element index="16" value="3.42857125"/>
        <Element index="17" value="1"/>
        <Element index="18" value="1"/>
        <Element index="19" value="0"/>
        <Element index="20" value="3.80952400000001"/>
        <Element index="21" value="1"/>
        <Element index="22" value="0"/>
        <Element index="23" value="0"/>
        <Element index="24" value="4"/>
        <Element index="25" value="0.5"/>
        <Element index="26" value="0"/>
        <Element index="27" value="0"/>
      </Property>
      <Property name="RescaleOnVisibilityChange" id="7070.RescaleOnVisibilityChange" number_of_elements="1">
        <Element index="0" value="0"/>
        <Domain name="bool" id="7070.RescaleOnVisibilityChange.bool"/>
      </Property>
      <Property name="ScalarOpacityFunction" id="7070.ScalarOpacityFunction" number_of_elements="1">
        <Proxy value="7069"/>
      </Property>
      <Property name="ScalarRangeInitialized" id="7070.ScalarRangeInitialized" number_of_elements="1">
        <Element index="0" value="1"/>
        <Domain name="bool" id="7070.ScalarRangeInitialized.bool"/>
      </Property>
      <Property name="ShowIndexedColorActiveValues" id="7070.ShowIndexedColorActiveValues" number_of_elements="1">
        <Element index="0" value="0"/>
        <Domain name="bool" id="7070.ShowIndexedColorActiveValues.bool"/>
      </Property>
      <Property name="UseAboveRangeColor" id="7070.UseAboveRangeColor" number_of_elements="1">
        <Element index="0" value="0"/>
        <Domain name="bool" id="7070.UseAboveRangeColor.bool"/>
      </Property>
      <Property name="UseBelowRangeColor" id="7070.UseBelowRangeColor" number_of_elements="1">
        <Element index="0" value="0"/>
        <Domain name="bool" id="7070.UseBelowRangeColor.bool"/>
      </Property>
      <Property name="UseLogScale" id="7070.UseLogScale" number_of_elements="1">
        <Element index="0" value="0"/>
        <Domain name="bool" id="7070.UseLogScale.bool"/>
      </Property>
      <Property name="VectorComponent" id="7070.VectorComponent" number_of_elements="1">
        <Element index="0" value="0"/>
        <Domain name="range" id="7070.VectorComponent.range"/>
      </Property>
      <Property name="VectorMode" id="7070.VectorMode" number_of_elements="1">
        <Element index="0" value="0"/>
        <Domain name="enum" id="7070.VectorMode.enum">
          <Entry value="0" text="Magnitude"/>
          <Entry value="1" text="Component"/>
        </Domain>
      </Property>
    </Proxy>
    <Proxy group="lookup_tables" type="PVLookupTable" id="7609" servers="21">
      <Property name="AboveRangeColor" id="7609.AboveRangeColor" number_of_elements="3">
        <Element index="0" value="1"/>
        <Element index="1" value="1"/>
        <Element index="2" value="1"/>
      </Property>
      <Property name="ActiveAnnotatedValues" id="7609.ActiveAnnotatedValues"/>
      <Property name="AllowDuplicateScalars" id="7609.AllowDuplicateScalars" number_of_elements="1">
        <Element index="0" value="1"/>
        <Domain name="bool" id="7609.AllowDuplicateScalars.bool"/>
      </Property>
      <Property name="Annotations" id="7609.Annotations"/>
      <Property name="BelowRangeColor" id="7609.BelowRangeColor" number_of_elements="3">
        <Element index="0" value="0"/>
        <Element index="1" value="0"/>
        <Element index="2" value="0"/>
      </Property>
      <Property name="Build" id="7609.Build"/>
      <Property name="ColorSpace" id="7609.ColorSpace" number_of_elements="1">
        <Element index="0" value="0"/>
        <Domain name="enum" id="7609.ColorSpace.enum">
          <Entry value="0" text="RGB"/>
          <Entry value="1" text="HSV"/>
          <Entry value="2" text="Lab"/>
          <Entry value="3" text="Diverging"/>
        </Domain>
      </Property>
      <Property name="Discretize" id="7609.Discretize" number_of_elements="1">
        <Element index="0" value="1"/>
        <Domain name="bool" id="7609.Discretize.bool"/>
      </Property>
      <Property name="EnableOpacityMapping" id="7609.EnableOpacityMapping" number_of_elements="1">
        <Element index="0" value="0"/>
        <Domain name="bool" id="7609.EnableOpacityMapping.bool"/>
      </Property>
      <Property name="HSVWrap" id="7609.HSVWrap" number_of_elements="1">
        <Element index="0" value="0"/>
        <Domain name="bool" id="7609.HSVWrap.bool"/>
      </Property>
      <Property name="IndexedColors" id="7609.IndexedColors"/>
      <Property name="IndexedLookup" id="7609.IndexedLookup" number_of_elements="1">
        <Element index="0" value="0"/>
        <Domain name="bool" id="7609.IndexedLookup.bool"/>
      </Property>
      <Property name="LockScalarRange" id="7609.LockScalarRange" number_of_elements="1">
        <Element index="0" value="1"/>
        <Domain name="bool" id="7609.LockScalarRange.bool"/>
      </Property>
      <Property name="NanColor" id="7609.NanColor" number_of_elements="3">
        <Element index="0" value="1"/>
        <Element index="1" value="1"/>
        <Element index="2" value="0"/>
      </Property>
      <Property name="NumberOfTableValues" id="7609.NumberOfTableValues" number_of_elements="1">
        <Element index="0" value="256"/>
        <Domain name="range" id="7609.NumberOfTableValues.range"/>
      </Property>
      <Property name="RGBPoints" id="7609.RGBPoints" number_of_elements="28">
        <Element index="0" value="2.5"/>
        <Element index="1" value="0"/>
        <Element index="2" value="0"/>
        <Element index="3" value="0.5625"/>
        <Element index="4" value="2.66666649999999"/>
        <Element index="5" value="0"/>
        <Element index="6" value="0"/>
        <Element index="7" value="1"/>
        <Element index="8" value="3.04761924999999"/>
        <Element index="9" value="0"/>
        <Element index="10" value="1"/>
        <Element index="11" value="1"/>
        <Element index="12" value="3.23809525000001"/>
        <Element index="13" value="0.5"/>
        <Element index="14" value="1"/>
        <Element index="15" value="0.5"/>
        <Element index="16" value="3.42857125"/>
        <Element index="17" value="1"/>
        <Element index="18" value="1"/>
        <Element index="19" value="0"/>
        <Element index="20" value="3.80952400000001"/>
        <Element index="21" value="1"/>
        <Element index="22" value="0"/>
        <Element index="23" value="0"/>
        <Element index="24" value="4"/>
        <Element index="25" value="0.5"/>
        <Element index="26" value="0"/>
        <Element index="27" value="0"/>
      </Property>
      <Property name="RescaleOnVisibilityChange" id="7609.RescaleOnVisibilityChange" number_of_elements="1">
        <Element index="0" value="0"/>
        <Domain name="bool" id="7609.RescaleOnVisibilityChange.bool"/>
      </Property>
      <Property name="ScalarOpacityFunction" id="7609.ScalarOpacityFunction" number_of_elements="1">
        <Proxy value="7608"/>
      </Property>
      <Property name="ScalarRangeInitialized" id="7609.ScalarRangeInitialized" number_of_elements="1">
        <Element index="0" value="1"/>
        <Domain name="bool" id="7609.ScalarRangeInitialized.bool"/>
      </Property>
      <Property name="ShowIndexedColorActiveValues" id="7609.ShowIndexedColorActiveValues" number_of_elements="1">
        <Element index="0" value="0"/>
        <Domain name="bool" id="7609.ShowIndexedColorActiveValues.bool"/>
      </Property>
      <Property name="UseAboveRangeColor" id="7609.UseAboveRangeColor" number_of_elements="1">
        <Element index="0" value="0"/>
        <Domain name="bool" id="7609.UseAboveRangeColor.bool"/>
      </Property>
      <Property name="UseBelowRangeColor" id="7609.UseBelowRangeColor" number_of_elements="1">
        <Element index="0" value="0"/>
        <Domain name="bool" id="7609.UseBelowRangeColor.bool"/>
      </Property>
      <Property name="UseLogScale" id="7609.UseLogScale" number_of_elements="1">
        <Element index="0" value="0"/>
        <Domain name="bool" id="7609.UseLogScale.bool"/>
      </Property>
      <Property name="VectorComponent" id="7609.VectorComponent" number_of_elements="1">
        <Element index="0" value="0"/>
        <Domain name="range" id="7609.VectorComponent.range"/>
      </Property>
      <Property name="VectorMode" id="7609.VectorMode" number_of_elements="1">
        <Element index="0" value="0"/>
        <Domain name="enum" id="7609.VectorMode.enum">
          <Entry value="0" text="Magnitude"/>
          <Entry value="1" text="Component"/>
        </Domain>
      </Property>
    </Proxy>
    <Proxy group="lookup_tables" type="PVLookupTable" id="8613" servers="21">
      <Property name="AboveRangeColor" id="8613.AboveRangeColor" number_of_elements="3">
        <Element index="0" value="1"/>
        <Element index="1" value="1"/>
        <Element index="2" value="1"/>
      </Property>
      <Property name="ActiveAnnotatedValues" id="8613.ActiveAnnotatedValues"/>
      <Property name="AllowDuplicateScalars" id="8613.AllowDuplicateScalars" number_of_elements="1">
        <Element index="0" value="1"/>
        <Domain name="bool" id="8613.AllowDuplicateScalars.bool"/>
      </Property>
      <Property name="Annotations" id="8613.Annotations"/>
      <Property name="BelowRangeColor" id="8613.BelowRangeColor" number_of_elements="3">
        <Element index="0" value="0"/>
        <Element index="1" value="0"/>
        <Element index="2" value="0"/>
      </Property>
      <Property name="Build" id="8613.Build"/>
      <Property name="ColorSpace" id="8613.ColorSpace" number_of_elements="1">
        <Element index="0" value="0"/>
        <Domain name="enum" id="8613.ColorSpace.enum">
          <Entry value="0" text="RGB"/>
          <Entry value="1" text="HSV"/>
          <Entry value="2" text="Lab"/>
          <Entry value="3" text="Diverging"/>
        </Domain>
      </Property>
      <Property name="Discretize" id="8613.Discretize" number_of_elements="1">
        <Element index="0" value="1"/>
        <Domain name="bool" id="8613.Discretize.bool"/>
      </Property>
      <Property name="EnableOpacityMapping" id="8613.EnableOpacityMapping" number_of_elements="1">
        <Element index="0" value="0"/>
        <Domain name="bool" id="8613.EnableOpacityMapping.bool"/>
      </Property>
      <Property name="HSVWrap" id="8613.HSVWrap" number_of_elements="1">
        <Element index="0" value="0"/>
        <Domain name="bool" id="8613.HSVWrap.bool"/>
      </Property>
      <Property name="IndexedColors" id="8613.IndexedColors"/>
      <Property name="IndexedLookup" id="8613.IndexedLookup" number_of_elements="1">
        <Element index="0" value="0"/>
        <Domain name="bool" id="8613.IndexedLookup.bool"/>
      </Property>
      <Property name="LockScalarRange" id="8613.LockScalarRange" number_of_elements="1">
        <Element index="0" value="1"/>
        <Domain name="bool" id="8613.LockScalarRange.bool"/>
      </Property>
      <Property name="NanColor" id="8613.NanColor" number_of_elements="3">
        <Element index="0" value="1"/>
        <Element index="1" value="1"/>
        <Element index="2" value="0"/>
      </Property>
      <Property name="NumberOfTableValues" id="8613.NumberOfTableValues" number_of_elements="1">
        <Element index="0" value="256"/>
        <Domain name="range" id="8613.NumberOfTableValues.range"/>
      </Property>
      <Property name="RGBPoints" id="8613.RGBPoints" number_of_elements="28">
        <Element index="0" value="2.5"/>
        <Element index="1" value="0"/>
        <Element index="2" value="0"/>
        <Element index="3" value="0.5625"/>
        <Element index="4" value="2.66666649999999"/>
        <Element index="5" value="0"/>
        <Element index="6" value="0"/>
        <Element index="7" value="1"/>
        <Element index="8" value="3.04761924999999"/>
        <Element index="9" value="0"/>
        <Element index="10" value="1"/>
        <Element index="11" value="1"/>
        <Element index="12" value="3.23809525000001"/>
        <Element index="13" value="0.5"/>
        <Element index="14" value="1"/>
        <Element index="15" value="0.5"/>
        <Element index="16" value="3.42857125"/>
        <Element index="17" value="1"/>
        <Element index="18" value="1"/>
        <Element index="19" value="0"/>
        <Element index="20" value="3.80952400000001"/>
        <Element index="21" value="1"/>
        <Element index="22" value="0"/>
        <Element index="23" value="0"/>
        <Element index="24" value="4"/>
        <Element index="25" value="0.5"/>
        <Element index="26" value="0"/>
        <Element index="27" value="0"/>
      </Property>
      <Property name="RescaleOnVisibilityChange" id="8613.RescaleOnVisibilityChange" number_of_elements="1">
        <Element index="0" value="0"/>
        <Domain name="bool" id="8613.RescaleOnVisibilityChange.bool"/>
      </Property>
      <Property name="ScalarOpacityFunction" id="8613.ScalarOpacityFunction" number_of_elements="1">
        <Proxy value="8612"/>
      </Property>
      <Property name="ScalarRangeInitialized" id="8613.ScalarRangeInitialized" number_of_elements="1">
        <Element index="0" value="1"/>
        <Domain name="bool" id="8613.ScalarRangeInitialized.bool"/>
      </Property>
      <Property name="ShowIndexedColorActiveValues" id="8613.ShowIndexedColorActiveValues" number_of_elements="1">
        <Element index="0" value="0"/>
        <Domain name="bool" id="8613.ShowIndexedColorActiveValues.bool"/>
      </Property>
      <Property name="UseAboveRangeColor" id="8613.UseAboveRangeColor" number_of_elements="1">
        <Element index="0" value="0"/>
        <Domain name="bool" id="8613.UseAboveRangeColor.bool"/>
      </Property>
      <Property name="UseBelowRangeColor" id="8613.UseBelowRangeColor" number_of_elements="1">
        <Element index="0" value="0"/>
        <Domain name="bool" id="8613.UseBelowRangeColor.bool"/>
      </Property>
      <Property name="UseLogScale" id="8613.UseLogScale" number_of_elements="1">
        <Element index="0" value="0"/>
        <Domain name="bool" id="8613.UseLogScale.bool"/>
      </Property>
      <Property name="VectorComponent" id="8613.VectorComponent" number_of_elements="1">
        <Element index="0" value="0"/>
        <Domain name="range" id="8613.VectorComponent.range"/>
      </Property>
      <Property name="VectorMode" id="8613.VectorMode" number_of_elements="1">
        <Element index="0" value="0"/>
        <Domain name="enum" id="8613.VectorMode.enum">
          <Entry value="0" text="Magnitude"/>
          <Entry value="1" text="Component"/>
        </Domain>
      </Property>
    </Proxy>
    <Proxy group="lookup_tables" type="PVLookupTable" id="9152" servers="21">
      <Property name="AboveRangeColor" id="9152.AboveRangeColor" number_of_elements="3">
        <Element index="0" value="1"/>
        <Element index="1" value="1"/>
        <Element index="2" value="1"/>
      </Property>
      <Property name="ActiveAnnotatedValues" id="9152.ActiveAnnotatedValues"/>
      <Property name="AllowDuplicateScalars" id="9152.AllowDuplicateScalars" number_of_elements="1">
        <Element index="0" value="1"/>
        <Domain name="bool" id="9152.AllowDuplicateScalars.bool"/>
      </Property>
      <Property name="Annotations" id="9152.Annotations"/>
      <Property name="BelowRangeColor" id="9152.BelowRangeColor" number_of_elements="3">
        <Element index="0" value="0"/>
        <Element index="1" value="0"/>
        <Element index="2" value="0"/>
      </Property>
      <Property name="Build" id="9152.Build"/>
      <Property name="ColorSpace" id="9152.ColorSpace" number_of_elements="1">
        <Element index="0" value="0"/>
        <Domain name="enum" id="9152.ColorSpace.enum">
          <Entry value="0" text="RGB"/>
          <Entry value="1" text="HSV"/>
          <Entry value="2" text="Lab"/>
          <Entry value="3" text="Diverging"/>
        </Domain>
      </Property>
      <Property name="Discretize" id="9152.Discretize" number_of_elements="1">
        <Element index="0" value="1"/>
        <Domain name="bool" id="9152.Discretize.bool"/>
      </Property>
      <Property name="EnableOpacityMapping" id="9152.EnableOpacityMapping" number_of_elements="1">
        <Element index="0" value="0"/>
        <Domain name="bool" id="9152.EnableOpacityMapping.bool"/>
      </Property>
      <Property name="HSVWrap" id="9152.HSVWrap" number_of_elements="1">
        <Element index="0" value="0"/>
        <Domain name="bool" id="9152.HSVWrap.bool"/>
      </Property>
      <Property name="IndexedColors" id="9152.IndexedColors"/>
      <Property name="IndexedLookup" id="9152.IndexedLookup" number_of_elements="1">
        <Element index="0" value="0"/>
        <Domain name="bool" id="9152.IndexedLookup.bool"/>
      </Property>
      <Property name="LockScalarRange" id="9152.LockScalarRange" number_of_elements="1">
        <Element index="0" value="1"/>
        <Domain name="bool" id="9152.LockScalarRange.bool"/>
      </Property>
      <Property name="NanColor" id="9152.NanColor" number_of_elements="3">
        <Element index="0" value="1"/>
        <Element index="1" value="1"/>
        <Element index="2" value="0"/>
      </Property>
      <Property name="NumberOfTableValues" id="9152.NumberOfTableValues" number_of_elements="1">
        <Element index="0" value="256"/>
        <Domain name="range" id="9152.NumberOfTableValues.range"/>
      </Property>
      <Property name="RGBPoints" id="9152.RGBPoints" number_of_elements="28">
        <Element index="0" value="2.5"/>
        <Element index="1" value="0"/>
        <Element index="2" value="0"/>
        <Element index="3" value="0.5625"/>
        <Element index="4" value="2.66666649999999"/>
        <Element index="5" value="0"/>
        <Element index="6" value="0"/>
        <Element index="7" value="1"/>
        <Element index="8" value="3.04761924999999"/>
        <Element index="9" value="0"/>
        <Element index="10" value="1"/>
        <Element index="11" value="1"/>
        <Element index="12" value="3.23809525000001"/>
        <Element index="13" value="0.5"/>
        <Element index="14" value="1"/>
        <Element index="15" value="0.5"/>
        <Element index="16" value="3.42857125"/>
        <Element index="17" value="1"/>
        <Element index="18" value="1"/>
        <Element index="19" value="0"/>
        <Element index="20" value="3.80952400000001"/>
        <Element index="21" value="1"/>
        <Element index="22" value="0"/>
        <Element index="23" value="0"/>
        <Element index="24" value="4"/>
        <Element index="25" value="0.5"/>
        <Element index="26" value="0"/>
        <Element index="27" value="0"/>
      </Property>
      <Property name="RescaleOnVisibilityChange" id="9152.RescaleOnVisibilityChange" number_of_elements="1">
        <Element index="0" value="0"/>
        <Domain name="bool" id="9152.RescaleOnVisibilityChange.bool"/>
      </Property>
      <Property name="ScalarOpacityFunction" id="9152.ScalarOpacityFunction" number_of_elements="1">
        <Proxy value="9151"/>
      </Property>
      <Property name="ScalarRangeInitialized" id="9152.ScalarRangeInitialized" number_of_elements="1">
        <Element index="0" value="1"/>
        <Domain name="bool" id="9152.ScalarRangeInitialized.bool"/>
      </Property>
      <Property name="ShowIndexedColorActiveValues" id="9152.ShowIndexedColorActiveValues" number_of_elements="1">
        <Element index="0" value="0"/>
        <Domain name="bool" id="9152.ShowIndexedColorActiveValues.bool"/>
      </Property>
      <Property name="UseAboveRangeColor" id="9152.UseAboveRangeColor" number_of_elements="1">
        <Element index="0" value="0"/>
        <Domain name="bool" id="9152.UseAboveRangeColor.bool"/>
      </Property>
      <Property name="UseBelowRangeColor" id="9152.UseBelowRangeColor" number_of_elements="1">
        <Element index="0" value="0"/>
        <Domain name="bool" id="9152.UseBelowRangeColor.bool"/>
      </Property>
      <Property name="UseLogScale" id="9152.UseLogScale" number_of_elements="1">
        <Element index="0" value="0"/>
        <Domain name="bool" id="9152.UseLogScale.bool"/>
      </Property>
      <Property name="VectorComponent" id="9152.VectorComponent" number_of_elements="1">
        <Element index="0" value="0"/>
        <Domain name="range" id="9152.VectorComponent.range"/>
      </Property>
      <Property name="VectorMode" id="9152.VectorMode" number_of_elements="1">
        <Element index="0" value="0"/>
        <Domain name="enum" id="9152.VectorMode.enum">
          <Entry value="0" text="Magnitude"/>
          <Entry value="1" text="Component"/>
        </Domain>
      </Property>
    </Proxy>
    <Proxy group="lookup_tables" type="PVLookupTable" id="9906" servers="21">
      <Property name="AboveRangeColor" id="9906.AboveRangeColor" number_of_elements="3">
        <Element index="0" value="1"/>
        <Element index="1" value="1"/>
        <Element index="2" value="1"/>
      </Property>
      <Property name="ActiveAnnotatedValues" id="9906.ActiveAnnotatedValues"/>
      <Property name="AllowDuplicateScalars" id="9906.AllowDuplicateScalars" number_of_elements="1">
        <Element index="0" value="1"/>
        <Domain name="bool" id="9906.AllowDuplicateScalars.bool"/>
      </Property>
      <Property name="Annotations" id="9906.Annotations"/>
      <Property name="BelowRangeColor" id="9906.BelowRangeColor" number_of_elements="3">
        <Element index="0" value="0"/>
        <Element index="1" value="0"/>
        <Element index="2" value="0"/>
      </Property>
      <Property name="Build" id="9906.Build"/>
      <Property name="ColorSpace" id="9906.ColorSpace" number_of_elements="1">
        <Element index="0" value="0"/>
        <Domain name="enum" id="9906.ColorSpace.enum">
          <Entry value="0" text="RGB"/>
          <Entry value="1" text="HSV"/>
          <Entry value="2" text="Lab"/>
          <Entry value="3" text="Diverging"/>
        </Domain>
      </Property>
      <Property name="Discretize" id="9906.Discretize" number_of_elements="1">
        <Element index="0" value="1"/>
        <Domain name="bool" id="9906.Discretize.bool"/>
      </Property>
      <Property name="EnableOpacityMapping" id="9906.EnableOpacityMapping" number_of_elements="1">
        <Element index="0" value="0"/>
        <Domain name="bool" id="9906.EnableOpacityMapping.bool"/>
      </Property>
      <Property name="HSVWrap" id="9906.HSVWrap" number_of_elements="1">
        <Element index="0" value="0"/>
        <Domain name="bool" id="9906.HSVWrap.bool"/>
      </Property>
      <Property name="IndexedColors" id="9906.IndexedColors"/>
      <Property name="IndexedLookup" id="9906.IndexedLookup" number_of_elements="1">
        <Element index="0" value="0"/>
        <Domain name="bool" id="9906.IndexedLookup.bool"/>
      </Property>
      <Property name="LockScalarRange" id="9906.LockScalarRange" number_of_elements="1">
        <Element index="0" value="1"/>
        <Domain name="bool" id="9906.LockScalarRange.bool"/>
      </Property>
      <Property name="NanColor" id="9906.NanColor" number_of_elements="3">
        <Element index="0" value="1"/>
        <Element index="1" value="1"/>
        <Element index="2" value="0"/>
      </Property>
      <Property name="NumberOfTableValues" id="9906.NumberOfTableValues" number_of_elements="1">
        <Element index="0" value="256"/>
        <Domain name="range" id="9906.NumberOfTableValues.range"/>
      </Property>
      <Property name="RGBPoints" id="9906.RGBPoints" number_of_elements="28">
        <Element index="0" value="2.5"/>
        <Element index="1" value="0"/>
        <Element index="2" value="0"/>
        <Element index="3" value="0.5625"/>
        <Element index="4" value="2.66666649999999"/>
        <Element index="5" value="0"/>
        <Element index="6" value="0"/>
        <Element index="7" value="1"/>
        <Element index="8" value="3.04761924999999"/>
        <Element index="9" value="0"/>
        <Element index="10" value="1"/>
        <Element index="11" value="1"/>
        <Element index="12" value="3.23809525000001"/>
        <Element index="13" value="0.5"/>
        <Element index="14" value="1"/>
        <Element index="15" value="0.5"/>
        <Element index="16" value="3.42857125"/>
        <Element index="17" value="1"/>
        <Element index="18" value="1"/>
        <Element index="19" value="0"/>
        <Element index="20" value="3.80952400000001"/>
        <Element index="21" value="1"/>
        <Element index="22" value="0"/>
        <Element index="23" value="0"/>
        <Element index="24" value="4"/>
        <Element index="25" value="0.5"/>
        <Element index="26" value="0"/>
        <Element index="27" value="0"/>
      </Property>
      <Property name="RescaleOnVisibilityChange" id="9906.RescaleOnVisibilityChange" number_of_elements="1">
        <Element index="0" value="0"/>
        <Domain name="bool" id="9906.RescaleOnVisibilityChange.bool"/>
      </Property>
      <Property name="ScalarOpacityFunction" id="9906.ScalarOpacityFunction" number_of_elements="1">
        <Proxy value="9905"/>
      </Property>
      <Property name="ScalarRangeInitialized" id="9906.ScalarRangeInitialized" number_of_elements="1">
        <Element index="0" value="1"/>
        <Domain name="bool" id="9906.ScalarRangeInitialized.bool"/>
      </Property>
      <Property name="ShowIndexedColorActiveValues" id="9906.ShowIndexedColorActiveValues" number_of_elements="1">
        <Element index="0" value="0"/>
        <Domain name="bool" id="9906.ShowIndexedColorActiveValues.bool"/>
      </Property>
      <Property name="UseAboveRangeColor" id="9906.UseAboveRangeColor" number_of_elements="1">
        <Element index="0" value="0"/>
        <Domain name="bool" id="9906.UseAboveRangeColor.bool"/>
      </Property>
      <Property name="UseBelowRangeColor" id="9906.UseBelowRangeColor" number_of_elements="1">
        <Element index="0" value="0"/>
        <Domain name="bool" id="9906.UseBelowRangeColor.bool"/>
      </Property>
      <Property name="UseLogScale" id="9906.UseLogScale" number_of_elements="1">
        <Element index="0" value="0"/>
        <Domain name="bool" id="9906.UseLogScale.bool"/>
      </Property>
      <Property name="VectorComponent" id="9906.VectorComponent" number_of_elements="1">
        <Element index="0" value="0"/>
        <Domain name="range" id="9906.VectorComponent.range"/>
      </Property>
      <Property name="VectorMode" id="9906.VectorMode" number_of_elements="1">
        <Element index="0" value="0"/>
        <Domain name="enum" id="9906.VectorMode.enum">
          <Entry value="0" text="Magnitude"/>
          <Entry value="1" text="Component"/>
        </Domain>
      </Property>
    </Proxy>
    <Proxy group="lookup_tables" type="PVLookupTable" id="10440" servers="21">
      <Property name="AboveRangeColor" id="10440.AboveRangeColor" number_of_elements="3">
        <Element index="0" value="1"/>
        <Element index="1" value="1"/>
        <Element index="2" value="1"/>
      </Property>
      <Property name="ActiveAnnotatedValues" id="10440.ActiveAnnotatedValues"/>
      <Property name="AllowDuplicateScalars" id="10440.AllowDuplicateScalars" number_of_elements="1">
        <Element index="0" value="1"/>
        <Domain name="bool" id="10440.AllowDuplicateScalars.bool"/>
      </Property>
      <Property name="Annotations" id="10440.Annotations"/>
      <Property name="BelowRangeColor" id="10440.BelowRangeColor" number_of_elements="3">
        <Element index="0" value="0"/>
        <Element index="1" value="0"/>
        <Element index="2" value="0"/>
      </Property>
      <Property name="Build" id="10440.Build"/>
      <Property name="ColorSpace" id="10440.ColorSpace" number_of_elements="1">
        <Element index="0" value="0"/>
        <Domain name="enum" id="10440.ColorSpace.enum">
          <Entry value="0" text="RGB"/>
          <Entry value="1" text="HSV"/>
          <Entry value="2" text="Lab"/>
          <Entry value="3" text="Diverging"/>
        </Domain>
      </Property>
      <Property name="Discretize" id="10440.Discretize" number_of_elements="1">
        <Element index="0" value="1"/>
        <Domain name="bool" id="10440.Discretize.bool"/>
      </Property>
      <Property name="EnableOpacityMapping" id="10440.EnableOpacityMapping" number_of_elements="1">
        <Element index="0" value="0"/>
        <Domain name="bool" id="10440.EnableOpacityMapping.bool"/>
      </Property>
      <Property name="HSVWrap" id="10440.HSVWrap" number_of_elements="1">
        <Element index="0" value="0"/>
        <Domain name="bool" id="10440.HSVWrap.bool"/>
      </Property>
      <Property name="IndexedColors" id="10440.IndexedColors"/>
      <Property name="IndexedLookup" id="10440.IndexedLookup" number_of_elements="1">
        <Element index="0" value="0"/>
        <Domain name="bool" id="10440.IndexedLookup.bool"/>
      </Property>
      <Property name="LockScalarRange" id="10440.LockScalarRange" number_of_elements="1">
        <Element index="0" value="1"/>
        <Domain name="bool" id="10440.LockScalarRange.bool"/>
      </Property>
      <Property name="NanColor" id="10440.NanColor" number_of_elements="3">
        <Element index="0" value="1"/>
        <Element index="1" value="1"/>
        <Element index="2" value="0"/>
      </Property>
      <Property name="NumberOfTableValues" id="10440.NumberOfTableValues" number_of_elements="1">
        <Element index="0" value="256"/>
        <Domain name="range" id="10440.NumberOfTableValues.range"/>
      </Property>
      <Property name="RGBPoints" id="10440.RGBPoints" number_of_elements="28">
        <Element index="0" value="2.5"/>
        <Element index="1" value="0"/>
        <Element index="2" value="0"/>
        <Element index="3" value="0.5625"/>
        <Element index="4" value="2.66666649999999"/>
        <Element index="5" value="0"/>
        <Element index="6" value="0"/>
        <Element index="7" value="1"/>
        <Element index="8" value="3.04761924999999"/>
        <Element index="9" value="0"/>
        <Element index="10" value="1"/>
        <Element index="11" value="1"/>
        <Element index="12" value="3.23809525000001"/>
        <Element index="13" value="0.5"/>
        <Element index="14" value="1"/>
        <Element index="15" value="0.5"/>
        <Element index="16" value="3.42857125"/>
        <Element index="17" value="1"/>
        <Element index="18" value="1"/>
        <Element index="19" value="0"/>
        <Element index="20" value="3.80952400000001"/>
        <Element index="21" value="1"/>
        <Element index="22" value="0"/>
        <Element index="23" value="0"/>
        <Element index="24" value="4"/>
        <Element index="25" value="0.5"/>
        <Element index="26" value="0"/>
        <Element index="27" value="0"/>
      </Property>
      <Property name="RescaleOnVisibilityChange" id="10440.RescaleOnVisibilityChange" number_of_elements="1">
        <Element index="0" value="0"/>
        <Domain name="bool" id="10440.RescaleOnVisibilityChange.bool"/>
      </Property>
      <Property name="ScalarOpacityFunction" id="10440.ScalarOpacityFunction" number_of_elements="1">
        <Proxy value="10439"/>
      </Property>
      <Property name="ScalarRangeInitialized" id="10440.ScalarRangeInitialized" number_of_elements="1">
        <Element index="0" value="1"/>
        <Domain name="bool" id="10440.ScalarRangeInitialized.bool"/>
      </Property>
      <Property name="ShowIndexedColorActiveValues" id="10440.ShowIndexedColorActiveValues" number_of_elements="1">
        <Element index="0" value="0"/>
        <Domain name="bool" id="10440.ShowIndexedColorActiveValues.bool"/>
      </Property>
      <Property name="UseAboveRangeColor" id="10440.UseAboveRangeColor" number_of_elements="1">
        <Element index="0" value="0"/>
        <Domain name="bool" id="10440.UseAboveRangeColor.bool"/>
      </Property>
      <Property name="UseBelowRangeColor" id="10440.UseBelowRangeColor" number_of_elements="1">
        <Element index="0" value="0"/>
        <Domain name="bool" id="10440.UseBelowRangeColor.bool"/>
      </Property>
      <Property name="UseLogScale" id="10440.UseLogScale" number_of_elements="1">
        <Element index="0" value="0"/>
        <Domain name="bool" id="10440.UseLogScale.bool"/>
      </Property>
      <Property name="VectorComponent" id="10440.VectorComponent" number_of_elements="1">
        <Element index="0" value="0"/>
        <Domain name="range" id="10440.VectorComponent.range"/>
      </Property>
      <Property name="VectorMode" id="10440.VectorMode" number_of_elements="1">
        <Element index="0" value="0"/>
        <Domain name="enum" id="10440.VectorMode.enum">
          <Entry value="0" text="Magnitude"/>
          <Entry value="1" text="Component"/>
        </Domain>
      </Property>
    </Proxy>
    <Proxy group="lookup_tables" type="PVLookupTable" id="11445" servers="21">
      <Property name="AboveRangeColor" id="11445.AboveRangeColor" number_of_elements="3">
        <Element index="0" value="1"/>
        <Element index="1" value="1"/>
        <Element index="2" value="1"/>
      </Property>
      <Property name="ActiveAnnotatedValues" id="11445.ActiveAnnotatedValues"/>
      <Property name="AllowDuplicateScalars" id="11445.AllowDuplicateScalars" number_of_elements="1">
        <Element index="0" value="1"/>
        <Domain name="bool" id="11445.AllowDuplicateScalars.bool"/>
      </Property>
      <Property name="Annotations" id="11445.Annotations"/>
      <Property name="BelowRangeColor" id="11445.BelowRangeColor" number_of_elements="3">
        <Element index="0" value="0"/>
        <Element index="1" value="0"/>
        <Element index="2" value="0"/>
      </Property>
      <Property name="Build" id="11445.Build"/>
      <Property name="ColorSpace" id="11445.ColorSpace" number_of_elements="1">
        <Element index="0" value="0"/>
        <Domain name="enum" id="11445.ColorSpace.enum">
          <Entry value="0" text="RGB"/>
          <Entry value="1" text="HSV"/>
          <Entry value="2" text="Lab"/>
          <Entry value="3" text="Diverging"/>
        </Domain>
      </Property>
      <Property name="Discretize" id="11445.Discretize" number_of_elements="1">
        <Element index="0" value="1"/>
        <Domain name="bool" id="11445.Discretize.bool"/>
      </Property>
      <Property name="EnableOpacityMapping" id="11445.EnableOpacityMapping" number_of_elements="1">
        <Element index="0" value="0"/>
        <Domain name="bool" id="11445.EnableOpacityMapping.bool"/>
      </Property>
      <Property name="HSVWrap" id="11445.HSVWrap" number_of_elements="1">
        <Element index="0" value="0"/>
        <Domain name="bool" id="11445.HSVWrap.bool"/>
      </Property>
      <Property name="IndexedColors" id="11445.IndexedColors"/>
      <Property name="IndexedLookup" id="11445.IndexedLookup" number_of_elements="1">
        <Element index="0" value="0"/>
        <Domain name="bool" id="11445.IndexedLookup.bool"/>
      </Property>
      <Property name="LockScalarRange" id="11445.LockScalarRange" number_of_elements="1">
        <Element index="0" value="1"/>
        <Domain name="bool" id="11445.LockScalarRange.bool"/>
      </Property>
      <Property name="NanColor" id="11445.NanColor" number_of_elements="3">
        <Element index="0" value="1"/>
        <Element index="1" value="1"/>
        <Element index="2" value="0"/>
      </Property>
      <Property name="NumberOfTableValues" id="11445.NumberOfTableValues" number_of_elements="1">
        <Element index="0" value="256"/>
        <Domain name="range" id="11445.NumberOfTableValues.range"/>
      </Property>
      <Property name="RGBPoints" id="11445.RGBPoints" number_of_elements="28">
        <Element index="0" value="2.5"/>
        <Element index="1" value="0"/>
        <Element index="2" value="0"/>
        <Element index="3" value="0.5625"/>
        <Element index="4" value="2.66666649999999"/>
        <Element index="5" value="0"/>
        <Element index="6" value="0"/>
        <Element index="7" value="1"/>
        <Element index="8" value="3.04761924999999"/>
        <Element index="9" value="0"/>
        <Element index="10" value="1"/>
        <Element index="11" value="1"/>
        <Element index="12" value="3.23809525000001"/>
        <Element index="13" value="0.5"/>
        <Element index="14" value="1"/>
        <Element index="15" value="0.5"/>
        <Element index="16" value="3.42857125"/>
        <Element index="17" value="1"/>
        <Element index="18" value="1"/>
        <Element index="19" value="0"/>
        <Element index="20" value="3.80952400000001"/>
        <Element index="21" value="1"/>
        <Element index="22" value="0"/>
        <Element index="23" value="0"/>
        <Element index="24" value="4"/>
        <Element index="25" value="0.5"/>
        <Element index="26" value="0"/>
        <Element index="27" value="0"/>
      </Property>
      <Property name="RescaleOnVisibilityChange" id="11445.RescaleOnVisibilityChange" number_of_elements="1">
        <Element index="0" value="0"/>
        <Domain name="bool" id="11445.RescaleOnVisibilityChange.bool"/>
      </Property>
      <Property name="ScalarOpacityFunction" id="11445.ScalarOpacityFunction" number_of_elements="1">
        <Proxy value="11444"/>
      </Property>
      <Property name="ScalarRangeInitialized" id="11445.ScalarRangeInitialized" number_of_elements="1">
        <Element index="0" value="1"/>
        <Domain name="bool" id="11445.ScalarRangeInitialized.bool"/>
      </Property>
      <Property name="ShowIndexedColorActiveValues" id="11445.ShowIndexedColorActiveValues" number_of_elements="1">
        <Element index="0" value="0"/>
        <Domain name="bool" id="11445.ShowIndexedColorActiveValues.bool"/>
      </Property>
      <Property name="UseAboveRangeColor" id="11445.UseAboveRangeColor" number_of_elements="1">
        <Element index="0" value="0"/>
        <Domain name="bool" id="11445.UseAboveRangeColor.bool"/>
      </Property>
      <Property name="UseBelowRangeColor" id="11445.UseBelowRangeColor" number_of_elements="1">
        <Element index="0" value="0"/>
        <Domain name="bool" id="11445.UseBelowRangeColor.bool"/>
      </Property>
      <Property name="UseLogScale" id="11445.UseLogScale" number_of_elements="1">
        <Element index="0" value="0"/>
        <Domain name="bool" id="11445.UseLogScale.bool"/>
      </Property>
      <Property name="VectorComponent" id="11445.VectorComponent" number_of_elements="1">
        <Element index="0" value="0"/>
        <Domain name="range" id="11445.VectorComponent.range"/>
      </Property>
      <Property name="VectorMode" id="11445.VectorMode" number_of_elements="1">
        <Element index="0" value="0"/>
        <Domain name="enum" id="11445.VectorMode.enum">
          <Entry value="0" text="Magnitude"/>
          <Entry value="1" text="Component"/>
        </Domain>
      </Property>
    </Proxy>
    <Proxy group="lookup_tables" type="PVLookupTable" id="11984" servers="21">
      <Property name="AboveRangeColor" id="11984.AboveRangeColor" number_of_elements="3">
        <Element index="0" value="1"/>
        <Element index="1" value="1"/>
        <Element index="2" value="1"/>
      </Property>
      <Property name="ActiveAnnotatedValues" id="11984.ActiveAnnotatedValues"/>
      <Property name="AllowDuplicateScalars" id="11984.AllowDuplicateScalars" number_of_elements="1">
        <Element index="0" value="1"/>
        <Domain name="bool" id="11984.AllowDuplicateScalars.bool"/>
      </Property>
      <Property name="Annotations" id="11984.Annotations"/>
      <Property name="BelowRangeColor" id="11984.BelowRangeColor" number_of_elements="3">
        <Element index="0" value="0"/>
        <Element index="1" value="0"/>
        <Element index="2" value="0"/>
      </Property>
      <Property name="Build" id="11984.Build"/>
      <Property name="ColorSpace" id="11984.ColorSpace" number_of_elements="1">
        <Element index="0" value="0"/>
        <Domain name="enum" id="11984.ColorSpace.enum">
          <Entry value="0" text="RGB"/>
          <Entry value="1" text="HSV"/>
          <Entry value="2" text="Lab"/>
          <Entry value="3" text="Diverging"/>
        </Domain>
      </Property>
      <Property name="Discretize" id="11984.Discretize" number_of_elements="1">
        <Element index="0" value="1"/>
        <Domain name="bool" id="11984.Discretize.bool"/>
      </Property>
      <Property name="EnableOpacityMapping" id="11984.EnableOpacityMapping" number_of_elements="1">
        <Element index="0" value="0"/>
        <Domain name="bool" id="11984.EnableOpacityMapping.bool"/>
      </Property>
      <Property name="HSVWrap" id="11984.HSVWrap" number_of_elements="1">
        <Element index="0" value="0"/>
        <Domain name="bool" id="11984.HSVWrap.bool"/>
      </Property>
      <Property name="IndexedColors" id="11984.IndexedColors"/>
      <Property name="IndexedLookup" id="11984.IndexedLookup" number_of_elements="1">
        <Element index="0" value="0"/>
        <Domain name="bool" id="11984.IndexedLookup.bool"/>
      </Property>
      <Property name="LockScalarRange" id="11984.LockScalarRange" number_of_elements="1">
        <Element index="0" value="1"/>
        <Domain name="bool" id="11984.LockScalarRange.bool"/>
      </Property>
      <Property name="NanColor" id="11984.NanColor" number_of_elements="3">
        <Element index="0" value="1"/>
        <Element index="1" value="1"/>
        <Element index="2" value="0"/>
      </Property>
      <Property name="NumberOfTableValues" id="11984.NumberOfTableValues" number_of_elements="1">
        <Element index="0" value="256"/>
        <Domain name="range" id="11984.NumberOfTableValues.range"/>
      </Property>
      <Property name="RGBPoints" id="11984.RGBPoints" number_of_elements="28">
        <Element index="0" value="2.5"/>
        <Element index="1" value="0"/>
        <Element index="2" value="0"/>
        <Element index="3" value="0.5625"/>
        <Element index="4" value="2.66666649999999"/>
        <Element index="5" value="0"/>
        <Element index="6" value="0"/>
        <Element index="7" value="1"/>
        <Element index="8" value="3.04761924999999"/>
        <Element index="9" value="0"/>
        <Element index="10" value="1"/>
        <Element index="11" value="1"/>
        <Element index="12" value="3.23809525000001"/>
        <Element index="13" value="0.5"/>
        <Element index="14" value="1"/>
        <Element index="15" value="0.5"/>
        <Element index="16" value="3.42857125"/>
        <Element index="17" value="1"/>
        <Element index="18" value="1"/>
        <Element index="19" value="0"/>
        <Element index="20" value="3.80952400000001"/>
        <Element index="21" value="1"/>
        <Element index="22" value="0"/>
        <Element index="23" value="0"/>
        <Element index="24" value="4"/>
        <Element index="25" value="0.5"/>
        <Element index="26" value="0"/>
        <Element index="27" value="0"/>
      </Property>
      <Property name="RescaleOnVisibilityChange" id="11984.RescaleOnVisibilityChange" number_of_elements="1">
        <Element index="0" value="0"/>
        <Domain name="bool" id="11984.RescaleOnVisibilityChange.bool"/>
      </Property>
      <Property name="ScalarOpacityFunction" id="11984.ScalarOpacityFunction" number_of_elements="1">
        <Proxy value="11983"/>
      </Property>
      <Property name="ScalarRangeInitialized" id="11984.ScalarRangeInitialized" number_of_elements="1">
        <Element index="0" value="1"/>
        <Domain name="bool" id="11984.ScalarRangeInitialized.bool"/>
      </Property>
      <Property name="ShowIndexedColorActiveValues" id="11984.ShowIndexedColorActiveValues" number_of_elements="1">
        <Element index="0" value="0"/>
        <Domain name="bool" id="11984.ShowIndexedColorActiveValues.bool"/>
      </Property>
      <Property name="UseAboveRangeColor" id="11984.UseAboveRangeColor" number_of_elements="1">
        <Element index="0" value="0"/>
        <Domain name="bool" id="11984.UseAboveRangeColor.bool"/>
      </Property>
      <Property name="UseBelowRangeColor" id="11984.UseBelowRangeColor" number_of_elements="1">
        <Element index="0" value="0"/>
        <Domain name="bool" id="11984.UseBelowRangeColor.bool"/>
      </Property>
      <Property name="UseLogScale" id="11984.UseLogScale" number_of_elements="1">
        <Element index="0" value="0"/>
        <Domain name="bool" id="11984.UseLogScale.bool"/>
      </Property>
      <Property name="VectorComponent" id="11984.VectorComponent" number_of_elements="1">
        <Element index="0" value="0"/>
        <Domain name="range" id="11984.VectorComponent.range"/>
      </Property>
      <Property name="VectorMode" id="11984.VectorMode" number_of_elements="1">
        <Element index="0" value="0"/>
        <Domain name="enum" id="11984.VectorMode.enum">
          <Entry value="0" text="Magnitude"/>
          <Entry value="1" text="Component"/>
        </Domain>
      </Property>
    </Proxy>
    <Proxy group="lookup_tables" type="PVLookupTable" id="12988" servers="21">
      <Property name="AboveRangeColor" id="12988.AboveRangeColor" number_of_elements="3">
        <Element index="0" value="1"/>
        <Element index="1" value="1"/>
        <Element index="2" value="1"/>
      </Property>
      <Property name="ActiveAnnotatedValues" id="12988.ActiveAnnotatedValues"/>
      <Property name="AllowDuplicateScalars" id="12988.AllowDuplicateScalars" number_of_elements="1">
        <Element index="0" value="1"/>
        <Domain name="bool" id="12988.AllowDuplicateScalars.bool"/>
      </Property>
      <Property name="Annotations" id="12988.Annotations"/>
      <Property name="BelowRangeColor" id="12988.BelowRangeColor" number_of_elements="3">
        <Element index="0" value="0"/>
        <Element index="1" value="0"/>
        <Element index="2" value="0"/>
      </Property>
      <Property name="Build" id="12988.Build"/>
      <Property name="ColorSpace" id="12988.ColorSpace" number_of_elements="1">
        <Element index="0" value="0"/>
        <Domain name="enum" id="12988.ColorSpace.enum">
          <Entry value="0" text="RGB"/>
          <Entry value="1" text="HSV"/>
          <Entry value="2" text="Lab"/>
          <Entry value="3" text="Diverging"/>
        </Domain>
      </Property>
      <Property name="Discretize" id="12988.Discretize" number_of_elements="1">
        <Element index="0" value="1"/>
        <Domain name="bool" id="12988.Discretize.bool"/>
      </Property>
      <Property name="EnableOpacityMapping" id="12988.EnableOpacityMapping" number_of_elements="1">
        <Element index="0" value="0"/>
        <Domain name="bool" id="12988.EnableOpacityMapping.bool"/>
      </Property>
      <Property name="HSVWrap" id="12988.HSVWrap" number_of_elements="1">
        <Element index="0" value="0"/>
        <Domain name="bool" id="12988.HSVWrap.bool"/>
      </Property>
      <Property name="IndexedColors" id="12988.IndexedColors"/>
      <Property name="IndexedLookup" id="12988.IndexedLookup" number_of_elements="1">
        <Element index="0" value="0"/>
        <Domain name="bool" id="12988.IndexedLookup.bool"/>
      </Property>
      <Property name="LockScalarRange" id="12988.LockScalarRange" number_of_elements="1">
        <Element index="0" value="1"/>
        <Domain name="bool" id="12988.LockScalarRange.bool"/>
      </Property>
      <Property name="NanColor" id="12988.NanColor" number_of_elements="3">
        <Element index="0" value="1"/>
        <Element index="1" value="1"/>
        <Element index="2" value="0"/>
      </Property>
      <Property name="NumberOfTableValues" id="12988.NumberOfTableValues" number_of_elements="1">
        <Element index="0" value="256"/>
        <Domain name="range" id="12988.NumberOfTableValues.range"/>
      </Property>
      <Property name="RGBPoints" id="12988.RGBPoints" number_of_elements="28">
        <Element index="0" value="2.5"/>
        <Element index="1" value="0"/>
        <Element index="2" value="0"/>
        <Element index="3" value="0.5625"/>
        <Element index="4" value="2.66666649999999"/>
        <Element index="5" value="0"/>
        <Element index="6" value="0"/>
        <Element index="7" value="1"/>
        <Element index="8" value="3.04761924999999"/>
        <Element index="9" value="0"/>
        <Element index="10" value="1"/>
        <Element index="11" value="1"/>
        <Element index="12" value="3.23809525000001"/>
        <Element index="13" value="0.5"/>
        <Element index="14" value="1"/>
        <Element index="15" value="0.5"/>
        <Element index="16" value="3.42857125"/>
        <Element index="17" value="1"/>
        <Element index="18" value="1"/>
        <Element index="19" value="0"/>
        <Element index="20" value="3.80952400000001"/>
        <Element index="21" value="1"/>
        <Element index="22" value="0"/>
        <Element index="23" value="0"/>
        <Element index="24" value="4"/>
        <Element index="25" value="0.5"/>
        <Element index="26" value="0"/>
        <Element index="27" value="0"/>
      </Property>
      <Property name="RescaleOnVisibilityChange" id="12988.RescaleOnVisibilityChange" number_of_elements="1">
        <Element index="0" value="0"/>
        <Domain name="bool" id="12988.RescaleOnVisibilityChange.bool"/>
      </Property>
      <Property name="ScalarOpacityFunction" id="12988.ScalarOpacityFunction" number_of_elements="1">
        <Proxy value="12987"/>
      </Property>
      <Property name="ScalarRangeInitialized" id="12988.ScalarRangeInitialized" number_of_elements="1">
        <Element index="0" value="1"/>
        <Domain name="bool" id="12988.ScalarRangeInitialized.bool"/>
      </Property>
      <Property name="ShowIndexedColorActiveValues" id="12988.ShowIndexedColorActiveValues" number_of_elements="1">
        <Element index="0" value="0"/>
        <Domain name="bool" id="12988.ShowIndexedColorActiveValues.bool"/>
      </Property>
      <Property name="UseAboveRangeColor" id="12988.UseAboveRangeColor" number_of_elements="1">
        <Element index="0" value="0"/>
        <Domain name="bool" id="12988.UseAboveRangeColor.bool"/>
      </Property>
      <Property name="UseBelowRangeColor" id="12988.UseBelowRangeColor" number_of_elements="1">
        <Element index="0" value="0"/>
        <Domain name="bool" id="12988.UseBelowRangeColor.bool"/>
      </Property>
      <Property name="UseLogScale" id="12988.UseLogScale" number_of_elements="1">
        <Element index="0" value="0"/>
        <Domain name="bool" id="12988.UseLogScale.bool"/>
      </Property>
      <Property name="VectorComponent" id="12988.VectorComponent" number_of_elements="1">
        <Element index="0" value="0"/>
        <Domain name="range" id="12988.VectorComponent.range"/>
      </Property>
      <Property name="VectorMode" id="12988.VectorMode" number_of_elements="1">
        <Element index="0" value="0"/>
        <Domain name="enum" id="12988.VectorMode.enum">
          <Entry value="0" text="Magnitude"/>
          <Entry value="1" text="Component"/>
        </Domain>
      </Property>
    </Proxy>
    <Proxy group="lookup_tables" type="PVLookupTable" id="13527" servers="21">
      <Property name="AboveRangeColor" id="13527.AboveRangeColor" number_of_elements="3">
        <Element index="0" value="1"/>
        <Element index="1" value="1"/>
        <Element index="2" value="1"/>
      </Property>
      <Property name="ActiveAnnotatedValues" id="13527.ActiveAnnotatedValues"/>
      <Property name="AllowDuplicateScalars" id="13527.AllowDuplicateScalars" number_of_elements="1">
        <Element index="0" value="1"/>
        <Domain name="bool" id="13527.AllowDuplicateScalars.bool"/>
      </Property>
      <Property name="Annotations" id="13527.Annotations"/>
      <Property name="BelowRangeColor" id="13527.BelowRangeColor" number_of_elements="3">
        <Element index="0" value="0"/>
        <Element index="1" value="0"/>
        <Element index="2" value="0"/>
      </Property>
      <Property name="Build" id="13527.Build"/>
      <Property name="ColorSpace" id="13527.ColorSpace" number_of_elements="1">
        <Element index="0" value="0"/>
        <Domain name="enum" id="13527.ColorSpace.enum">
          <Entry value="0" text="RGB"/>
          <Entry value="1" text="HSV"/>
          <Entry value="2" text="Lab"/>
          <Entry value="3" text="Diverging"/>
        </Domain>
      </Property>
      <Property name="Discretize" id="13527.Discretize" number_of_elements="1">
        <Element index="0" value="1"/>
        <Domain name="bool" id="13527.Discretize.bool"/>
      </Property>
      <Property name="EnableOpacityMapping" id="13527.EnableOpacityMapping" number_of_elements="1">
        <Element index="0" value="0"/>
        <Domain name="bool" id="13527.EnableOpacityMapping.bool"/>
      </Property>
      <Property name="HSVWrap" id="13527.HSVWrap" number_of_elements="1">
        <Element index="0" value="0"/>
        <Domain name="bool" id="13527.HSVWrap.bool"/>
      </Property>
      <Property name="IndexedColors" id="13527.IndexedColors"/>
      <Property name="IndexedLookup" id="13527.IndexedLookup" number_of_elements="1">
        <Element index="0" value="0"/>
        <Domain name="bool" id="13527.IndexedLookup.bool"/>
      </Property>
      <Property name="LockScalarRange" id="13527.LockScalarRange" number_of_elements="1">
        <Element index="0" value="1"/>
        <Domain name="bool" id="13527.LockScalarRange.bool"/>
      </Property>
      <Property name="NanColor" id="13527.NanColor" number_of_elements="3">
        <Element index="0" value="1"/>
        <Element index="1" value="1"/>
        <Element index="2" value="0"/>
      </Property>
      <Property name="NumberOfTableValues" id="13527.NumberOfTableValues" number_of_elements="1">
        <Element index="0" value="256"/>
        <Domain name="range" id="13527.NumberOfTableValues.range"/>
      </Property>
      <Property name="RGBPoints" id="13527.RGBPoints" number_of_elements="28">
        <Element index="0" value="2.5"/>
        <Element index="1" value="0"/>
        <Element index="2" value="0"/>
        <Element index="3" value="0.5625"/>
        <Element index="4" value="2.66666649999999"/>
        <Element index="5" value="0"/>
        <Element index="6" value="0"/>
        <Element index="7" value="1"/>
        <Element index="8" value="3.04761924999999"/>
        <Element index="9" value="0"/>
        <Element index="10" value="1"/>
        <Element index="11" value="1"/>
        <Element index="12" value="3.23809525000001"/>
        <Element index="13" value="0.5"/>
        <Element index="14" value="1"/>
        <Element index="15" value="0.5"/>
        <Element index="16" value="3.42857125"/>
        <Element index="17" value="1"/>
        <Element index="18" value="1"/>
        <Element index="19" value="0"/>
        <Element index="20" value="3.80952400000001"/>
        <Element index="21" value="1"/>
        <Element index="22" value="0"/>
        <Element index="23" value="0"/>
        <Element index="24" value="4"/>
        <Element index="25" value="0.5"/>
        <Element index="26" value="0"/>
        <Element index="27" value="0"/>
      </Property>
      <Property name="RescaleOnVisibilityChange" id="13527.RescaleOnVisibilityChange" number_of_elements="1">
        <Element index="0" value="0"/>
        <Domain name="bool" id="13527.RescaleOnVisibilityChange.bool"/>
      </Property>
      <Property name="ScalarOpacityFunction" id="13527.ScalarOpacityFunction" number_of_elements="1">
        <Proxy value="13526"/>
      </Property>
      <Property name="ScalarRangeInitialized" id="13527.ScalarRangeInitialized" number_of_elements="1">
        <Element index="0" value="1"/>
        <Domain name="bool" id="13527.ScalarRangeInitialized.bool"/>
      </Property>
      <Property name="ShowIndexedColorActiveValues" id="13527.ShowIndexedColorActiveValues" number_of_elements="1">
        <Element index="0" value="0"/>
        <Domain name="bool" id="13527.ShowIndexedColorActiveValues.bool"/>
      </Property>
      <Property name="UseAboveRangeColor" id="13527.UseAboveRangeColor" number_of_elements="1">
        <Element index="0" value="0"/>
        <Domain name="bool" id="13527.UseAboveRangeColor.bool"/>
      </Property>
      <Property name="UseBelowRangeColor" id="13527.UseBelowRangeColor" number_of_elements="1">
        <Element index="0" value="0"/>
        <Domain name="bool" id="13527.UseBelowRangeColor.bool"/>
      </Property>
      <Property name="UseLogScale" id="13527.UseLogScale" number_of_elements="1">
        <Element index="0" value="0"/>
        <Domain name="bool" id="13527.UseLogScale.bool"/>
      </Property>
      <Property name="VectorComponent" id="13527.VectorComponent" number_of_elements="1">
        <Element index="0" value="0"/>
        <Domain name="range" id="13527.VectorComponent.range"/>
      </Property>
      <Property name="VectorMode" id="13527.VectorMode" number_of_elements="1">
        <Element index="0" value="0"/>
        <Domain name="enum" id="13527.VectorMode.enum">
          <Entry value="0" text="Magnitude"/>
          <Entry value="1" text="Component"/>
        </Domain>
      </Property>
    </Proxy>
    <Proxy group="lookup_tables" type="PVLookupTable" id="14531" servers="21">
      <Property name="AboveRangeColor" id="14531.AboveRangeColor" number_of_elements="3">
        <Element index="0" value="1"/>
        <Element index="1" value="1"/>
        <Element index="2" value="1"/>
      </Property>
      <Property name="ActiveAnnotatedValues" id="14531.ActiveAnnotatedValues"/>
      <Property name="AllowDuplicateScalars" id="14531.AllowDuplicateScalars" number_of_elements="1">
        <Element index="0" value="1"/>
        <Domain name="bool" id="14531.AllowDuplicateScalars.bool"/>
      </Property>
      <Property name="Annotations" id="14531.Annotations"/>
      <Property name="BelowRangeColor" id="14531.BelowRangeColor" number_of_elements="3">
        <Element index="0" value="0"/>
        <Element index="1" value="0"/>
        <Element index="2" value="0"/>
      </Property>
      <Property name="Build" id="14531.Build"/>
      <Property name="ColorSpace" id="14531.ColorSpace" number_of_elements="1">
        <Element index="0" value="0"/>
        <Domain name="enum" id="14531.ColorSpace.enum">
          <Entry value="0" text="RGB"/>
          <Entry value="1" text="HSV"/>
          <Entry value="2" text="Lab"/>
          <Entry value="3" text="Diverging"/>
        </Domain>
      </Property>
      <Property name="Discretize" id="14531.Discretize" number_of_elements="1">
        <Element index="0" value="1"/>
        <Domain name="bool" id="14531.Discretize.bool"/>
      </Property>
      <Property name="EnableOpacityMapping" id="14531.EnableOpacityMapping" number_of_elements="1">
        <Element index="0" value="0"/>
        <Domain name="bool" id="14531.EnableOpacityMapping.bool"/>
      </Property>
      <Property name="HSVWrap" id="14531.HSVWrap" number_of_elements="1">
        <Element index="0" value="0"/>
        <Domain name="bool" id="14531.HSVWrap.bool"/>
      </Property>
      <Property name="IndexedColors" id="14531.IndexedColors"/>
      <Property name="IndexedLookup" id="14531.IndexedLookup" number_of_elements="1">
        <Element index="0" value="0"/>
        <Domain name="bool" id="14531.IndexedLookup.bool"/>
      </Property>
      <Property name="LockScalarRange" id="14531.LockScalarRange" number_of_elements="1">
        <Element index="0" value="1"/>
        <Domain name="bool" id="14531.LockScalarRange.bool"/>
      </Property>
      <Property name="NanColor" id="14531.NanColor" number_of_elements="3">
        <Element index="0" value="1"/>
        <Element index="1" value="1"/>
        <Element index="2" value="0"/>
      </Property>
      <Property name="NumberOfTableValues" id="14531.NumberOfTableValues" number_of_elements="1">
        <Element index="0" value="256"/>
        <Domain name="range" id="14531.NumberOfTableValues.range"/>
      </Property>
      <Property name="RGBPoints" id="14531.RGBPoints" number_of_elements="28">
        <Element index="0" value="2.5"/>
        <Element index="1" value="0"/>
        <Element index="2" value="0"/>
        <Element index="3" value="0.5625"/>
        <Element index="4" value="2.66666649999999"/>
        <Element index="5" value="0"/>
        <Element index="6" value="0"/>
        <Element index="7" value="1"/>
        <Element index="8" value="3.04761924999999"/>
        <Element index="9" value="0"/>
        <Element index="10" value="1"/>
        <Element index="11" value="1"/>
        <Element index="12" value="3.23809525000001"/>
        <Element index="13" value="0.5"/>
        <Element index="14" value="1"/>
        <Element index="15" value="0.5"/>
        <Element index="16" value="3.42857125"/>
        <Element index="17" value="1"/>
        <Element index="18" value="1"/>
        <Element index="19" value="0"/>
        <Element index="20" value="3.80952400000001"/>
        <Element index="21" value="1"/>
        <Element index="22" value="0"/>
        <Element index="23" value="0"/>
        <Element index="24" value="4"/>
        <Element index="25" value="0.5"/>
        <Element index="26" value="0"/>
        <Element index="27" value="0"/>
      </Property>
      <Property name="RescaleOnVisibilityChange" id="14531.RescaleOnVisibilityChange" number_of_elements="1">
        <Element index="0" value="0"/>
        <Domain name="bool" id="14531.RescaleOnVisibilityChange.bool"/>
      </Property>
      <Property name="ScalarOpacityFunction" id="14531.ScalarOpacityFunction" number_of_elements="1">
        <Proxy value="14530"/>
      </Property>
      <Property name="ScalarRangeInitialized" id="14531.ScalarRangeInitialized" number_of_elements="1">
        <Element index="0" value="1"/>
        <Domain name="bool" id="14531.ScalarRangeInitialized.bool"/>
      </Property>
      <Property name="ShowIndexedColorActiveValues" id="14531.ShowIndexedColorActiveValues" number_of_elements="1">
        <Element index="0" value="0"/>
        <Domain name="bool" id="14531.ShowIndexedColorActiveValues.bool"/>
      </Property>
      <Property name="UseAboveRangeColor" id="14531.UseAboveRangeColor" number_of_elements="1">
        <Element index="0" value="0"/>
        <Domain name="bool" id="14531.UseAboveRangeColor.bool"/>
      </Property>
      <Property name="UseBelowRangeColor" id="14531.UseBelowRangeColor" number_of_elements="1">
        <Element index="0" value="0"/>
        <Domain name="bool" id="14531.UseBelowRangeColor.bool"/>
      </Property>
      <Property name="UseLogScale" id="14531.UseLogScale" number_of_elements="1">
        <Element index="0" value="0"/>
        <Domain name="bool" id="14531.UseLogScale.bool"/>
      </Property>
      <Property name="VectorComponent" id="14531.VectorComponent" number_of_elements="1">
        <Element index="0" value="0"/>
        <Domain name="range" id="14531.VectorComponent.range"/>
      </Property>
      <Property name="VectorMode" id="14531.VectorMode" number_of_elements="1">
        <Element index="0" value="0"/>
        <Domain name="enum" id="14531.VectorMode.enum">
          <Entry value="0" text="Magnitude"/>
          <Entry value="1" text="Component"/>
        </Domain>
      </Property>
    </Proxy>
    <Proxy group="lookup_tables" type="PVLookupTable" id="15070" servers="21">
      <Property name="AboveRangeColor" id="15070.AboveRangeColor" number_of_elements="3">
        <Element index="0" value="1"/>
        <Element index="1" value="1"/>
        <Element index="2" value="1"/>
      </Property>
      <Property name="ActiveAnnotatedValues" id="15070.ActiveAnnotatedValues"/>
      <Property name="AllowDuplicateScalars" id="15070.AllowDuplicateScalars" number_of_elements="1">
        <Element index="0" value="1"/>
        <Domain name="bool" id="15070.AllowDuplicateScalars.bool"/>
      </Property>
      <Property name="Annotations" id="15070.Annotations"/>
      <Property name="BelowRangeColor" id="15070.BelowRangeColor" number_of_elements="3">
        <Element index="0" value="0"/>
        <Element index="1" value="0"/>
        <Element index="2" value="0"/>
      </Property>
      <Property name="Build" id="15070.Build"/>
      <Property name="ColorSpace" id="15070.ColorSpace" number_of_elements="1">
        <Element index="0" value="0"/>
        <Domain name="enum" id="15070.ColorSpace.enum">
          <Entry value="0" text="RGB"/>
          <Entry value="1" text="HSV"/>
          <Entry value="2" text="Lab"/>
          <Entry value="3" text="Diverging"/>
        </Domain>
      </Property>
      <Property name="Discretize" id="15070.Discretize" number_of_elements="1">
        <Element index="0" value="1"/>
        <Domain name="bool" id="15070.Discretize.bool"/>
      </Property>
      <Property name="EnableOpacityMapping" id="15070.EnableOpacityMapping" number_of_elements="1">
        <Element index="0" value="0"/>
        <Domain name="bool" id="15070.EnableOpacityMapping.bool"/>
      </Property>
      <Property name="HSVWrap" id="15070.HSVWrap" number_of_elements="1">
        <Element index="0" value="0"/>
        <Domain name="bool" id="15070.HSVWrap.bool"/>
      </Property>
      <Property name="IndexedColors" id="15070.IndexedColors"/>
      <Property name="IndexedLookup" id="15070.IndexedLookup" number_of_elements="1">
        <Element index="0" value="0"/>
        <Domain name="bool" id="15070.IndexedLookup.bool"/>
      </Property>
      <Property name="LockScalarRange" id="15070.LockScalarRange" number_of_elements="1">
        <Element index="0" value="1"/>
        <Domain name="bool" id="15070.LockScalarRange.bool"/>
      </Property>
      <Property name="NanColor" id="15070.NanColor" number_of_elements="3">
        <Element index="0" value="1"/>
        <Element index="1" value="1"/>
        <Element index="2" value="0"/>
      </Property>
      <Property name="NumberOfTableValues" id="15070.NumberOfTableValues" number_of_elements="1">
        <Element index="0" value="256"/>
        <Domain name="range" id="15070.NumberOfTableValues.range"/>
      </Property>
      <Property name="RGBPoints" id="15070.RGBPoints" number_of_elements="28">
        <Element index="0" value="2.5"/>
        <Element index="1" value="0"/>
        <Element index="2" value="0"/>
        <Element index="3" value="0.5625"/>
        <Element index="4" value="2.66666649999999"/>
        <Element index="5" value="0"/>
        <Element index="6" value="0"/>
        <Element index="7" value="1"/>
        <Element index="8" value="3.04761924999999"/>
        <Element index="9" value="0"/>
        <Element index="10" value="1"/>
        <Element index="11" value="1"/>
        <Element index="12" value="3.23809525000001"/>
        <Element index="13" value="0.5"/>
        <Element index="14" value="1"/>
        <Element index="15" value="0.5"/>
        <Element index="16" value="3.42857125"/>
        <Element index="17" value="1"/>
        <Element index="18" value="1"/>
        <Element index="19" value="0"/>
        <Element index="20" value="3.80952400000001"/>
        <Element index="21" value="1"/>
        <Element index="22" value="0"/>
        <Element index="23" value="0"/>
        <Element index="24" value="4"/>
        <Element index="25" value="0.5"/>
        <Element index="26" value="0"/>
        <Element index="27" value="0"/>
      </Property>
      <Property name="RescaleOnVisibilityChange" id="15070.RescaleOnVisibilityChange" number_of_elements="1">
        <Element index="0" value="0"/>
        <Domain name="bool" id="15070.RescaleOnVisibilityChange.bool"/>
      </Property>
      <Property name="ScalarOpacityFunction" id="15070.ScalarOpacityFunction" number_of_elements="1">
        <Proxy value="15069"/>
      </Property>
      <Property name="ScalarRangeInitialized" id="15070.ScalarRangeInitialized" number_of_elements="1">
        <Element index="0" value="1"/>
        <Domain name="bool" id="15070.ScalarRangeInitialized.bool"/>
      </Property>
      <Property name="ShowIndexedColorActiveValues" id="15070.ShowIndexedColorActiveValues" number_of_elements="1">
        <Element index="0" value="0"/>
        <Domain name="bool" id="15070.ShowIndexedColorActiveValues.bool"/>
      </Property>
      <Property name="UseAboveRangeColor" id="15070.UseAboveRangeColor" number_of_elements="1">
        <Element index="0" value="0"/>
        <Domain name="bool" id="15070.UseAboveRangeColor.bool"/>
      </Property>
      <Property name="UseBelowRangeColor" id="15070.UseBelowRangeColor" number_of_elements="1">
        <Element index="0" value="0"/>
        <Domain name="bool" id="15070.UseBelowRangeColor.bool"/>
      </Property>
      <Property name="UseLogScale" id="15070.UseLogScale" number_of_elements="1">
        <Element index="0" value="0"/>
        <Domain name="bool" id="15070.UseLogScale.bool"/>
      </Property>
      <Property name="VectorComponent" id="15070.VectorComponent" number_of_elements="1">
        <Element index="0" value="0"/>
        <Domain name="range" id="15070.VectorComponent.range"/>
      </Property>
      <Property name="VectorMode" id="15070.VectorMode" number_of_elements="1">
        <Element index="0" value="0"/>
        <Domain name="enum" id="15070.VectorMode.enum">
          <Entry value="0" text="Magnitude"/>
          <Entry value="1" text="Component"/>
        </Domain>
      </Property>
    </Proxy>
    <Proxy group="lookup_tables" type="PVLookupTable" id="16074" servers="21">
      <Property name="AboveRangeColor" id="16074.AboveRangeColor" number_of_elements="3">
        <Element index="0" value="1"/>
        <Element index="1" value="1"/>
        <Element index="2" value="1"/>
      </Property>
      <Property name="ActiveAnnotatedValues" id="16074.ActiveAnnotatedValues"/>
      <Property name="AllowDuplicateScalars" id="16074.AllowDuplicateScalars" number_of_elements="1">
        <Element index="0" value="1"/>
        <Domain name="bool" id="16074.AllowDuplicateScalars.bool"/>
      </Property>
      <Property name="Annotations" id="16074.Annotations"/>
      <Property name="BelowRangeColor" id="16074.BelowRangeColor" number_of_elements="3">
        <Element index="0" value="0"/>
        <Element index="1" value="0"/>
        <Element index="2" value="0"/>
      </Property>
      <Property name="Build" id="16074.Build"/>
      <Property name="ColorSpace" id="16074.ColorSpace" number_of_elements="1">
        <Element index="0" value="0"/>
        <Domain name="enum" id="16074.ColorSpace.enum">
          <Entry value="0" text="RGB"/>
          <Entry value="1" text="HSV"/>
          <Entry value="2" text="Lab"/>
          <Entry value="3" text="Diverging"/>
        </Domain>
      </Property>
      <Property name="Discretize" id="16074.Discretize" number_of_elements="1">
        <Element index="0" value="1"/>
        <Domain name="bool" id="16074.Discretize.bool"/>
      </Property>
      <Property name="EnableOpacityMapping" id="16074.EnableOpacityMapping" number_of_elements="1">
        <Element index="0" value="0"/>
        <Domain name="bool" id="16074.EnableOpacityMapping.bool"/>
      </Property>
      <Property name="HSVWrap" id="16074.HSVWrap" number_of_elements="1">
        <Element index="0" value="0"/>
        <Domain name="bool" id="16074.HSVWrap.bool"/>
      </Property>
      <Property name="IndexedColors" id="16074.IndexedColors"/>
      <Property name="IndexedLookup" id="16074.IndexedLookup" number_of_elements="1">
        <Element index="0" value="0"/>
        <Domain name="bool" id="16074.IndexedLookup.bool"/>
      </Property>
      <Property name="LockScalarRange" id="16074.LockScalarRange" number_of_elements="1">
        <Element index="0" value="1"/>
        <Domain name="bool" id="16074.LockScalarRange.bool"/>
      </Property>
      <Property name="NanColor" id="16074.NanColor" number_of_elements="3">
        <Element index="0" value="1"/>
        <Element index="1" value="1"/>
        <Element index="2" value="0"/>
      </Property>
      <Property name="NumberOfTableValues" id="16074.NumberOfTableValues" number_of_elements="1">
        <Element index="0" value="256"/>
        <Domain name="range" id="16074.NumberOfTableValues.range"/>
      </Property>
      <Property name="RGBPoints" id="16074.RGBPoints" number_of_elements="28">
        <Element index="0" value="2.5"/>
        <Element index="1" value="0"/>
        <Element index="2" value="0"/>
        <Element index="3" value="0.5625"/>
        <Element index="4" value="2.66666649999999"/>
        <Element index="5" value="0"/>
        <Element index="6" value="0"/>
        <Element index="7" value="1"/>
        <Element index="8" value="3.04761924999999"/>
        <Element index="9" value="0"/>
        <Element index="10" value="1"/>
        <Element index="11" value="1"/>
        <Element index="12" value="3.23809525000001"/>
        <Element index="13" value="0.5"/>
        <Element index="14" value="1"/>
        <Element index="15" value="0.5"/>
        <Element index="16" value="3.42857125"/>
        <Element index="17" value="1"/>
        <Element index="18" value="1"/>
        <Element index="19" value="0"/>
        <Element index="20" value="3.80952400000001"/>
        <Element index="21" value="1"/>
        <Element index="22" value="0"/>
        <Element index="23" value="0"/>
        <Element index="24" value="4"/>
        <Element index="25" value="0.5"/>
        <Element index="26" value="0"/>
        <Element index="27" value="0"/>
      </Property>
      <Property name="RescaleOnVisibilityChange" id="16074.RescaleOnVisibilityChange" number_of_elements="1">
        <Element index="0" value="0"/>
        <Domain name="bool" id="16074.RescaleOnVisibilityChange.bool"/>
      </Property>
      <Property name="ScalarOpacityFunction" id="16074.ScalarOpacityFunction" number_of_elements="1">
        <Proxy value="16073"/>
      </Property>
      <Property name="ScalarRangeInitialized" id="16074.ScalarRangeInitialized" number_of_elements="1">
        <Element index="0" value="1"/>
        <Domain name="bool" id="16074.ScalarRangeInitialized.bool"/>
      </Property>
      <Property name="ShowIndexedColorActiveValues" id="16074.ShowIndexedColorActiveValues" number_of_elements="1">
        <Element index="0" value="0"/>
        <Domain name="bool" id="16074.ShowIndexedColorActiveValues.bool"/>
      </Property>
      <Property name="UseAboveRangeColor" id="16074.UseAboveRangeColor" number_of_elements="1">
        <Element index="0" value="0"/>
        <Domain name="bool" id="16074.UseAboveRangeColor.bool"/>
      </Property>
      <Property name="UseBelowRangeColor" id="16074.UseBelowRangeColor" number_of_elements="1">
        <Element index="0" value="0"/>
        <Domain name="bool" id="16074.UseBelowRangeColor.bool"/>
      </Property>
      <Property name="UseLogScale" id="16074.UseLogScale" number_of_elements="1">
        <Element index="0" value="0"/>
        <Domain name="bool" id="16074.UseLogScale.bool"/>
      </Property>
      <Property name="VectorComponent" id="16074.VectorComponent" number_of_elements="1">
        <Element index="0" value="0"/>
        <Domain name="range" id="16074.VectorComponent.range"/>
      </Property>
      <Property name="VectorMode" id="16074.VectorMode" number_of_elements="1">
        <Element index="0" value="0"/>
        <Domain name="enum" id="16074.VectorMode.enum">
          <Entry value="0" text="Magnitude"/>
          <Entry value="1" text="Component"/>
        </Domain>
      </Property>
    </Proxy>
    <Proxy group="lookup_tables" type="PVLookupTable" id="16613" servers="21">
      <Property name="AboveRangeColor" id="16613.AboveRangeColor" number_of_elements="3">
        <Element index="0" value="1"/>
        <Element index="1" value="1"/>
        <Element index="2" value="1"/>
      </Property>
      <Property name="ActiveAnnotatedValues" id="16613.ActiveAnnotatedValues"/>
      <Property name="AllowDuplicateScalars" id="16613.AllowDuplicateScalars" number_of_elements="1">
        <Element index="0" value="1"/>
        <Domain name="bool" id="16613.AllowDuplicateScalars.bool"/>
      </Property>
      <Property name="Annotations" id="16613.Annotations"/>
      <Property name="BelowRangeColor" id="16613.BelowRangeColor" number_of_elements="3">
        <Element index="0" value="0"/>
        <Element index="1" value="0"/>
        <Element index="2" value="0"/>
      </Property>
      <Property name="Build" id="16613.Build"/>
      <Property name="ColorSpace" id="16613.ColorSpace" number_of_elements="1">
        <Element index="0" value="0"/>
        <Domain name="enum" id="16613.ColorSpace.enum">
          <Entry value="0" text="RGB"/>
          <Entry value="1" text="HSV"/>
          <Entry value="2" text="Lab"/>
          <Entry value="3" text="Diverging"/>
        </Domain>
      </Property>
      <Property name="Discretize" id="16613.Discretize" number_of_elements="1">
        <Element index="0" value="1"/>
        <Domain name="bool" id="16613.Discretize.bool"/>
      </Property>
      <Property name="EnableOpacityMapping" id="16613.EnableOpacityMapping" number_of_elements="1">
        <Element index="0" value="0"/>
        <Domain name="bool" id="16613.EnableOpacityMapping.bool"/>
      </Property>
      <Property name="HSVWrap" id="16613.HSVWrap" number_of_elements="1">
        <Element index="0" value="0"/>
        <Domain name="bool" id="16613.HSVWrap.bool"/>
      </Property>
      <Property name="IndexedColors" id="16613.IndexedColors"/>
      <Property name="IndexedLookup" id="16613.IndexedLookup" number_of_elements="1">
        <Element index="0" value="0"/>
        <Domain name="bool" id="16613.IndexedLookup.bool"/>
      </Property>
      <Property name="LockScalarRange" id="16613.LockScalarRange" number_of_elements="1">
        <Element index="0" value="1"/>
        <Domain name="bool" id="16613.LockScalarRange.bool"/>
      </Property>
      <Property name="NanColor" id="16613.NanColor" number_of_elements="3">
        <Element index="0" value="1"/>
        <Element index="1" value="1"/>
        <Element index="2" value="0"/>
      </Property>
      <Property name="NumberOfTableValues" id="16613.NumberOfTableValues" number_of_elements="1">
        <Element index="0" value="256"/>
        <Domain name="range" id="16613.NumberOfTableValues.range"/>
      </Property>
      <Property name="RGBPoints" id="16613.RGBPoints" number_of_elements="28">
        <Element index="0" value="2.5"/>
        <Element index="1" value="0"/>
        <Element index="2" value="0"/>
        <Element index="3" value="0.5625"/>
        <Element index="4" value="2.66666649999999"/>
        <Element index="5" value="0"/>
        <Element index="6" value="0"/>
        <Element index="7" value="1"/>
        <Element index="8" value="3.04761924999999"/>
        <Element index="9" value="0"/>
        <Element index="10" value="1"/>
        <Element index="11" value="1"/>
        <Element index="12" value="3.23809525000001"/>
        <Element index="13" value="0.5"/>
        <Element index="14" value="1"/>
        <Element index="15" value="0.5"/>
        <Element index="16" value="3.42857125"/>
        <Element index="17" value="1"/>
        <Element index="18" value="1"/>
        <Element index="19" value="0"/>
        <Element index="20" value="3.80952400000001"/>
        <Element index="21" value="1"/>
        <Element index="22" value="0"/>
        <Element index="23" value="0"/>
        <Element index="24" value="4"/>
        <Element index="25" value="0.5"/>
        <Element index="26" value="0"/>
        <Element index="27" value="0"/>
      </Property>
      <Property name="RescaleOnVisibilityChange" id="16613.RescaleOnVisibilityChange" number_of_elements="1">
        <Element index="0" value="0"/>
        <Domain name="bool" id="16613.RescaleOnVisibilityChange.bool"/>
      </Property>
      <Property name="ScalarOpacityFunction" id="16613.ScalarOpacityFunction" number_of_elements="1">
        <Proxy value="16612"/>
      </Property>
      <Property name="ScalarRangeInitialized" id="16613.ScalarRangeInitialized" number_of_elements="1">
        <Element index="0" value="1"/>
        <Domain name="bool" id="16613.ScalarRangeInitialized.bool"/>
      </Property>
      <Property name="ShowIndexedColorActiveValues" id="16613.ShowIndexedColorActiveValues" number_of_elements="1">
        <Element index="0" value="0"/>
        <Domain name="bool" id="16613.ShowIndexedColorActiveValues.bool"/>
      </Property>
      <Property name="UseAboveRangeColor" id="16613.UseAboveRangeColor" number_of_elements="1">
        <Element index="0" value="0"/>
        <Domain name="bool" id="16613.UseAboveRangeColor.bool"/>
      </Property>
      <Property name="UseBelowRangeColor" id="16613.UseBelowRangeColor" number_of_elements="1">
        <Element index="0" value="0"/>
        <Domain name="bool" id="16613.UseBelowRangeColor.bool"/>
      </Property>
      <Property name="UseLogScale" id="16613.UseLogScale" number_of_elements="1">
        <Element index="0" value="0"/>
        <Domain name="bool" id="16613.UseLogScale.bool"/>
      </Property>
      <Property name="VectorComponent" id="16613.VectorComponent" number_of_elements="1">
        <Element index="0" value="0"/>
        <Domain name="range" id="16613.VectorComponent.range"/>
      </Property>
      <Property name="VectorMode" id="16613.VectorMode" number_of_elements="1">
        <Element index="0" value="0"/>
        <Domain name="enum" id="16613.VectorMode.enum">
          <Entry value="0" text="Magnitude"/>
          <Entry value="1" text="Component"/>
        </Domain>
      </Property>
    </Proxy>
    <Proxy group="lookup_tables" type="PVLookupTable" id="17617" servers="21">
      <Property name="AboveRangeColor" id="17617.AboveRangeColor" number_of_elements="3">
        <Element index="0" value="1"/>
        <Element index="1" value="1"/>
        <Element index="2" value="1"/>
      </Property>
      <Property name="ActiveAnnotatedValues" id="17617.ActiveAnnotatedValues"/>
      <Property name="AllowDuplicateScalars" id="17617.AllowDuplicateScalars" number_of_elements="1">
        <Element index="0" value="1"/>
        <Domain name="bool" id="17617.AllowDuplicateScalars.bool"/>
      </Property>
      <Property name="Annotations" id="17617.Annotations"/>
      <Property name="BelowRangeColor" id="17617.BelowRangeColor" number_of_elements="3">
        <Element index="0" value="0"/>
        <Element index="1" value="0"/>
        <Element index="2" value="0"/>
      </Property>
      <Property name="Build" id="17617.Build"/>
      <Property name="ColorSpace" id="17617.ColorSpace" number_of_elements="1">
        <Element index="0" value="0"/>
        <Domain name="enum" id="17617.ColorSpace.enum">
          <Entry value="0" text="RGB"/>
          <Entry value="1" text="HSV"/>
          <Entry value="2" text="Lab"/>
          <Entry value="3" text="Diverging"/>
        </Domain>
      </Property>
      <Property name="Discretize" id="17617.Discretize" number_of_elements="1">
        <Element index="0" value="1"/>
        <Domain name="bool" id="17617.Discretize.bool"/>
      </Property>
      <Property name="EnableOpacityMapping" id="17617.EnableOpacityMapping" number_of_elements="1">
        <Element index="0" value="0"/>
        <Domain name="bool" id="17617.EnableOpacityMapping.bool"/>
      </Property>
      <Property name="HSVWrap" id="17617.HSVWrap" number_of_elements="1">
        <Element index="0" value="0"/>
        <Domain name="bool" id="17617.HSVWrap.bool"/>
      </Property>
      <Property name="IndexedColors" id="17617.IndexedColors"/>
      <Property name="IndexedLookup" id="17617.IndexedLookup" number_of_elements="1">
        <Element index="0" value="0"/>
        <Domain name="bool" id="17617.IndexedLookup.bool"/>
      </Property>
      <Property name="LockScalarRange" id="17617.LockScalarRange" number_of_elements="1">
        <Element index="0" value="1"/>
        <Domain name="bool" id="17617.LockScalarRange.bool"/>
      </Property>
      <Property name="NanColor" id="17617.NanColor" number_of_elements="3">
        <Element index="0" value="1"/>
        <Element index="1" value="1"/>
        <Element index="2" value="0"/>
      </Property>
      <Property name="NumberOfTableValues" id="17617.NumberOfTableValues" number_of_elements="1">
        <Element index="0" value="256"/>
        <Domain name="range" id="17617.NumberOfTableValues.range"/>
      </Property>
      <Property name="RGBPoints" id="17617.RGBPoints" number_of_elements="28">
        <Element index="0" value="2.5"/>
        <Element index="1" value="0"/>
        <Element index="2" value="0"/>
        <Element index="3" value="0.5625"/>
        <Element index="4" value="2.66666649999999"/>
        <Element index="5" value="0"/>
        <Element index="6" value="0"/>
        <Element index="7" value="1"/>
        <Element index="8" value="3.04761924999999"/>
        <Element index="9" value="0"/>
        <Element index="10" value="1"/>
        <Element index="11" value="1"/>
        <Element index="12" value="3.23809525000001"/>
        <Element index="13" value="0.5"/>
        <Element index="14" value="1"/>
        <Element index="15" value="0.5"/>
        <Element index="16" value="3.42857125"/>
        <Element index="17" value="1"/>
        <Element index="18" value="1"/>
        <Element index="19" value="0"/>
        <Element index="20" value="3.80952400000001"/>
        <Element index="21" value="1"/>
        <Element index="22" value="0"/>
        <Element index="23" value="0"/>
        <Element index="24" value="4"/>
        <Element index="25" value="0.5"/>
        <Element index="26" value="0"/>
        <Element index="27" value="0"/>
      </Property>
      <Property name="RescaleOnVisibilityChange" id="17617.RescaleOnVisibilityChange" number_of_elements="1">
        <Element index="0" value="0"/>
        <Domain name="bool" id="17617.RescaleOnVisibilityChange.bool"/>
      </Property>
      <Property name="ScalarOpacityFunction" id="17617.ScalarOpacityFunction" number_of_elements="1">
        <Proxy value="17616"/>
      </Property>
      <Property name="ScalarRangeInitialized" id="17617.ScalarRangeInitialized" number_of_elements="1">
        <Element index="0" value="1"/>
        <Domain name="bool" id="17617.ScalarRangeInitialized.bool"/>
      </Property>
      <Property name="ShowIndexedColorActiveValues" id="17617.ShowIndexedColorActiveValues" number_of_elements="1">
        <Element index="0" value="0"/>
        <Domain name="bool" id="17617.ShowIndexedColorActiveValues.bool"/>
      </Property>
      <Property name="UseAboveRangeColor" id="17617.UseAboveRangeColor" number_of_elements="1">
        <Element index="0" value="0"/>
        <Domain name="bool" id="17617.UseAboveRangeColor.bool"/>
      </Property>
      <Property name="UseBelowRangeColor" id="17617.UseBelowRangeColor" number_of_elements="1">
        <Element index="0" value="0"/>
        <Domain name="bool" id="17617.UseBelowRangeColor.bool"/>
      </Property>
      <Property name="UseLogScale" id="17617.UseLogScale" number_of_elements="1">
        <Element index="0" value="0"/>
        <Domain name="bool" id="17617.UseLogScale.bool"/>
      </Property>
      <Property name="VectorComponent" id="17617.VectorComponent" number_of_elements="1">
        <Element index="0" value="0"/>
        <Domain name="range" id="17617.VectorComponent.range"/>
      </Property>
      <Property name="VectorMode" id="17617.VectorMode" number_of_elements="1">
        <Element index="0" value="0"/>
        <Domain name="enum" id="17617.VectorMode.enum">
          <Entry value="0" text="Magnitude"/>
          <Entry value="1" text="Component"/>
        </Domain>
      </Property>
    </Proxy>
    <Proxy group="lookup_tables" type="PVLookupTable" id="18156" servers="21">
      <Property name="AboveRangeColor" id="18156.AboveRangeColor" number_of_elements="3">
        <Element index="0" value="1"/>
        <Element index="1" value="1"/>
        <Element index="2" value="1"/>
      </Property>
      <Property name="ActiveAnnotatedValues" id="18156.ActiveAnnotatedValues"/>
      <Property name="AllowDuplicateScalars" id="18156.AllowDuplicateScalars" number_of_elements="1">
        <Element index="0" value="1"/>
        <Domain name="bool" id="18156.AllowDuplicateScalars.bool"/>
      </Property>
      <Property name="Annotations" id="18156.Annotations"/>
      <Property name="BelowRangeColor" id="18156.BelowRangeColor" number_of_elements="3">
        <Element index="0" value="0"/>
        <Element index="1" value="0"/>
        <Element index="2" value="0"/>
      </Property>
      <Property name="Build" id="18156.Build"/>
      <Property name="ColorSpace" id="18156.ColorSpace" number_of_elements="1">
        <Element index="0" value="0"/>
        <Domain name="enum" id="18156.ColorSpace.enum">
          <Entry value="0" text="RGB"/>
          <Entry value="1" text="HSV"/>
          <Entry value="2" text="Lab"/>
          <Entry value="3" text="Diverging"/>
        </Domain>
      </Property>
      <Property name="Discretize" id="18156.Discretize" number_of_elements="1">
        <Element index="0" value="1"/>
        <Domain name="bool" id="18156.Discretize.bool"/>
      </Property>
      <Property name="EnableOpacityMapping" id="18156.EnableOpacityMapping" number_of_elements="1">
        <Element index="0" value="0"/>
        <Domain name="bool" id="18156.EnableOpacityMapping.bool"/>
      </Property>
      <Property name="HSVWrap" id="18156.HSVWrap" number_of_elements="1">
        <Element index="0" value="0"/>
        <Domain name="bool" id="18156.HSVWrap.bool"/>
      </Property>
      <Property name="IndexedColors" id="18156.IndexedColors"/>
      <Property name="IndexedLookup" id="18156.IndexedLookup" number_of_elements="1">
        <Element index="0" value="0"/>
        <Domain name="bool" id="18156.IndexedLookup.bool"/>
      </Property>
      <Property name="LockScalarRange" id="18156.LockScalarRange" number_of_elements="1">
        <Element index="0" value="1"/>
        <Domain name="bool" id="18156.LockScalarRange.bool"/>
      </Property>
      <Property name="NanColor" id="18156.NanColor" number_of_elements="3">
        <Element index="0" value="1"/>
        <Element index="1" value="1"/>
        <Element index="2" value="0"/>
      </Property>
      <Property name="NumberOfTableValues" id="18156.NumberOfTableValues" number_of_elements="1">
        <Element index="0" value="256"/>
        <Domain name="range" id="18156.NumberOfTableValues.range"/>
      </Property>
      <Property name="RGBPoints" id="18156.RGBPoints" number_of_elements="28">
        <Element index="0" value="2.5"/>
        <Element index="1" value="0"/>
        <Element index="2" value="0"/>
        <Element index="3" value="0.5625"/>
        <Element index="4" value="2.66666649999999"/>
        <Element index="5" value="0"/>
        <Element index="6" value="0"/>
        <Element index="7" value="1"/>
        <Element index="8" value="3.04761924999999"/>
        <Element index="9" value="0"/>
        <Element index="10" value="1"/>
        <Element index="11" value="1"/>
        <Element index="12" value="3.23809525000001"/>
        <Element index="13" value="0.5"/>
        <Element index="14" value="1"/>
        <Element index="15" value="0.5"/>
        <Element index="16" value="3.42857125"/>
        <Element index="17" value="1"/>
        <Element index="18" value="1"/>
        <Element index="19" value="0"/>
        <Element index="20" value="3.80952400000001"/>
        <Element index="21" value="1"/>
        <Element index="22" value="0"/>
        <Element index="23" value="0"/>
        <Element index="24" value="4"/>
        <Element index="25" value="0.5"/>
        <Element index="26" value="0"/>
        <Element index="27" value="0"/>
      </Property>
      <Property name="RescaleOnVisibilityChange" id="18156.RescaleOnVisibilityChange" number_of_elements="1">
        <Element index="0" value="0"/>
        <Domain name="bool" id="18156.RescaleOnVisibilityChange.bool"/>
      </Property>
      <Property name="ScalarOpacityFunction" id="18156.ScalarOpacityFunction" number_of_elements="1">
        <Proxy value="18155"/>
      </Property>
      <Property name="ScalarRangeInitialized" id="18156.ScalarRangeInitialized" number_of_elements="1">
        <Element index="0" value="1"/>
        <Domain name="bool" id="18156.ScalarRangeInitialized.bool"/>
      </Property>
      <Property name="ShowIndexedColorActiveValues" id="18156.ShowIndexedColorActiveValues" number_of_elements="1">
        <Element index="0" value="0"/>
        <Domain name="bool" id="18156.ShowIndexedColorActiveValues.bool"/>
      </Property>
      <Property name="UseAboveRangeColor" id="18156.UseAboveRangeColor" number_of_elements="1">
        <Element index="0" value="0"/>
        <Domain name="bool" id="18156.UseAboveRangeColor.bool"/>
      </Property>
      <Property name="UseBelowRangeColor" id="18156.UseBelowRangeColor" number_of_elements="1">
        <Element index="0" value="0"/>
        <Domain name="bool" id="18156.UseBelowRangeColor.bool"/>
      </Property>
      <Property name="UseLogScale" id="18156.UseLogScale" number_of_elements="1">
        <Element index="0" value="0"/>
        <Domain name="bool" id="18156.UseLogScale.bool"/>
      </Property>
      <Property name="VectorComponent" id="18156.VectorComponent" number_of_elements="1">
        <Element index="0" value="0"/>
        <Domain name="range" id="18156.VectorComponent.range"/>
      </Property>
      <Property name="VectorMode" id="18156.VectorMode" number_of_elements="1">
        <Element index="0" value="0"/>
        <Domain name="enum" id="18156.VectorMode.enum">
          <Entry value="0" text="Magnitude"/>
          <Entry value="1" text="Component"/>
        </Domain>
      </Property>
    </Proxy>
    <Proxy group="lookup_tables" type="PVLookupTable" id="19160" servers="21">
      <Property name="AboveRangeColor" id="19160.AboveRangeColor" number_of_elements="3">
        <Element index="0" value="1"/>
        <Element index="1" value="1"/>
        <Element index="2" value="1"/>
      </Property>
      <Property name="ActiveAnnotatedValues" id="19160.ActiveAnnotatedValues"/>
      <Property name="AllowDuplicateScalars" id="19160.AllowDuplicateScalars" number_of_elements="1">
        <Element index="0" value="1"/>
        <Domain name="bool" id="19160.AllowDuplicateScalars.bool"/>
      </Property>
      <Property name="Annotations" id="19160.Annotations"/>
      <Property name="BelowRangeColor" id="19160.BelowRangeColor" number_of_elements="3">
        <Element index="0" value="0"/>
        <Element index="1" value="0"/>
        <Element index="2" value="0"/>
      </Property>
      <Property name="Build" id="19160.Build"/>
      <Property name="ColorSpace" id="19160.ColorSpace" number_of_elements="1">
        <Element index="0" value="0"/>
        <Domain name="enum" id="19160.ColorSpace.enum">
          <Entry value="0" text="RGB"/>
          <Entry value="1" text="HSV"/>
          <Entry value="2" text="Lab"/>
          <Entry value="3" text="Diverging"/>
        </Domain>
      </Property>
      <Property name="Discretize" id="19160.Discretize" number_of_elements="1">
        <Element index="0" value="1"/>
        <Domain name="bool" id="19160.Discretize.bool"/>
      </Property>
      <Property name="EnableOpacityMapping" id="19160.EnableOpacityMapping" number_of_elements="1">
        <Element index="0" value="0"/>
        <Domain name="bool" id="19160.EnableOpacityMapping.bool"/>
      </Property>
      <Property name="HSVWrap" id="19160.HSVWrap" number_of_elements="1">
        <Element index="0" value="0"/>
        <Domain name="bool" id="19160.HSVWrap.bool"/>
      </Property>
      <Property name="IndexedColors" id="19160.IndexedColors"/>
      <Property name="IndexedLookup" id="19160.IndexedLookup" number_of_elements="1">
        <Element index="0" value="0"/>
        <Domain name="bool" id="19160.IndexedLookup.bool"/>
      </Property>
      <Property name="LockScalarRange" id="19160.LockScalarRange" number_of_elements="1">
        <Element index="0" value="1"/>
        <Domain name="bool" id="19160.LockScalarRange.bool"/>
      </Property>
      <Property name="NanColor" id="19160.NanColor" number_of_elements="3">
        <Element index="0" value="1"/>
        <Element index="1" value="1"/>
        <Element index="2" value="0"/>
      </Property>
      <Property name="NumberOfTableValues" id="19160.NumberOfTableValues" number_of_elements="1">
        <Element index="0" value="256"/>
        <Domain name="range" id="19160.NumberOfTableValues.range"/>
      </Property>
      <Property name="RGBPoints" id="19160.RGBPoints" number_of_elements="28">
        <Element index="0" value="2.5"/>
        <Element index="1" value="0"/>
        <Element index="2" value="0"/>
        <Element index="3" value="0.5625"/>
        <Element index="4" value="2.66666649999999"/>
        <Element index="5" value="0"/>
        <Element index="6" value="0"/>
        <Element index="7" value="1"/>
        <Element index="8" value="3.04761924999999"/>
        <Element index="9" value="0"/>
        <Element index="10" value="1"/>
        <Element index="11" value="1"/>
        <Element index="12" value="3.23809525000001"/>
        <Element index="13" value="0.5"/>
        <Element index="14" value="1"/>
        <Element index="15" value="0.5"/>
        <Element index="16" value="3.42857125"/>
        <Element index="17" value="1"/>
        <Element index="18" value="1"/>
        <Element index="19" value="0"/>
        <Element index="20" value="3.80952400000001"/>
        <Element index="21" value="1"/>
        <Element index="22" value="0"/>
        <Element index="23" value="0"/>
        <Element index="24" value="4"/>
        <Element index="25" value="0.5"/>
        <Element index="26" value="0"/>
        <Element index="27" value="0"/>
      </Property>
      <Property name="RescaleOnVisibilityChange" id="19160.RescaleOnVisibilityChange" number_of_elements="1">
        <Element index="0" value="0"/>
        <Domain name="bool" id="19160.RescaleOnVisibilityChange.bool"/>
      </Property>
      <Property name="ScalarOpacityFunction" id="19160.ScalarOpacityFunction" number_of_elements="1">
        <Proxy value="19159"/>
      </Property>
      <Property name="ScalarRangeInitialized" id="19160.ScalarRangeInitialized" number_of_elements="1">
        <Element index="0" value="1"/>
        <Domain name="bool" id="19160.ScalarRangeInitialized.bool"/>
      </Property>
      <Property name="ShowIndexedColorActiveValues" id="19160.ShowIndexedColorActiveValues" number_of_elements="1">
        <Element index="0" value="0"/>
        <Domain name="bool" id="19160.ShowIndexedColorActiveValues.bool"/>
      </Property>
      <Property name="UseAboveRangeColor" id="19160.UseAboveRangeColor" number_of_elements="1">
        <Element index="0" value="0"/>
        <Domain name="bool" id="19160.UseAboveRangeColor.bool"/>
      </Property>
      <Property name="UseBelowRangeColor" id="19160.UseBelowRangeColor" number_of_elements="1">
        <Element index="0" value="0"/>
        <Domain name="bool" id="19160.UseBelowRangeColor.bool"/>
      </Property>
      <Property name="UseLogScale" id="19160.UseLogScale" number_of_elements="1">
        <Element index="0" value="0"/>
        <Domain name="bool" id="19160.UseLogScale.bool"/>
      </Property>
      <Property name="VectorComponent" id="19160.VectorComponent" number_of_elements="1">
        <Element index="0" value="0"/>
        <Domain name="range" id="19160.VectorComponent.range"/>
      </Property>
      <Property name="VectorMode" id="19160.VectorMode" number_of_elements="1">
        <Element index="0" value="0"/>
        <Domain name="enum" id="19160.VectorMode.enum">
          <Entry value="0" text="Magnitude"/>
          <Entry value="1" text="Component"/>
        </Domain>
      </Property>
    </Proxy>
    <Proxy group="lookup_tables" type="PVLookupTable" id="19699" servers="21">
      <Property name="AboveRangeColor" id="19699.AboveRangeColor" number_of_elements="3">
        <Element index="0" value="1"/>
        <Element index="1" value="1"/>
        <Element index="2" value="1"/>
      </Property>
      <Property name="ActiveAnnotatedValues" id="19699.ActiveAnnotatedValues"/>
      <Property name="AllowDuplicateScalars" id="19699.AllowDuplicateScalars" number_of_elements="1">
        <Element index="0" value="1"/>
        <Domain name="bool" id="19699.AllowDuplicateScalars.bool"/>
      </Property>
      <Property name="Annotations" id="19699.Annotations"/>
      <Property name="BelowRangeColor" id="19699.BelowRangeColor" number_of_elements="3">
        <Element index="0" value="0"/>
        <Element index="1" value="0"/>
        <Element index="2" value="0"/>
      </Property>
      <Property name="Build" id="19699.Build"/>
      <Property name="ColorSpace" id="19699.ColorSpace" number_of_elements="1">
        <Element index="0" value="0"/>
        <Domain name="enum" id="19699.ColorSpace.enum">
          <Entry value="0" text="RGB"/>
          <Entry value="1" text="HSV"/>
          <Entry value="2" text="Lab"/>
          <Entry value="3" text="Diverging"/>
        </Domain>
      </Property>
      <Property name="Discretize" id="19699.Discretize" number_of_elements="1">
        <Element index="0" value="1"/>
        <Domain name="bool" id="19699.Discretize.bool"/>
      </Property>
      <Property name="EnableOpacityMapping" id="19699.EnableOpacityMapping" number_of_elements="1">
        <Element index="0" value="0"/>
        <Domain name="bool" id="19699.EnableOpacityMapping.bool"/>
      </Property>
      <Property name="HSVWrap" id="19699.HSVWrap" number_of_elements="1">
        <Element index="0" value="0"/>
        <Domain name="bool" id="19699.HSVWrap.bool"/>
      </Property>
      <Property name="IndexedColors" id="19699.IndexedColors"/>
      <Property name="IndexedLookup" id="19699.IndexedLookup" number_of_elements="1">
        <Element index="0" value="0"/>
        <Domain name="bool" id="19699.IndexedLookup.bool"/>
      </Property>
      <Property name="LockScalarRange" id="19699.LockScalarRange" number_of_elements="1">
        <Element index="0" value="1"/>
        <Domain name="bool" id="19699.LockScalarRange.bool"/>
      </Property>
      <Property name="NanColor" id="19699.NanColor" number_of_elements="3">
        <Element index="0" value="1"/>
        <Element index="1" value="1"/>
        <Element index="2" value="0"/>
      </Property>
      <Property name="NumberOfTableValues" id="19699.NumberOfTableValues" number_of_elements="1">
        <Element index="0" value="256"/>
        <Domain name="range" id="19699.NumberOfTableValues.range"/>
      </Property>
      <Property name="RGBPoints" id="19699.RGBPoints" number_of_elements="28">
        <Element index="0" value="2.5"/>
        <Element index="1" value="0"/>
        <Element index="2" value="0"/>
        <Element index="3" value="0.5625"/>
        <Element index="4" value="2.66666649999999"/>
        <Element index="5" value="0"/>
        <Element index="6" value="0"/>
        <Element index="7" value="1"/>
        <Element index="8" value="3.04761924999999"/>
        <Element index="9" value="0"/>
        <Element index="10" value="1"/>
        <Element index="11" value="1"/>
        <Element index="12" value="3.23809525000001"/>
        <Element index="13" value="0.5"/>
        <Element index="14" value="1"/>
        <Element index="15" value="0.5"/>
        <Element index="16" value="3.42857125"/>
        <Element index="17" value="1"/>
        <Element index="18" value="1"/>
        <Element index="19" value="0"/>
        <Element index="20" value="3.80952400000001"/>
        <Element index="21" value="1"/>
        <Element index="22" value="0"/>
        <Element index="23" value="0"/>
        <Element index="24" value="4"/>
        <Element index="25" value="0.5"/>
        <Element index="26" value="0"/>
        <Element index="27" value="0"/>
      </Property>
      <Property name="RescaleOnVisibilityChange" id="19699.RescaleOnVisibilityChange" number_of_elements="1">
        <Element index="0" value="0"/>
        <Domain name="bool" id="19699.RescaleOnVisibilityChange.bool"/>
      </Property>
      <Property name="ScalarOpacityFunction" id="19699.ScalarOpacityFunction" number_of_elements="1">
        <Proxy value="19698"/>
      </Property>
      <Property name="ScalarRangeInitialized" id="19699.ScalarRangeInitialized" number_of_elements="1">
        <Element index="0" value="1"/>
        <Domain name="bool" id="19699.ScalarRangeInitialized.bool"/>
      </Property>
      <Property name="ShowIndexedColorActiveValues" id="19699.ShowIndexedColorActiveValues" number_of_elements="1">
        <Element index="0" value="0"/>
        <Domain name="bool" id="19699.ShowIndexedColorActiveValues.bool"/>
      </Property>
      <Property name="UseAboveRangeColor" id="19699.UseAboveRangeColor" number_of_elements="1">
        <Element index="0" value="0"/>
        <Domain name="bool" id="19699.UseAboveRangeColor.bool"/>
      </Property>
      <Property name="UseBelowRangeColor" id="19699.UseBelowRangeColor" number_of_elements="1">
        <Element index="0" value="0"/>
        <Domain name="bool" id="19699.UseBelowRangeColor.bool"/>
      </Property>
      <Property name="UseLogScale" id="19699.UseLogScale" number_of_elements="1">
        <Element index="0" value="0"/>
        <Domain name="bool" id="19699.UseLogScale.bool"/>
      </Property>
      <Property name="VectorComponent" id="19699.VectorComponent" number_of_elements="1">
        <Element index="0" value="0"/>
        <Domain name="range" id="19699.VectorComponent.range"/>
      </Property>
      <Property name="VectorMode" id="19699.VectorMode" number_of_elements="1">
        <Element index="0" value="0"/>
        <Domain name="enum" id="19699.VectorMode.enum">
          <Entry value="0" text="Magnitude"/>
          <Entry value="1" text="Component"/>
        </Domain>
      </Property>
    </Proxy>
    <Proxy group="lookup_tables" type="PVLookupTable" id="20703" servers="21">
      <Property name="AboveRangeColor" id="20703.AboveRangeColor" number_of_elements="3">
        <Element index="0" value="1"/>
        <Element index="1" value="1"/>
        <Element index="2" value="1"/>
      </Property>
      <Property name="ActiveAnnotatedValues" id="20703.ActiveAnnotatedValues"/>
      <Property name="AllowDuplicateScalars" id="20703.AllowDuplicateScalars" number_of_elements="1">
        <Element index="0" value="1"/>
        <Domain name="bool" id="20703.AllowDuplicateScalars.bool"/>
      </Property>
      <Property name="Annotations" id="20703.Annotations"/>
      <Property name="BelowRangeColor" id="20703.BelowRangeColor" number_of_elements="3">
        <Element index="0" value="0"/>
        <Element index="1" value="0"/>
        <Element index="2" value="0"/>
      </Property>
      <Property name="Build" id="20703.Build"/>
      <Property name="ColorSpace" id="20703.ColorSpace" number_of_elements="1">
        <Element index="0" value="0"/>
        <Domain name="enum" id="20703.ColorSpace.enum">
          <Entry value="0" text="RGB"/>
          <Entry value="1" text="HSV"/>
          <Entry value="2" text="Lab"/>
          <Entry value="3" text="Diverging"/>
        </Domain>
      </Property>
      <Property name="Discretize" id="20703.Discretize" number_of_elements="1">
        <Element index="0" value="1"/>
        <Domain name="bool" id="20703.Discretize.bool"/>
      </Property>
      <Property name="EnableOpacityMapping" id="20703.EnableOpacityMapping" number_of_elements="1">
        <Element index="0" value="0"/>
        <Domain name="bool" id="20703.EnableOpacityMapping.bool"/>
      </Property>
      <Property name="HSVWrap" id="20703.HSVWrap" number_of_elements="1">
        <Element index="0" value="0"/>
        <Domain name="bool" id="20703.HSVWrap.bool"/>
      </Property>
      <Property name="IndexedColors" id="20703.IndexedColors"/>
      <Property name="IndexedLookup" id="20703.IndexedLookup" number_of_elements="1">
        <Element index="0" value="0"/>
        <Domain name="bool" id="20703.IndexedLookup.bool"/>
      </Property>
      <Property name="LockScalarRange" id="20703.LockScalarRange" number_of_elements="1">
        <Element index="0" value="1"/>
        <Domain name="bool" id="20703.LockScalarRange.bool"/>
      </Property>
      <Property name="NanColor" id="20703.NanColor" number_of_elements="3">
        <Element index="0" value="1"/>
        <Element index="1" value="1"/>
        <Element index="2" value="0"/>
      </Property>
      <Property name="NumberOfTableValues" id="20703.NumberOfTableValues" number_of_elements="1">
        <Element index="0" value="256"/>
        <Domain name="range" id="20703.NumberOfTableValues.range"/>
      </Property>
      <Property name="RGBPoints" id="20703.RGBPoints" number_of_elements="28">
        <Element index="0" value="2.5"/>
        <Element index="1" value="0"/>
        <Element index="2" value="0"/>
        <Element index="3" value="0.5625"/>
        <Element index="4" value="2.66666649999999"/>
        <Element index="5" value="0"/>
        <Element index="6" value="0"/>
        <Element index="7" value="1"/>
        <Element index="8" value="3.04761924999999"/>
        <Element index="9" value="0"/>
        <Element index="10" value="1"/>
        <Element index="11" value="1"/>
        <Element index="12" value="3.23809525000001"/>
        <Element index="13" value="0.5"/>
        <Element index="14" value="1"/>
        <Element index="15" value="0.5"/>
        <Element index="16" value="3.42857125"/>
        <Element index="17" value="1"/>
        <Element index="18" value="1"/>
        <Element index="19" value="0"/>
        <Element index="20" value="3.80952400000001"/>
        <Element index="21" value="1"/>
        <Element index="22" value="0"/>
        <Element index="23" value="0"/>
        <Element index="24" value="4"/>
        <Element index="25" value="0.5"/>
        <Element index="26" value="0"/>
        <Element index="27" value="0"/>
      </Property>
      <Property name="RescaleOnVisibilityChange" id="20703.RescaleOnVisibilityChange" number_of_elements="1">
        <Element index="0" value="0"/>
        <Domain name="bool" id="20703.RescaleOnVisibilityChange.bool"/>
      </Property>
      <Property name="ScalarOpacityFunction" id="20703.ScalarOpacityFunction" number_of_elements="1">
        <Proxy value="20702"/>
      </Property>
      <Property name="ScalarRangeInitialized" id="20703.ScalarRangeInitialized" number_of_elements="1">
        <Element index="0" value="1"/>
        <Domain name="bool" id="20703.ScalarRangeInitialized.bool"/>
      </Property>
      <Property name="ShowIndexedColorActiveValues" id="20703.ShowIndexedColorActiveValues" number_of_elements="1">
        <Element index="0" value="0"/>
        <Domain name="bool" id="20703.ShowIndexedColorActiveValues.bool"/>
      </Property>
      <Property name="UseAboveRangeColor" id="20703.UseAboveRangeColor" number_of_elements="1">
        <Element index="0" value="0"/>
        <Domain name="bool" id="20703.UseAboveRangeColor.bool"/>
      </Property>
      <Property name="UseBelowRangeColor" id="20703.UseBelowRangeColor" number_of_elements="1">
        <Element index="0" value="0"/>
        <Domain name="bool" id="20703.UseBelowRangeColor.bool"/>
      </Property>
      <Property name="UseLogScale" id="20703.UseLogScale" number_of_elements="1">
        <Element index="0" value="0"/>
        <Domain name="bool" id="20703.UseLogScale.bool"/>
      </Property>
      <Property name="VectorComponent" id="20703.VectorComponent" number_of_elements="1">
        <Element index="0" value="0"/>
        <Domain name="range" id="20703.VectorComponent.range"/>
      </Property>
      <Property name="VectorMode" id="20703.VectorMode" number_of_elements="1">
        <Element index="0" value="0"/>
        <Domain name="enum" id="20703.VectorMode.enum">
          <Entry value="0" text="Magnitude"/>
          <Entry value="1" text="Component"/>
        </Domain>
      </Property>
    </Proxy>
    <Proxy group="lookup_tables" type="PVLookupTable" id="21242" servers="21">
      <Property name="AboveRangeColor" id="21242.AboveRangeColor" number_of_elements="3">
        <Element index="0" value="1"/>
        <Element index="1" value="1"/>
        <Element index="2" value="1"/>
      </Property>
      <Property name="ActiveAnnotatedValues" id="21242.ActiveAnnotatedValues"/>
      <Property name="AllowDuplicateScalars" id="21242.AllowDuplicateScalars" number_of_elements="1">
        <Element index="0" value="1"/>
        <Domain name="bool" id="21242.AllowDuplicateScalars.bool"/>
      </Property>
      <Property name="Annotations" id="21242.Annotations"/>
      <Property name="BelowRangeColor" id="21242.BelowRangeColor" number_of_elements="3">
        <Element index="0" value="0"/>
        <Element index="1" value="0"/>
        <Element index="2" value="0"/>
      </Property>
      <Property name="Build" id="21242.Build"/>
      <Property name="ColorSpace" id="21242.ColorSpace" number_of_elements="1">
        <Element index="0" value="0"/>
        <Domain name="enum" id="21242.ColorSpace.enum">
          <Entry value="0" text="RGB"/>
          <Entry value="1" text="HSV"/>
          <Entry value="2" text="Lab"/>
          <Entry value="3" text="Diverging"/>
        </Domain>
      </Property>
      <Property name="Discretize" id="21242.Discretize" number_of_elements="1">
        <Element index="0" value="1"/>
        <Domain name="bool" id="21242.Discretize.bool"/>
      </Property>
      <Property name="EnableOpacityMapping" id="21242.EnableOpacityMapping" number_of_elements="1">
        <Element index="0" value="0"/>
        <Domain name="bool" id="21242.EnableOpacityMapping.bool"/>
      </Property>
      <Property name="HSVWrap" id="21242.HSVWrap" number_of_elements="1">
        <Element index="0" value="0"/>
        <Domain name="bool" id="21242.HSVWrap.bool"/>
      </Property>
      <Property name="IndexedColors" id="21242.IndexedColors"/>
      <Property name="IndexedLookup" id="21242.IndexedLookup" number_of_elements="1">
        <Element index="0" value="0"/>
        <Domain name="bool" id="21242.IndexedLookup.bool"/>
      </Property>
      <Property name="LockScalarRange" id="21242.LockScalarRange" number_of_elements="1">
        <Element index="0" value="1"/>
        <Domain name="bool" id="21242.LockScalarRange.bool"/>
      </Property>
      <Property name="NanColor" id="21242.NanColor" number_of_elements="3">
        <Element index="0" value="1"/>
        <Element index="1" value="1"/>
        <Element index="2" value="0"/>
      </Property>
      <Property name="NumberOfTableValues" id="21242.NumberOfTableValues" number_of_elements="1">
        <Element index="0" value="256"/>
        <Domain name="range" id="21242.NumberOfTableValues.range"/>
      </Property>
      <Property name="RGBPoints" id="21242.RGBPoints" number_of_elements="28">
        <Element index="0" value="2.5"/>
        <Element index="1" value="0"/>
        <Element index="2" value="0"/>
        <Element index="3" value="0.5625"/>
        <Element index="4" value="2.66666649999999"/>
        <Element index="5" value="0"/>
        <Element index="6" value="0"/>
        <Element index="7" value="1"/>
        <Element index="8" value="3.04761924999999"/>
        <Element index="9" value="0"/>
        <Element index="10" value="1"/>
        <Element index="11" value="1"/>
        <Element index="12" value="3.23809525000001"/>
        <Element index="13" value="0.5"/>
        <Element index="14" value="1"/>
        <Element index="15" value="0.5"/>
        <Element index="16" value="3.42857125"/>
        <Element index="17" value="1"/>
        <Element index="18" value="1"/>
        <Element index="19" value="0"/>
        <Element index="20" value="3.80952400000001"/>
        <Element index="21" value="1"/>
        <Element index="22" value="0"/>
        <Element index="23" value="0"/>
        <Element index="24" value="4"/>
        <Element index="25" value="0.5"/>
        <Element index="26" value="0"/>
        <Element index="27" value="0"/>
      </Property>
      <Property name="RescaleOnVisibilityChange" id="21242.RescaleOnVisibilityChange" number_of_elements="1">
        <Element index="0" value="0"/>
        <Domain name="bool" id="21242.RescaleOnVisibilityChange.bool"/>
      </Property>
      <Property name="ScalarOpacityFunction" id="21242.ScalarOpacityFunction" number_of_elements="1">
        <Proxy value="21241"/>
      </Property>
      <Property name="ScalarRangeInitialized" id="21242.ScalarRangeInitialized" number_of_elements="1">
        <Element index="0" value="1"/>
        <Domain name="bool" id="21242.ScalarRangeInitialized.bool"/>
      </Property>
      <Property name="ShowIndexedColorActiveValues" id="21242.ShowIndexedColorActiveValues" number_of_elements="1">
        <Element index="0" value="0"/>
        <Domain name="bool" id="21242.ShowIndexedColorActiveValues.bool"/>
      </Property>
      <Property name="UseAboveRangeColor" id="21242.UseAboveRangeColor" number_of_elements="1">
        <Element index="0" value="0"/>
        <Domain name="bool" id="21242.UseAboveRangeColor.bool"/>
      </Property>
      <Property name="UseBelowRangeColor" id="21242.UseBelowRangeColor" number_of_elements="1">
        <Element index="0" value="0"/>
        <Domain name="bool" id="21242.UseBelowRangeColor.bool"/>
      </Property>
      <Property name="UseLogScale" id="21242.UseLogScale" number_of_elements="1">
        <Element index="0" value="0"/>
        <Domain name="bool" id="21242.UseLogScale.bool"/>
      </Property>
      <Property name="VectorComponent" id="21242.VectorComponent" number_of_elements="1">
        <Element index="0" value="0"/>
        <Domain name="range" id="21242.VectorComponent.range"/>
      </Property>
      <Property name="VectorMode" id="21242.VectorMode" number_of_elements="1">
        <Element index="0" value="0"/>
        <Domain name="enum" id="21242.VectorMode.enum">
          <Entry value="0" text="Magnitude"/>
          <Entry value="1" text="Component"/>
        </Domain>
      </Property>
    </Proxy>
    <Proxy group="lookup_tables" type="PVLookupTable" id="22246" servers="21">
      <Property name="AboveRangeColor" id="22246.AboveRangeColor" number_of_elements="3">
        <Element index="0" value="1"/>
        <Element index="1" value="1"/>
        <Element index="2" value="1"/>
      </Property>
      <Property name="ActiveAnnotatedValues" id="22246.ActiveAnnotatedValues"/>
      <Property name="AllowDuplicateScalars" id="22246.AllowDuplicateScalars" number_of_elements="1">
        <Element index="0" value="1"/>
        <Domain name="bool" id="22246.AllowDuplicateScalars.bool"/>
      </Property>
      <Property name="Annotations" id="22246.Annotations"/>
      <Property name="BelowRangeColor" id="22246.BelowRangeColor" number_of_elements="3">
        <Element index="0" value="0"/>
        <Element index="1" value="0"/>
        <Element index="2" value="0"/>
      </Property>
      <Property name="Build" id="22246.Build"/>
      <Property name="ColorSpace" id="22246.ColorSpace" number_of_elements="1">
        <Element index="0" value="0"/>
        <Domain name="enum" id="22246.ColorSpace.enum">
          <Entry value="0" text="RGB"/>
          <Entry value="1" text="HSV"/>
          <Entry value="2" text="Lab"/>
          <Entry value="3" text="Diverging"/>
        </Domain>
      </Property>
      <Property name="Discretize" id="22246.Discretize" number_of_elements="1">
        <Element index="0" value="1"/>
        <Domain name="bool" id="22246.Discretize.bool"/>
      </Property>
      <Property name="EnableOpacityMapping" id="22246.EnableOpacityMapping" number_of_elements="1">
        <Element index="0" value="0"/>
        <Domain name="bool" id="22246.EnableOpacityMapping.bool"/>
      </Property>
      <Property name="HSVWrap" id="22246.HSVWrap" number_of_elements="1">
        <Element index="0" value="0"/>
        <Domain name="bool" id="22246.HSVWrap.bool"/>
      </Property>
      <Property name="IndexedColors" id="22246.IndexedColors"/>
      <Property name="IndexedLookup" id="22246.IndexedLookup" number_of_elements="1">
        <Element index="0" value="0"/>
        <Domain name="bool" id="22246.IndexedLookup.bool"/>
      </Property>
      <Property name="LockScalarRange" id="22246.LockScalarRange" number_of_elements="1">
        <Element index="0" value="1"/>
        <Domain name="bool" id="22246.LockScalarRange.bool"/>
      </Property>
      <Property name="NanColor" id="22246.NanColor" number_of_elements="3">
        <Element index="0" value="1"/>
        <Element index="1" value="1"/>
        <Element index="2" value="0"/>
      </Property>
      <Property name="NumberOfTableValues" id="22246.NumberOfTableValues" number_of_elements="1">
        <Element index="0" value="256"/>
        <Domain name="range" id="22246.NumberOfTableValues.range"/>
      </Property>
      <Property name="RGBPoints" id="22246.RGBPoints" number_of_elements="28">
        <Element index="0" value="2.5"/>
        <Element index="1" value="0"/>
        <Element index="2" value="0"/>
        <Element index="3" value="0.5625"/>
        <Element index="4" value="2.66666649999999"/>
        <Element index="5" value="0"/>
        <Element index="6" value="0"/>
        <Element index="7" value="1"/>
        <Element index="8" value="3.04761924999999"/>
        <Element index="9" value="0"/>
        <Element index="10" value="1"/>
        <Element index="11" value="1"/>
        <Element index="12" value="3.23809525000001"/>
        <Element index="13" value="0.5"/>
        <Element index="14" value="1"/>
        <Element index="15" value="0.5"/>
        <Element index="16" value="3.42857125"/>
        <Element index="17" value="1"/>
        <Element index="18" value="1"/>
        <Element index="19" value="0"/>
        <Element index="20" value="3.80952400000001"/>
        <Element index="21" value="1"/>
        <Element index="22" value="0"/>
        <Element index="23" value="0"/>
        <Element index="24" value="4"/>
        <Element index="25" value="0.5"/>
        <Element index="26" value="0"/>
        <Element index="27" value="0"/>
      </Property>
      <Property name="RescaleOnVisibilityChange" id="22246.RescaleOnVisibilityChange" number_of_elements="1">
        <Element index="0" value="0"/>
        <Domain name="bool" id="22246.RescaleOnVisibilityChange.bool"/>
      </Property>
      <Property name="ScalarOpacityFunction" id="22246.ScalarOpacityFunction" number_of_elements="1">
        <Proxy value="22245"/>
      </Property>
      <Property name="ScalarRangeInitialized" id="22246.ScalarRangeInitialized" number_of_elements="1">
        <Element index="0" value="1"/>
        <Domain name="bool" id="22246.ScalarRangeInitialized.bool"/>
      </Property>
      <Property name="ShowIndexedColorActiveValues" id="22246.ShowIndexedColorActiveValues" number_of_elements="1">
        <Element index="0" value="0"/>
        <Domain name="bool" id="22246.ShowIndexedColorActiveValues.bool"/>
      </Property>
      <Property name="UseAboveRangeColor" id="22246.UseAboveRangeColor" number_of_elements="1">
        <Element index="0" value="0"/>
        <Domain name="bool" id="22246.UseAboveRangeColor.bool"/>
      </Property>
      <Property name="UseBelowRangeColor" id="22246.UseBelowRangeColor" number_of_elements="1">
        <Element index="0" value="0"/>
        <Domain name="bool" id="22246.UseBelowRangeColor.bool"/>
      </Property>
      <Property name="UseLogScale" id="22246.UseLogScale" number_of_elements="1">
        <Element index="0" value="0"/>
        <Domain name="bool" id="22246.UseLogScale.bool"/>
      </Property>
      <Property name="VectorComponent" id="22246.VectorComponent" number_of_elements="1">
        <Element index="0" value="0"/>
        <Domain name="range" id="22246.VectorComponent.range"/>
      </Property>
      <Property name="VectorMode" id="22246.VectorMode" number_of_elements="1">
        <Element index="0" value="0"/>
        <Domain name="enum" id="22246.VectorMode.enum">
          <Entry value="0" text="Magnitude"/>
          <Entry value="1" text="Component"/>
        </Domain>
      </Property>
    </Proxy>
    <Proxy group="lookup_tables" type="PVLookupTable" id="22785" servers="21">
      <Property name="AboveRangeColor" id="22785.AboveRangeColor" number_of_elements="3">
        <Element index="0" value="1"/>
        <Element index="1" value="1"/>
        <Element index="2" value="1"/>
      </Property>
      <Property name="ActiveAnnotatedValues" id="22785.ActiveAnnotatedValues"/>
      <Property name="AllowDuplicateScalars" id="22785.AllowDuplicateScalars" number_of_elements="1">
        <Element index="0" value="1"/>
        <Domain name="bool" id="22785.AllowDuplicateScalars.bool"/>
      </Property>
      <Property name="Annotations" id="22785.Annotations"/>
      <Property name="BelowRangeColor" id="22785.BelowRangeColor" number_of_elements="3">
        <Element index="0" value="0"/>
        <Element index="1" value="0"/>
        <Element index="2" value="0"/>
      </Property>
      <Property name="Build" id="22785.Build"/>
      <Property name="ColorSpace" id="22785.ColorSpace" number_of_elements="1">
        <Element index="0" value="0"/>
        <Domain name="enum" id="22785.ColorSpace.enum">
          <Entry value="0" text="RGB"/>
          <Entry value="1" text="HSV"/>
          <Entry value="2" text="Lab"/>
          <Entry value="3" text="Diverging"/>
        </Domain>
      </Property>
      <Property name="Discretize" id="22785.Discretize" number_of_elements="1">
        <Element index="0" value="1"/>
        <Domain name="bool" id="22785.Discretize.bool"/>
      </Property>
      <Property name="EnableOpacityMapping" id="22785.EnableOpacityMapping" number_of_elements="1">
        <Element index="0" value="0"/>
        <Domain name="bool" id="22785.EnableOpacityMapping.bool"/>
      </Property>
      <Property name="HSVWrap" id="22785.HSVWrap" number_of_elements="1">
        <Element index="0" value="0"/>
        <Domain name="bool" id="22785.HSVWrap.bool"/>
      </Property>
      <Property name="IndexedColors" id="22785.IndexedColors"/>
      <Property name="IndexedLookup" id="22785.IndexedLookup" number_of_elements="1">
        <Element index="0" value="0"/>
        <Domain name="bool" id="22785.IndexedLookup.bool"/>
      </Property>
      <Property name="LockScalarRange" id="22785.LockScalarRange" number_of_elements="1">
        <Element index="0" value="1"/>
        <Domain name="bool" id="22785.LockScalarRange.bool"/>
      </Property>
      <Property name="NanColor" id="22785.NanColor" number_of_elements="3">
        <Element index="0" value="1"/>
        <Element index="1" value="1"/>
        <Element index="2" value="0"/>
      </Property>
      <Property name="NumberOfTableValues" id="22785.NumberOfTableValues" number_of_elements="1">
        <Element index="0" value="256"/>
        <Domain name="range" id="22785.NumberOfTableValues.range"/>
      </Property>
      <Property name="RGBPoints" id="22785.RGBPoints" number_of_elements="28">
        <Element index="0" value="2.5"/>
        <Element index="1" value="0"/>
        <Element index="2" value="0"/>
        <Element index="3" value="0.5625"/>
        <Element index="4" value="2.66666649999999"/>
        <Element index="5" value="0"/>
        <Element index="6" value="0"/>
        <Element index="7" value="1"/>
        <Element index="8" value="3.04761924999999"/>
        <Element index="9" value="0"/>
        <Element index="10" value="1"/>
        <Element index="11" value="1"/>
        <Element index="12" value="3.23809525000001"/>
        <Element index="13" value="0.5"/>
        <Element index="14" value="1"/>
        <Element index="15" value="0.5"/>
        <Element index="16" value="3.42857125"/>
        <Element index="17" value="1"/>
        <Element index="18" value="1"/>
        <Element index="19" value="0"/>
        <Element index="20" value="3.80952400000001"/>
        <Element index="21" value="1"/>
        <Element index="22" value="0"/>
        <Element index="23" value="0"/>
        <Element index="24" value="4"/>
        <Element index="25" value="0.5"/>
        <Element index="26" value="0"/>
        <Element index="27" value="0"/>
      </Property>
      <Property name="RescaleOnVisibilityChange" id="22785.RescaleOnVisibilityChange" number_of_elements="1">
        <Element index="0" value="0"/>
        <Domain name="bool" id="22785.RescaleOnVisibilityChange.bool"/>
      </Property>
      <Property name="ScalarOpacityFunction" id="22785.ScalarOpacityFunction" number_of_elements="1">
        <Proxy value="22784"/>
      </Property>
      <Property name="ScalarRangeInitialized" id="22785.ScalarRangeInitialized" number_of_elements="1">
        <Element index="0" value="1"/>
        <Domain name="bool" id="22785.ScalarRangeInitialized.bool"/>
      </Property>
      <Property name="ShowIndexedColorActiveValues" id="22785.ShowIndexedColorActiveValues" number_of_elements="1">
        <Element index="0" value="0"/>
        <Domain name="bool" id="22785.ShowIndexedColorActiveValues.bool"/>
      </Property>
      <Property name="UseAboveRangeColor" id="22785.UseAboveRangeColor" number_of_elements="1">
        <Element index="0" value="0"/>
        <Domain name="bool" id="22785.UseAboveRangeColor.bool"/>
      </Property>
      <Property name="UseBelowRangeColor" id="22785.UseBelowRangeColor" number_of_elements="1">
        <Element index="0" value="0"/>
        <Domain name="bool" id="22785.UseBelowRangeColor.bool"/>
      </Property>
      <Property name="UseLogScale" id="22785.UseLogScale" number_of_elements="1">
        <Element index="0" value="0"/>
        <Domain name="bool" id="22785.UseLogScale.bool"/>
      </Property>
      <Property name="VectorComponent" id="22785.VectorComponent" number_of_elements="1">
        <Element index="0" value="0"/>
        <Domain name="range" id="22785.VectorComponent.range"/>
      </Property>
      <Property name="VectorMode" id="22785.VectorMode" number_of_elements="1">
        <Element index="0" value="0"/>
        <Domain name="enum" id="22785.VectorMode.enum">
          <Entry value="0" text="Magnitude"/>
          <Entry value="1" text="Component"/>
        </Domain>
      </Property>
    </Proxy>
    <Proxy group="lookup_tables" type="PVLookupTable" id="23789" servers="21">
      <Property name="AboveRangeColor" id="23789.AboveRangeColor" number_of_elements="3">
        <Element index="0" value="1"/>
        <Element index="1" value="1"/>
        <Element index="2" value="1"/>
      </Property>
      <Property name="ActiveAnnotatedValues" id="23789.ActiveAnnotatedValues"/>
      <Property name="AllowDuplicateScalars" id="23789.AllowDuplicateScalars" number_of_elements="1">
        <Element index="0" value="1"/>
        <Domain name="bool" id="23789.AllowDuplicateScalars.bool"/>
      </Property>
      <Property name="Annotations" id="23789.Annotations"/>
      <Property name="BelowRangeColor" id="23789.BelowRangeColor" number_of_elements="3">
        <Element index="0" value="0"/>
        <Element index="1" value="0"/>
        <Element index="2" value="0"/>
      </Property>
      <Property name="Build" id="23789.Build"/>
      <Property name="ColorSpace" id="23789.ColorSpace" number_of_elements="1">
        <Element index="0" value="0"/>
        <Domain name="enum" id="23789.ColorSpace.enum">
          <Entry value="0" text="RGB"/>
          <Entry value="1" text="HSV"/>
          <Entry value="2" text="Lab"/>
          <Entry value="3" text="Diverging"/>
        </Domain>
      </Property>
      <Property name="Discretize" id="23789.Discretize" number_of_elements="1">
        <Element index="0" value="1"/>
        <Domain name="bool" id="23789.Discretize.bool"/>
      </Property>
      <Property name="EnableOpacityMapping" id="23789.EnableOpacityMapping" number_of_elements="1">
        <Element index="0" value="0"/>
        <Domain name="bool" id="23789.EnableOpacityMapping.bool"/>
      </Property>
      <Property name="HSVWrap" id="23789.HSVWrap" number_of_elements="1">
        <Element index="0" value="0"/>
        <Domain name="bool" id="23789.HSVWrap.bool"/>
      </Property>
      <Property name="IndexedColors" id="23789.IndexedColors"/>
      <Property name="IndexedLookup" id="23789.IndexedLookup" number_of_elements="1">
        <Element index="0" value="0"/>
        <Domain name="bool" id="23789.IndexedLookup.bool"/>
      </Property>
      <Property name="LockScalarRange" id="23789.LockScalarRange" number_of_elements="1">
        <Element index="0" value="1"/>
        <Domain name="bool" id="23789.LockScalarRange.bool"/>
      </Property>
      <Property name="NanColor" id="23789.NanColor" number_of_elements="3">
        <Element index="0" value="1"/>
        <Element index="1" value="1"/>
        <Element index="2" value="0"/>
      </Property>
      <Property name="NumberOfTableValues" id="23789.NumberOfTableValues" number_of_elements="1">
        <Element index="0" value="256"/>
        <Domain name="range" id="23789.NumberOfTableValues.range"/>
      </Property>
      <Property name="RGBPoints" id="23789.RGBPoints" number_of_elements="28">
        <Element index="0" value="2.5"/>
        <Element index="1" value="0"/>
        <Element index="2" value="0"/>
        <Element index="3" value="0.5625"/>
        <Element index="4" value="2.66666649999999"/>
        <Element index="5" value="0"/>
        <Element index="6" value="0"/>
        <Element index="7" value="1"/>
        <Element index="8" value="3.04761924999999"/>
        <Element index="9" value="0"/>
        <Element index="10" value="1"/>
        <Element index="11" value="1"/>
        <Element index="12" value="3.23809525000001"/>
        <Element index="13" value="0.5"/>
        <Element index="14" value="1"/>
        <Element index="15" value="0.5"/>
        <Element index="16" value="3.42857125"/>
        <Element index="17" value="1"/>
        <Element index="18" value="1"/>
        <Element index="19" value="0"/>
        <Element index="20" value="3.80952400000001"/>
        <Element index="21" value="1"/>
        <Element index="22" value="0"/>
        <Element index="23" value="0"/>
        <Element index="24" value="4"/>
        <Element index="25" value="0.5"/>
        <Element index="26" value="0"/>
        <Element index="27" value="0"/>
      </Property>
      <Property name="RescaleOnVisibilityChange" id="23789.RescaleOnVisibilityChange" number_of_elements="1">
        <Element index="0" value="0"/>
        <Domain name="bool" id="23789.RescaleOnVisibilityChange.bool"/>
      </Property>
      <Property name="ScalarOpacityFunction" id="23789.ScalarOpacityFunction" number_of_elements="1">
        <Proxy value="23788"/>
      </Property>
      <Property name="ScalarRangeInitialized" id="23789.ScalarRangeInitialized" number_of_elements="1">
        <Element index="0" value="1"/>
        <Domain name="bool" id="23789.ScalarRangeInitialized.bool"/>
      </Property>
      <Property name="ShowIndexedColorActiveValues" id="23789.ShowIndexedColorActiveValues" number_of_elements="1">
        <Element index="0" value="0"/>
        <Domain name="bool" id="23789.ShowIndexedColorActiveValues.bool"/>
      </Property>
      <Property name="UseAboveRangeColor" id="23789.UseAboveRangeColor" number_of_elements="1">
        <Element index="0" value="0"/>
        <Domain name="bool" id="23789.UseAboveRangeColor.bool"/>
      </Property>
      <Property name="UseBelowRangeColor" id="23789.UseBelowRangeColor" number_of_elements="1">
        <Element index="0" value="0"/>
        <Domain name="bool" id="23789.UseBelowRangeColor.bool"/>
      </Property>
      <Property name="UseLogScale" id="23789.UseLogScale" number_of_elements="1">
        <Element index="0" value="0"/>
        <Domain name="bool" id="23789.UseLogScale.bool"/>
      </Property>
      <Property name="VectorComponent" id="23789.VectorComponent" number_of_elements="1">
        <Element index="0" value="0"/>
        <Domain name="range" id="23789.VectorComponent.range"/>
      </Property>
      <Property name="VectorMode" id="23789.VectorMode" number_of_elements="1">
        <Element index="0" value="0"/>
        <Domain name="enum" id="23789.VectorMode.enum">
          <Entry value="0" text="Magnitude"/>
          <Entry value="1" text="Component"/>
        </Domain>
      </Property>
    </Proxy>
    <Proxy group="lookup_tables" type="PVLookupTable" id="24328" servers="21">
      <Property name="AboveRangeColor" id="24328.AboveRangeColor" number_of_elements="3">
        <Element index="0" value="1"/>
        <Element index="1" value="1"/>
        <Element index="2" value="1"/>
      </Property>
      <Property name="ActiveAnnotatedValues" id="24328.ActiveAnnotatedValues"/>
      <Property name="AllowDuplicateScalars" id="24328.AllowDuplicateScalars" number_of_elements="1">
        <Element index="0" value="1"/>
        <Domain name="bool" id="24328.AllowDuplicateScalars.bool"/>
      </Property>
      <Property name="Annotations" id="24328.Annotations"/>
      <Property name="BelowRangeColor" id="24328.BelowRangeColor" number_of_elements="3">
        <Element index="0" value="0"/>
        <Element index="1" value="0"/>
        <Element index="2" value="0"/>
      </Property>
      <Property name="Build" id="24328.Build"/>
      <Property name="ColorSpace" id="24328.ColorSpace" number_of_elements="1">
        <Element index="0" value="0"/>
        <Domain name="enum" id="24328.ColorSpace.enum">
          <Entry value="0" text="RGB"/>
          <Entry value="1" text="HSV"/>
          <Entry value="2" text="Lab"/>
          <Entry value="3" text="Diverging"/>
        </Domain>
      </Property>
      <Property name="Discretize" id="24328.Discretize" number_of_elements="1">
        <Element index="0" value="1"/>
        <Domain name="bool" id="24328.Discretize.bool"/>
      </Property>
      <Property name="EnableOpacityMapping" id="24328.EnableOpacityMapping" number_of_elements="1">
        <Element index="0" value="0"/>
        <Domain name="bool" id="24328.EnableOpacityMapping.bool"/>
      </Property>
      <Property name="HSVWrap" id="24328.HSVWrap" number_of_elements="1">
        <Element index="0" value="0"/>
        <Domain name="bool" id="24328.HSVWrap.bool"/>
      </Property>
      <Property name="IndexedColors" id="24328.IndexedColors"/>
      <Property name="IndexedLookup" id="24328.IndexedLookup" number_of_elements="1">
        <Element index="0" value="0"/>
        <Domain name="bool" id="24328.IndexedLookup.bool"/>
      </Property>
      <Property name="LockScalarRange" id="24328.LockScalarRange" number_of_elements="1">
        <Element index="0" value="1"/>
        <Domain name="bool" id="24328.LockScalarRange.bool"/>
      </Property>
      <Property name="NanColor" id="24328.NanColor" number_of_elements="3">
        <Element index="0" value="1"/>
        <Element index="1" value="1"/>
        <Element index="2" value="0"/>
      </Property>
      <Property name="NumberOfTableValues" id="24328.NumberOfTableValues" number_of_elements="1">
        <Element index="0" value="256"/>
        <Domain name="range" id="24328.NumberOfTableValues.range"/>
      </Property>
      <Property name="RGBPoints" id="24328.RGBPoints" number_of_elements="28">
        <Element index="0" value="2.5"/>
        <Element index="1" value="0"/>
        <Element index="2" value="0"/>
        <Element index="3" value="0.5625"/>
        <Element index="4" value="2.66666649999999"/>
        <Element index="5" value="0"/>
        <Element index="6" value="0"/>
        <Element index="7" value="1"/>
        <Element index="8" value="3.04761924999999"/>
        <Element index="9" value="0"/>
        <Element index="10" value="1"/>
        <Element index="11" value="1"/>
        <Element index="12" value="3.23809525000001"/>
        <Element index="13" value="0.5"/>
        <Element index="14" value="1"/>
        <Element index="15" value="0.5"/>
        <Element index="16" value="3.42857125"/>
        <Element index="17" value="1"/>
        <Element index="18" value="1"/>
        <Element index="19" value="0"/>
        <Element index="20" value="3.80952400000001"/>
        <Element index="21" value="1"/>
        <Element index="22" value="0"/>
        <Element index="23" value="0"/>
        <Element index="24" value="4"/>
        <Element index="25" value="0.5"/>
        <Element index="26" value="0"/>
        <Element index="27" value="0"/>
      </Property>
      <Property name="RescaleOnVisibilityChange" id="24328.RescaleOnVisibilityChange" number_of_elements="1">
        <Element index="0" value="0"/>
        <Domain name="bool" id="24328.RescaleOnVisibilityChange.bool"/>
      </Property>
      <Property name="ScalarOpacityFunction" id="24328.ScalarOpacityFunction" number_of_elements="1">
        <Proxy value="24327"/>
      </Property>
      <Property name="ScalarRangeInitialized" id="24328.ScalarRangeInitialized" number_of_elements="1">
        <Element index="0" value="1"/>
        <Domain name="bool" id="24328.ScalarRangeInitialized.bool"/>
      </Property>
      <Property name="ShowIndexedColorActiveValues" id="24328.ShowIndexedColorActiveValues" number_of_elements="1">
        <Element index="0" value="0"/>
        <Domain name="bool" id="24328.ShowIndexedColorActiveValues.bool"/>
      </Property>
      <Property name="UseAboveRangeColor" id="24328.UseAboveRangeColor" number_of_elements="1">
        <Element index="0" value="0"/>
        <Domain name="bool" id="24328.UseAboveRangeColor.bool"/>
      </Property>
      <Property name="UseBelowRangeColor" id="24328.UseBelowRangeColor" number_of_elements="1">
        <Element index="0" value="0"/>
        <Domain name="bool" id="24328.UseBelowRangeColor.bool"/>
      </Property>
      <Property name="UseLogScale" id="24328.UseLogScale" number_of_elements="1">
        <Element index="0" value="0"/>
        <Domain name="bool" id="24328.UseLogScale.bool"/>
      </Property>
      <Property name="VectorComponent" id="24328.VectorComponent" number_of_elements="1">
        <Element index="0" value="0"/>
        <Domain name="range" id="24328.VectorComponent.range"/>
      </Property>
      <Property name="VectorMode" id="24328.VectorMode" number_of_elements="1">
        <Element index="0" value="0"/>
        <Domain name="enum" id="24328.VectorMode.enum">
          <Entry value="0" text="Magnitude"/>
          <Entry value="1" text="Component"/>
        </Domain>
      </Property>
    </Proxy>
    <Proxy group="lookup_tables" type="PVLookupTable" id="25332" servers="21">
      <Property name="AboveRangeColor" id="25332.AboveRangeColor" number_of_elements="3">
        <Element index="0" value="1"/>
        <Element index="1" value="1"/>
        <Element index="2" value="1"/>
      </Property>
      <Property name="ActiveAnnotatedValues" id="25332.ActiveAnnotatedValues"/>
      <Property name="AllowDuplicateScalars" id="25332.AllowDuplicateScalars" number_of_elements="1">
        <Element index="0" value="1"/>
        <Domain name="bool" id="25332.AllowDuplicateScalars.bool"/>
      </Property>
      <Property name="Annotations" id="25332.Annotations"/>
      <Property name="BelowRangeColor" id="25332.BelowRangeColor" number_of_elements="3">
        <Element index="0" value="0"/>
        <Element index="1" value="0"/>
        <Element index="2" value="0"/>
      </Property>
      <Property name="Build" id="25332.Build"/>
      <Property name="ColorSpace" id="25332.ColorSpace" number_of_elements="1">
        <Element index="0" value="0"/>
        <Domain name="enum" id="25332.ColorSpace.enum">
          <Entry value="0" text="RGB"/>
          <Entry value="1" text="HSV"/>
          <Entry value="2" text="Lab"/>
          <Entry value="3" text="Diverging"/>
        </Domain>
      </Property>
      <Property name="Discretize" id="25332.Discretize" number_of_elements="1">
        <Element index="0" value="1"/>
        <Domain name="bool" id="25332.Discretize.bool"/>
      </Property>
      <Property name="EnableOpacityMapping" id="25332.EnableOpacityMapping" number_of_elements="1">
        <Element index="0" value="0"/>
        <Domain name="bool" id="25332.EnableOpacityMapping.bool"/>
      </Property>
      <Property name="HSVWrap" id="25332.HSVWrap" number_of_elements="1">
        <Element index="0" value="0"/>
        <Domain name="bool" id="25332.HSVWrap.bool"/>
      </Property>
      <Property name="IndexedColors" id="25332.IndexedColors"/>
      <Property name="IndexedLookup" id="25332.IndexedLookup" number_of_elements="1">
        <Element index="0" value="0"/>
        <Domain name="bool" id="25332.IndexedLookup.bool"/>
      </Property>
      <Property name="LockScalarRange" id="25332.LockScalarRange" number_of_elements="1">
        <Element index="0" value="1"/>
        <Domain name="bool" id="25332.LockScalarRange.bool"/>
      </Property>
      <Property name="NanColor" id="25332.NanColor" number_of_elements="3">
        <Element index="0" value="1"/>
        <Element index="1" value="1"/>
        <Element index="2" value="0"/>
      </Property>
      <Property name="NumberOfTableValues" id="25332.NumberOfTableValues" number_of_elements="1">
        <Element index="0" value="256"/>
        <Domain name="range" id="25332.NumberOfTableValues.range"/>
      </Property>
      <Property name="RGBPoints" id="25332.RGBPoints" number_of_elements="28">
        <Element index="0" value="2.5"/>
        <Element index="1" value="0"/>
        <Element index="2" value="0"/>
        <Element index="3" value="0.5625"/>
        <Element index="4" value="2.66666649999999"/>
        <Element index="5" value="0"/>
        <Element index="6" value="0"/>
        <Element index="7" value="1"/>
        <Element index="8" value="3.04761924999999"/>
        <Element index="9" value="0"/>
        <Element index="10" value="1"/>
        <Element index="11" value="1"/>
        <Element index="12" value="3.23809525000001"/>
        <Element index="13" value="0.5"/>
        <Element index="14" value="1"/>
        <Element index="15" value="0.5"/>
        <Element index="16" value="3.42857125"/>
        <Element index="17" value="1"/>
        <Element index="18" value="1"/>
        <Element index="19" value="0"/>
        <Element index="20" value="3.80952400000001"/>
        <Element index="21" value="1"/>
        <Element index="22" value="0"/>
        <Element index="23" value="0"/>
        <Element index="24" value="4"/>
        <Element index="25" value="0.5"/>
        <Element index="26" value="0"/>
        <Element index="27" value="0"/>
      </Property>
      <Property name="RescaleOnVisibilityChange" id="25332.RescaleOnVisibilityChange" number_of_elements="1">
        <Element index="0" value="0"/>
        <Domain name="bool" id="25332.RescaleOnVisibilityChange.bool"/>
      </Property>
      <Property name="ScalarOpacityFunction" id="25332.ScalarOpacityFunction" number_of_elements="1">
        <Proxy value="25331"/>
      </Property>
      <Property name="ScalarRangeInitialized" id="25332.ScalarRangeInitialized" number_of_elements="1">
        <Element index="0" value="1"/>
        <Domain name="bool" id="25332.ScalarRangeInitialized.bool"/>
      </Property>
      <Property name="ShowIndexedColorActiveValues" id="25332.ShowIndexedColorActiveValues" number_of_elements="1">
        <Element index="0" value="0"/>
        <Domain name="bool" id="25332.ShowIndexedColorActiveValues.bool"/>
      </Property>
      <Property name="UseAboveRangeColor" id="25332.UseAboveRangeColor" number_of_elements="1">
        <Element index="0" value="0"/>
        <Domain name="bool" id="25332.UseAboveRangeColor.bool"/>
      </Property>
      <Property name="UseBelowRangeColor" id="25332.UseBelowRangeColor" number_of_elements="1">
        <Element index="0" value="0"/>
        <Domain name="bool" id="25332.UseBelowRangeColor.bool"/>
      </Property>
      <Property name="UseLogScale" id="25332.UseLogScale" number_of_elements="1">
        <Element index="0" value="0"/>
        <Domain name="bool" id="25332.UseLogScale.bool"/>
      </Property>
      <Property name="VectorComponent" id="25332.VectorComponent" number_of_elements="1">
        <Element index="0" value="0"/>
        <Domain name="range" id="25332.VectorComponent.range"/>
      </Property>
      <Property name="VectorMode" id="25332.VectorMode" number_of_elements="1">
        <Element index="0" value="0"/>
        <Domain name="enum" id="25332.VectorMode.enum">
          <Entry value="0" text="Magnitude"/>
          <Entry value="1" text="Component"/>
        </Domain>
      </Property>
    </Proxy>
    <Proxy group="lookup_tables" type="PVLookupTable" id="25871" servers="21">
      <Property name="AboveRangeColor" id="25871.AboveRangeColor" number_of_elements="3">
        <Element index="0" value="1"/>
        <Element index="1" value="1"/>
        <Element index="2" value="1"/>
      </Property>
      <Property name="ActiveAnnotatedValues" id="25871.ActiveAnnotatedValues"/>
      <Property name="AllowDuplicateScalars" id="25871.AllowDuplicateScalars" number_of_elements="1">
        <Element index="0" value="1"/>
        <Domain name="bool" id="25871.AllowDuplicateScalars.bool"/>
      </Property>
      <Property name="Annotations" id="25871.Annotations"/>
      <Property name="BelowRangeColor" id="25871.BelowRangeColor" number_of_elements="3">
        <Element index="0" value="0"/>
        <Element index="1" value="0"/>
        <Element index="2" value="0"/>
      </Property>
      <Property name="Build" id="25871.Build"/>
      <Property name="ColorSpace" id="25871.ColorSpace" number_of_elements="1">
        <Element index="0" value="0"/>
        <Domain name="enum" id="25871.ColorSpace.enum">
          <Entry value="0" text="RGB"/>
          <Entry value="1" text="HSV"/>
          <Entry value="2" text="Lab"/>
          <Entry value="3" text="Diverging"/>
        </Domain>
      </Property>
      <Property name="Discretize" id="25871.Discretize" number_of_elements="1">
        <Element index="0" value="1"/>
        <Domain name="bool" id="25871.Discretize.bool"/>
      </Property>
      <Property name="EnableOpacityMapping" id="25871.EnableOpacityMapping" number_of_elements="1">
        <Element index="0" value="0"/>
        <Domain name="bool" id="25871.EnableOpacityMapping.bool"/>
      </Property>
      <Property name="HSVWrap" id="25871.HSVWrap" number_of_elements="1">
        <Element index="0" value="0"/>
        <Domain name="bool" id="25871.HSVWrap.bool"/>
      </Property>
      <Property name="IndexedColors" id="25871.IndexedColors"/>
      <Property name="IndexedLookup" id="25871.IndexedLookup" number_of_elements="1">
        <Element index="0" value="0"/>
        <Domain name="bool" id="25871.IndexedLookup.bool"/>
      </Property>
      <Property name="LockScalarRange" id="25871.LockScalarRange" number_of_elements="1">
        <Element index="0" value="1"/>
        <Domain name="bool" id="25871.LockScalarRange.bool"/>
      </Property>
      <Property name="NanColor" id="25871.NanColor" number_of_elements="3">
        <Element index="0" value="1"/>
        <Element index="1" value="1"/>
        <Element index="2" value="0"/>
      </Property>
      <Property name="NumberOfTableValues" id="25871.NumberOfTableValues" number_of_elements="1">
        <Element index="0" value="256"/>
        <Domain name="range" id="25871.NumberOfTableValues.range"/>
      </Property>
      <Property name="RGBPoints" id="25871.RGBPoints" number_of_elements="28">
        <Element index="0" value="2.5"/>
        <Element index="1" value="0"/>
        <Element index="2" value="0"/>
        <Element index="3" value="0.5625"/>
        <Element index="4" value="2.66666649999999"/>
        <Element index="5" value="0"/>
        <Element index="6" value="0"/>
        <Element index="7" value="1"/>
        <Element index="8" value="3.04761924999999"/>
        <Element index="9" value="0"/>
        <Element index="10" value="1"/>
        <Element index="11" value="1"/>
        <Element index="12" value="3.23809525000001"/>
        <Element index="13" value="0.5"/>
        <Element index="14" value="1"/>
        <Element index="15" value="0.5"/>
        <Element index="16" value="3.42857125"/>
        <Element index="17" value="1"/>
        <Element index="18" value="1"/>
        <Element index="19" value="0"/>
        <Element index="20" value="3.80952400000001"/>
        <Element index="21" value="1"/>
        <Element index="22" value="0"/>
        <Element index="23" value="0"/>
        <Element index="24" value="4"/>
        <Element index="25" value="0.5"/>
        <Element index="26" value="0"/>
        <Element index="27" value="0"/>
      </Property>
      <Property name="RescaleOnVisibilityChange" id="25871.RescaleOnVisibilityChange" number_of_elements="1">
        <Element index="0" value="0"/>
        <Domain name="bool" id="25871.RescaleOnVisibilityChange.bool"/>
      </Property>
      <Property name="ScalarOpacityFunction" id="25871.ScalarOpacityFunction" number_of_elements="1">
        <Proxy value="25870"/>
      </Property>
      <Property name="ScalarRangeInitialized" id="25871.ScalarRangeInitialized" number_of_elements="1">
        <Element index="0" value="1"/>
        <Domain name="bool" id="25871.ScalarRangeInitialized.bool"/>
      </Property>
      <Property name="ShowIndexedColorActiveValues" id="25871.ShowIndexedColorActiveValues" number_of_elements="1">
        <Element index="0" value="0"/>
        <Domain name="bool" id="25871.ShowIndexedColorActiveValues.bool"/>
      </Property>
      <Property name="UseAboveRangeColor" id="25871.UseAboveRangeColor" number_of_elements="1">
        <Element index="0" value="0"/>
        <Domain name="bool" id="25871.UseAboveRangeColor.bool"/>
      </Property>
      <Property name="UseBelowRangeColor" id="25871.UseBelowRangeColor" number_of_elements="1">
        <Element index="0" value="0"/>
        <Domain name="bool" id="25871.UseBelowRangeColor.bool"/>
      </Property>
      <Property name="UseLogScale" id="25871.UseLogScale" number_of_elements="1">
        <Element index="0" value="0"/>
        <Domain name="bool" id="25871.UseLogScale.bool"/>
      </Property>
      <Property name="VectorComponent" id="25871.VectorComponent" number_of_elements="1">
        <Element index="0" value="0"/>
        <Domain name="range" id="25871.VectorComponent.range"/>
      </Property>
      <Property name="VectorMode" id="25871.VectorMode" number_of_elements="1">
        <Element index="0" value="0"/>
        <Domain name="enum" id="25871.VectorMode.enum">
          <Entry value="0" text="Magnitude"/>
          <Entry value="1" text="Component"/>
        </Domain>
      </Property>
    </Proxy>
    <Proxy group="lookup_tables" type="PVLookupTable" id="5693" servers="21">
      <Property name="AboveRangeColor" id="5693.AboveRangeColor" number_of_elements="3">
        <Element index="0" value="1"/>
        <Element index="1" value="1"/>
        <Element index="2" value="1"/>
      </Property>
      <Property name="ActiveAnnotatedValues" id="5693.ActiveAnnotatedValues"/>
      <Property name="AllowDuplicateScalars" id="5693.AllowDuplicateScalars" number_of_elements="1">
        <Element index="0" value="1"/>
        <Domain name="bool" id="5693.AllowDuplicateScalars.bool"/>
      </Property>
      <Property name="Annotations" id="5693.Annotations"/>
      <Property name="BelowRangeColor" id="5693.BelowRangeColor" number_of_elements="3">
        <Element index="0" value="0"/>
        <Element index="1" value="0"/>
        <Element index="2" value="0"/>
      </Property>
      <Property name="Build" id="5693.Build"/>
      <Property name="ColorSpace" id="5693.ColorSpace" number_of_elements="1">
        <Element index="0" value="3"/>
        <Domain name="enum" id="5693.ColorSpace.enum">
          <Entry value="0" text="RGB"/>
          <Entry value="1" text="HSV"/>
          <Entry value="2" text="Lab"/>
          <Entry value="3" text="Diverging"/>
        </Domain>
      </Property>
      <Property name="Discretize" id="5693.Discretize" number_of_elements="1">
        <Element index="0" value="1"/>
        <Domain name="bool" id="5693.Discretize.bool"/>
      </Property>
      <Property name="EnableOpacityMapping" id="5693.EnableOpacityMapping" number_of_elements="1">
        <Element index="0" value="0"/>
        <Domain name="bool" id="5693.EnableOpacityMapping.bool"/>
      </Property>
      <Property name="HSVWrap" id="5693.HSVWrap" number_of_elements="1">
        <Element index="0" value="0"/>
        <Domain name="bool" id="5693.HSVWrap.bool"/>
      </Property>
      <Property name="IndexedColors" id="5693.IndexedColors"/>
      <Property name="IndexedLookup" id="5693.IndexedLookup" number_of_elements="1">
        <Element index="0" value="0"/>
        <Domain name="bool" id="5693.IndexedLookup.bool"/>
      </Property>
      <Property name="LockScalarRange" id="5693.LockScalarRange" number_of_elements="1">
        <Element index="0" value="0"/>
        <Domain name="bool" id="5693.LockScalarRange.bool"/>
      </Property>
      <Property name="NanColor" id="5693.NanColor" number_of_elements="3">
        <Element index="0" value="1"/>
        <Element index="1" value="1"/>
        <Element index="2" value="0"/>
      </Property>
      <Property name="NumberOfTableValues" id="5693.NumberOfTableValues" number_of_elements="1">
        <Element index="0" value="256"/>
        <Domain name="range" id="5693.NumberOfTableValues.range"/>
      </Property>
      <Property name="RGBPoints" id="5693.RGBPoints" number_of_elements="12">
        <Element index="0" value="0"/>
        <Element index="1" value="0.231373"/>
        <Element index="2" value="0.298039"/>
        <Element index="3" value="0.752941"/>
        <Element index="4" value="1"/>
        <Element index="5" value="0.865003"/>
        <Element index="6" value="0.865003"/>
        <Element index="7" value="0.865003"/>
        <Element index="8" value="2"/>
        <Element index="9" value="0.705882"/>
        <Element index="10" value="0.0156863"/>
        <Element index="11" value="0.14902"/>
      </Property>
      <Property name="RescaleOnVisibilityChange" id="5693.RescaleOnVisibilityChange" number_of_elements="1">
        <Element index="0" value="0"/>
        <Domain name="bool" id="5693.RescaleOnVisibilityChange.bool"/>
      </Property>
      <Property name="ScalarOpacityFunction" id="5693.ScalarOpacityFunction" number_of_elements="1">
        <Proxy value="5692"/>
      </Property>
      <Property name="ScalarRangeInitialized" id="5693.ScalarRangeInitialized" number_of_elements="1">
        <Element index="0" value="1"/>
        <Domain name="bool" id="5693.ScalarRangeInitialized.bool"/>
      </Property>
      <Property name="ShowIndexedColorActiveValues" id="5693.ShowIndexedColorActiveValues" number_of_elements="1">
        <Element index="0" value="0"/>
        <Domain name="bool" id="5693.ShowIndexedColorActiveValues.bool"/>
      </Property>
      <Property name="UseAboveRangeColor" id="5693.UseAboveRangeColor" number_of_elements="1">
        <Element index="0" value="0"/>
        <Domain name="bool" id="5693.UseAboveRangeColor.bool"/>
      </Property>
      <Property name="UseBelowRangeColor" id="5693.UseBelowRangeColor" number_of_elements="1">
        <Element index="0" value="0"/>
        <Domain name="bool" id="5693.UseBelowRangeColor.bool"/>
      </Property>
      <Property name="UseLogScale" id="5693.UseLogScale" number_of_elements="1">
        <Element index="0" value="0"/>
        <Domain name="bool" id="5693.UseLogScale.bool"/>
      </Property>
      <Property name="VectorComponent" id="5693.VectorComponent" number_of_elements="1">
        <Element index="0" value="0"/>
        <Domain name="range" id="5693.VectorComponent.range"/>
      </Property>
      <Property name="VectorMode" id="5693.VectorMode" number_of_elements="1">
        <Element index="0" value="0"/>
        <Domain name="enum" id="5693.VectorMode.enum">
          <Entry value="0" text="Magnitude"/>
          <Entry value="1" text="Component"/>
        </Domain>
      </Property>
    </Proxy>
    <Proxy group="lookup_tables" type="PVLookupTable" id="5716" servers="21">
      <Property name="AboveRangeColor" id="5716.AboveRangeColor" number_of_elements="3">
        <Element index="0" value="1"/>
        <Element index="1" value="1"/>
        <Element index="2" value="1"/>
      </Property>
      <Property name="ActiveAnnotatedValues" id="5716.ActiveAnnotatedValues"/>
      <Property name="AllowDuplicateScalars" id="5716.AllowDuplicateScalars" number_of_elements="1">
        <Element index="0" value="1"/>
        <Domain name="bool" id="5716.AllowDuplicateScalars.bool"/>
      </Property>
      <Property name="Annotations" id="5716.Annotations"/>
      <Property name="BelowRangeColor" id="5716.BelowRangeColor" number_of_elements="3">
        <Element index="0" value="0"/>
        <Element index="1" value="0"/>
        <Element index="2" value="0"/>
      </Property>
      <Property name="Build" id="5716.Build"/>
      <Property name="ColorSpace" id="5716.ColorSpace" number_of_elements="1">
        <Element index="0" value="3"/>
        <Domain name="enum" id="5716.ColorSpace.enum">
          <Entry value="0" text="RGB"/>
          <Entry value="1" text="HSV"/>
          <Entry value="2" text="Lab"/>
          <Entry value="3" text="Diverging"/>
        </Domain>
      </Property>
      <Property name="Discretize" id="5716.Discretize" number_of_elements="1">
        <Element index="0" value="1"/>
        <Domain name="bool" id="5716.Discretize.bool"/>
      </Property>
      <Property name="EnableOpacityMapping" id="5716.EnableOpacityMapping" number_of_elements="1">
        <Element index="0" value="0"/>
        <Domain name="bool" id="5716.EnableOpacityMapping.bool"/>
      </Property>
      <Property name="HSVWrap" id="5716.HSVWrap" number_of_elements="1">
        <Element index="0" value="0"/>
        <Domain name="bool" id="5716.HSVWrap.bool"/>
      </Property>
      <Property name="IndexedColors" id="5716.IndexedColors"/>
      <Property name="IndexedLookup" id="5716.IndexedLookup" number_of_elements="1">
        <Element index="0" value="0"/>
        <Domain name="bool" id="5716.IndexedLookup.bool"/>
      </Property>
      <Property name="LockScalarRange" id="5716.LockScalarRange" number_of_elements="1">
        <Element index="0" value="0"/>
        <Domain name="bool" id="5716.LockScalarRange.bool"/>
      </Property>
      <Property name="NanColor" id="5716.NanColor" number_of_elements="3">
        <Element index="0" value="1"/>
        <Element index="1" value="1"/>
        <Element index="2" value="0"/>
      </Property>
      <Property name="NumberOfTableValues" id="5716.NumberOfTableValues" number_of_elements="1">
        <Element index="0" value="256"/>
        <Domain name="range" id="5716.NumberOfTableValues.range"/>
      </Property>
      <Property name="RGBPoints" id="5716.RGBPoints" number_of_elements="12">
        <Element index="0" value="0"/>
        <Element index="1" value="0.231373"/>
        <Element index="2" value="0.298039"/>
        <Element index="3" value="0.752941"/>
        <Element index="4" value="1"/>
        <Element index="5" value="0.865003"/>
        <Element index="6" value="0.865003"/>
        <Element index="7" value="0.865003"/>
        <Element index="8" value="2"/>
        <Element index="9" value="0.705882"/>
        <Element index="10" value="0.0156863"/>
        <Element index="11" value="0.14902"/>
      </Property>
      <Property name="RescaleOnVisibilityChange" id="5716.RescaleOnVisibilityChange" number_of_elements="1">
        <Element index="0" value="0"/>
        <Domain name="bool" id="5716.RescaleOnVisibilityChange.bool"/>
      </Property>
      <Property name="ScalarOpacityFunction" id="5716.ScalarOpacityFunction" number_of_elements="1">
        <Proxy value="5715"/>
      </Property>
      <Property name="ScalarRangeInitialized" id="5716.ScalarRangeInitialized" number_of_elements="1">
        <Element index="0" value="1"/>
        <Domain name="bool" id="5716.ScalarRangeInitialized.bool"/>
      </Property>
      <Property name="ShowIndexedColorActiveValues" id="5716.ShowIndexedColorActiveValues" number_of_elements="1">
        <Element index="0" value="0"/>
        <Domain name="bool" id="5716.ShowIndexedColorActiveValues.bool"/>
      </Property>
      <Property name="UseAboveRangeColor" id="5716.UseAboveRangeColor" number_of_elements="1">
        <Element index="0" value="0"/>
        <Domain name="bool" id="5716.UseAboveRangeColor.bool"/>
      </Property>
      <Property name="UseBelowRangeColor" id="5716.UseBelowRangeColor" number_of_elements="1">
        <Element index="0" value="0"/>
        <Domain name="bool" id="5716.UseBelowRangeColor.bool"/>
      </Property>
      <Property name="UseLogScale" id="5716.UseLogScale" number_of_elements="1">
        <Element index="0" value="0"/>
        <Domain name="bool" id="5716.UseLogScale.bool"/>
      </Property>
      <Property name="VectorComponent" id="5716.VectorComponent" number_of_elements="1">
        <Element index="0" value="0"/>
        <Domain name="range" id="5716.VectorComponent.range"/>
      </Property>
      <Property name="VectorMode" id="5716.VectorMode" number_of_elements="1">
        <Element index="0" value="0"/>
        <Domain name="enum" id="5716.VectorMode.enum">
          <Entry value="0" text="Magnitude"/>
          <Entry value="1" text="Component"/>
        </Domain>
      </Property>
    </Proxy>
    <Proxy group="lookup_tables" type="PVLookupTable" id="7333" servers="21">
      <Property name="AboveRangeColor" id="7333.AboveRangeColor" number_of_elements="3">
        <Element index="0" value="1"/>
        <Element index="1" value="1"/>
        <Element index="2" value="1"/>
      </Property>
      <Property name="ActiveAnnotatedValues" id="7333.ActiveAnnotatedValues"/>
      <Property name="AllowDuplicateScalars" id="7333.AllowDuplicateScalars" number_of_elements="1">
        <Element index="0" value="1"/>
        <Domain name="bool" id="7333.AllowDuplicateScalars.bool"/>
      </Property>
      <Property name="Annotations" id="7333.Annotations"/>
      <Property name="BelowRangeColor" id="7333.BelowRangeColor" number_of_elements="3">
        <Element index="0" value="0"/>
        <Element index="1" value="0"/>
        <Element index="2" value="0"/>
      </Property>
      <Property name="Build" id="7333.Build"/>
      <Property name="ColorSpace" id="7333.ColorSpace" number_of_elements="1">
        <Element index="0" value="3"/>
        <Domain name="enum" id="7333.ColorSpace.enum">
          <Entry value="0" text="RGB"/>
          <Entry value="1" text="HSV"/>
          <Entry value="2" text="Lab"/>
          <Entry value="3" text="Diverging"/>
        </Domain>
      </Property>
      <Property name="Discretize" id="7333.Discretize" number_of_elements="1">
        <Element index="0" value="1"/>
        <Domain name="bool" id="7333.Discretize.bool"/>
      </Property>
      <Property name="EnableOpacityMapping" id="7333.EnableOpacityMapping" number_of_elements="1">
        <Element index="0" value="0"/>
        <Domain name="bool" id="7333.EnableOpacityMapping.bool"/>
      </Property>
      <Property name="HSVWrap" id="7333.HSVWrap" number_of_elements="1">
        <Element index="0" value="0"/>
        <Domain name="bool" id="7333.HSVWrap.bool"/>
      </Property>
      <Property name="IndexedColors" id="7333.IndexedColors"/>
      <Property name="IndexedLookup" id="7333.IndexedLookup" number_of_elements="1">
        <Element index="0" value="0"/>
        <Domain name="bool" id="7333.IndexedLookup.bool"/>
      </Property>
      <Property name="LockScalarRange" id="7333.LockScalarRange" number_of_elements="1">
        <Element index="0" value="0"/>
        <Domain name="bool" id="7333.LockScalarRange.bool"/>
      </Property>
      <Property name="NanColor" id="7333.NanColor" number_of_elements="3">
        <Element index="0" value="1"/>
        <Element index="1" value="1"/>
        <Element index="2" value="0"/>
      </Property>
      <Property name="NumberOfTableValues" id="7333.NumberOfTableValues" number_of_elements="1">
        <Element index="0" value="256"/>
        <Domain name="range" id="7333.NumberOfTableValues.range"/>
      </Property>
      <Property name="RGBPoints" id="7333.RGBPoints" number_of_elements="12">
        <Element index="0" value="0"/>
        <Element index="1" value="0.231373"/>
        <Element index="2" value="0.298039"/>
        <Element index="3" value="0.752941"/>
        <Element index="4" value="1"/>
        <Element index="5" value="0.865003"/>
        <Element index="6" value="0.865003"/>
        <Element index="7" value="0.865003"/>
        <Element index="8" value="2"/>
        <Element index="9" value="0.705882"/>
        <Element index="10" value="0.0156863"/>
        <Element index="11" value="0.14902"/>
      </Property>
      <Property name="RescaleOnVisibilityChange" id="7333.RescaleOnVisibilityChange" number_of_elements="1">
        <Element index="0" value="0"/>
        <Domain name="bool" id="7333.RescaleOnVisibilityChange.bool"/>
      </Property>
      <Property name="ScalarOpacityFunction" id="7333.ScalarOpacityFunction" number_of_elements="1">
        <Proxy value="7332"/>
      </Property>
      <Property name="ScalarRangeInitialized" id="7333.ScalarRangeInitialized" number_of_elements="1">
        <Element index="0" value="1"/>
        <Domain name="bool" id="7333.ScalarRangeInitialized.bool"/>
      </Property>
      <Property name="ShowIndexedColorActiveValues" id="7333.ShowIndexedColorActiveValues" number_of_elements="1">
        <Element index="0" value="0"/>
        <Domain name="bool" id="7333.ShowIndexedColorActiveValues.bool"/>
      </Property>
      <Property name="UseAboveRangeColor" id="7333.UseAboveRangeColor" number_of_elements="1">
        <Element index="0" value="0"/>
        <Domain name="bool" id="7333.UseAboveRangeColor.bool"/>
      </Property>
      <Property name="UseBelowRangeColor" id="7333.UseBelowRangeColor" number_of_elements="1">
        <Element index="0" value="0"/>
        <Domain name="bool" id="7333.UseBelowRangeColor.bool"/>
      </Property>
      <Property name="UseLogScale" id="7333.UseLogScale" number_of_elements="1">
        <Element index="0" value="0"/>
        <Domain name="bool" id="7333.UseLogScale.bool"/>
      </Property>
      <Property name="VectorComponent" id="7333.VectorComponent" number_of_elements="1">
        <Element index="0" value="0"/>
        <Domain name="range" id="7333.VectorComponent.range"/>
      </Property>
      <Property name="VectorMode" id="7333.VectorMode" number_of_elements="1">
        <Element index="0" value="0"/>
        <Domain name="enum" id="7333.VectorMode.enum">
          <Entry value="0" text="Magnitude"/>
          <Entry value="1" text="Component"/>
        </Domain>
      </Property>
    </Proxy>
    <Proxy group="lookup_tables" type="PVLookupTable" id="7611" servers="21">
      <Property name="AboveRangeColor" id="7611.AboveRangeColor" number_of_elements="3">
        <Element index="0" value="1"/>
        <Element index="1" value="1"/>
        <Element index="2" value="1"/>
      </Property>
      <Property name="ActiveAnnotatedValues" id="7611.ActiveAnnotatedValues"/>
      <Property name="AllowDuplicateScalars" id="7611.AllowDuplicateScalars" number_of_elements="1">
        <Element index="0" value="1"/>
        <Domain name="bool" id="7611.AllowDuplicateScalars.bool"/>
      </Property>
      <Property name="Annotations" id="7611.Annotations"/>
      <Property name="BelowRangeColor" id="7611.BelowRangeColor" number_of_elements="3">
        <Element index="0" value="0"/>
        <Element index="1" value="0"/>
        <Element index="2" value="0"/>
      </Property>
      <Property name="Build" id="7611.Build"/>
      <Property name="ColorSpace" id="7611.ColorSpace" number_of_elements="1">
        <Element index="0" value="3"/>
        <Domain name="enum" id="7611.ColorSpace.enum">
          <Entry value="0" text="RGB"/>
          <Entry value="1" text="HSV"/>
          <Entry value="2" text="Lab"/>
          <Entry value="3" text="Diverging"/>
        </Domain>
      </Property>
      <Property name="Discretize" id="7611.Discretize" number_of_elements="1">
        <Element index="0" value="1"/>
        <Domain name="bool" id="7611.Discretize.bool"/>
      </Property>
      <Property name="EnableOpacityMapping" id="7611.EnableOpacityMapping" number_of_elements="1">
        <Element index="0" value="0"/>
        <Domain name="bool" id="7611.EnableOpacityMapping.bool"/>
      </Property>
      <Property name="HSVWrap" id="7611.HSVWrap" number_of_elements="1">
        <Element index="0" value="0"/>
        <Domain name="bool" id="7611.HSVWrap.bool"/>
      </Property>
      <Property name="IndexedColors" id="7611.IndexedColors"/>
      <Property name="IndexedLookup" id="7611.IndexedLookup" number_of_elements="1">
        <Element index="0" value="0"/>
        <Domain name="bool" id="7611.IndexedLookup.bool"/>
      </Property>
      <Property name="LockScalarRange" id="7611.LockScalarRange" number_of_elements="1">
        <Element index="0" value="0"/>
        <Domain name="bool" id="7611.LockScalarRange.bool"/>
      </Property>
      <Property name="NanColor" id="7611.NanColor" number_of_elements="3">
        <Element index="0" value="1"/>
        <Element index="1" value="1"/>
        <Element index="2" value="0"/>
      </Property>
      <Property name="NumberOfTableValues" id="7611.NumberOfTableValues" number_of_elements="1">
        <Element index="0" value="256"/>
        <Domain name="range" id="7611.NumberOfTableValues.range"/>
      </Property>
      <Property name="RGBPoints" id="7611.RGBPoints" number_of_elements="12">
        <Element index="0" value="0"/>
        <Element index="1" value="0.231373"/>
        <Element index="2" value="0.298039"/>
        <Element index="3" value="0.752941"/>
        <Element index="4" value="1"/>
        <Element index="5" value="0.865003"/>
        <Element index="6" value="0.865003"/>
        <Element index="7" value="0.865003"/>
        <Element index="8" value="2"/>
        <Element index="9" value="0.705882"/>
        <Element index="10" value="0.0156863"/>
        <Element index="11" value="0.14902"/>
      </Property>
      <Property name="RescaleOnVisibilityChange" id="7611.RescaleOnVisibilityChange" number_of_elements="1">
        <Element index="0" value="0"/>
        <Domain name="bool" id="7611.RescaleOnVisibilityChange.bool"/>
      </Property>
      <Property name="ScalarOpacityFunction" id="7611.ScalarOpacityFunction" number_of_elements="1">
        <Proxy value="7610"/>
      </Property>
      <Property name="ScalarRangeInitialized" id="7611.ScalarRangeInitialized" number_of_elements="1">
        <Element index="0" value="1"/>
        <Domain name="bool" id="7611.ScalarRangeInitialized.bool"/>
      </Property>
      <Property name="ShowIndexedColorActiveValues" id="7611.ShowIndexedColorActiveValues" number_of_elements="1">
        <Element index="0" value="0"/>
        <Domain name="bool" id="7611.ShowIndexedColorActiveValues.bool"/>
      </Property>
      <Property name="UseAboveRangeColor" id="7611.UseAboveRangeColor" number_of_elements="1">
        <Element index="0" value="0"/>
        <Domain name="bool" id="7611.UseAboveRangeColor.bool"/>
      </Property>
      <Property name="UseBelowRangeColor" id="7611.UseBelowRangeColor" number_of_elements="1">
        <Element index="0" value="0"/>
        <Domain name="bool" id="7611.UseBelowRangeColor.bool"/>
      </Property>
      <Property name="UseLogScale" id="7611.UseLogScale" number_of_elements="1">
        <Element index="0" value="0"/>
        <Domain name="bool" id="7611.UseLogScale.bool"/>
      </Property>
      <Property name="VectorComponent" id="7611.VectorComponent" number_of_elements="1">
        <Element index="0" value="0"/>
        <Domain name="range" id="7611.VectorComponent.range"/>
      </Property>
      <Property name="VectorMode" id="7611.VectorMode" number_of_elements="1">
        <Element index="0" value="0"/>
        <Domain name="enum" id="7611.VectorMode.enum">
          <Entry value="0" text="Magnitude"/>
          <Entry value="1" text="Component"/>
        </Domain>
      </Property>
    </Proxy>
    <Proxy group="lookup_tables" type="PVLookupTable" id="8876" servers="21">
      <Property name="AboveRangeColor" id="8876.AboveRangeColor" number_of_elements="3">
        <Element index="0" value="1"/>
        <Element index="1" value="1"/>
        <Element index="2" value="1"/>
      </Property>
      <Property name="ActiveAnnotatedValues" id="8876.ActiveAnnotatedValues"/>
      <Property name="AllowDuplicateScalars" id="8876.AllowDuplicateScalars" number_of_elements="1">
        <Element index="0" value="1"/>
        <Domain name="bool" id="8876.AllowDuplicateScalars.bool"/>
      </Property>
      <Property name="Annotations" id="8876.Annotations"/>
      <Property name="BelowRangeColor" id="8876.BelowRangeColor" number_of_elements="3">
        <Element index="0" value="0"/>
        <Element index="1" value="0"/>
        <Element index="2" value="0"/>
      </Property>
      <Property name="Build" id="8876.Build"/>
      <Property name="ColorSpace" id="8876.ColorSpace" number_of_elements="1">
        <Element index="0" value="3"/>
        <Domain name="enum" id="8876.ColorSpace.enum">
          <Entry value="0" text="RGB"/>
          <Entry value="1" text="HSV"/>
          <Entry value="2" text="Lab"/>
          <Entry value="3" text="Diverging"/>
        </Domain>
      </Property>
      <Property name="Discretize" id="8876.Discretize" number_of_elements="1">
        <Element index="0" value="1"/>
        <Domain name="bool" id="8876.Discretize.bool"/>
      </Property>
      <Property name="EnableOpacityMapping" id="8876.EnableOpacityMapping" number_of_elements="1">
        <Element index="0" value="0"/>
        <Domain name="bool" id="8876.EnableOpacityMapping.bool"/>
      </Property>
      <Property name="HSVWrap" id="8876.HSVWrap" number_of_elements="1">
        <Element index="0" value="0"/>
        <Domain name="bool" id="8876.HSVWrap.bool"/>
      </Property>
      <Property name="IndexedColors" id="8876.IndexedColors"/>
      <Property name="IndexedLookup" id="8876.IndexedLookup" number_of_elements="1">
        <Element index="0" value="0"/>
        <Domain name="bool" id="8876.IndexedLookup.bool"/>
      </Property>
      <Property name="LockScalarRange" id="8876.LockScalarRange" number_of_elements="1">
        <Element index="0" value="0"/>
        <Domain name="bool" id="8876.LockScalarRange.bool"/>
      </Property>
      <Property name="NanColor" id="8876.NanColor" number_of_elements="3">
        <Element index="0" value="1"/>
        <Element index="1" value="1"/>
        <Element index="2" value="0"/>
      </Property>
      <Property name="NumberOfTableValues" id="8876.NumberOfTableValues" number_of_elements="1">
        <Element index="0" value="256"/>
        <Domain name="range" id="8876.NumberOfTableValues.range"/>
      </Property>
      <Property name="RGBPoints" id="8876.RGBPoints" number_of_elements="12">
        <Element index="0" value="0"/>
        <Element index="1" value="0.231373"/>
        <Element index="2" value="0.298039"/>
        <Element index="3" value="0.752941"/>
        <Element index="4" value="1"/>
        <Element index="5" value="0.865003"/>
        <Element index="6" value="0.865003"/>
        <Element index="7" value="0.865003"/>
        <Element index="8" value="2"/>
        <Element index="9" value="0.705882"/>
        <Element index="10" value="0.0156863"/>
        <Element index="11" value="0.14902"/>
      </Property>
      <Property name="RescaleOnVisibilityChange" id="8876.RescaleOnVisibilityChange" number_of_elements="1">
        <Element index="0" value="0"/>
        <Domain name="bool" id="8876.RescaleOnVisibilityChange.bool"/>
      </Property>
      <Property name="ScalarOpacityFunction" id="8876.ScalarOpacityFunction" number_of_elements="1">
        <Proxy value="8875"/>
      </Property>
      <Property name="ScalarRangeInitialized" id="8876.ScalarRangeInitialized" number_of_elements="1">
        <Element index="0" value="1"/>
        <Domain name="bool" id="8876.ScalarRangeInitialized.bool"/>
      </Property>
      <Property name="ShowIndexedColorActiveValues" id="8876.ShowIndexedColorActiveValues" number_of_elements="1">
        <Element index="0" value="0"/>
        <Domain name="bool" id="8876.ShowIndexedColorActiveValues.bool"/>
      </Property>
      <Property name="UseAboveRangeColor" id="8876.UseAboveRangeColor" number_of_elements="1">
        <Element index="0" value="0"/>
        <Domain name="bool" id="8876.UseAboveRangeColor.bool"/>
      </Property>
      <Property name="UseBelowRangeColor" id="8876.UseBelowRangeColor" number_of_elements="1">
        <Element index="0" value="0"/>
        <Domain name="bool" id="8876.UseBelowRangeColor.bool"/>
      </Property>
      <Property name="UseLogScale" id="8876.UseLogScale" number_of_elements="1">
        <Element index="0" value="0"/>
        <Domain name="bool" id="8876.UseLogScale.bool"/>
      </Property>
      <Property name="VectorComponent" id="8876.VectorComponent" number_of_elements="1">
        <Element index="0" value="0"/>
        <Domain name="range" id="8876.VectorComponent.range"/>
      </Property>
      <Property name="VectorMode" id="8876.VectorMode" number_of_elements="1">
        <Element index="0" value="0"/>
        <Domain name="enum" id="8876.VectorMode.enum">
          <Entry value="0" text="Magnitude"/>
          <Entry value="1" text="Component"/>
        </Domain>
      </Property>
    </Proxy>
    <Proxy group="lookup_tables" type="PVLookupTable" id="9154" servers="21">
      <Property name="AboveRangeColor" id="9154.AboveRangeColor" number_of_elements="3">
        <Element index="0" value="1"/>
        <Element index="1" value="1"/>
        <Element index="2" value="1"/>
      </Property>
      <Property name="ActiveAnnotatedValues" id="9154.ActiveAnnotatedValues"/>
      <Property name="AllowDuplicateScalars" id="9154.AllowDuplicateScalars" number_of_elements="1">
        <Element index="0" value="1"/>
        <Domain name="bool" id="9154.AllowDuplicateScalars.bool"/>
      </Property>
      <Property name="Annotations" id="9154.Annotations"/>
      <Property name="BelowRangeColor" id="9154.BelowRangeColor" number_of_elements="3">
        <Element index="0" value="0"/>
        <Element index="1" value="0"/>
        <Element index="2" value="0"/>
      </Property>
      <Property name="Build" id="9154.Build"/>
      <Property name="ColorSpace" id="9154.ColorSpace" number_of_elements="1">
        <Element index="0" value="3"/>
        <Domain name="enum" id="9154.ColorSpace.enum">
          <Entry value="0" text="RGB"/>
          <Entry value="1" text="HSV"/>
          <Entry value="2" text="Lab"/>
          <Entry value="3" text="Diverging"/>
        </Domain>
      </Property>
      <Property name="Discretize" id="9154.Discretize" number_of_elements="1">
        <Element index="0" value="1"/>
        <Domain name="bool" id="9154.Discretize.bool"/>
      </Property>
      <Property name="EnableOpacityMapping" id="9154.EnableOpacityMapping" number_of_elements="1">
        <Element index="0" value="0"/>
        <Domain name="bool" id="9154.EnableOpacityMapping.bool"/>
      </Property>
      <Property name="HSVWrap" id="9154.HSVWrap" number_of_elements="1">
        <Element index="0" value="0"/>
        <Domain name="bool" id="9154.HSVWrap.bool"/>
      </Property>
      <Property name="IndexedColors" id="9154.IndexedColors"/>
      <Property name="IndexedLookup" id="9154.IndexedLookup" number_of_elements="1">
        <Element index="0" value="0"/>
        <Domain name="bool" id="9154.IndexedLookup.bool"/>
      </Property>
      <Property name="LockScalarRange" id="9154.LockScalarRange" number_of_elements="1">
        <Element index="0" value="0"/>
        <Domain name="bool" id="9154.LockScalarRange.bool"/>
      </Property>
      <Property name="NanColor" id="9154.NanColor" number_of_elements="3">
        <Element index="0" value="1"/>
        <Element index="1" value="1"/>
        <Element index="2" value="0"/>
      </Property>
      <Property name="NumberOfTableValues" id="9154.NumberOfTableValues" number_of_elements="1">
        <Element index="0" value="256"/>
        <Domain name="range" id="9154.NumberOfTableValues.range"/>
      </Property>
      <Property name="RGBPoints" id="9154.RGBPoints" number_of_elements="12">
        <Element index="0" value="0"/>
        <Element index="1" value="0.231373"/>
        <Element index="2" value="0.298039"/>
        <Element index="3" value="0.752941"/>
        <Element index="4" value="1"/>
        <Element index="5" value="0.865003"/>
        <Element index="6" value="0.865003"/>
        <Element index="7" value="0.865003"/>
        <Element index="8" value="2"/>
        <Element index="9" value="0.705882"/>
        <Element index="10" value="0.0156863"/>
        <Element index="11" value="0.14902"/>
      </Property>
      <Property name="RescaleOnVisibilityChange" id="9154.RescaleOnVisibilityChange" number_of_elements="1">
        <Element index="0" value="0"/>
        <Domain name="bool" id="9154.RescaleOnVisibilityChange.bool"/>
      </Property>
      <Property name="ScalarOpacityFunction" id="9154.ScalarOpacityFunction" number_of_elements="1">
        <Proxy value="9153"/>
      </Property>
      <Property name="ScalarRangeInitialized" id="9154.ScalarRangeInitialized" number_of_elements="1">
        <Element index="0" value="1"/>
        <Domain name="bool" id="9154.ScalarRangeInitialized.bool"/>
      </Property>
      <Property name="ShowIndexedColorActiveValues" id="9154.ShowIndexedColorActiveValues" number_of_elements="1">
        <Element index="0" value="0"/>
        <Domain name="bool" id="9154.ShowIndexedColorActiveValues.bool"/>
      </Property>
      <Property name="UseAboveRangeColor" id="9154.UseAboveRangeColor" number_of_elements="1">
        <Element index="0" value="0"/>
        <Domain name="bool" id="9154.UseAboveRangeColor.bool"/>
      </Property>
      <Property name="UseBelowRangeColor" id="9154.UseBelowRangeColor" number_of_elements="1">
        <Element index="0" value="0"/>
        <Domain name="bool" id="9154.UseBelowRangeColor.bool"/>
      </Property>
      <Property name="UseLogScale" id="9154.UseLogScale" number_of_elements="1">
        <Element index="0" value="0"/>
        <Domain name="bool" id="9154.UseLogScale.bool"/>
      </Property>
      <Property name="VectorComponent" id="9154.VectorComponent" number_of_elements="1">
        <Element index="0" value="0"/>
        <Domain name="range" id="9154.VectorComponent.range"/>
      </Property>
      <Property name="VectorMode" id="9154.VectorMode" number_of_elements="1">
        <Element index="0" value="0"/>
        <Domain name="enum" id="9154.VectorMode.enum">
          <Entry value="0" text="Magnitude"/>
          <Entry value="1" text="Component"/>
        </Domain>
      </Property>
    </Proxy>
    <Proxy group="lookup_tables" type="PVLookupTable" id="10419" servers="21">
      <Property name="AboveRangeColor" id="10419.AboveRangeColor" number_of_elements="3">
        <Element index="0" value="1"/>
        <Element index="1" value="1"/>
        <Element index="2" value="1"/>
      </Property>
      <Property name="ActiveAnnotatedValues" id="10419.ActiveAnnotatedValues"/>
      <Property name="AllowDuplicateScalars" id="10419.AllowDuplicateScalars" number_of_elements="1">
        <Element index="0" value="1"/>
        <Domain name="bool" id="10419.AllowDuplicateScalars.bool"/>
      </Property>
      <Property name="Annotations" id="10419.Annotations"/>
      <Property name="BelowRangeColor" id="10419.BelowRangeColor" number_of_elements="3">
        <Element index="0" value="0"/>
        <Element index="1" value="0"/>
        <Element index="2" value="0"/>
      </Property>
      <Property name="Build" id="10419.Build"/>
      <Property name="ColorSpace" id="10419.ColorSpace" number_of_elements="1">
        <Element index="0" value="3"/>
        <Domain name="enum" id="10419.ColorSpace.enum">
          <Entry value="0" text="RGB"/>
          <Entry value="1" text="HSV"/>
          <Entry value="2" text="Lab"/>
          <Entry value="3" text="Diverging"/>
        </Domain>
      </Property>
      <Property name="Discretize" id="10419.Discretize" number_of_elements="1">
        <Element index="0" value="1"/>
        <Domain name="bool" id="10419.Discretize.bool"/>
      </Property>
      <Property name="EnableOpacityMapping" id="10419.EnableOpacityMapping" number_of_elements="1">
        <Element index="0" value="0"/>
        <Domain name="bool" id="10419.EnableOpacityMapping.bool"/>
      </Property>
      <Property name="HSVWrap" id="10419.HSVWrap" number_of_elements="1">
        <Element index="0" value="0"/>
        <Domain name="bool" id="10419.HSVWrap.bool"/>
      </Property>
      <Property name="IndexedColors" id="10419.IndexedColors"/>
      <Property name="IndexedLookup" id="10419.IndexedLookup" number_of_elements="1">
        <Element index="0" value="0"/>
        <Domain name="bool" id="10419.IndexedLookup.bool"/>
      </Property>
      <Property name="LockScalarRange" id="10419.LockScalarRange" number_of_elements="1">
        <Element index="0" value="0"/>
        <Domain name="bool" id="10419.LockScalarRange.bool"/>
      </Property>
      <Property name="NanColor" id="10419.NanColor" number_of_elements="3">
        <Element index="0" value="1"/>
        <Element index="1" value="1"/>
        <Element index="2" value="0"/>
      </Property>
      <Property name="NumberOfTableValues" id="10419.NumberOfTableValues" number_of_elements="1">
        <Element index="0" value="256"/>
        <Domain name="range" id="10419.NumberOfTableValues.range"/>
      </Property>
      <Property name="RGBPoints" id="10419.RGBPoints" number_of_elements="12">
        <Element index="0" value="0"/>
        <Element index="1" value="0.231373"/>
        <Element index="2" value="0.298039"/>
        <Element index="3" value="0.752941"/>
        <Element index="4" value="1"/>
        <Element index="5" value="0.865003"/>
        <Element index="6" value="0.865003"/>
        <Element index="7" value="0.865003"/>
        <Element index="8" value="2"/>
        <Element index="9" value="0.705882"/>
        <Element index="10" value="0.0156863"/>
        <Element index="11" value="0.14902"/>
      </Property>
      <Property name="RescaleOnVisibilityChange" id="10419.RescaleOnVisibilityChange" number_of_elements="1">
        <Element index="0" value="0"/>
        <Domain name="bool" id="10419.RescaleOnVisibilityChange.bool"/>
      </Property>
      <Property name="ScalarOpacityFunction" id="10419.ScalarOpacityFunction" number_of_elements="1">
        <Proxy value="10418"/>
      </Property>
      <Property name="ScalarRangeInitialized" id="10419.ScalarRangeInitialized" number_of_elements="1">
        <Element index="0" value="1"/>
        <Domain name="bool" id="10419.ScalarRangeInitialized.bool"/>
      </Property>
      <Property name="ShowIndexedColorActiveValues" id="10419.ShowIndexedColorActiveValues" number_of_elements="1">
        <Element index="0" value="0"/>
        <Domain name="bool" id="10419.ShowIndexedColorActiveValues.bool"/>
      </Property>
      <Property name="UseAboveRangeColor" id="10419.UseAboveRangeColor" number_of_elements="1">
        <Element index="0" value="0"/>
        <Domain name="bool" id="10419.UseAboveRangeColor.bool"/>
      </Property>
      <Property name="UseBelowRangeColor" id="10419.UseBelowRangeColor" number_of_elements="1">
        <Element index="0" value="0"/>
        <Domain name="bool" id="10419.UseBelowRangeColor.bool"/>
      </Property>
      <Property name="UseLogScale" id="10419.UseLogScale" number_of_elements="1">
        <Element index="0" value="0"/>
        <Domain name="bool" id="10419.UseLogScale.bool"/>
      </Property>
      <Property name="VectorComponent" id="10419.VectorComponent" number_of_elements="1">
        <Element index="0" value="0"/>
        <Domain name="range" id="10419.VectorComponent.range"/>
      </Property>
      <Property name="VectorMode" id="10419.VectorMode" number_of_elements="1">
        <Element index="0" value="0"/>
        <Domain name="enum" id="10419.VectorMode.enum">
          <Entry value="0" text="Magnitude"/>
          <Entry value="1" text="Component"/>
        </Domain>
      </Property>
    </Proxy>
    <Proxy group="lookup_tables" type="PVLookupTable" id="10442" servers="21">
      <Property name="AboveRangeColor" id="10442.AboveRangeColor" number_of_elements="3">
        <Element index="0" value="1"/>
        <Element index="1" value="1"/>
        <Element index="2" value="1"/>
      </Property>
      <Property name="ActiveAnnotatedValues" id="10442.ActiveAnnotatedValues"/>
      <Property name="AllowDuplicateScalars" id="10442.AllowDuplicateScalars" number_of_elements="1">
        <Element index="0" value="1"/>
        <Domain name="bool" id="10442.AllowDuplicateScalars.bool"/>
      </Property>
      <Property name="Annotations" id="10442.Annotations"/>
      <Property name="BelowRangeColor" id="10442.BelowRangeColor" number_of_elements="3">
        <Element index="0" value="0"/>
        <Element index="1" value="0"/>
        <Element index="2" value="0"/>
      </Property>
      <Property name="Build" id="10442.Build"/>
      <Property name="ColorSpace" id="10442.ColorSpace" number_of_elements="1">
        <Element index="0" value="3"/>
        <Domain name="enum" id="10442.ColorSpace.enum">
          <Entry value="0" text="RGB"/>
          <Entry value="1" text="HSV"/>
          <Entry value="2" text="Lab"/>
          <Entry value="3" text="Diverging"/>
        </Domain>
      </Property>
      <Property name="Discretize" id="10442.Discretize" number_of_elements="1">
        <Element index="0" value="1"/>
        <Domain name="bool" id="10442.Discretize.bool"/>
      </Property>
      <Property name="EnableOpacityMapping" id="10442.EnableOpacityMapping" number_of_elements="1">
        <Element index="0" value="0"/>
        <Domain name="bool" id="10442.EnableOpacityMapping.bool"/>
      </Property>
      <Property name="HSVWrap" id="10442.HSVWrap" number_of_elements="1">
        <Element index="0" value="0"/>
        <Domain name="bool" id="10442.HSVWrap.bool"/>
      </Property>
      <Property name="IndexedColors" id="10442.IndexedColors"/>
      <Property name="IndexedLookup" id="10442.IndexedLookup" number_of_elements="1">
        <Element index="0" value="0"/>
        <Domain name="bool" id="10442.IndexedLookup.bool"/>
      </Property>
      <Property name="LockScalarRange" id="10442.LockScalarRange" number_of_elements="1">
        <Element index="0" value="0"/>
        <Domain name="bool" id="10442.LockScalarRange.bool"/>
      </Property>
      <Property name="NanColor" id="10442.NanColor" number_of_elements="3">
        <Element index="0" value="1"/>
        <Element index="1" value="1"/>
        <Element index="2" value="0"/>
      </Property>
      <Property name="NumberOfTableValues" id="10442.NumberOfTableValues" number_of_elements="1">
        <Element index="0" value="256"/>
        <Domain name="range" id="10442.NumberOfTableValues.range"/>
      </Property>
      <Property name="RGBPoints" id="10442.RGBPoints" number_of_elements="12">
        <Element index="0" value="0"/>
        <Element index="1" value="0.231373"/>
        <Element index="2" value="0.298039"/>
        <Element index="3" value="0.752941"/>
        <Element index="4" value="1"/>
        <Element index="5" value="0.865003"/>
        <Element index="6" value="0.865003"/>
        <Element index="7" value="0.865003"/>
        <Element index="8" value="2"/>
        <Element index="9" value="0.705882"/>
        <Element index="10" value="0.0156863"/>
        <Element index="11" value="0.14902"/>
      </Property>
      <Property name="RescaleOnVisibilityChange" id="10442.RescaleOnVisibilityChange" number_of_elements="1">
        <Element index="0" value="0"/>
        <Domain name="bool" id="10442.RescaleOnVisibilityChange.bool"/>
      </Property>
      <Property name="ScalarOpacityFunction" id="10442.ScalarOpacityFunction" number_of_elements="1">
        <Proxy value="10441"/>
      </Property>
      <Property name="ScalarRangeInitialized" id="10442.ScalarRangeInitialized" number_of_elements="1">
        <Element index="0" value="1"/>
        <Domain name="bool" id="10442.ScalarRangeInitialized.bool"/>
      </Property>
      <Property name="ShowIndexedColorActiveValues" id="10442.ShowIndexedColorActiveValues" number_of_elements="1">
        <Element index="0" value="0"/>
        <Domain name="bool" id="10442.ShowIndexedColorActiveValues.bool"/>
      </Property>
      <Property name="UseAboveRangeColor" id="10442.UseAboveRangeColor" number_of_elements="1">
        <Element index="0" value="0"/>
        <Domain name="bool" id="10442.UseAboveRangeColor.bool"/>
      </Property>
      <Property name="UseBelowRangeColor" id="10442.UseBelowRangeColor" number_of_elements="1">
        <Element index="0" value="0"/>
        <Domain name="bool" id="10442.UseBelowRangeColor.bool"/>
      </Property>
      <Property name="UseLogScale" id="10442.UseLogScale" number_of_elements="1">
        <Element index="0" value="0"/>
        <Domain name="bool" id="10442.UseLogScale.bool"/>
      </Property>
      <Property name="VectorComponent" id="10442.VectorComponent" number_of_elements="1">
        <Element index="0" value="0"/>
        <Domain name="range" id="10442.VectorComponent.range"/>
      </Property>
      <Property name="VectorMode" id="10442.VectorMode" number_of_elements="1">
        <Element index="0" value="0"/>
        <Domain name="enum" id="10442.VectorMode.enum">
          <Entry value="0" text="Magnitude"/>
          <Entry value="1" text="Component"/>
        </Domain>
      </Property>
    </Proxy>
    <Proxy group="lookup_tables" type="PVLookupTable" id="11708" servers="21">
      <Property name="AboveRangeColor" id="11708.AboveRangeColor" number_of_elements="3">
        <Element index="0" value="1"/>
        <Element index="1" value="1"/>
        <Element index="2" value="1"/>
      </Property>
      <Property name="ActiveAnnotatedValues" id="11708.ActiveAnnotatedValues"/>
      <Property name="AllowDuplicateScalars" id="11708.AllowDuplicateScalars" number_of_elements="1">
        <Element index="0" value="1"/>
        <Domain name="bool" id="11708.AllowDuplicateScalars.bool"/>
      </Property>
      <Property name="Annotations" id="11708.Annotations"/>
      <Property name="BelowRangeColor" id="11708.BelowRangeColor" number_of_elements="3">
        <Element index="0" value="0"/>
        <Element index="1" value="0"/>
        <Element index="2" value="0"/>
      </Property>
      <Property name="Build" id="11708.Build"/>
      <Property name="ColorSpace" id="11708.ColorSpace" number_of_elements="1">
        <Element index="0" value="3"/>
        <Domain name="enum" id="11708.ColorSpace.enum">
          <Entry value="0" text="RGB"/>
          <Entry value="1" text="HSV"/>
          <Entry value="2" text="Lab"/>
          <Entry value="3" text="Diverging"/>
        </Domain>
      </Property>
      <Property name="Discretize" id="11708.Discretize" number_of_elements="1">
        <Element index="0" value="1"/>
        <Domain name="bool" id="11708.Discretize.bool"/>
      </Property>
      <Property name="EnableOpacityMapping" id="11708.EnableOpacityMapping" number_of_elements="1">
        <Element index="0" value="0"/>
        <Domain name="bool" id="11708.EnableOpacityMapping.bool"/>
      </Property>
      <Property name="HSVWrap" id="11708.HSVWrap" number_of_elements="1">
        <Element index="0" value="0"/>
        <Domain name="bool" id="11708.HSVWrap.bool"/>
      </Property>
      <Property name="IndexedColors" id="11708.IndexedColors"/>
      <Property name="IndexedLookup" id="11708.IndexedLookup" number_of_elements="1">
        <Element index="0" value="0"/>
        <Domain name="bool" id="11708.IndexedLookup.bool"/>
      </Property>
      <Property name="LockScalarRange" id="11708.LockScalarRange" number_of_elements="1">
        <Element index="0" value="0"/>
        <Domain name="bool" id="11708.LockScalarRange.bool"/>
      </Property>
      <Property name="NanColor" id="11708.NanColor" number_of_elements="3">
        <Element index="0" value="1"/>
        <Element index="1" value="1"/>
        <Element index="2" value="0"/>
      </Property>
      <Property name="NumberOfTableValues" id="11708.NumberOfTableValues" number_of_elements="1">
        <Element index="0" value="256"/>
        <Domain name="range" id="11708.NumberOfTableValues.range"/>
      </Property>
      <Property name="RGBPoints" id="11708.RGBPoints" number_of_elements="12">
        <Element index="0" value="0"/>
        <Element index="1" value="0.231373"/>
        <Element index="2" value="0.298039"/>
        <Element index="3" value="0.752941"/>
        <Element index="4" value="1"/>
        <Element index="5" value="0.865003"/>
        <Element index="6" value="0.865003"/>
        <Element index="7" value="0.865003"/>
        <Element index="8" value="2"/>
        <Element index="9" value="0.705882"/>
        <Element index="10" value="0.0156863"/>
        <Element index="11" value="0.14902"/>
      </Property>
      <Property name="RescaleOnVisibilityChange" id="11708.RescaleOnVisibilityChange" number_of_elements="1">
        <Element index="0" value="0"/>
        <Domain name="bool" id="11708.RescaleOnVisibilityChange.bool"/>
      </Property>
      <Property name="ScalarOpacityFunction" id="11708.ScalarOpacityFunction" number_of_elements="1">
        <Proxy value="11707"/>
      </Property>
      <Property name="ScalarRangeInitialized" id="11708.ScalarRangeInitialized" number_of_elements="1">
        <Element index="0" value="1"/>
        <Domain name="bool" id="11708.ScalarRangeInitialized.bool"/>
      </Property>
      <Property name="ShowIndexedColorActiveValues" id="11708.ShowIndexedColorActiveValues" number_of_elements="1">
        <Element index="0" value="0"/>
        <Domain name="bool" id="11708.ShowIndexedColorActiveValues.bool"/>
      </Property>
      <Property name="UseAboveRangeColor" id="11708.UseAboveRangeColor" number_of_elements="1">
        <Element index="0" value="0"/>
        <Domain name="bool" id="11708.UseAboveRangeColor.bool"/>
      </Property>
      <Property name="UseBelowRangeColor" id="11708.UseBelowRangeColor" number_of_elements="1">
        <Element index="0" value="0"/>
        <Domain name="bool" id="11708.UseBelowRangeColor.bool"/>
      </Property>
      <Property name="UseLogScale" id="11708.UseLogScale" number_of_elements="1">
        <Element index="0" value="0"/>
        <Domain name="bool" id="11708.UseLogScale.bool"/>
      </Property>
      <Property name="VectorComponent" id="11708.VectorComponent" number_of_elements="1">
        <Element index="0" value="0"/>
        <Domain name="range" id="11708.VectorComponent.range"/>
      </Property>
      <Property name="VectorMode" id="11708.VectorMode" number_of_elements="1">
        <Element index="0" value="0"/>
        <Domain name="enum" id="11708.VectorMode.enum">
          <Entry value="0" text="Magnitude"/>
          <Entry value="1" text="Component"/>
        </Domain>
      </Property>
    </Proxy>
    <Proxy group="lookup_tables" type="PVLookupTable" id="11986" servers="21">
      <Property name="AboveRangeColor" id="11986.AboveRangeColor" number_of_elements="3">
        <Element index="0" value="1"/>
        <Element index="1" value="1"/>
        <Element index="2" value="1"/>
      </Property>
      <Property name="ActiveAnnotatedValues" id="11986.ActiveAnnotatedValues"/>
      <Property name="AllowDuplicateScalars" id="11986.AllowDuplicateScalars" number_of_elements="1">
        <Element index="0" value="1"/>
        <Domain name="bool" id="11986.AllowDuplicateScalars.bool"/>
      </Property>
      <Property name="Annotations" id="11986.Annotations"/>
      <Property name="BelowRangeColor" id="11986.BelowRangeColor" number_of_elements="3">
        <Element index="0" value="0"/>
        <Element index="1" value="0"/>
        <Element index="2" value="0"/>
      </Property>
      <Property name="Build" id="11986.Build"/>
      <Property name="ColorSpace" id="11986.ColorSpace" number_of_elements="1">
        <Element index="0" value="3"/>
        <Domain name="enum" id="11986.ColorSpace.enum">
          <Entry value="0" text="RGB"/>
          <Entry value="1" text="HSV"/>
          <Entry value="2" text="Lab"/>
          <Entry value="3" text="Diverging"/>
        </Domain>
      </Property>
      <Property name="Discretize" id="11986.Discretize" number_of_elements="1">
        <Element index="0" value="1"/>
        <Domain name="bool" id="11986.Discretize.bool"/>
      </Property>
      <Property name="EnableOpacityMapping" id="11986.EnableOpacityMapping" number_of_elements="1">
        <Element index="0" value="0"/>
        <Domain name="bool" id="11986.EnableOpacityMapping.bool"/>
      </Property>
      <Property name="HSVWrap" id="11986.HSVWrap" number_of_elements="1">
        <Element index="0" value="0"/>
        <Domain name="bool" id="11986.HSVWrap.bool"/>
      </Property>
      <Property name="IndexedColors" id="11986.IndexedColors"/>
      <Property name="IndexedLookup" id="11986.IndexedLookup" number_of_elements="1">
        <Element index="0" value="0"/>
        <Domain name="bool" id="11986.IndexedLookup.bool"/>
      </Property>
      <Property name="LockScalarRange" id="11986.LockScalarRange" number_of_elements="1">
        <Element index="0" value="0"/>
        <Domain name="bool" id="11986.LockScalarRange.bool"/>
      </Property>
      <Property name="NanColor" id="11986.NanColor" number_of_elements="3">
        <Element index="0" value="1"/>
        <Element index="1" value="1"/>
        <Element index="2" value="0"/>
      </Property>
      <Property name="NumberOfTableValues" id="11986.NumberOfTableValues" number_of_elements="1">
        <Element index="0" value="256"/>
        <Domain name="range" id="11986.NumberOfTableValues.range"/>
      </Property>
      <Property name="RGBPoints" id="11986.RGBPoints" number_of_elements="12">
        <Element index="0" value="0"/>
        <Element index="1" value="0.231373"/>
        <Element index="2" value="0.298039"/>
        <Element index="3" value="0.752941"/>
        <Element index="4" value="1"/>
        <Element index="5" value="0.865003"/>
        <Element index="6" value="0.865003"/>
        <Element index="7" value="0.865003"/>
        <Element index="8" value="2"/>
        <Element index="9" value="0.705882"/>
        <Element index="10" value="0.0156863"/>
        <Element index="11" value="0.14902"/>
      </Property>
      <Property name="RescaleOnVisibilityChange" id="11986.RescaleOnVisibilityChange" number_of_elements="1">
        <Element index="0" value="0"/>
        <Domain name="bool" id="11986.RescaleOnVisibilityChange.bool"/>
      </Property>
      <Property name="ScalarOpacityFunction" id="11986.ScalarOpacityFunction" number_of_elements="1">
        <Proxy value="11985"/>
      </Property>
      <Property name="ScalarRangeInitialized" id="11986.ScalarRangeInitialized" number_of_elements="1">
        <Element index="0" value="1"/>
        <Domain name="bool" id="11986.ScalarRangeInitialized.bool"/>
      </Property>
      <Property name="ShowIndexedColorActiveValues" id="11986.ShowIndexedColorActiveValues" number_of_elements="1">
        <Element index="0" value="0"/>
        <Domain name="bool" id="11986.ShowIndexedColorActiveValues.bool"/>
      </Property>
      <Property name="UseAboveRangeColor" id="11986.UseAboveRangeColor" number_of_elements="1">
        <Element index="0" value="0"/>
        <Domain name="bool" id="11986.UseAboveRangeColor.bool"/>
      </Property>
      <Property name="UseBelowRangeColor" id="11986.UseBelowRangeColor" number_of_elements="1">
        <Element index="0" value="0"/>
        <Domain name="bool" id="11986.UseBelowRangeColor.bool"/>
      </Property>
      <Property name="UseLogScale" id="11986.UseLogScale" number_of_elements="1">
        <Element index="0" value="0"/>
        <Domain name="bool" id="11986.UseLogScale.bool"/>
      </Property>
      <Property name="VectorComponent" id="11986.VectorComponent" number_of_elements="1">
        <Element index="0" value="0"/>
        <Domain name="range" id="11986.VectorComponent.range"/>
      </Property>
      <Property name="VectorMode" id="11986.VectorMode" number_of_elements="1">
        <Element index="0" value="0"/>
        <Domain name="enum" id="11986.VectorMode.enum">
          <Entry value="0" text="Magnitude"/>
          <Entry value="1" text="Component"/>
        </Domain>
      </Property>
    </Proxy>
    <Proxy group="lookup_tables" type="PVLookupTable" id="13251" servers="21">
      <Property name="AboveRangeColor" id="13251.AboveRangeColor" number_of_elements="3">
        <Element index="0" value="1"/>
        <Element index="1" value="1"/>
        <Element index="2" value="1"/>
      </Property>
      <Property name="ActiveAnnotatedValues" id="13251.ActiveAnnotatedValues"/>
      <Property name="AllowDuplicateScalars" id="13251.AllowDuplicateScalars" number_of_elements="1">
        <Element index="0" value="1"/>
        <Domain name="bool" id="13251.AllowDuplicateScalars.bool"/>
      </Property>
      <Property name="Annotations" id="13251.Annotations"/>
      <Property name="BelowRangeColor" id="13251.BelowRangeColor" number_of_elements="3">
        <Element index="0" value="0"/>
        <Element index="1" value="0"/>
        <Element index="2" value="0"/>
      </Property>
      <Property name="Build" id="13251.Build"/>
      <Property name="ColorSpace" id="13251.ColorSpace" number_of_elements="1">
        <Element index="0" value="3"/>
        <Domain name="enum" id="13251.ColorSpace.enum">
          <Entry value="0" text="RGB"/>
          <Entry value="1" text="HSV"/>
          <Entry value="2" text="Lab"/>
          <Entry value="3" text="Diverging"/>
        </Domain>
      </Property>
      <Property name="Discretize" id="13251.Discretize" number_of_elements="1">
        <Element index="0" value="1"/>
        <Domain name="bool" id="13251.Discretize.bool"/>
      </Property>
      <Property name="EnableOpacityMapping" id="13251.EnableOpacityMapping" number_of_elements="1">
        <Element index="0" value="0"/>
        <Domain name="bool" id="13251.EnableOpacityMapping.bool"/>
      </Property>
      <Property name="HSVWrap" id="13251.HSVWrap" number_of_elements="1">
        <Element index="0" value="0"/>
        <Domain name="bool" id="13251.HSVWrap.bool"/>
      </Property>
      <Property name="IndexedColors" id="13251.IndexedColors"/>
      <Property name="IndexedLookup" id="13251.IndexedLookup" number_of_elements="1">
        <Element index="0" value="0"/>
        <Domain name="bool" id="13251.IndexedLookup.bool"/>
      </Property>
      <Property name="LockScalarRange" id="13251.LockScalarRange" number_of_elements="1">
        <Element index="0" value="0"/>
        <Domain name="bool" id="13251.LockScalarRange.bool"/>
      </Property>
      <Property name="NanColor" id="13251.NanColor" number_of_elements="3">
        <Element index="0" value="1"/>
        <Element index="1" value="1"/>
        <Element index="2" value="0"/>
      </Property>
      <Property name="NumberOfTableValues" id="13251.NumberOfTableValues" number_of_elements="1">
        <Element index="0" value="256"/>
        <Domain name="range" id="13251.NumberOfTableValues.range"/>
      </Property>
      <Property name="RGBPoints" id="13251.RGBPoints" number_of_elements="12">
        <Element index="0" value="0"/>
        <Element index="1" value="0.231373"/>
        <Element index="2" value="0.298039"/>
        <Element index="3" value="0.752941"/>
        <Element index="4" value="1"/>
        <Element index="5" value="0.865003"/>
        <Element index="6" value="0.865003"/>
        <Element index="7" value="0.865003"/>
        <Element index="8" value="2"/>
        <Element index="9" value="0.705882"/>
        <Element index="10" value="0.0156863"/>
        <Element index="11" value="0.14902"/>
      </Property>
      <Property name="RescaleOnVisibilityChange" id="13251.RescaleOnVisibilityChange" number_of_elements="1">
        <Element index="0" value="0"/>
        <Domain name="bool" id="13251.RescaleOnVisibilityChange.bool"/>
      </Property>
      <Property name="ScalarOpacityFunction" id="13251.ScalarOpacityFunction" number_of_elements="1">
        <Proxy value="13250"/>
      </Property>
      <Property name="ScalarRangeInitialized" id="13251.ScalarRangeInitialized" number_of_elements="1">
        <Element index="0" value="1"/>
        <Domain name="bool" id="13251.ScalarRangeInitialized.bool"/>
      </Property>
      <Property name="ShowIndexedColorActiveValues" id="13251.ShowIndexedColorActiveValues" number_of_elements="1">
        <Element index="0" value="0"/>
        <Domain name="bool" id="13251.ShowIndexedColorActiveValues.bool"/>
      </Property>
      <Property name="UseAboveRangeColor" id="13251.UseAboveRangeColor" number_of_elements="1">
        <Element index="0" value="0"/>
        <Domain name="bool" id="13251.UseAboveRangeColor.bool"/>
      </Property>
      <Property name="UseBelowRangeColor" id="13251.UseBelowRangeColor" number_of_elements="1">
        <Element index="0" value="0"/>
        <Domain name="bool" id="13251.UseBelowRangeColor.bool"/>
      </Property>
      <Property name="UseLogScale" id="13251.UseLogScale" number_of_elements="1">
        <Element index="0" value="0"/>
        <Domain name="bool" id="13251.UseLogScale.bool"/>
      </Property>
      <Property name="VectorComponent" id="13251.VectorComponent" number_of_elements="1">
        <Element index="0" value="0"/>
        <Domain name="range" id="13251.VectorComponent.range"/>
      </Property>
      <Property name="VectorMode" id="13251.VectorMode" number_of_elements="1">
        <Element index="0" value="0"/>
        <Domain name="enum" id="13251.VectorMode.enum">
          <Entry value="0" text="Magnitude"/>
          <Entry value="1" text="Component"/>
        </Domain>
      </Property>
    </Proxy>
    <Proxy group="lookup_tables" type="PVLookupTable" id="13529" servers="21">
      <Property name="AboveRangeColor" id="13529.AboveRangeColor" number_of_elements="3">
        <Element index="0" value="1"/>
        <Element index="1" value="1"/>
        <Element index="2" value="1"/>
      </Property>
      <Property name="ActiveAnnotatedValues" id="13529.ActiveAnnotatedValues"/>
      <Property name="AllowDuplicateScalars" id="13529.AllowDuplicateScalars" number_of_elements="1">
        <Element index="0" value="1"/>
        <Domain name="bool" id="13529.AllowDuplicateScalars.bool"/>
      </Property>
      <Property name="Annotations" id="13529.Annotations"/>
      <Property name="BelowRangeColor" id="13529.BelowRangeColor" number_of_elements="3">
        <Element index="0" value="0"/>
        <Element index="1" value="0"/>
        <Element index="2" value="0"/>
      </Property>
      <Property name="Build" id="13529.Build"/>
      <Property name="ColorSpace" id="13529.ColorSpace" number_of_elements="1">
        <Element index="0" value="3"/>
        <Domain name="enum" id="13529.ColorSpace.enum">
          <Entry value="0" text="RGB"/>
          <Entry value="1" text="HSV"/>
          <Entry value="2" text="Lab"/>
          <Entry value="3" text="Diverging"/>
        </Domain>
      </Property>
      <Property name="Discretize" id="13529.Discretize" number_of_elements="1">
        <Element index="0" value="1"/>
        <Domain name="bool" id="13529.Discretize.bool"/>
      </Property>
      <Property name="EnableOpacityMapping" id="13529.EnableOpacityMapping" number_of_elements="1">
        <Element index="0" value="0"/>
        <Domain name="bool" id="13529.EnableOpacityMapping.bool"/>
      </Property>
      <Property name="HSVWrap" id="13529.HSVWrap" number_of_elements="1">
        <Element index="0" value="0"/>
        <Domain name="bool" id="13529.HSVWrap.bool"/>
      </Property>
      <Property name="IndexedColors" id="13529.IndexedColors"/>
      <Property name="IndexedLookup" id="13529.IndexedLookup" number_of_elements="1">
        <Element index="0" value="0"/>
        <Domain name="bool" id="13529.IndexedLookup.bool"/>
      </Property>
      <Property name="LockScalarRange" id="13529.LockScalarRange" number_of_elements="1">
        <Element index="0" value="0"/>
        <Domain name="bool" id="13529.LockScalarRange.bool"/>
      </Property>
      <Property name="NanColor" id="13529.NanColor" number_of_elements="3">
        <Element index="0" value="1"/>
        <Element index="1" value="1"/>
        <Element index="2" value="0"/>
      </Property>
      <Property name="NumberOfTableValues" id="13529.NumberOfTableValues" number_of_elements="1">
        <Element index="0" value="256"/>
        <Domain name="range" id="13529.NumberOfTableValues.range"/>
      </Property>
      <Property name="RGBPoints" id="13529.RGBPoints" number_of_elements="12">
        <Element index="0" value="0"/>
        <Element index="1" value="0.231373"/>
        <Element index="2" value="0.298039"/>
        <Element index="3" value="0.752941"/>
        <Element index="4" value="1"/>
        <Element index="5" value="0.865003"/>
        <Element index="6" value="0.865003"/>
        <Element index="7" value="0.865003"/>
        <Element index="8" value="2"/>
        <Element index="9" value="0.705882"/>
        <Element index="10" value="0.0156863"/>
        <Element index="11" value="0.14902"/>
      </Property>
      <Property name="RescaleOnVisibilityChange" id="13529.RescaleOnVisibilityChange" number_of_elements="1">
        <Element index="0" value="0"/>
        <Domain name="bool" id="13529.RescaleOnVisibilityChange.bool"/>
      </Property>
      <Property name="ScalarOpacityFunction" id="13529.ScalarOpacityFunction" number_of_elements="1">
        <Proxy value="13528"/>
      </Property>
      <Property name="ScalarRangeInitialized" id="13529.ScalarRangeInitialized" number_of_elements="1">
        <Element index="0" value="1"/>
        <Domain name="bool" id="13529.ScalarRangeInitialized.bool"/>
      </Property>
      <Property name="ShowIndexedColorActiveValues" id="13529.ShowIndexedColorActiveValues" number_of_elements="1">
        <Element index="0" value="0"/>
        <Domain name="bool" id="13529.ShowIndexedColorActiveValues.bool"/>
      </Property>
      <Property name="UseAboveRangeColor" id="13529.UseAboveRangeColor" number_of_elements="1">
        <Element index="0" value="0"/>
        <Domain name="bool" id="13529.UseAboveRangeColor.bool"/>
      </Property>
      <Property name="UseBelowRangeColor" id="13529.UseBelowRangeColor" number_of_elements="1">
        <Element index="0" value="0"/>
        <Domain name="bool" id="13529.UseBelowRangeColor.bool"/>
      </Property>
      <Property name="UseLogScale" id="13529.UseLogScale" number_of_elements="1">
        <Element index="0" value="0"/>
        <Domain name="bool" id="13529.UseLogScale.bool"/>
      </Property>
      <Property name="VectorComponent" id="13529.VectorComponent" number_of_elements="1">
        <Element index="0" value="0"/>
        <Domain name="range" id="13529.VectorComponent.range"/>
      </Property>
      <Property name="VectorMode" id="13529.VectorMode" number_of_elements="1">
        <Element index="0" value="0"/>
        <Domain name="enum" id="13529.VectorMode.enum">
          <Entry value="0" text="Magnitude"/>
          <Entry value="1" text="Component"/>
        </Domain>
      </Property>
    </Proxy>
    <Proxy group="lookup_tables" type="PVLookupTable" id="14794" servers="21">
      <Property name="AboveRangeColor" id="14794.AboveRangeColor" number_of_elements="3">
        <Element index="0" value="1"/>
        <Element index="1" value="1"/>
        <Element index="2" value="1"/>
      </Property>
      <Property name="ActiveAnnotatedValues" id="14794.ActiveAnnotatedValues"/>
      <Property name="AllowDuplicateScalars" id="14794.AllowDuplicateScalars" number_of_elements="1">
        <Element index="0" value="1"/>
        <Domain name="bool" id="14794.AllowDuplicateScalars.bool"/>
      </Property>
      <Property name="Annotations" id="14794.Annotations"/>
      <Property name="BelowRangeColor" id="14794.BelowRangeColor" number_of_elements="3">
        <Element index="0" value="0"/>
        <Element index="1" value="0"/>
        <Element index="2" value="0"/>
      </Property>
      <Property name="Build" id="14794.Build"/>
      <Property name="ColorSpace" id="14794.ColorSpace" number_of_elements="1">
        <Element index="0" value="3"/>
        <Domain name="enum" id="14794.ColorSpace.enum">
          <Entry value="0" text="RGB"/>
          <Entry value="1" text="HSV"/>
          <Entry value="2" text="Lab"/>
          <Entry value="3" text="Diverging"/>
        </Domain>
      </Property>
      <Property name="Discretize" id="14794.Discretize" number_of_elements="1">
        <Element index="0" value="1"/>
        <Domain name="bool" id="14794.Discretize.bool"/>
      </Property>
      <Property name="EnableOpacityMapping" id="14794.EnableOpacityMapping" number_of_elements="1">
        <Element index="0" value="0"/>
        <Domain name="bool" id="14794.EnableOpacityMapping.bool"/>
      </Property>
      <Property name="HSVWrap" id="14794.HSVWrap" number_of_elements="1">
        <Element index="0" value="0"/>
        <Domain name="bool" id="14794.HSVWrap.bool"/>
      </Property>
      <Property name="IndexedColors" id="14794.IndexedColors"/>
      <Property name="IndexedLookup" id="14794.IndexedLookup" number_of_elements="1">
        <Element index="0" value="0"/>
        <Domain name="bool" id="14794.IndexedLookup.bool"/>
      </Property>
      <Property name="LockScalarRange" id="14794.LockScalarRange" number_of_elements="1">
        <Element index="0" value="0"/>
        <Domain name="bool" id="14794.LockScalarRange.bool"/>
      </Property>
      <Property name="NanColor" id="14794.NanColor" number_of_elements="3">
        <Element index="0" value="1"/>
        <Element index="1" value="1"/>
        <Element index="2" value="0"/>
      </Property>
      <Property name="NumberOfTableValues" id="14794.NumberOfTableValues" number_of_elements="1">
        <Element index="0" value="256"/>
        <Domain name="range" id="14794.NumberOfTableValues.range"/>
      </Property>
      <Property name="RGBPoints" id="14794.RGBPoints" number_of_elements="12">
        <Element index="0" value="0"/>
        <Element index="1" value="0.231373"/>
        <Element index="2" value="0.298039"/>
        <Element index="3" value="0.752941"/>
        <Element index="4" value="1"/>
        <Element index="5" value="0.865003"/>
        <Element index="6" value="0.865003"/>
        <Element index="7" value="0.865003"/>
        <Element index="8" value="2"/>
        <Element index="9" value="0.705882"/>
        <Element index="10" value="0.0156863"/>
        <Element index="11" value="0.14902"/>
      </Property>
      <Property name="RescaleOnVisibilityChange" id="14794.RescaleOnVisibilityChange" number_of_elements="1">
        <Element index="0" value="0"/>
        <Domain name="bool" id="14794.RescaleOnVisibilityChange.bool"/>
      </Property>
      <Property name="ScalarOpacityFunction" id="14794.ScalarOpacityFunction" number_of_elements="1">
        <Proxy value="14793"/>
      </Property>
      <Property name="ScalarRangeInitialized" id="14794.ScalarRangeInitialized" number_of_elements="1">
        <Element index="0" value="1"/>
        <Domain name="bool" id="14794.ScalarRangeInitialized.bool"/>
      </Property>
      <Property name="ShowIndexedColorActiveValues" id="14794.ShowIndexedColorActiveValues" number_of_elements="1">
        <Element index="0" value="0"/>
        <Domain name="bool" id="14794.ShowIndexedColorActiveValues.bool"/>
      </Property>
      <Property name="UseAboveRangeColor" id="14794.UseAboveRangeColor" number_of_elements="1">
        <Element index="0" value="0"/>
        <Domain name="bool" id="14794.UseAboveRangeColor.bool"/>
      </Property>
      <Property name="UseBelowRangeColor" id="14794.UseBelowRangeColor" number_of_elements="1">
        <Element index="0" value="0"/>
        <Domain name="bool" id="14794.UseBelowRangeColor.bool"/>
      </Property>
      <Property name="UseLogScale" id="14794.UseLogScale" number_of_elements="1">
        <Element index="0" value="0"/>
        <Domain name="bool" id="14794.UseLogScale.bool"/>
      </Property>
      <Property name="VectorComponent" id="14794.VectorComponent" number_of_elements="1">
        <Element index="0" value="0"/>
        <Domain name="range" id="14794.VectorComponent.range"/>
      </Property>
      <Property name="VectorMode" id="14794.VectorMode" number_of_elements="1">
        <Element index="0" value="0"/>
        <Domain name="enum" id="14794.VectorMode.enum">
          <Entry value="0" text="Magnitude"/>
          <Entry value="1" text="Component"/>
        </Domain>
      </Property>
    </Proxy>
    <Proxy group="lookup_tables" type="PVLookupTable" id="15072" servers="21">
      <Property name="AboveRangeColor" id="15072.AboveRangeColor" number_of_elements="3">
        <Element index="0" value="1"/>
        <Element index="1" value="1"/>
        <Element index="2" value="1"/>
      </Property>
      <Property name="ActiveAnnotatedValues" id="15072.ActiveAnnotatedValues"/>
      <Property name="AllowDuplicateScalars" id="15072.AllowDuplicateScalars" number_of_elements="1">
        <Element index="0" value="1"/>
        <Domain name="bool" id="15072.AllowDuplicateScalars.bool"/>
      </Property>
      <Property name="Annotations" id="15072.Annotations"/>
      <Property name="BelowRangeColor" id="15072.BelowRangeColor" number_of_elements="3">
        <Element index="0" value="0"/>
        <Element index="1" value="0"/>
        <Element index="2" value="0"/>
      </Property>
      <Property name="Build" id="15072.Build"/>
      <Property name="ColorSpace" id="15072.ColorSpace" number_of_elements="1">
        <Element index="0" value="3"/>
        <Domain name="enum" id="15072.ColorSpace.enum">
          <Entry value="0" text="RGB"/>
          <Entry value="1" text="HSV"/>
          <Entry value="2" text="Lab"/>
          <Entry value="3" text="Diverging"/>
        </Domain>
      </Property>
      <Property name="Discretize" id="15072.Discretize" number_of_elements="1">
        <Element index="0" value="1"/>
        <Domain name="bool" id="15072.Discretize.bool"/>
      </Property>
      <Property name="EnableOpacityMapping" id="15072.EnableOpacityMapping" number_of_elements="1">
        <Element index="0" value="0"/>
        <Domain name="bool" id="15072.EnableOpacityMapping.bool"/>
      </Property>
      <Property name="HSVWrap" id="15072.HSVWrap" number_of_elements="1">
        <Element index="0" value="0"/>
        <Domain name="bool" id="15072.HSVWrap.bool"/>
      </Property>
      <Property name="IndexedColors" id="15072.IndexedColors"/>
      <Property name="IndexedLookup" id="15072.IndexedLookup" number_of_elements="1">
        <Element index="0" value="0"/>
        <Domain name="bool" id="15072.IndexedLookup.bool"/>
      </Property>
      <Property name="LockScalarRange" id="15072.LockScalarRange" number_of_elements="1">
        <Element index="0" value="0"/>
        <Domain name="bool" id="15072.LockScalarRange.bool"/>
      </Property>
      <Property name="NanColor" id="15072.NanColor" number_of_elements="3">
        <Element index="0" value="1"/>
        <Element index="1" value="1"/>
        <Element index="2" value="0"/>
      </Property>
      <Property name="NumberOfTableValues" id="15072.NumberOfTableValues" number_of_elements="1">
        <Element index="0" value="256"/>
        <Domain name="range" id="15072.NumberOfTableValues.range"/>
      </Property>
      <Property name="RGBPoints" id="15072.RGBPoints" number_of_elements="12">
        <Element index="0" value="0"/>
        <Element index="1" value="0.231373"/>
        <Element index="2" value="0.298039"/>
        <Element index="3" value="0.752941"/>
        <Element index="4" value="1"/>
        <Element index="5" value="0.865003"/>
        <Element index="6" value="0.865003"/>
        <Element index="7" value="0.865003"/>
        <Element index="8" value="2"/>
        <Element index="9" value="0.705882"/>
        <Element index="10" value="0.0156863"/>
        <Element index="11" value="0.14902"/>
      </Property>
      <Property name="RescaleOnVisibilityChange" id="15072.RescaleOnVisibilityChange" number_of_elements="1">
        <Element index="0" value="0"/>
        <Domain name="bool" id="15072.RescaleOnVisibilityChange.bool"/>
      </Property>
      <Property name="ScalarOpacityFunction" id="15072.ScalarOpacityFunction" number_of_elements="1">
        <Proxy value="15071"/>
      </Property>
      <Property name="ScalarRangeInitialized" id="15072.ScalarRangeInitialized" number_of_elements="1">
        <Element index="0" value="1"/>
        <Domain name="bool" id="15072.ScalarRangeInitialized.bool"/>
      </Property>
      <Property name="ShowIndexedColorActiveValues" id="15072.ShowIndexedColorActiveValues" number_of_elements="1">
        <Element index="0" value="0"/>
        <Domain name="bool" id="15072.ShowIndexedColorActiveValues.bool"/>
      </Property>
      <Property name="UseAboveRangeColor" id="15072.UseAboveRangeColor" number_of_elements="1">
        <Element index="0" value="0"/>
        <Domain name="bool" id="15072.UseAboveRangeColor.bool"/>
      </Property>
      <Property name="UseBelowRangeColor" id="15072.UseBelowRangeColor" number_of_elements="1">
        <Element index="0" value="0"/>
        <Domain name="bool" id="15072.UseBelowRangeColor.bool"/>
      </Property>
      <Property name="UseLogScale" id="15072.UseLogScale" number_of_elements="1">
        <Element index="0" value="0"/>
        <Domain name="bool" id="15072.UseLogScale.bool"/>
      </Property>
      <Property name="VectorComponent" id="15072.VectorComponent" number_of_elements="1">
        <Element index="0" value="0"/>
        <Domain name="range" id="15072.VectorComponent.range"/>
      </Property>
      <Property name="VectorMode" id="15072.VectorMode" number_of_elements="1">
        <Element index="0" value="0"/>
        <Domain name="enum" id="15072.VectorMode.enum">
          <Entry value="0" text="Magnitude"/>
          <Entry value="1" text="Component"/>
        </Domain>
      </Property>
    </Proxy>
    <Proxy group="lookup_tables" type="PVLookupTable" id="16337" servers="21">
      <Property name="AboveRangeColor" id="16337.AboveRangeColor" number_of_elements="3">
        <Element index="0" value="1"/>
        <Element index="1" value="1"/>
        <Element index="2" value="1"/>
      </Property>
      <Property name="ActiveAnnotatedValues" id="16337.ActiveAnnotatedValues"/>
      <Property name="AllowDuplicateScalars" id="16337.AllowDuplicateScalars" number_of_elements="1">
        <Element index="0" value="1"/>
        <Domain name="bool" id="16337.AllowDuplicateScalars.bool"/>
      </Property>
      <Property name="Annotations" id="16337.Annotations"/>
      <Property name="BelowRangeColor" id="16337.BelowRangeColor" number_of_elements="3">
        <Element index="0" value="0"/>
        <Element index="1" value="0"/>
        <Element index="2" value="0"/>
      </Property>
      <Property name="Build" id="16337.Build"/>
      <Property name="ColorSpace" id="16337.ColorSpace" number_of_elements="1">
        <Element index="0" value="3"/>
        <Domain name="enum" id="16337.ColorSpace.enum">
          <Entry value="0" text="RGB"/>
          <Entry value="1" text="HSV"/>
          <Entry value="2" text="Lab"/>
          <Entry value="3" text="Diverging"/>
        </Domain>
      </Property>
      <Property name="Discretize" id="16337.Discretize" number_of_elements="1">
        <Element index="0" value="1"/>
        <Domain name="bool" id="16337.Discretize.bool"/>
      </Property>
      <Property name="EnableOpacityMapping" id="16337.EnableOpacityMapping" number_of_elements="1">
        <Element index="0" value="0"/>
        <Domain name="bool" id="16337.EnableOpacityMapping.bool"/>
      </Property>
      <Property name="HSVWrap" id="16337.HSVWrap" number_of_elements="1">
        <Element index="0" value="0"/>
        <Domain name="bool" id="16337.HSVWrap.bool"/>
      </Property>
      <Property name="IndexedColors" id="16337.IndexedColors"/>
      <Property name="IndexedLookup" id="16337.IndexedLookup" number_of_elements="1">
        <Element index="0" value="0"/>
        <Domain name="bool" id="16337.IndexedLookup.bool"/>
      </Property>
      <Property name="LockScalarRange" id="16337.LockScalarRange" number_of_elements="1">
        <Element index="0" value="0"/>
        <Domain name="bool" id="16337.LockScalarRange.bool"/>
      </Property>
      <Property name="NanColor" id="16337.NanColor" number_of_elements="3">
        <Element index="0" value="1"/>
        <Element index="1" value="1"/>
        <Element index="2" value="0"/>
      </Property>
      <Property name="NumberOfTableValues" id="16337.NumberOfTableValues" number_of_elements="1">
        <Element index="0" value="256"/>
        <Domain name="range" id="16337.NumberOfTableValues.range"/>
      </Property>
      <Property name="RGBPoints" id="16337.RGBPoints" number_of_elements="12">
        <Element index="0" value="0"/>
        <Element index="1" value="0.231373"/>
        <Element index="2" value="0.298039"/>
        <Element index="3" value="0.752941"/>
        <Element index="4" value="1"/>
        <Element index="5" value="0.865003"/>
        <Element index="6" value="0.865003"/>
        <Element index="7" value="0.865003"/>
        <Element index="8" value="2"/>
        <Element index="9" value="0.705882"/>
        <Element index="10" value="0.0156863"/>
        <Element index="11" value="0.14902"/>
      </Property>
      <Property name="RescaleOnVisibilityChange" id="16337.RescaleOnVisibilityChange" number_of_elements="1">
        <Element index="0" value="0"/>
        <Domain name="bool" id="16337.RescaleOnVisibilityChange.bool"/>
      </Property>
      <Property name="ScalarOpacityFunction" id="16337.ScalarOpacityFunction" number_of_elements="1">
        <Proxy value="16336"/>
      </Property>
      <Property name="ScalarRangeInitialized" id="16337.ScalarRangeInitialized" number_of_elements="1">
        <Element index="0" value="1"/>
        <Domain name="bool" id="16337.ScalarRangeInitialized.bool"/>
      </Property>
      <Property name="ShowIndexedColorActiveValues" id="16337.ShowIndexedColorActiveValues" number_of_elements="1">
        <Element index="0" value="0"/>
        <Domain name="bool" id="16337.ShowIndexedColorActiveValues.bool"/>
      </Property>
      <Property name="UseAboveRangeColor" id="16337.UseAboveRangeColor" number_of_elements="1">
        <Element index="0" value="0"/>
        <Domain name="bool" id="16337.UseAboveRangeColor.bool"/>
      </Property>
      <Property name="UseBelowRangeColor" id="16337.UseBelowRangeColor" number_of_elements="1">
        <Element index="0" value="0"/>
        <Domain name="bool" id="16337.UseBelowRangeColor.bool"/>
      </Property>
      <Property name="UseLogScale" id="16337.UseLogScale" number_of_elements="1">
        <Element index="0" value="0"/>
        <Domain name="bool" id="16337.UseLogScale.bool"/>
      </Property>
      <Property name="VectorComponent" id="16337.VectorComponent" number_of_elements="1">
        <Element index="0" value="0"/>
        <Domain name="range" id="16337.VectorComponent.range"/>
      </Property>
      <Property name="VectorMode" id="16337.VectorMode" number_of_elements="1">
        <Element index="0" value="0"/>
        <Domain name="enum" id="16337.VectorMode.enum">
          <Entry value="0" text="Magnitude"/>
          <Entry value="1" text="Component"/>
        </Domain>
      </Property>
    </Proxy>
    <Proxy group="lookup_tables" type="PVLookupTable" id="16615" servers="21">
      <Property name="AboveRangeColor" id="16615.AboveRangeColor" number_of_elements="3">
        <Element index="0" value="1"/>
        <Element index="1" value="1"/>
        <Element index="2" value="1"/>
      </Property>
      <Property name="ActiveAnnotatedValues" id="16615.ActiveAnnotatedValues"/>
      <Property name="AllowDuplicateScalars" id="16615.AllowDuplicateScalars" number_of_elements="1">
        <Element index="0" value="1"/>
        <Domain name="bool" id="16615.AllowDuplicateScalars.bool"/>
      </Property>
      <Property name="Annotations" id="16615.Annotations"/>
      <Property name="BelowRangeColor" id="16615.BelowRangeColor" number_of_elements="3">
        <Element index="0" value="0"/>
        <Element index="1" value="0"/>
        <Element index="2" value="0"/>
      </Property>
      <Property name="Build" id="16615.Build"/>
      <Property name="ColorSpace" id="16615.ColorSpace" number_of_elements="1">
        <Element index="0" value="3"/>
        <Domain name="enum" id="16615.ColorSpace.enum">
          <Entry value="0" text="RGB"/>
          <Entry value="1" text="HSV"/>
          <Entry value="2" text="Lab"/>
          <Entry value="3" text="Diverging"/>
        </Domain>
      </Property>
      <Property name="Discretize" id="16615.Discretize" number_of_elements="1">
        <Element index="0" value="1"/>
        <Domain name="bool" id="16615.Discretize.bool"/>
      </Property>
      <Property name="EnableOpacityMapping" id="16615.EnableOpacityMapping" number_of_elements="1">
        <Element index="0" value="0"/>
        <Domain name="bool" id="16615.EnableOpacityMapping.bool"/>
      </Property>
      <Property name="HSVWrap" id="16615.HSVWrap" number_of_elements="1">
        <Element index="0" value="0"/>
        <Domain name="bool" id="16615.HSVWrap.bool"/>
      </Property>
      <Property name="IndexedColors" id="16615.IndexedColors"/>
      <Property name="IndexedLookup" id="16615.IndexedLookup" number_of_elements="1">
        <Element index="0" value="0"/>
        <Domain name="bool" id="16615.IndexedLookup.bool"/>
      </Property>
      <Property name="LockScalarRange" id="16615.LockScalarRange" number_of_elements="1">
        <Element index="0" value="0"/>
        <Domain name="bool" id="16615.LockScalarRange.bool"/>
      </Property>
      <Property name="NanColor" id="16615.NanColor" number_of_elements="3">
        <Element index="0" value="1"/>
        <Element index="1" value="1"/>
        <Element index="2" value="0"/>
      </Property>
      <Property name="NumberOfTableValues" id="16615.NumberOfTableValues" number_of_elements="1">
        <Element index="0" value="256"/>
        <Domain name="range" id="16615.NumberOfTableValues.range"/>
      </Property>
      <Property name="RGBPoints" id="16615.RGBPoints" number_of_elements="12">
        <Element index="0" value="0"/>
        <Element index="1" value="0.231373"/>
        <Element index="2" value="0.298039"/>
        <Element index="3" value="0.752941"/>
        <Element index="4" value="1"/>
        <Element index="5" value="0.865003"/>
        <Element index="6" value="0.865003"/>
        <Element index="7" value="0.865003"/>
        <Element index="8" value="2"/>
        <Element index="9" value="0.705882"/>
        <Element index="10" value="0.0156863"/>
        <Element index="11" value="0.14902"/>
      </Property>
      <Property name="RescaleOnVisibilityChange" id="16615.RescaleOnVisibilityChange" number_of_elements="1">
        <Element index="0" value="0"/>
        <Domain name="bool" id="16615.RescaleOnVisibilityChange.bool"/>
      </Property>
      <Property name="ScalarOpacityFunction" id="16615.ScalarOpacityFunction" number_of_elements="1">
        <Proxy value="16614"/>
      </Property>
      <Property name="ScalarRangeInitialized" id="16615.ScalarRangeInitialized" number_of_elements="1">
        <Element index="0" value="1"/>
        <Domain name="bool" id="16615.ScalarRangeInitialized.bool"/>
      </Property>
      <Property name="ShowIndexedColorActiveValues" id="16615.ShowIndexedColorActiveValues" number_of_elements="1">
        <Element index="0" value="0"/>
        <Domain name="bool" id="16615.ShowIndexedColorActiveValues.bool"/>
      </Property>
      <Property name="UseAboveRangeColor" id="16615.UseAboveRangeColor" number_of_elements="1">
        <Element index="0" value="0"/>
        <Domain name="bool" id="16615.UseAboveRangeColor.bool"/>
      </Property>
      <Property name="UseBelowRangeColor" id="16615.UseBelowRangeColor" number_of_elements="1">
        <Element index="0" value="0"/>
        <Domain name="bool" id="16615.UseBelowRangeColor.bool"/>
      </Property>
      <Property name="UseLogScale" id="16615.UseLogScale" number_of_elements="1">
        <Element index="0" value="0"/>
        <Domain name="bool" id="16615.UseLogScale.bool"/>
      </Property>
      <Property name="VectorComponent" id="16615.VectorComponent" number_of_elements="1">
        <Element index="0" value="0"/>
        <Domain name="range" id="16615.VectorComponent.range"/>
      </Property>
      <Property name="VectorMode" id="16615.VectorMode" number_of_elements="1">
        <Element index="0" value="0"/>
        <Domain name="enum" id="16615.VectorMode.enum">
          <Entry value="0" text="Magnitude"/>
          <Entry value="1" text="Component"/>
        </Domain>
      </Property>
    </Proxy>
    <Proxy group="lookup_tables" type="PVLookupTable" id="17880" servers="21">
      <Property name="AboveRangeColor" id="17880.AboveRangeColor" number_of_elements="3">
        <Element index="0" value="1"/>
        <Element index="1" value="1"/>
        <Element index="2" value="1"/>
      </Property>
      <Property name="ActiveAnnotatedValues" id="17880.ActiveAnnotatedValues"/>
      <Property name="AllowDuplicateScalars" id="17880.AllowDuplicateScalars" number_of_elements="1">
        <Element index="0" value="1"/>
        <Domain name="bool" id="17880.AllowDuplicateScalars.bool"/>
      </Property>
      <Property name="Annotations" id="17880.Annotations"/>
      <Property name="BelowRangeColor" id="17880.BelowRangeColor" number_of_elements="3">
        <Element index="0" value="0"/>
        <Element index="1" value="0"/>
        <Element index="2" value="0"/>
      </Property>
      <Property name="Build" id="17880.Build"/>
      <Property name="ColorSpace" id="17880.ColorSpace" number_of_elements="1">
        <Element index="0" value="3"/>
        <Domain name="enum" id="17880.ColorSpace.enum">
          <Entry value="0" text="RGB"/>
          <Entry value="1" text="HSV"/>
          <Entry value="2" text="Lab"/>
          <Entry value="3" text="Diverging"/>
        </Domain>
      </Property>
      <Property name="Discretize" id="17880.Discretize" number_of_elements="1">
        <Element index="0" value="1"/>
        <Domain name="bool" id="17880.Discretize.bool"/>
      </Property>
      <Property name="EnableOpacityMapping" id="17880.EnableOpacityMapping" number_of_elements="1">
        <Element index="0" value="0"/>
        <Domain name="bool" id="17880.EnableOpacityMapping.bool"/>
      </Property>
      <Property name="HSVWrap" id="17880.HSVWrap" number_of_elements="1">
        <Element index="0" value="0"/>
        <Domain name="bool" id="17880.HSVWrap.bool"/>
      </Property>
      <Property name="IndexedColors" id="17880.IndexedColors"/>
      <Property name="IndexedLookup" id="17880.IndexedLookup" number_of_elements="1">
        <Element index="0" value="0"/>
        <Domain name="bool" id="17880.IndexedLookup.bool"/>
      </Property>
      <Property name="LockScalarRange" id="17880.LockScalarRange" number_of_elements="1">
        <Element index="0" value="0"/>
        <Domain name="bool" id="17880.LockScalarRange.bool"/>
      </Property>
      <Property name="NanColor" id="17880.NanColor" number_of_elements="3">
        <Element index="0" value="1"/>
        <Element index="1" value="1"/>
        <Element index="2" value="0"/>
      </Property>
      <Property name="NumberOfTableValues" id="17880.NumberOfTableValues" number_of_elements="1">
        <Element index="0" value="256"/>
        <Domain name="range" id="17880.NumberOfTableValues.range"/>
      </Property>
      <Property name="RGBPoints" id="17880.RGBPoints" number_of_elements="12">
        <Element index="0" value="0"/>
        <Element index="1" value="0.231373"/>
        <Element index="2" value="0.298039"/>
        <Element index="3" value="0.752941"/>
        <Element index="4" value="1"/>
        <Element index="5" value="0.865003"/>
        <Element index="6" value="0.865003"/>
        <Element index="7" value="0.865003"/>
        <Element index="8" value="2"/>
        <Element index="9" value="0.705882"/>
        <Element index="10" value="0.0156863"/>
        <Element index="11" value="0.14902"/>
      </Property>
      <Property name="RescaleOnVisibilityChange" id="17880.RescaleOnVisibilityChange" number_of_elements="1">
        <Element index="0" value="0"/>
        <Domain name="bool" id="17880.RescaleOnVisibilityChange.bool"/>
      </Property>
      <Property name="ScalarOpacityFunction" id="17880.ScalarOpacityFunction" number_of_elements="1">
        <Proxy value="17879"/>
      </Property>
      <Property name="ScalarRangeInitialized" id="17880.ScalarRangeInitialized" number_of_elements="1">
        <Element index="0" value="1"/>
        <Domain name="bool" id="17880.ScalarRangeInitialized.bool"/>
      </Property>
      <Property name="ShowIndexedColorActiveValues" id="17880.ShowIndexedColorActiveValues" number_of_elements="1">
        <Element index="0" value="0"/>
        <Domain name="bool" id="17880.ShowIndexedColorActiveValues.bool"/>
      </Property>
      <Property name="UseAboveRangeColor" id="17880.UseAboveRangeColor" number_of_elements="1">
        <Element index="0" value="0"/>
        <Domain name="bool" id="17880.UseAboveRangeColor.bool"/>
      </Property>
      <Property name="UseBelowRangeColor" id="17880.UseBelowRangeColor" number_of_elements="1">
        <Element index="0" value="0"/>
        <Domain name="bool" id="17880.UseBelowRangeColor.bool"/>
      </Property>
      <Property name="UseLogScale" id="17880.UseLogScale" number_of_elements="1">
        <Element index="0" value="0"/>
        <Domain name="bool" id="17880.UseLogScale.bool"/>
      </Property>
      <Property name="VectorComponent" id="17880.VectorComponent" number_of_elements="1">
        <Element index="0" value="0"/>
        <Domain name="range" id="17880.VectorComponent.range"/>
      </Property>
      <Property name="VectorMode" id="17880.VectorMode" number_of_elements="1">
        <Element index="0" value="0"/>
        <Domain name="enum" id="17880.VectorMode.enum">
          <Entry value="0" text="Magnitude"/>
          <Entry value="1" text="Component"/>
        </Domain>
      </Property>
    </Proxy>
    <Proxy group="lookup_tables" type="PVLookupTable" id="18158" servers="21">
      <Property name="AboveRangeColor" id="18158.AboveRangeColor" number_of_elements="3">
        <Element index="0" value="1"/>
        <Element index="1" value="1"/>
        <Element index="2" value="1"/>
      </Property>
      <Property name="ActiveAnnotatedValues" id="18158.ActiveAnnotatedValues"/>
      <Property name="AllowDuplicateScalars" id="18158.AllowDuplicateScalars" number_of_elements="1">
        <Element index="0" value="1"/>
        <Domain name="bool" id="18158.AllowDuplicateScalars.bool"/>
      </Property>
      <Property name="Annotations" id="18158.Annotations"/>
      <Property name="BelowRangeColor" id="18158.BelowRangeColor" number_of_elements="3">
        <Element index="0" value="0"/>
        <Element index="1" value="0"/>
        <Element index="2" value="0"/>
      </Property>
      <Property name="Build" id="18158.Build"/>
      <Property name="ColorSpace" id="18158.ColorSpace" number_of_elements="1">
        <Element index="0" value="3"/>
        <Domain name="enum" id="18158.ColorSpace.enum">
          <Entry value="0" text="RGB"/>
          <Entry value="1" text="HSV"/>
          <Entry value="2" text="Lab"/>
          <Entry value="3" text="Diverging"/>
        </Domain>
      </Property>
      <Property name="Discretize" id="18158.Discretize" number_of_elements="1">
        <Element index="0" value="1"/>
        <Domain name="bool" id="18158.Discretize.bool"/>
      </Property>
      <Property name="EnableOpacityMapping" id="18158.EnableOpacityMapping" number_of_elements="1">
        <Element index="0" value="0"/>
        <Domain name="bool" id="18158.EnableOpacityMapping.bool"/>
      </Property>
      <Property name="HSVWrap" id="18158.HSVWrap" number_of_elements="1">
        <Element index="0" value="0"/>
        <Domain name="bool" id="18158.HSVWrap.bool"/>
      </Property>
      <Property name="IndexedColors" id="18158.IndexedColors"/>
      <Property name="IndexedLookup" id="18158.IndexedLookup" number_of_elements="1">
        <Element index="0" value="0"/>
        <Domain name="bool" id="18158.IndexedLookup.bool"/>
      </Property>
      <Property name="LockScalarRange" id="18158.LockScalarRange" number_of_elements="1">
        <Element index="0" value="0"/>
        <Domain name="bool" id="18158.LockScalarRange.bool"/>
      </Property>
      <Property name="NanColor" id="18158.NanColor" number_of_elements="3">
        <Element index="0" value="1"/>
        <Element index="1" value="1"/>
        <Element index="2" value="0"/>
      </Property>
      <Property name="NumberOfTableValues" id="18158.NumberOfTableValues" number_of_elements="1">
        <Element index="0" value="256"/>
        <Domain name="range" id="18158.NumberOfTableValues.range"/>
      </Property>
      <Property name="RGBPoints" id="18158.RGBPoints" number_of_elements="12">
        <Element index="0" value="0"/>
        <Element index="1" value="0.231373"/>
        <Element index="2" value="0.298039"/>
        <Element index="3" value="0.752941"/>
        <Element index="4" value="1"/>
        <Element index="5" value="0.865003"/>
        <Element index="6" value="0.865003"/>
        <Element index="7" value="0.865003"/>
        <Element index="8" value="2"/>
        <Element index="9" value="0.705882"/>
        <Element index="10" value="0.0156863"/>
        <Element index="11" value="0.14902"/>
      </Property>
      <Property name="RescaleOnVisibilityChange" id="18158.RescaleOnVisibilityChange" number_of_elements="1">
        <Element index="0" value="0"/>
        <Domain name="bool" id="18158.RescaleOnVisibilityChange.bool"/>
      </Property>
      <Property name="ScalarOpacityFunction" id="18158.ScalarOpacityFunction" number_of_elements="1">
        <Proxy value="18157"/>
      </Property>
      <Property name="ScalarRangeInitialized" id="18158.ScalarRangeInitialized" number_of_elements="1">
        <Element index="0" value="1"/>
        <Domain name="bool" id="18158.ScalarRangeInitialized.bool"/>
      </Property>
      <Property name="ShowIndexedColorActiveValues" id="18158.ShowIndexedColorActiveValues" number_of_elements="1">
        <Element index="0" value="0"/>
        <Domain name="bool" id="18158.ShowIndexedColorActiveValues.bool"/>
      </Property>
      <Property name="UseAboveRangeColor" id="18158.UseAboveRangeColor" number_of_elements="1">
        <Element index="0" value="0"/>
        <Domain name="bool" id="18158.UseAboveRangeColor.bool"/>
      </Property>
      <Property name="UseBelowRangeColor" id="18158.UseBelowRangeColor" number_of_elements="1">
        <Element index="0" value="0"/>
        <Domain name="bool" id="18158.UseBelowRangeColor.bool"/>
      </Property>
      <Property name="UseLogScale" id="18158.UseLogScale" number_of_elements="1">
        <Element index="0" value="0"/>
        <Domain name="bool" id="18158.UseLogScale.bool"/>
      </Property>
      <Property name="VectorComponent" id="18158.VectorComponent" number_of_elements="1">
        <Element index="0" value="0"/>
        <Domain name="range" id="18158.VectorComponent.range"/>
      </Property>
      <Property name="VectorMode" id="18158.VectorMode" number_of_elements="1">
        <Element index="0" value="0"/>
        <Domain name="enum" id="18158.VectorMode.enum">
          <Entry value="0" text="Magnitude"/>
          <Entry value="1" text="Component"/>
        </Domain>
      </Property>
    </Proxy>
    <Proxy group="lookup_tables" type="PVLookupTable" id="19423" servers="21">
      <Property name="AboveRangeColor" id="19423.AboveRangeColor" number_of_elements="3">
        <Element index="0" value="1"/>
        <Element index="1" value="1"/>
        <Element index="2" value="1"/>
      </Property>
      <Property name="ActiveAnnotatedValues" id="19423.ActiveAnnotatedValues"/>
      <Property name="AllowDuplicateScalars" id="19423.AllowDuplicateScalars" number_of_elements="1">
        <Element index="0" value="1"/>
        <Domain name="bool" id="19423.AllowDuplicateScalars.bool"/>
      </Property>
      <Property name="Annotations" id="19423.Annotations"/>
      <Property name="BelowRangeColor" id="19423.BelowRangeColor" number_of_elements="3">
        <Element index="0" value="0"/>
        <Element index="1" value="0"/>
        <Element index="2" value="0"/>
      </Property>
      <Property name="Build" id="19423.Build"/>
      <Property name="ColorSpace" id="19423.ColorSpace" number_of_elements="1">
        <Element index="0" value="3"/>
        <Domain name="enum" id="19423.ColorSpace.enum">
          <Entry value="0" text="RGB"/>
          <Entry value="1" text="HSV"/>
          <Entry value="2" text="Lab"/>
          <Entry value="3" text="Diverging"/>
        </Domain>
      </Property>
      <Property name="Discretize" id="19423.Discretize" number_of_elements="1">
        <Element index="0" value="1"/>
        <Domain name="bool" id="19423.Discretize.bool"/>
      </Property>
      <Property name="EnableOpacityMapping" id="19423.EnableOpacityMapping" number_of_elements="1">
        <Element index="0" value="0"/>
        <Domain name="bool" id="19423.EnableOpacityMapping.bool"/>
      </Property>
      <Property name="HSVWrap" id="19423.HSVWrap" number_of_elements="1">
        <Element index="0" value="0"/>
        <Domain name="bool" id="19423.HSVWrap.bool"/>
      </Property>
      <Property name="IndexedColors" id="19423.IndexedColors"/>
      <Property name="IndexedLookup" id="19423.IndexedLookup" number_of_elements="1">
        <Element index="0" value="0"/>
        <Domain name="bool" id="19423.IndexedLookup.bool"/>
      </Property>
      <Property name="LockScalarRange" id="19423.LockScalarRange" number_of_elements="1">
        <Element index="0" value="0"/>
        <Domain name="bool" id="19423.LockScalarRange.bool"/>
      </Property>
      <Property name="NanColor" id="19423.NanColor" number_of_elements="3">
        <Element index="0" value="1"/>
        <Element index="1" value="1"/>
        <Element index="2" value="0"/>
      </Property>
      <Property name="NumberOfTableValues" id="19423.NumberOfTableValues" number_of_elements="1">
        <Element index="0" value="256"/>
        <Domain name="range" id="19423.NumberOfTableValues.range"/>
      </Property>
      <Property name="RGBPoints" id="19423.RGBPoints" number_of_elements="12">
        <Element index="0" value="0"/>
        <Element index="1" value="0.231373"/>
        <Element index="2" value="0.298039"/>
        <Element index="3" value="0.752941"/>
        <Element index="4" value="1"/>
        <Element index="5" value="0.865003"/>
        <Element index="6" value="0.865003"/>
        <Element index="7" value="0.865003"/>
        <Element index="8" value="2"/>
        <Element index="9" value="0.705882"/>
        <Element index="10" value="0.0156863"/>
        <Element index="11" value="0.14902"/>
      </Property>
      <Property name="RescaleOnVisibilityChange" id="19423.RescaleOnVisibilityChange" number_of_elements="1">
        <Element index="0" value="0"/>
        <Domain name="bool" id="19423.RescaleOnVisibilityChange.bool"/>
      </Property>
      <Property name="ScalarOpacityFunction" id="19423.ScalarOpacityFunction" number_of_elements="1">
        <Proxy value="19422"/>
      </Property>
      <Property name="ScalarRangeInitialized" id="19423.ScalarRangeInitialized" number_of_elements="1">
        <Element index="0" value="1"/>
        <Domain name="bool" id="19423.ScalarRangeInitialized.bool"/>
      </Property>
      <Property name="ShowIndexedColorActiveValues" id="19423.ShowIndexedColorActiveValues" number_of_elements="1">
        <Element index="0" value="0"/>
        <Domain name="bool" id="19423.ShowIndexedColorActiveValues.bool"/>
      </Property>
      <Property name="UseAboveRangeColor" id="19423.UseAboveRangeColor" number_of_elements="1">
        <Element index="0" value="0"/>
        <Domain name="bool" id="19423.UseAboveRangeColor.bool"/>
      </Property>
      <Property name="UseBelowRangeColor" id="19423.UseBelowRangeColor" number_of_elements="1">
        <Element index="0" value="0"/>
        <Domain name="bool" id="19423.UseBelowRangeColor.bool"/>
      </Property>
      <Property name="UseLogScale" id="19423.UseLogScale" number_of_elements="1">
        <Element index="0" value="0"/>
        <Domain name="bool" id="19423.UseLogScale.bool"/>
      </Property>
      <Property name="VectorComponent" id="19423.VectorComponent" number_of_elements="1">
        <Element index="0" value="0"/>
        <Domain name="range" id="19423.VectorComponent.range"/>
      </Property>
      <Property name="VectorMode" id="19423.VectorMode" number_of_elements="1">
        <Element index="0" value="0"/>
        <Domain name="enum" id="19423.VectorMode.enum">
          <Entry value="0" text="Magnitude"/>
          <Entry value="1" text="Component"/>
        </Domain>
      </Property>
    </Proxy>
    <Proxy group="lookup_tables" type="PVLookupTable" id="19701" servers="21">
      <Property name="AboveRangeColor" id="19701.AboveRangeColor" number_of_elements="3">
        <Element index="0" value="1"/>
        <Element index="1" value="1"/>
        <Element index="2" value="1"/>
      </Property>
      <Property name="ActiveAnnotatedValues" id="19701.ActiveAnnotatedValues"/>
      <Property name="AllowDuplicateScalars" id="19701.AllowDuplicateScalars" number_of_elements="1">
        <Element index="0" value="1"/>
        <Domain name="bool" id="19701.AllowDuplicateScalars.bool"/>
      </Property>
      <Property name="Annotations" id="19701.Annotations"/>
      <Property name="BelowRangeColor" id="19701.BelowRangeColor" number_of_elements="3">
        <Element index="0" value="0"/>
        <Element index="1" value="0"/>
        <Element index="2" value="0"/>
      </Property>
      <Property name="Build" id="19701.Build"/>
      <Property name="ColorSpace" id="19701.ColorSpace" number_of_elements="1">
        <Element index="0" value="3"/>
        <Domain name="enum" id="19701.ColorSpace.enum">
          <Entry value="0" text="RGB"/>
          <Entry value="1" text="HSV"/>
          <Entry value="2" text="Lab"/>
          <Entry value="3" text="Diverging"/>
        </Domain>
      </Property>
      <Property name="Discretize" id="19701.Discretize" number_of_elements="1">
        <Element index="0" value="1"/>
        <Domain name="bool" id="19701.Discretize.bool"/>
      </Property>
      <Property name="EnableOpacityMapping" id="19701.EnableOpacityMapping" number_of_elements="1">
        <Element index="0" value="0"/>
        <Domain name="bool" id="19701.EnableOpacityMapping.bool"/>
      </Property>
      <Property name="HSVWrap" id="19701.HSVWrap" number_of_elements="1">
        <Element index="0" value="0"/>
        <Domain name="bool" id="19701.HSVWrap.bool"/>
      </Property>
      <Property name="IndexedColors" id="19701.IndexedColors"/>
      <Property name="IndexedLookup" id="19701.IndexedLookup" number_of_elements="1">
        <Element index="0" value="0"/>
        <Domain name="bool" id="19701.IndexedLookup.bool"/>
      </Property>
      <Property name="LockScalarRange" id="19701.LockScalarRange" number_of_elements="1">
        <Element index="0" value="0"/>
        <Domain name="bool" id="19701.LockScalarRange.bool"/>
      </Property>
      <Property name="NanColor" id="19701.NanColor" number_of_elements="3">
        <Element index="0" value="1"/>
        <Element index="1" value="1"/>
        <Element index="2" value="0"/>
      </Property>
      <Property name="NumberOfTableValues" id="19701.NumberOfTableValues" number_of_elements="1">
        <Element index="0" value="256"/>
        <Domain name="range" id="19701.NumberOfTableValues.range"/>
      </Property>
      <Property name="RGBPoints" id="19701.RGBPoints" number_of_elements="12">
        <Element index="0" value="0"/>
        <Element index="1" value="0.231373"/>
        <Element index="2" value="0.298039"/>
        <Element index="3" value="0.752941"/>
        <Element index="4" value="1"/>
        <Element index="5" value="0.865003"/>
        <Element index="6" value="0.865003"/>
        <Element index="7" value="0.865003"/>
        <Element index="8" value="2"/>
        <Element index="9" value="0.705882"/>
        <Element index="10" value="0.0156863"/>
        <Element index="11" value="0.14902"/>
      </Property>
      <Property name="RescaleOnVisibilityChange" id="19701.RescaleOnVisibilityChange" number_of_elements="1">
        <Element index="0" value="0"/>
        <Domain name="bool" id="19701.RescaleOnVisibilityChange.bool"/>
      </Property>
      <Property name="ScalarOpacityFunction" id="19701.ScalarOpacityFunction" number_of_elements="1">
        <Proxy value="19700"/>
      </Property>
      <Property name="ScalarRangeInitialized" id="19701.ScalarRangeInitialized" number_of_elements="1">
        <Element index="0" value="1"/>
        <Domain name="bool" id="19701.ScalarRangeInitialized.bool"/>
      </Property>
      <Property name="ShowIndexedColorActiveValues" id="19701.ShowIndexedColorActiveValues" number_of_elements="1">
        <Element index="0" value="0"/>
        <Domain name="bool" id="19701.ShowIndexedColorActiveValues.bool"/>
      </Property>
      <Property name="UseAboveRangeColor" id="19701.UseAboveRangeColor" number_of_elements="1">
        <Element index="0" value="0"/>
        <Domain name="bool" id="19701.UseAboveRangeColor.bool"/>
      </Property>
      <Property name="UseBelowRangeColor" id="19701.UseBelowRangeColor" number_of_elements="1">
        <Element index="0" value="0"/>
        <Domain name="bool" id="19701.UseBelowRangeColor.bool"/>
      </Property>
      <Property name="UseLogScale" id="19701.UseLogScale" number_of_elements="1">
        <Element index="0" value="0"/>
        <Domain name="bool" id="19701.UseLogScale.bool"/>
      </Property>
      <Property name="VectorComponent" id="19701.VectorComponent" number_of_elements="1">
        <Element index="0" value="0"/>
        <Domain name="range" id="19701.VectorComponent.range"/>
      </Property>
      <Property name="VectorMode" id="19701.VectorMode" number_of_elements="1">
        <Element index="0" value="0"/>
        <Domain name="enum" id="19701.VectorMode.enum">
          <Entry value="0" text="Magnitude"/>
          <Entry value="1" text="Component"/>
        </Domain>
      </Property>
    </Proxy>
    <Proxy group="lookup_tables" type="PVLookupTable" id="20966" servers="21">
      <Property name="AboveRangeColor" id="20966.AboveRangeColor" number_of_elements="3">
        <Element index="0" value="1"/>
        <Element index="1" value="1"/>
        <Element index="2" value="1"/>
      </Property>
      <Property name="ActiveAnnotatedValues" id="20966.ActiveAnnotatedValues"/>
      <Property name="AllowDuplicateScalars" id="20966.AllowDuplicateScalars" number_of_elements="1">
        <Element index="0" value="1"/>
        <Domain name="bool" id="20966.AllowDuplicateScalars.bool"/>
      </Property>
      <Property name="Annotations" id="20966.Annotations"/>
      <Property name="BelowRangeColor" id="20966.BelowRangeColor" number_of_elements="3">
        <Element index="0" value="0"/>
        <Element index="1" value="0"/>
        <Element index="2" value="0"/>
      </Property>
      <Property name="Build" id="20966.Build"/>
      <Property name="ColorSpace" id="20966.ColorSpace" number_of_elements="1">
        <Element index="0" value="3"/>
        <Domain name="enum" id="20966.ColorSpace.enum">
          <Entry value="0" text="RGB"/>
          <Entry value="1" text="HSV"/>
          <Entry value="2" text="Lab"/>
          <Entry value="3" text="Diverging"/>
        </Domain>
      </Property>
      <Property name="Discretize" id="20966.Discretize" number_of_elements="1">
        <Element index="0" value="1"/>
        <Domain name="bool" id="20966.Discretize.bool"/>
      </Property>
      <Property name="EnableOpacityMapping" id="20966.EnableOpacityMapping" number_of_elements="1">
        <Element index="0" value="0"/>
        <Domain name="bool" id="20966.EnableOpacityMapping.bool"/>
      </Property>
      <Property name="HSVWrap" id="20966.HSVWrap" number_of_elements="1">
        <Element index="0" value="0"/>
        <Domain name="bool" id="20966.HSVWrap.bool"/>
      </Property>
      <Property name="IndexedColors" id="20966.IndexedColors"/>
      <Property name="IndexedLookup" id="20966.IndexedLookup" number_of_elements="1">
        <Element index="0" value="0"/>
        <Domain name="bool" id="20966.IndexedLookup.bool"/>
      </Property>
      <Property name="LockScalarRange" id="20966.LockScalarRange" number_of_elements="1">
        <Element index="0" value="0"/>
        <Domain name="bool" id="20966.LockScalarRange.bool"/>
      </Property>
      <Property name="NanColor" id="20966.NanColor" number_of_elements="3">
        <Element index="0" value="1"/>
        <Element index="1" value="1"/>
        <Element index="2" value="0"/>
      </Property>
      <Property name="NumberOfTableValues" id="20966.NumberOfTableValues" number_of_elements="1">
        <Element index="0" value="256"/>
        <Domain name="range" id="20966.NumberOfTableValues.range"/>
      </Property>
      <Property name="RGBPoints" id="20966.RGBPoints" number_of_elements="12">
        <Element index="0" value="0"/>
        <Element index="1" value="0.231373"/>
        <Element index="2" value="0.298039"/>
        <Element index="3" value="0.752941"/>
        <Element index="4" value="1"/>
        <Element index="5" value="0.865003"/>
        <Element index="6" value="0.865003"/>
        <Element index="7" value="0.865003"/>
        <Element index="8" value="2"/>
        <Element index="9" value="0.705882"/>
        <Element index="10" value="0.0156863"/>
        <Element index="11" value="0.14902"/>
      </Property>
      <Property name="RescaleOnVisibilityChange" id="20966.RescaleOnVisibilityChange" number_of_elements="1">
        <Element index="0" value="0"/>
        <Domain name="bool" id="20966.RescaleOnVisibilityChange.bool"/>
      </Property>
      <Property name="ScalarOpacityFunction" id="20966.ScalarOpacityFunction" number_of_elements="1">
        <Proxy value="20965"/>
      </Property>
      <Property name="ScalarRangeInitialized" id="20966.ScalarRangeInitialized" number_of_elements="1">
        <Element index="0" value="1"/>
        <Domain name="bool" id="20966.ScalarRangeInitialized.bool"/>
      </Property>
      <Property name="ShowIndexedColorActiveValues" id="20966.ShowIndexedColorActiveValues" number_of_elements="1">
        <Element index="0" value="0"/>
        <Domain name="bool" id="20966.ShowIndexedColorActiveValues.bool"/>
      </Property>
      <Property name="UseAboveRangeColor" id="20966.UseAboveRangeColor" number_of_elements="1">
        <Element index="0" value="0"/>
        <Domain name="bool" id="20966.UseAboveRangeColor.bool"/>
      </Property>
      <Property name="UseBelowRangeColor" id="20966.UseBelowRangeColor" number_of_elements="1">
        <Element index="0" value="0"/>
        <Domain name="bool" id="20966.UseBelowRangeColor.bool"/>
      </Property>
      <Property name="UseLogScale" id="20966.UseLogScale" number_of_elements="1">
        <Element index="0" value="0"/>
        <Domain name="bool" id="20966.UseLogScale.bool"/>
      </Property>
      <Property name="VectorComponent" id="20966.VectorComponent" number_of_elements="1">
        <Element index="0" value="0"/>
        <Domain name="range" id="20966.VectorComponent.range"/>
      </Property>
      <Property name="VectorMode" id="20966.VectorMode" number_of_elements="1">
        <Element index="0" value="0"/>
        <Domain name="enum" id="20966.VectorMode.enum">
          <Entry value="0" text="Magnitude"/>
          <Entry value="1" text="Component"/>
        </Domain>
      </Property>
    </Proxy>
    <Proxy group="lookup_tables" type="PVLookupTable" id="21244" servers="21">
      <Property name="AboveRangeColor" id="21244.AboveRangeColor" number_of_elements="3">
        <Element index="0" value="1"/>
        <Element index="1" value="1"/>
        <Element index="2" value="1"/>
      </Property>
      <Property name="ActiveAnnotatedValues" id="21244.ActiveAnnotatedValues"/>
      <Property name="AllowDuplicateScalars" id="21244.AllowDuplicateScalars" number_of_elements="1">
        <Element index="0" value="1"/>
        <Domain name="bool" id="21244.AllowDuplicateScalars.bool"/>
      </Property>
      <Property name="Annotations" id="21244.Annotations"/>
      <Property name="BelowRangeColor" id="21244.BelowRangeColor" number_of_elements="3">
        <Element index="0" value="0"/>
        <Element index="1" value="0"/>
        <Element index="2" value="0"/>
      </Property>
      <Property name="Build" id="21244.Build"/>
      <Property name="ColorSpace" id="21244.ColorSpace" number_of_elements="1">
        <Element index="0" value="3"/>
        <Domain name="enum" id="21244.ColorSpace.enum">
          <Entry value="0" text="RGB"/>
          <Entry value="1" text="HSV"/>
          <Entry value="2" text="Lab"/>
          <Entry value="3" text="Diverging"/>
        </Domain>
      </Property>
      <Property name="Discretize" id="21244.Discretize" number_of_elements="1">
        <Element index="0" value="1"/>
        <Domain name="bool" id="21244.Discretize.bool"/>
      </Property>
      <Property name="EnableOpacityMapping" id="21244.EnableOpacityMapping" number_of_elements="1">
        <Element index="0" value="0"/>
        <Domain name="bool" id="21244.EnableOpacityMapping.bool"/>
      </Property>
      <Property name="HSVWrap" id="21244.HSVWrap" number_of_elements="1">
        <Element index="0" value="0"/>
        <Domain name="bool" id="21244.HSVWrap.bool"/>
      </Property>
      <Property name="IndexedColors" id="21244.IndexedColors"/>
      <Property name="IndexedLookup" id="21244.IndexedLookup" number_of_elements="1">
        <Element index="0" value="0"/>
        <Domain name="bool" id="21244.IndexedLookup.bool"/>
      </Property>
      <Property name="LockScalarRange" id="21244.LockScalarRange" number_of_elements="1">
        <Element index="0" value="0"/>
        <Domain name="bool" id="21244.LockScalarRange.bool"/>
      </Property>
      <Property name="NanColor" id="21244.NanColor" number_of_elements="3">
        <Element index="0" value="1"/>
        <Element index="1" value="1"/>
        <Element index="2" value="0"/>
      </Property>
      <Property name="NumberOfTableValues" id="21244.NumberOfTableValues" number_of_elements="1">
        <Element index="0" value="256"/>
        <Domain name="range" id="21244.NumberOfTableValues.range"/>
      </Property>
      <Property name="RGBPoints" id="21244.RGBPoints" number_of_elements="12">
        <Element index="0" value="0"/>
        <Element index="1" value="0.231373"/>
        <Element index="2" value="0.298039"/>
        <Element index="3" value="0.752941"/>
        <Element index="4" value="1"/>
        <Element index="5" value="0.865003"/>
        <Element index="6" value="0.865003"/>
        <Element index="7" value="0.865003"/>
        <Element index="8" value="2"/>
        <Element index="9" value="0.705882"/>
        <Element index="10" value="0.0156863"/>
        <Element index="11" value="0.14902"/>
      </Property>
      <Property name="RescaleOnVisibilityChange" id="21244.RescaleOnVisibilityChange" number_of_elements="1">
        <Element index="0" value="0"/>
        <Domain name="bool" id="21244.RescaleOnVisibilityChange.bool"/>
      </Property>
      <Property name="ScalarOpacityFunction" id="21244.ScalarOpacityFunction" number_of_elements="1">
        <Proxy value="21243"/>
      </Property>
      <Property name="ScalarRangeInitialized" id="21244.ScalarRangeInitialized" number_of_elements="1">
        <Element index="0" value="1"/>
        <Domain name="bool" id="21244.ScalarRangeInitialized.bool"/>
      </Property>
      <Property name="ShowIndexedColorActiveValues" id="21244.ShowIndexedColorActiveValues" number_of_elements="1">
        <Element index="0" value="0"/>
        <Domain name="bool" id="21244.ShowIndexedColorActiveValues.bool"/>
      </Property>
      <Property name="UseAboveRangeColor" id="21244.UseAboveRangeColor" number_of_elements="1">
        <Element index="0" value="0"/>
        <Domain name="bool" id="21244.UseAboveRangeColor.bool"/>
      </Property>
      <Property name="UseBelowRangeColor" id="21244.UseBelowRangeColor" number_of_elements="1">
        <Element index="0" value="0"/>
        <Domain name="bool" id="21244.UseBelowRangeColor.bool"/>
      </Property>
      <Property name="UseLogScale" id="21244.UseLogScale" number_of_elements="1">
        <Element index="0" value="0"/>
        <Domain name="bool" id="21244.UseLogScale.bool"/>
      </Property>
      <Property name="VectorComponent" id="21244.VectorComponent" number_of_elements="1">
        <Element index="0" value="0"/>
        <Domain name="range" id="21244.VectorComponent.range"/>
      </Property>
      <Property name="VectorMode" id="21244.VectorMode" number_of_elements="1">
        <Element index="0" value="0"/>
        <Domain name="enum" id="21244.VectorMode.enum">
          <Entry value="0" text="Magnitude"/>
          <Entry value="1" text="Component"/>
        </Domain>
      </Property>
    </Proxy>
    <Proxy group="lookup_tables" type="PVLookupTable" id="22509" servers="21">
      <Property name="AboveRangeColor" id="22509.AboveRangeColor" number_of_elements="3">
        <Element index="0" value="1"/>
        <Element index="1" value="1"/>
        <Element index="2" value="1"/>
      </Property>
      <Property name="ActiveAnnotatedValues" id="22509.ActiveAnnotatedValues"/>
      <Property name="AllowDuplicateScalars" id="22509.AllowDuplicateScalars" number_of_elements="1">
        <Element index="0" value="1"/>
        <Domain name="bool" id="22509.AllowDuplicateScalars.bool"/>
      </Property>
      <Property name="Annotations" id="22509.Annotations"/>
      <Property name="BelowRangeColor" id="22509.BelowRangeColor" number_of_elements="3">
        <Element index="0" value="0"/>
        <Element index="1" value="0"/>
        <Element index="2" value="0"/>
      </Property>
      <Property name="Build" id="22509.Build"/>
      <Property name="ColorSpace" id="22509.ColorSpace" number_of_elements="1">
        <Element index="0" value="3"/>
        <Domain name="enum" id="22509.ColorSpace.enum">
          <Entry value="0" text="RGB"/>
          <Entry value="1" text="HSV"/>
          <Entry value="2" text="Lab"/>
          <Entry value="3" text="Diverging"/>
        </Domain>
      </Property>
      <Property name="Discretize" id="22509.Discretize" number_of_elements="1">
        <Element index="0" value="1"/>
        <Domain name="bool" id="22509.Discretize.bool"/>
      </Property>
      <Property name="EnableOpacityMapping" id="22509.EnableOpacityMapping" number_of_elements="1">
        <Element index="0" value="0"/>
        <Domain name="bool" id="22509.EnableOpacityMapping.bool"/>
      </Property>
      <Property name="HSVWrap" id="22509.HSVWrap" number_of_elements="1">
        <Element index="0" value="0"/>
        <Domain name="bool" id="22509.HSVWrap.bool"/>
      </Property>
      <Property name="IndexedColors" id="22509.IndexedColors"/>
      <Property name="IndexedLookup" id="22509.IndexedLookup" number_of_elements="1">
        <Element index="0" value="0"/>
        <Domain name="bool" id="22509.IndexedLookup.bool"/>
      </Property>
      <Property name="LockScalarRange" id="22509.LockScalarRange" number_of_elements="1">
        <Element index="0" value="0"/>
        <Domain name="bool" id="22509.LockScalarRange.bool"/>
      </Property>
      <Property name="NanColor" id="22509.NanColor" number_of_elements="3">
        <Element index="0" value="1"/>
        <Element index="1" value="1"/>
        <Element index="2" value="0"/>
      </Property>
      <Property name="NumberOfTableValues" id="22509.NumberOfTableValues" number_of_elements="1">
        <Element index="0" value="256"/>
        <Domain name="range" id="22509.NumberOfTableValues.range"/>
      </Property>
      <Property name="RGBPoints" id="22509.RGBPoints" number_of_elements="12">
        <Element index="0" value="0"/>
        <Element index="1" value="0.231373"/>
        <Element index="2" value="0.298039"/>
        <Element index="3" value="0.752941"/>
        <Element index="4" value="1"/>
        <Element index="5" value="0.865003"/>
        <Element index="6" value="0.865003"/>
        <Element index="7" value="0.865003"/>
        <Element index="8" value="2"/>
        <Element index="9" value="0.705882"/>
        <Element index="10" value="0.0156863"/>
        <Element index="11" value="0.14902"/>
      </Property>
      <Property name="RescaleOnVisibilityChange" id="22509.RescaleOnVisibilityChange" number_of_elements="1">
        <Element index="0" value="0"/>
        <Domain name="bool" id="22509.RescaleOnVisibilityChange.bool"/>
      </Property>
      <Property name="ScalarOpacityFunction" id="22509.ScalarOpacityFunction" number_of_elements="1">
        <Proxy value="22508"/>
      </Property>
      <Property name="ScalarRangeInitialized" id="22509.ScalarRangeInitialized" number_of_elements="1">
        <Element index="0" value="1"/>
        <Domain name="bool" id="22509.ScalarRangeInitialized.bool"/>
      </Property>
      <Property name="ShowIndexedColorActiveValues" id="22509.ShowIndexedColorActiveValues" number_of_elements="1">
        <Element index="0" value="0"/>
        <Domain name="bool" id="22509.ShowIndexedColorActiveValues.bool"/>
      </Property>
      <Property name="UseAboveRangeColor" id="22509.UseAboveRangeColor" number_of_elements="1">
        <Element index="0" value="0"/>
        <Domain name="bool" id="22509.UseAboveRangeColor.bool"/>
      </Property>
      <Property name="UseBelowRangeColor" id="22509.UseBelowRangeColor" number_of_elements="1">
        <Element index="0" value="0"/>
        <Domain name="bool" id="22509.UseBelowRangeColor.bool"/>
      </Property>
      <Property name="UseLogScale" id="22509.UseLogScale" number_of_elements="1">
        <Element index="0" value="0"/>
        <Domain name="bool" id="22509.UseLogScale.bool"/>
      </Property>
      <Property name="VectorComponent" id="22509.VectorComponent" number_of_elements="1">
        <Element index="0" value="0"/>
        <Domain name="range" id="22509.VectorComponent.range"/>
      </Property>
      <Property name="VectorMode" id="22509.VectorMode" number_of_elements="1">
        <Element index="0" value="0"/>
        <Domain name="enum" id="22509.VectorMode.enum">
          <Entry value="0" text="Magnitude"/>
          <Entry value="1" text="Component"/>
        </Domain>
      </Property>
    </Proxy>
    <Proxy group="lookup_tables" type="PVLookupTable" id="22787" servers="21">
      <Property name="AboveRangeColor" id="22787.AboveRangeColor" number_of_elements="3">
        <Element index="0" value="1"/>
        <Element index="1" value="1"/>
        <Element index="2" value="1"/>
      </Property>
      <Property name="ActiveAnnotatedValues" id="22787.ActiveAnnotatedValues"/>
      <Property name="AllowDuplicateScalars" id="22787.AllowDuplicateScalars" number_of_elements="1">
        <Element index="0" value="1"/>
        <Domain name="bool" id="22787.AllowDuplicateScalars.bool"/>
      </Property>
      <Property name="Annotations" id="22787.Annotations"/>
      <Property name="BelowRangeColor" id="22787.BelowRangeColor" number_of_elements="3">
        <Element index="0" value="0"/>
        <Element index="1" value="0"/>
        <Element index="2" value="0"/>
      </Property>
      <Property name="Build" id="22787.Build"/>
      <Property name="ColorSpace" id="22787.ColorSpace" number_of_elements="1">
        <Element index="0" value="3"/>
        <Domain name="enum" id="22787.ColorSpace.enum">
          <Entry value="0" text="RGB"/>
          <Entry value="1" text="HSV"/>
          <Entry value="2" text="Lab"/>
          <Entry value="3" text="Diverging"/>
        </Domain>
      </Property>
      <Property name="Discretize" id="22787.Discretize" number_of_elements="1">
        <Element index="0" value="1"/>
        <Domain name="bool" id="22787.Discretize.bool"/>
      </Property>
      <Property name="EnableOpacityMapping" id="22787.EnableOpacityMapping" number_of_elements="1">
        <Element index="0" value="0"/>
        <Domain name="bool" id="22787.EnableOpacityMapping.bool"/>
      </Property>
      <Property name="HSVWrap" id="22787.HSVWrap" number_of_elements="1">
        <Element index="0" value="0"/>
        <Domain name="bool" id="22787.HSVWrap.bool"/>
      </Property>
      <Property name="IndexedColors" id="22787.IndexedColors"/>
      <Property name="IndexedLookup" id="22787.IndexedLookup" number_of_elements="1">
        <Element index="0" value="0"/>
        <Domain name="bool" id="22787.IndexedLookup.bool"/>
      </Property>
      <Property name="LockScalarRange" id="22787.LockScalarRange" number_of_elements="1">
        <Element index="0" value="0"/>
        <Domain name="bool" id="22787.LockScalarRange.bool"/>
      </Property>
      <Property name="NanColor" id="22787.NanColor" number_of_elements="3">
        <Element index="0" value="1"/>
        <Element index="1" value="1"/>
        <Element index="2" value="0"/>
      </Property>
      <Property name="NumberOfTableValues" id="22787.NumberOfTableValues" number_of_elements="1">
        <Element index="0" value="256"/>
        <Domain name="range" id="22787.NumberOfTableValues.range"/>
      </Property>
      <Property name="RGBPoints" id="22787.RGBPoints" number_of_elements="12">
        <Element index="0" value="0"/>
        <Element index="1" value="0.231373"/>
        <Element index="2" value="0.298039"/>
        <Element index="3" value="0.752941"/>
        <Element index="4" value="1"/>
        <Element index="5" value="0.865003"/>
        <Element index="6" value="0.865003"/>
        <Element index="7" value="0.865003"/>
        <Element index="8" value="2"/>
        <Element index="9" value="0.705882"/>
        <Element index="10" value="0.0156863"/>
        <Element index="11" value="0.14902"/>
      </Property>
      <Property name="RescaleOnVisibilityChange" id="22787.RescaleOnVisibilityChange" number_of_elements="1">
        <Element index="0" value="0"/>
        <Domain name="bool" id="22787.RescaleOnVisibilityChange.bool"/>
      </Property>
      <Property name="ScalarOpacityFunction" id="22787.ScalarOpacityFunction" number_of_elements="1">
        <Proxy value="22786"/>
      </Property>
      <Property name="ScalarRangeInitialized" id="22787.ScalarRangeInitialized" number_of_elements="1">
        <Element index="0" value="1"/>
        <Domain name="bool" id="22787.ScalarRangeInitialized.bool"/>
      </Property>
      <Property name="ShowIndexedColorActiveValues" id="22787.ShowIndexedColorActiveValues" number_of_elements="1">
        <Element index="0" value="0"/>
        <Domain name="bool" id="22787.ShowIndexedColorActiveValues.bool"/>
      </Property>
      <Property name="UseAboveRangeColor" id="22787.UseAboveRangeColor" number_of_elements="1">
        <Element index="0" value="0"/>
        <Domain name="bool" id="22787.UseAboveRangeColor.bool"/>
      </Property>
      <Property name="UseBelowRangeColor" id="22787.UseBelowRangeColor" number_of_elements="1">
        <Element index="0" value="0"/>
        <Domain name="bool" id="22787.UseBelowRangeColor.bool"/>
      </Property>
      <Property name="UseLogScale" id="22787.UseLogScale" number_of_elements="1">
        <Element index="0" value="0"/>
        <Domain name="bool" id="22787.UseLogScale.bool"/>
      </Property>
      <Property name="VectorComponent" id="22787.VectorComponent" number_of_elements="1">
        <Element index="0" value="0"/>
        <Domain name="range" id="22787.VectorComponent.range"/>
      </Property>
      <Property name="VectorMode" id="22787.VectorMode" number_of_elements="1">
        <Element index="0" value="0"/>
        <Domain name="enum" id="22787.VectorMode.enum">
          <Entry value="0" text="Magnitude"/>
          <Entry value="1" text="Component"/>
        </Domain>
      </Property>
    </Proxy>
    <Proxy group="lookup_tables" type="PVLookupTable" id="24052" servers="21">
      <Property name="AboveRangeColor" id="24052.AboveRangeColor" number_of_elements="3">
        <Element index="0" value="1"/>
        <Element index="1" value="1"/>
        <Element index="2" value="1"/>
      </Property>
      <Property name="ActiveAnnotatedValues" id="24052.ActiveAnnotatedValues"/>
      <Property name="AllowDuplicateScalars" id="24052.AllowDuplicateScalars" number_of_elements="1">
        <Element index="0" value="1"/>
        <Domain name="bool" id="24052.AllowDuplicateScalars.bool"/>
      </Property>
      <Property name="Annotations" id="24052.Annotations"/>
      <Property name="BelowRangeColor" id="24052.BelowRangeColor" number_of_elements="3">
        <Element index="0" value="0"/>
        <Element index="1" value="0"/>
        <Element index="2" value="0"/>
      </Property>
      <Property name="Build" id="24052.Build"/>
      <Property name="ColorSpace" id="24052.ColorSpace" number_of_elements="1">
        <Element index="0" value="3"/>
        <Domain name="enum" id="24052.ColorSpace.enum">
          <Entry value="0" text="RGB"/>
          <Entry value="1" text="HSV"/>
          <Entry value="2" text="Lab"/>
          <Entry value="3" text="Diverging"/>
        </Domain>
      </Property>
      <Property name="Discretize" id="24052.Discretize" number_of_elements="1">
        <Element index="0" value="1"/>
        <Domain name="bool" id="24052.Discretize.bool"/>
      </Property>
      <Property name="EnableOpacityMapping" id="24052.EnableOpacityMapping" number_of_elements="1">
        <Element index="0" value="0"/>
        <Domain name="bool" id="24052.EnableOpacityMapping.bool"/>
      </Property>
      <Property name="HSVWrap" id="24052.HSVWrap" number_of_elements="1">
        <Element index="0" value="0"/>
        <Domain name="bool" id="24052.HSVWrap.bool"/>
      </Property>
      <Property name="IndexedColors" id="24052.IndexedColors"/>
      <Property name="IndexedLookup" id="24052.IndexedLookup" number_of_elements="1">
        <Element index="0" value="0"/>
        <Domain name="bool" id="24052.IndexedLookup.bool"/>
      </Property>
      <Property name="LockScalarRange" id="24052.LockScalarRange" number_of_elements="1">
        <Element index="0" value="0"/>
        <Domain name="bool" id="24052.LockScalarRange.bool"/>
      </Property>
      <Property name="NanColor" id="24052.NanColor" number_of_elements="3">
        <Element index="0" value="1"/>
        <Element index="1" value="1"/>
        <Element index="2" value="0"/>
      </Property>
      <Property name="NumberOfTableValues" id="24052.NumberOfTableValues" number_of_elements="1">
        <Element index="0" value="256"/>
        <Domain name="range" id="24052.NumberOfTableValues.range"/>
      </Property>
      <Property name="RGBPoints" id="24052.RGBPoints" number_of_elements="12">
        <Element index="0" value="0"/>
        <Element index="1" value="0.231373"/>
        <Element index="2" value="0.298039"/>
        <Element index="3" value="0.752941"/>
        <Element index="4" value="1"/>
        <Element index="5" value="0.865003"/>
        <Element index="6" value="0.865003"/>
        <Element index="7" value="0.865003"/>
        <Element index="8" value="2"/>
        <Element index="9" value="0.705882"/>
        <Element index="10" value="0.0156863"/>
        <Element index="11" value="0.14902"/>
      </Property>
      <Property name="RescaleOnVisibilityChange" id="24052.RescaleOnVisibilityChange" number_of_elements="1">
        <Element index="0" value="0"/>
        <Domain name="bool" id="24052.RescaleOnVisibilityChange.bool"/>
      </Property>
      <Property name="ScalarOpacityFunction" id="24052.ScalarOpacityFunction" number_of_elements="1">
        <Proxy value="24051"/>
      </Property>
      <Property name="ScalarRangeInitialized" id="24052.ScalarRangeInitialized" number_of_elements="1">
        <Element index="0" value="1"/>
        <Domain name="bool" id="24052.ScalarRangeInitialized.bool"/>
      </Property>
      <Property name="ShowIndexedColorActiveValues" id="24052.ShowIndexedColorActiveValues" number_of_elements="1">
        <Element index="0" value="0"/>
        <Domain name="bool" id="24052.ShowIndexedColorActiveValues.bool"/>
      </Property>
      <Property name="UseAboveRangeColor" id="24052.UseAboveRangeColor" number_of_elements="1">
        <Element index="0" value="0"/>
        <Domain name="bool" id="24052.UseAboveRangeColor.bool"/>
      </Property>
      <Property name="UseBelowRangeColor" id="24052.UseBelowRangeColor" number_of_elements="1">
        <Element index="0" value="0"/>
        <Domain name="bool" id="24052.UseBelowRangeColor.bool"/>
      </Property>
      <Property name="UseLogScale" id="24052.UseLogScale" number_of_elements="1">
        <Element index="0" value="0"/>
        <Domain name="bool" id="24052.UseLogScale.bool"/>
      </Property>
      <Property name="VectorComponent" id="24052.VectorComponent" number_of_elements="1">
        <Element index="0" value="0"/>
        <Domain name="range" id="24052.VectorComponent.range"/>
      </Property>
      <Property name="VectorMode" id="24052.VectorMode" number_of_elements="1">
        <Element index="0" value="0"/>
        <Domain name="enum" id="24052.VectorMode.enum">
          <Entry value="0" text="Magnitude"/>
          <Entry value="1" text="Component"/>
        </Domain>
      </Property>
    </Proxy>
    <Proxy group="lookup_tables" type="PVLookupTable" id="24330" servers="21">
      <Property name="AboveRangeColor" id="24330.AboveRangeColor" number_of_elements="3">
        <Element index="0" value="1"/>
        <Element index="1" value="1"/>
        <Element index="2" value="1"/>
      </Property>
      <Property name="ActiveAnnotatedValues" id="24330.ActiveAnnotatedValues"/>
      <Property name="AllowDuplicateScalars" id="24330.AllowDuplicateScalars" number_of_elements="1">
        <Element index="0" value="1"/>
        <Domain name="bool" id="24330.AllowDuplicateScalars.bool"/>
      </Property>
      <Property name="Annotations" id="24330.Annotations"/>
      <Property name="BelowRangeColor" id="24330.BelowRangeColor" number_of_elements="3">
        <Element index="0" value="0"/>
        <Element index="1" value="0"/>
        <Element index="2" value="0"/>
      </Property>
      <Property name="Build" id="24330.Build"/>
      <Property name="ColorSpace" id="24330.ColorSpace" number_of_elements="1">
        <Element index="0" value="3"/>
        <Domain name="enum" id="24330.ColorSpace.enum">
          <Entry value="0" text="RGB"/>
          <Entry value="1" text="HSV"/>
          <Entry value="2" text="Lab"/>
          <Entry value="3" text="Diverging"/>
        </Domain>
      </Property>
      <Property name="Discretize" id="24330.Discretize" number_of_elements="1">
        <Element index="0" value="1"/>
        <Domain name="bool" id="24330.Discretize.bool"/>
      </Property>
      <Property name="EnableOpacityMapping" id="24330.EnableOpacityMapping" number_of_elements="1">
        <Element index="0" value="0"/>
        <Domain name="bool" id="24330.EnableOpacityMapping.bool"/>
      </Property>
      <Property name="HSVWrap" id="24330.HSVWrap" number_of_elements="1">
        <Element index="0" value="0"/>
        <Domain name="bool" id="24330.HSVWrap.bool"/>
      </Property>
      <Property name="IndexedColors" id="24330.IndexedColors"/>
      <Property name="IndexedLookup" id="24330.IndexedLookup" number_of_elements="1">
        <Element index="0" value="0"/>
        <Domain name="bool" id="24330.IndexedLookup.bool"/>
      </Property>
      <Property name="LockScalarRange" id="24330.LockScalarRange" number_of_elements="1">
        <Element index="0" value="0"/>
        <Domain name="bool" id="24330.LockScalarRange.bool"/>
      </Property>
      <Property name="NanColor" id="24330.NanColor" number_of_elements="3">
        <Element index="0" value="1"/>
        <Element index="1" value="1"/>
        <Element index="2" value="0"/>
      </Property>
      <Property name="NumberOfTableValues" id="24330.NumberOfTableValues" number_of_elements="1">
        <Element index="0" value="256"/>
        <Domain name="range" id="24330.NumberOfTableValues.range"/>
      </Property>
      <Property name="RGBPoints" id="24330.RGBPoints" number_of_elements="12">
        <Element index="0" value="0"/>
        <Element index="1" value="0.231373"/>
        <Element index="2" value="0.298039"/>
        <Element index="3" value="0.752941"/>
        <Element index="4" value="1"/>
        <Element index="5" value="0.865003"/>
        <Element index="6" value="0.865003"/>
        <Element index="7" value="0.865003"/>
        <Element index="8" value="2"/>
        <Element index="9" value="0.705882"/>
        <Element index="10" value="0.0156863"/>
        <Element index="11" value="0.14902"/>
      </Property>
      <Property name="RescaleOnVisibilityChange" id="24330.RescaleOnVisibilityChange" number_of_elements="1">
        <Element index="0" value="0"/>
        <Domain name="bool" id="24330.RescaleOnVisibilityChange.bool"/>
      </Property>
      <Property name="ScalarOpacityFunction" id="24330.ScalarOpacityFunction" number_of_elements="1">
        <Proxy value="24329"/>
      </Property>
      <Property name="ScalarRangeInitialized" id="24330.ScalarRangeInitialized" number_of_elements="1">
        <Element index="0" value="1"/>
        <Domain name="bool" id="24330.ScalarRangeInitialized.bool"/>
      </Property>
      <Property name="ShowIndexedColorActiveValues" id="24330.ShowIndexedColorActiveValues" number_of_elements="1">
        <Element index="0" value="0"/>
        <Domain name="bool" id="24330.ShowIndexedColorActiveValues.bool"/>
      </Property>
      <Property name="UseAboveRangeColor" id="24330.UseAboveRangeColor" number_of_elements="1">
        <Element index="0" value="0"/>
        <Domain name="bool" id="24330.UseAboveRangeColor.bool"/>
      </Property>
      <Property name="UseBelowRangeColor" id="24330.UseBelowRangeColor" number_of_elements="1">
        <Element index="0" value="0"/>
        <Domain name="bool" id="24330.UseBelowRangeColor.bool"/>
      </Property>
      <Property name="UseLogScale" id="24330.UseLogScale" number_of_elements="1">
        <Element index="0" value="0"/>
        <Domain name="bool" id="24330.UseLogScale.bool"/>
      </Property>
      <Property name="VectorComponent" id="24330.VectorComponent" number_of_elements="1">
        <Element index="0" value="0"/>
        <Domain name="range" id="24330.VectorComponent.range"/>
      </Property>
      <Property name="VectorMode" id="24330.VectorMode" number_of_elements="1">
        <Element index="0" value="0"/>
        <Domain name="enum" id="24330.VectorMode.enum">
          <Entry value="0" text="Magnitude"/>
          <Entry value="1" text="Component"/>
        </Domain>
      </Property>
    </Proxy>
    <Proxy group="lookup_tables" type="PVLookupTable" id="25595" servers="21">
      <Property name="AboveRangeColor" id="25595.AboveRangeColor" number_of_elements="3">
        <Element index="0" value="1"/>
        <Element index="1" value="1"/>
        <Element index="2" value="1"/>
      </Property>
      <Property name="ActiveAnnotatedValues" id="25595.ActiveAnnotatedValues"/>
      <Property name="AllowDuplicateScalars" id="25595.AllowDuplicateScalars" number_of_elements="1">
        <Element index="0" value="1"/>
        <Domain name="bool" id="25595.AllowDuplicateScalars.bool"/>
      </Property>
      <Property name="Annotations" id="25595.Annotations"/>
      <Property name="BelowRangeColor" id="25595.BelowRangeColor" number_of_elements="3">
        <Element index="0" value="0"/>
        <Element index="1" value="0"/>
        <Element index="2" value="0"/>
      </Property>
      <Property name="Build" id="25595.Build"/>
      <Property name="ColorSpace" id="25595.ColorSpace" number_of_elements="1">
        <Element index="0" value="3"/>
        <Domain name="enum" id="25595.ColorSpace.enum">
          <Entry value="0" text="RGB"/>
          <Entry value="1" text="HSV"/>
          <Entry value="2" text="Lab"/>
          <Entry value="3" text="Diverging"/>
        </Domain>
      </Property>
      <Property name="Discretize" id="25595.Discretize" number_of_elements="1">
        <Element index="0" value="1"/>
        <Domain name="bool" id="25595.Discretize.bool"/>
      </Property>
      <Property name="EnableOpacityMapping" id="25595.EnableOpacityMapping" number_of_elements="1">
        <Element index="0" value="0"/>
        <Domain name="bool" id="25595.EnableOpacityMapping.bool"/>
      </Property>
      <Property name="HSVWrap" id="25595.HSVWrap" number_of_elements="1">
        <Element index="0" value="0"/>
        <Domain name="bool" id="25595.HSVWrap.bool"/>
      </Property>
      <Property name="IndexedColors" id="25595.IndexedColors"/>
      <Property name="IndexedLookup" id="25595.IndexedLookup" number_of_elements="1">
        <Element index="0" value="0"/>
        <Domain name="bool" id="25595.IndexedLookup.bool"/>
      </Property>
      <Property name="LockScalarRange" id="25595.LockScalarRange" number_of_elements="1">
        <Element index="0" value="0"/>
        <Domain name="bool" id="25595.LockScalarRange.bool"/>
      </Property>
      <Property name="NanColor" id="25595.NanColor" number_of_elements="3">
        <Element index="0" value="1"/>
        <Element index="1" value="1"/>
        <Element index="2" value="0"/>
      </Property>
      <Property name="NumberOfTableValues" id="25595.NumberOfTableValues" number_of_elements="1">
        <Element index="0" value="256"/>
        <Domain name="range" id="25595.NumberOfTableValues.range"/>
      </Property>
      <Property name="RGBPoints" id="25595.RGBPoints" number_of_elements="12">
        <Element index="0" value="0"/>
        <Element index="1" value="0.231373"/>
        <Element index="2" value="0.298039"/>
        <Element index="3" value="0.752941"/>
        <Element index="4" value="1"/>
        <Element index="5" value="0.865003"/>
        <Element index="6" value="0.865003"/>
        <Element index="7" value="0.865003"/>
        <Element index="8" value="2"/>
        <Element index="9" value="0.705882"/>
        <Element index="10" value="0.0156863"/>
        <Element index="11" value="0.14902"/>
      </Property>
      <Property name="RescaleOnVisibilityChange" id="25595.RescaleOnVisibilityChange" number_of_elements="1">
        <Element index="0" value="0"/>
        <Domain name="bool" id="25595.RescaleOnVisibilityChange.bool"/>
      </Property>
      <Property name="ScalarOpacityFunction" id="25595.ScalarOpacityFunction" number_of_elements="1">
        <Proxy value="25594"/>
      </Property>
      <Property name="ScalarRangeInitialized" id="25595.ScalarRangeInitialized" number_of_elements="1">
        <Element index="0" value="1"/>
        <Domain name="bool" id="25595.ScalarRangeInitialized.bool"/>
      </Property>
      <Property name="ShowIndexedColorActiveValues" id="25595.ShowIndexedColorActiveValues" number_of_elements="1">
        <Element index="0" value="0"/>
        <Domain name="bool" id="25595.ShowIndexedColorActiveValues.bool"/>
      </Property>
      <Property name="UseAboveRangeColor" id="25595.UseAboveRangeColor" number_of_elements="1">
        <Element index="0" value="0"/>
        <Domain name="bool" id="25595.UseAboveRangeColor.bool"/>
      </Property>
      <Property name="UseBelowRangeColor" id="25595.UseBelowRangeColor" number_of_elements="1">
        <Element index="0" value="0"/>
        <Domain name="bool" id="25595.UseBelowRangeColor.bool"/>
      </Property>
      <Property name="UseLogScale" id="25595.UseLogScale" number_of_elements="1">
        <Element index="0" value="0"/>
        <Domain name="bool" id="25595.UseLogScale.bool"/>
      </Property>
      <Property name="VectorComponent" id="25595.VectorComponent" number_of_elements="1">
        <Element index="0" value="0"/>
        <Domain name="range" id="25595.VectorComponent.range"/>
      </Property>
      <Property name="VectorMode" id="25595.VectorMode" number_of_elements="1">
        <Element index="0" value="0"/>
        <Domain name="enum" id="25595.VectorMode.enum">
          <Entry value="0" text="Magnitude"/>
          <Entry value="1" text="Component"/>
        </Domain>
      </Property>
    </Proxy>
    <Proxy group="lookup_tables" type="PVLookupTable" id="25873" servers="21">
      <Property name="AboveRangeColor" id="25873.AboveRangeColor" number_of_elements="3">
        <Element index="0" value="1"/>
        <Element index="1" value="1"/>
        <Element index="2" value="1"/>
      </Property>
      <Property name="ActiveAnnotatedValues" id="25873.ActiveAnnotatedValues"/>
      <Property name="AllowDuplicateScalars" id="25873.AllowDuplicateScalars" number_of_elements="1">
        <Element index="0" value="1"/>
        <Domain name="bool" id="25873.AllowDuplicateScalars.bool"/>
      </Property>
      <Property name="Annotations" id="25873.Annotations"/>
      <Property name="BelowRangeColor" id="25873.BelowRangeColor" number_of_elements="3">
        <Element index="0" value="0"/>
        <Element index="1" value="0"/>
        <Element index="2" value="0"/>
      </Property>
      <Property name="Build" id="25873.Build"/>
      <Property name="ColorSpace" id="25873.ColorSpace" number_of_elements="1">
        <Element index="0" value="3"/>
        <Domain name="enum" id="25873.ColorSpace.enum">
          <Entry value="0" text="RGB"/>
          <Entry value="1" text="HSV"/>
          <Entry value="2" text="Lab"/>
          <Entry value="3" text="Diverging"/>
        </Domain>
      </Property>
      <Property name="Discretize" id="25873.Discretize" number_of_elements="1">
        <Element index="0" value="1"/>
        <Domain name="bool" id="25873.Discretize.bool"/>
      </Property>
      <Property name="EnableOpacityMapping" id="25873.EnableOpacityMapping" number_of_elements="1">
        <Element index="0" value="0"/>
        <Domain name="bool" id="25873.EnableOpacityMapping.bool"/>
      </Property>
      <Property name="HSVWrap" id="25873.HSVWrap" number_of_elements="1">
        <Element index="0" value="0"/>
        <Domain name="bool" id="25873.HSVWrap.bool"/>
      </Property>
      <Property name="IndexedColors" id="25873.IndexedColors"/>
      <Property name="IndexedLookup" id="25873.IndexedLookup" number_of_elements="1">
        <Element index="0" value="0"/>
        <Domain name="bool" id="25873.IndexedLookup.bool"/>
      </Property>
      <Property name="LockScalarRange" id="25873.LockScalarRange" number_of_elements="1">
        <Element index="0" value="0"/>
        <Domain name="bool" id="25873.LockScalarRange.bool"/>
      </Property>
      <Property name="NanColor" id="25873.NanColor" number_of_elements="3">
        <Element index="0" value="1"/>
        <Element index="1" value="1"/>
        <Element index="2" value="0"/>
      </Property>
      <Property name="NumberOfTableValues" id="25873.NumberOfTableValues" number_of_elements="1">
        <Element index="0" value="256"/>
        <Domain name="range" id="25873.NumberOfTableValues.range"/>
      </Property>
      <Property name="RGBPoints" id="25873.RGBPoints" number_of_elements="12">
        <Element index="0" value="0"/>
        <Element index="1" value="0.231373"/>
        <Element index="2" value="0.298039"/>
        <Element index="3" value="0.752941"/>
        <Element index="4" value="1"/>
        <Element index="5" value="0.865003"/>
        <Element index="6" value="0.865003"/>
        <Element index="7" value="0.865003"/>
        <Element index="8" value="2"/>
        <Element index="9" value="0.705882"/>
        <Element index="10" value="0.0156863"/>
        <Element index="11" value="0.14902"/>
      </Property>
      <Property name="RescaleOnVisibilityChange" id="25873.RescaleOnVisibilityChange" number_of_elements="1">
        <Element index="0" value="0"/>
        <Domain name="bool" id="25873.RescaleOnVisibilityChange.bool"/>
      </Property>
      <Property name="ScalarOpacityFunction" id="25873.ScalarOpacityFunction" number_of_elements="1">
        <Proxy value="25872"/>
      </Property>
      <Property name="ScalarRangeInitialized" id="25873.ScalarRangeInitialized" number_of_elements="1">
        <Element index="0" value="1"/>
        <Domain name="bool" id="25873.ScalarRangeInitialized.bool"/>
      </Property>
      <Property name="ShowIndexedColorActiveValues" id="25873.ShowIndexedColorActiveValues" number_of_elements="1">
        <Element index="0" value="0"/>
        <Domain name="bool" id="25873.ShowIndexedColorActiveValues.bool"/>
      </Property>
      <Property name="UseAboveRangeColor" id="25873.UseAboveRangeColor" number_of_elements="1">
        <Element index="0" value="0"/>
        <Domain name="bool" id="25873.UseAboveRangeColor.bool"/>
      </Property>
      <Property name="UseBelowRangeColor" id="25873.UseBelowRangeColor" number_of_elements="1">
        <Element index="0" value="0"/>
        <Domain name="bool" id="25873.UseBelowRangeColor.bool"/>
      </Property>
      <Property name="UseLogScale" id="25873.UseLogScale" number_of_elements="1">
        <Element index="0" value="0"/>
        <Domain name="bool" id="25873.UseLogScale.bool"/>
      </Property>
      <Property name="VectorComponent" id="25873.VectorComponent" number_of_elements="1">
        <Element index="0" value="0"/>
        <Domain name="range" id="25873.VectorComponent.range"/>
      </Property>
      <Property name="VectorMode" id="25873.VectorMode" number_of_elements="1">
        <Element index="0" value="0"/>
        <Domain name="enum" id="25873.VectorMode.enum">
          <Entry value="0" text="Magnitude"/>
          <Entry value="1" text="Component"/>
        </Domain>
      </Property>
    </Proxy>
    <Proxy group="lookup_tables" type="PVLookupTable" id="5439" servers="21">
      <Property name="AboveRangeColor" id="5439.AboveRangeColor" number_of_elements="3">
        <Element index="0" value="1"/>
        <Element index="1" value="1"/>
        <Element index="2" value="1"/>
      </Property>
      <Property name="ActiveAnnotatedValues" id="5439.ActiveAnnotatedValues"/>
      <Property name="AllowDuplicateScalars" id="5439.AllowDuplicateScalars" number_of_elements="1">
        <Element index="0" value="1"/>
        <Domain name="bool" id="5439.AllowDuplicateScalars.bool"/>
      </Property>
      <Property name="Annotations" id="5439.Annotations"/>
      <Property name="BelowRangeColor" id="5439.BelowRangeColor" number_of_elements="3">
        <Element index="0" value="0"/>
        <Element index="1" value="0"/>
        <Element index="2" value="0"/>
      </Property>
      <Property name="Build" id="5439.Build"/>
      <Property name="ColorSpace" id="5439.ColorSpace" number_of_elements="1">
        <Element index="0" value="3"/>
        <Domain name="enum" id="5439.ColorSpace.enum">
          <Entry value="0" text="RGB"/>
          <Entry value="1" text="HSV"/>
          <Entry value="2" text="Lab"/>
          <Entry value="3" text="Diverging"/>
        </Domain>
      </Property>
      <Property name="Discretize" id="5439.Discretize" number_of_elements="1">
        <Element index="0" value="1"/>
        <Domain name="bool" id="5439.Discretize.bool"/>
      </Property>
      <Property name="EnableOpacityMapping" id="5439.EnableOpacityMapping" number_of_elements="1">
        <Element index="0" value="0"/>
        <Domain name="bool" id="5439.EnableOpacityMapping.bool"/>
      </Property>
      <Property name="HSVWrap" id="5439.HSVWrap" number_of_elements="1">
        <Element index="0" value="0"/>
        <Domain name="bool" id="5439.HSVWrap.bool"/>
      </Property>
      <Property name="IndexedColors" id="5439.IndexedColors"/>
      <Property name="IndexedLookup" id="5439.IndexedLookup" number_of_elements="1">
        <Element index="0" value="0"/>
        <Domain name="bool" id="5439.IndexedLookup.bool"/>
      </Property>
      <Property name="LockScalarRange" id="5439.LockScalarRange" number_of_elements="1">
        <Element index="0" value="0"/>
        <Domain name="bool" id="5439.LockScalarRange.bool"/>
      </Property>
      <Property name="NanColor" id="5439.NanColor" number_of_elements="3">
        <Element index="0" value="1"/>
        <Element index="1" value="1"/>
        <Element index="2" value="0"/>
      </Property>
      <Property name="NumberOfTableValues" id="5439.NumberOfTableValues" number_of_elements="1">
        <Element index="0" value="256"/>
        <Domain name="range" id="5439.NumberOfTableValues.range"/>
      </Property>
      <Property name="RGBPoints" id="5439.RGBPoints" number_of_elements="12">
        <Element index="0" value="0"/>
        <Element index="1" value="0.231373"/>
        <Element index="2" value="0.298039"/>
        <Element index="3" value="0.752941"/>
        <Element index="4" value="0.5"/>
        <Element index="5" value="0.865003"/>
        <Element index="6" value="0.865003"/>
        <Element index="7" value="0.865003"/>
        <Element index="8" value="1"/>
        <Element index="9" value="0.705882"/>
        <Element index="10" value="0.0156863"/>
        <Element index="11" value="0.14902"/>
      </Property>
      <Property name="RescaleOnVisibilityChange" id="5439.RescaleOnVisibilityChange" number_of_elements="1">
        <Element index="0" value="0"/>
        <Domain name="bool" id="5439.RescaleOnVisibilityChange.bool"/>
      </Property>
      <Property name="ScalarOpacityFunction" id="5439.ScalarOpacityFunction" number_of_elements="1">
        <Proxy value="5438"/>
      </Property>
      <Property name="ScalarRangeInitialized" id="5439.ScalarRangeInitialized" number_of_elements="1">
        <Element index="0" value="1"/>
        <Domain name="bool" id="5439.ScalarRangeInitialized.bool"/>
      </Property>
      <Property name="ShowIndexedColorActiveValues" id="5439.ShowIndexedColorActiveValues" number_of_elements="1">
        <Element index="0" value="0"/>
        <Domain name="bool" id="5439.ShowIndexedColorActiveValues.bool"/>
      </Property>
      <Property name="UseAboveRangeColor" id="5439.UseAboveRangeColor" number_of_elements="1">
        <Element index="0" value="0"/>
        <Domain name="bool" id="5439.UseAboveRangeColor.bool"/>
      </Property>
      <Property name="UseBelowRangeColor" id="5439.UseBelowRangeColor" number_of_elements="1">
        <Element index="0" value="0"/>
        <Domain name="bool" id="5439.UseBelowRangeColor.bool"/>
      </Property>
      <Property name="UseLogScale" id="5439.UseLogScale" number_of_elements="1">
        <Element index="0" value="0"/>
        <Domain name="bool" id="5439.UseLogScale.bool"/>
      </Property>
      <Property name="VectorComponent" id="5439.VectorComponent" number_of_elements="1">
        <Element index="0" value="0"/>
        <Domain name="range" id="5439.VectorComponent.range"/>
      </Property>
      <Property name="VectorMode" id="5439.VectorMode" number_of_elements="1">
        <Element index="0" value="0"/>
        <Domain name="enum" id="5439.VectorMode.enum">
          <Entry value="0" text="Magnitude"/>
          <Entry value="1" text="Component"/>
        </Domain>
      </Property>
    </Proxy>
    <Proxy group="lookup_tables" type="PVLookupTable" id="5718" servers="21">
      <Property name="AboveRangeColor" id="5718.AboveRangeColor" number_of_elements="3">
        <Element index="0" value="1"/>
        <Element index="1" value="1"/>
        <Element index="2" value="1"/>
      </Property>
      <Property name="ActiveAnnotatedValues" id="5718.ActiveAnnotatedValues"/>
      <Property name="AllowDuplicateScalars" id="5718.AllowDuplicateScalars" number_of_elements="1">
        <Element index="0" value="1"/>
        <Domain name="bool" id="5718.AllowDuplicateScalars.bool"/>
      </Property>
      <Property name="Annotations" id="5718.Annotations"/>
      <Property name="BelowRangeColor" id="5718.BelowRangeColor" number_of_elements="3">
        <Element index="0" value="0"/>
        <Element index="1" value="0"/>
        <Element index="2" value="0"/>
      </Property>
      <Property name="Build" id="5718.Build"/>
      <Property name="ColorSpace" id="5718.ColorSpace" number_of_elements="1">
        <Element index="0" value="3"/>
        <Domain name="enum" id="5718.ColorSpace.enum">
          <Entry value="0" text="RGB"/>
          <Entry value="1" text="HSV"/>
          <Entry value="2" text="Lab"/>
          <Entry value="3" text="Diverging"/>
        </Domain>
      </Property>
      <Property name="Discretize" id="5718.Discretize" number_of_elements="1">
        <Element index="0" value="1"/>
        <Domain name="bool" id="5718.Discretize.bool"/>
      </Property>
      <Property name="EnableOpacityMapping" id="5718.EnableOpacityMapping" number_of_elements="1">
        <Element index="0" value="0"/>
        <Domain name="bool" id="5718.EnableOpacityMapping.bool"/>
      </Property>
      <Property name="HSVWrap" id="5718.HSVWrap" number_of_elements="1">
        <Element index="0" value="0"/>
        <Domain name="bool" id="5718.HSVWrap.bool"/>
      </Property>
      <Property name="IndexedColors" id="5718.IndexedColors"/>
      <Property name="IndexedLookup" id="5718.IndexedLookup" number_of_elements="1">
        <Element index="0" value="0"/>
        <Domain name="bool" id="5718.IndexedLookup.bool"/>
      </Property>
      <Property name="LockScalarRange" id="5718.LockScalarRange" number_of_elements="1">
        <Element index="0" value="0"/>
        <Domain name="bool" id="5718.LockScalarRange.bool"/>
      </Property>
      <Property name="NanColor" id="5718.NanColor" number_of_elements="3">
        <Element index="0" value="1"/>
        <Element index="1" value="1"/>
        <Element index="2" value="0"/>
      </Property>
      <Property name="NumberOfTableValues" id="5718.NumberOfTableValues" number_of_elements="1">
        <Element index="0" value="256"/>
        <Domain name="range" id="5718.NumberOfTableValues.range"/>
      </Property>
      <Property name="RGBPoints" id="5718.RGBPoints" number_of_elements="12">
        <Element index="0" value="0"/>
        <Element index="1" value="0.231373"/>
        <Element index="2" value="0.298039"/>
        <Element index="3" value="0.752941"/>
        <Element index="4" value="0.5"/>
        <Element index="5" value="0.865003"/>
        <Element index="6" value="0.865003"/>
        <Element index="7" value="0.865003"/>
        <Element index="8" value="1"/>
        <Element index="9" value="0.705882"/>
        <Element index="10" value="0.0156863"/>
        <Element index="11" value="0.14902"/>
      </Property>
      <Property name="RescaleOnVisibilityChange" id="5718.RescaleOnVisibilityChange" number_of_elements="1">
        <Element index="0" value="0"/>
        <Domain name="bool" id="5718.RescaleOnVisibilityChange.bool"/>
      </Property>
      <Property name="ScalarOpacityFunction" id="5718.ScalarOpacityFunction" number_of_elements="1">
        <Proxy value="5717"/>
      </Property>
      <Property name="ScalarRangeInitialized" id="5718.ScalarRangeInitialized" number_of_elements="1">
        <Element index="0" value="1"/>
        <Domain name="bool" id="5718.ScalarRangeInitialized.bool"/>
      </Property>
      <Property name="ShowIndexedColorActiveValues" id="5718.ShowIndexedColorActiveValues" number_of_elements="1">
        <Element index="0" value="0"/>
        <Domain name="bool" id="5718.ShowIndexedColorActiveValues.bool"/>
      </Property>
      <Property name="UseAboveRangeColor" id="5718.UseAboveRangeColor" number_of_elements="1">
        <Element index="0" value="0"/>
        <Domain name="bool" id="5718.UseAboveRangeColor.bool"/>
      </Property>
      <Property name="UseBelowRangeColor" id="5718.UseBelowRangeColor" number_of_elements="1">
        <Element index="0" value="0"/>
        <Domain name="bool" id="5718.UseBelowRangeColor.bool"/>
      </Property>
      <Property name="UseLogScale" id="5718.UseLogScale" number_of_elements="1">
        <Element index="0" value="0"/>
        <Domain name="bool" id="5718.UseLogScale.bool"/>
      </Property>
      <Property name="VectorComponent" id="5718.VectorComponent" number_of_elements="1">
        <Element index="0" value="0"/>
        <Domain name="range" id="5718.VectorComponent.range"/>
      </Property>
      <Property name="VectorMode" id="5718.VectorMode" number_of_elements="1">
        <Element index="0" value="0"/>
        <Domain name="enum" id="5718.VectorMode.enum">
          <Entry value="0" text="Magnitude"/>
          <Entry value="1" text="Component"/>
        </Domain>
      </Property>
    </Proxy>
    <Proxy group="lookup_tables" type="PVLookupTable" id="7079" servers="21">
      <Property name="AboveRangeColor" id="7079.AboveRangeColor" number_of_elements="3">
        <Element index="0" value="1"/>
        <Element index="1" value="1"/>
        <Element index="2" value="1"/>
      </Property>
      <Property name="ActiveAnnotatedValues" id="7079.ActiveAnnotatedValues"/>
      <Property name="AllowDuplicateScalars" id="7079.AllowDuplicateScalars" number_of_elements="1">
        <Element index="0" value="1"/>
        <Domain name="bool" id="7079.AllowDuplicateScalars.bool"/>
      </Property>
      <Property name="Annotations" id="7079.Annotations"/>
      <Property name="BelowRangeColor" id="7079.BelowRangeColor" number_of_elements="3">
        <Element index="0" value="0"/>
        <Element index="1" value="0"/>
        <Element index="2" value="0"/>
      </Property>
      <Property name="Build" id="7079.Build"/>
      <Property name="ColorSpace" id="7079.ColorSpace" number_of_elements="1">
        <Element index="0" value="3"/>
        <Domain name="enum" id="7079.ColorSpace.enum">
          <Entry value="0" text="RGB"/>
          <Entry value="1" text="HSV"/>
          <Entry value="2" text="Lab"/>
          <Entry value="3" text="Diverging"/>
        </Domain>
      </Property>
      <Property name="Discretize" id="7079.Discretize" number_of_elements="1">
        <Element index="0" value="1"/>
        <Domain name="bool" id="7079.Discretize.bool"/>
      </Property>
      <Property name="EnableOpacityMapping" id="7079.EnableOpacityMapping" number_of_elements="1">
        <Element index="0" value="0"/>
        <Domain name="bool" id="7079.EnableOpacityMapping.bool"/>
      </Property>
      <Property name="HSVWrap" id="7079.HSVWrap" number_of_elements="1">
        <Element index="0" value="0"/>
        <Domain name="bool" id="7079.HSVWrap.bool"/>
      </Property>
      <Property name="IndexedColors" id="7079.IndexedColors"/>
      <Property name="IndexedLookup" id="7079.IndexedLookup" number_of_elements="1">
        <Element index="0" value="0"/>
        <Domain name="bool" id="7079.IndexedLookup.bool"/>
      </Property>
      <Property name="LockScalarRange" id="7079.LockScalarRange" number_of_elements="1">
        <Element index="0" value="0"/>
        <Domain name="bool" id="7079.LockScalarRange.bool"/>
      </Property>
      <Property name="NanColor" id="7079.NanColor" number_of_elements="3">
        <Element index="0" value="1"/>
        <Element index="1" value="1"/>
        <Element index="2" value="0"/>
      </Property>
      <Property name="NumberOfTableValues" id="7079.NumberOfTableValues" number_of_elements="1">
        <Element index="0" value="256"/>
        <Domain name="range" id="7079.NumberOfTableValues.range"/>
      </Property>
      <Property name="RGBPoints" id="7079.RGBPoints" number_of_elements="12">
        <Element index="0" value="0"/>
        <Element index="1" value="0.231373"/>
        <Element index="2" value="0.298039"/>
        <Element index="3" value="0.752941"/>
        <Element index="4" value="0.5"/>
        <Element index="5" value="0.865003"/>
        <Element index="6" value="0.865003"/>
        <Element index="7" value="0.865003"/>
        <Element index="8" value="1"/>
        <Element index="9" value="0.705882"/>
        <Element index="10" value="0.0156863"/>
        <Element index="11" value="0.14902"/>
      </Property>
      <Property name="RescaleOnVisibilityChange" id="7079.RescaleOnVisibilityChange" number_of_elements="1">
        <Element index="0" value="0"/>
        <Domain name="bool" id="7079.RescaleOnVisibilityChange.bool"/>
      </Property>
      <Property name="ScalarOpacityFunction" id="7079.ScalarOpacityFunction" number_of_elements="1">
        <Proxy value="7078"/>
      </Property>
      <Property name="ScalarRangeInitialized" id="7079.ScalarRangeInitialized" number_of_elements="1">
        <Element index="0" value="1"/>
        <Domain name="bool" id="7079.ScalarRangeInitialized.bool"/>
      </Property>
      <Property name="ShowIndexedColorActiveValues" id="7079.ShowIndexedColorActiveValues" number_of_elements="1">
        <Element index="0" value="0"/>
        <Domain name="bool" id="7079.ShowIndexedColorActiveValues.bool"/>
      </Property>
      <Property name="UseAboveRangeColor" id="7079.UseAboveRangeColor" number_of_elements="1">
        <Element index="0" value="0"/>
        <Domain name="bool" id="7079.UseAboveRangeColor.bool"/>
      </Property>
      <Property name="UseBelowRangeColor" id="7079.UseBelowRangeColor" number_of_elements="1">
        <Element index="0" value="0"/>
        <Domain name="bool" id="7079.UseBelowRangeColor.bool"/>
      </Property>
      <Property name="UseLogScale" id="7079.UseLogScale" number_of_elements="1">
        <Element index="0" value="0"/>
        <Domain name="bool" id="7079.UseLogScale.bool"/>
      </Property>
      <Property name="VectorComponent" id="7079.VectorComponent" number_of_elements="1">
        <Element index="0" value="0"/>
        <Domain name="range" id="7079.VectorComponent.range"/>
      </Property>
      <Property name="VectorMode" id="7079.VectorMode" number_of_elements="1">
        <Element index="0" value="0"/>
        <Domain name="enum" id="7079.VectorMode.enum">
          <Entry value="0" text="Magnitude"/>
          <Entry value="1" text="Component"/>
        </Domain>
      </Property>
    </Proxy>
    <Proxy group="lookup_tables" type="PVLookupTable" id="7613" servers="21">
      <Property name="AboveRangeColor" id="7613.AboveRangeColor" number_of_elements="3">
        <Element index="0" value="1"/>
        <Element index="1" value="1"/>
        <Element index="2" value="1"/>
      </Property>
      <Property name="ActiveAnnotatedValues" id="7613.ActiveAnnotatedValues"/>
      <Property name="AllowDuplicateScalars" id="7613.AllowDuplicateScalars" number_of_elements="1">
        <Element index="0" value="1"/>
        <Domain name="bool" id="7613.AllowDuplicateScalars.bool"/>
      </Property>
      <Property name="Annotations" id="7613.Annotations"/>
      <Property name="BelowRangeColor" id="7613.BelowRangeColor" number_of_elements="3">
        <Element index="0" value="0"/>
        <Element index="1" value="0"/>
        <Element index="2" value="0"/>
      </Property>
      <Property name="Build" id="7613.Build"/>
      <Property name="ColorSpace" id="7613.ColorSpace" number_of_elements="1">
        <Element index="0" value="3"/>
        <Domain name="enum" id="7613.ColorSpace.enum">
          <Entry value="0" text="RGB"/>
          <Entry value="1" text="HSV"/>
          <Entry value="2" text="Lab"/>
          <Entry value="3" text="Diverging"/>
        </Domain>
      </Property>
      <Property name="Discretize" id="7613.Discretize" number_of_elements="1">
        <Element index="0" value="1"/>
        <Domain name="bool" id="7613.Discretize.bool"/>
      </Property>
      <Property name="EnableOpacityMapping" id="7613.EnableOpacityMapping" number_of_elements="1">
        <Element index="0" value="0"/>
        <Domain name="bool" id="7613.EnableOpacityMapping.bool"/>
      </Property>
      <Property name="HSVWrap" id="7613.HSVWrap" number_of_elements="1">
        <Element index="0" value="0"/>
        <Domain name="bool" id="7613.HSVWrap.bool"/>
      </Property>
      <Property name="IndexedColors" id="7613.IndexedColors"/>
      <Property name="IndexedLookup" id="7613.IndexedLookup" number_of_elements="1">
        <Element index="0" value="0"/>
        <Domain name="bool" id="7613.IndexedLookup.bool"/>
      </Property>
      <Property name="LockScalarRange" id="7613.LockScalarRange" number_of_elements="1">
        <Element index="0" value="0"/>
        <Domain name="bool" id="7613.LockScalarRange.bool"/>
      </Property>
      <Property name="NanColor" id="7613.NanColor" number_of_elements="3">
        <Element index="0" value="1"/>
        <Element index="1" value="1"/>
        <Element index="2" value="0"/>
      </Property>
      <Property name="NumberOfTableValues" id="7613.NumberOfTableValues" number_of_elements="1">
        <Element index="0" value="256"/>
        <Domain name="range" id="7613.NumberOfTableValues.range"/>
      </Property>
      <Property name="RGBPoints" id="7613.RGBPoints" number_of_elements="12">
        <Element index="0" value="0"/>
        <Element index="1" value="0.231373"/>
        <Element index="2" value="0.298039"/>
        <Element index="3" value="0.752941"/>
        <Element index="4" value="0.5"/>
        <Element index="5" value="0.865003"/>
        <Element index="6" value="0.865003"/>
        <Element index="7" value="0.865003"/>
        <Element index="8" value="1"/>
        <Element index="9" value="0.705882"/>
        <Element index="10" value="0.0156863"/>
        <Element index="11" value="0.14902"/>
      </Property>
      <Property name="RescaleOnVisibilityChange" id="7613.RescaleOnVisibilityChange" number_of_elements="1">
        <Element index="0" value="0"/>
        <Domain name="bool" id="7613.RescaleOnVisibilityChange.bool"/>
      </Property>
      <Property name="ScalarOpacityFunction" id="7613.ScalarOpacityFunction" number_of_elements="1">
        <Proxy value="7612"/>
      </Property>
      <Property name="ScalarRangeInitialized" id="7613.ScalarRangeInitialized" number_of_elements="1">
        <Element index="0" value="1"/>
        <Domain name="bool" id="7613.ScalarRangeInitialized.bool"/>
      </Property>
      <Property name="ShowIndexedColorActiveValues" id="7613.ShowIndexedColorActiveValues" number_of_elements="1">
        <Element index="0" value="0"/>
        <Domain name="bool" id="7613.ShowIndexedColorActiveValues.bool"/>
      </Property>
      <Property name="UseAboveRangeColor" id="7613.UseAboveRangeColor" number_of_elements="1">
        <Element index="0" value="0"/>
        <Domain name="bool" id="7613.UseAboveRangeColor.bool"/>
      </Property>
      <Property name="UseBelowRangeColor" id="7613.UseBelowRangeColor" number_of_elements="1">
        <Element index="0" value="0"/>
        <Domain name="bool" id="7613.UseBelowRangeColor.bool"/>
      </Property>
      <Property name="UseLogScale" id="7613.UseLogScale" number_of_elements="1">
        <Element index="0" value="0"/>
        <Domain name="bool" id="7613.UseLogScale.bool"/>
      </Property>
      <Property name="VectorComponent" id="7613.VectorComponent" number_of_elements="1">
        <Element index="0" value="0"/>
        <Domain name="range" id="7613.VectorComponent.range"/>
      </Property>
      <Property name="VectorMode" id="7613.VectorMode" number_of_elements="1">
        <Element index="0" value="0"/>
        <Domain name="enum" id="7613.VectorMode.enum">
          <Entry value="0" text="Magnitude"/>
          <Entry value="1" text="Component"/>
        </Domain>
      </Property>
    </Proxy>
    <Proxy group="lookup_tables" type="PVLookupTable" id="8622" servers="21">
      <Property name="AboveRangeColor" id="8622.AboveRangeColor" number_of_elements="3">
        <Element index="0" value="1"/>
        <Element index="1" value="1"/>
        <Element index="2" value="1"/>
      </Property>
      <Property name="ActiveAnnotatedValues" id="8622.ActiveAnnotatedValues"/>
      <Property name="AllowDuplicateScalars" id="8622.AllowDuplicateScalars" number_of_elements="1">
        <Element index="0" value="1"/>
        <Domain name="bool" id="8622.AllowDuplicateScalars.bool"/>
      </Property>
      <Property name="Annotations" id="8622.Annotations"/>
      <Property name="BelowRangeColor" id="8622.BelowRangeColor" number_of_elements="3">
        <Element index="0" value="0"/>
        <Element index="1" value="0"/>
        <Element index="2" value="0"/>
      </Property>
      <Property name="Build" id="8622.Build"/>
      <Property name="ColorSpace" id="8622.ColorSpace" number_of_elements="1">
        <Element index="0" value="3"/>
        <Domain name="enum" id="8622.ColorSpace.enum">
          <Entry value="0" text="RGB"/>
          <Entry value="1" text="HSV"/>
          <Entry value="2" text="Lab"/>
          <Entry value="3" text="Diverging"/>
        </Domain>
      </Property>
      <Property name="Discretize" id="8622.Discretize" number_of_elements="1">
        <Element index="0" value="1"/>
        <Domain name="bool" id="8622.Discretize.bool"/>
      </Property>
      <Property name="EnableOpacityMapping" id="8622.EnableOpacityMapping" number_of_elements="1">
        <Element index="0" value="0"/>
        <Domain name="bool" id="8622.EnableOpacityMapping.bool"/>
      </Property>
      <Property name="HSVWrap" id="8622.HSVWrap" number_of_elements="1">
        <Element index="0" value="0"/>
        <Domain name="bool" id="8622.HSVWrap.bool"/>
      </Property>
      <Property name="IndexedColors" id="8622.IndexedColors"/>
      <Property name="IndexedLookup" id="8622.IndexedLookup" number_of_elements="1">
        <Element index="0" value="0"/>
        <Domain name="bool" id="8622.IndexedLookup.bool"/>
      </Property>
      <Property name="LockScalarRange" id="8622.LockScalarRange" number_of_elements="1">
        <Element index="0" value="0"/>
        <Domain name="bool" id="8622.LockScalarRange.bool"/>
      </Property>
      <Property name="NanColor" id="8622.NanColor" number_of_elements="3">
        <Element index="0" value="1"/>
        <Element index="1" value="1"/>
        <Element index="2" value="0"/>
      </Property>
      <Property name="NumberOfTableValues" id="8622.NumberOfTableValues" number_of_elements="1">
        <Element index="0" value="256"/>
        <Domain name="range" id="8622.NumberOfTableValues.range"/>
      </Property>
      <Property name="RGBPoints" id="8622.RGBPoints" number_of_elements="12">
        <Element index="0" value="0"/>
        <Element index="1" value="0.231373"/>
        <Element index="2" value="0.298039"/>
        <Element index="3" value="0.752941"/>
        <Element index="4" value="0.5"/>
        <Element index="5" value="0.865003"/>
        <Element index="6" value="0.865003"/>
        <Element index="7" value="0.865003"/>
        <Element index="8" value="1"/>
        <Element index="9" value="0.705882"/>
        <Element index="10" value="0.0156863"/>
        <Element index="11" value="0.14902"/>
      </Property>
      <Property name="RescaleOnVisibilityChange" id="8622.RescaleOnVisibilityChange" number_of_elements="1">
        <Element index="0" value="0"/>
        <Domain name="bool" id="8622.RescaleOnVisibilityChange.bool"/>
      </Property>
      <Property name="ScalarOpacityFunction" id="8622.ScalarOpacityFunction" number_of_elements="1">
        <Proxy value="8621"/>
      </Property>
      <Property name="ScalarRangeInitialized" id="8622.ScalarRangeInitialized" number_of_elements="1">
        <Element index="0" value="1"/>
        <Domain name="bool" id="8622.ScalarRangeInitialized.bool"/>
      </Property>
      <Property name="ShowIndexedColorActiveValues" id="8622.ShowIndexedColorActiveValues" number_of_elements="1">
        <Element index="0" value="0"/>
        <Domain name="bool" id="8622.ShowIndexedColorActiveValues.bool"/>
      </Property>
      <Property name="UseAboveRangeColor" id="8622.UseAboveRangeColor" number_of_elements="1">
        <Element index="0" value="0"/>
        <Domain name="bool" id="8622.UseAboveRangeColor.bool"/>
      </Property>
      <Property name="UseBelowRangeColor" id="8622.UseBelowRangeColor" number_of_elements="1">
        <Element index="0" value="0"/>
        <Domain name="bool" id="8622.UseBelowRangeColor.bool"/>
      </Property>
      <Property name="UseLogScale" id="8622.UseLogScale" number_of_elements="1">
        <Element index="0" value="0"/>
        <Domain name="bool" id="8622.UseLogScale.bool"/>
      </Property>
      <Property name="VectorComponent" id="8622.VectorComponent" number_of_elements="1">
        <Element index="0" value="0"/>
        <Domain name="range" id="8622.VectorComponent.range"/>
      </Property>
      <Property name="VectorMode" id="8622.VectorMode" number_of_elements="1">
        <Element index="0" value="0"/>
        <Domain name="enum" id="8622.VectorMode.enum">
          <Entry value="0" text="Magnitude"/>
          <Entry value="1" text="Component"/>
        </Domain>
      </Property>
    </Proxy>
    <Proxy group="lookup_tables" type="PVLookupTable" id="9156" servers="21">
      <Property name="AboveRangeColor" id="9156.AboveRangeColor" number_of_elements="3">
        <Element index="0" value="1"/>
        <Element index="1" value="1"/>
        <Element index="2" value="1"/>
      </Property>
      <Property name="ActiveAnnotatedValues" id="9156.ActiveAnnotatedValues"/>
      <Property name="AllowDuplicateScalars" id="9156.AllowDuplicateScalars" number_of_elements="1">
        <Element index="0" value="1"/>
        <Domain name="bool" id="9156.AllowDuplicateScalars.bool"/>
      </Property>
      <Property name="Annotations" id="9156.Annotations"/>
      <Property name="BelowRangeColor" id="9156.BelowRangeColor" number_of_elements="3">
        <Element index="0" value="0"/>
        <Element index="1" value="0"/>
        <Element index="2" value="0"/>
      </Property>
      <Property name="Build" id="9156.Build"/>
      <Property name="ColorSpace" id="9156.ColorSpace" number_of_elements="1">
        <Element index="0" value="3"/>
        <Domain name="enum" id="9156.ColorSpace.enum">
          <Entry value="0" text="RGB"/>
          <Entry value="1" text="HSV"/>
          <Entry value="2" text="Lab"/>
          <Entry value="3" text="Diverging"/>
        </Domain>
      </Property>
      <Property name="Discretize" id="9156.Discretize" number_of_elements="1">
        <Element index="0" value="1"/>
        <Domain name="bool" id="9156.Discretize.bool"/>
      </Property>
      <Property name="EnableOpacityMapping" id="9156.EnableOpacityMapping" number_of_elements="1">
        <Element index="0" value="0"/>
        <Domain name="bool" id="9156.EnableOpacityMapping.bool"/>
      </Property>
      <Property name="HSVWrap" id="9156.HSVWrap" number_of_elements="1">
        <Element index="0" value="0"/>
        <Domain name="bool" id="9156.HSVWrap.bool"/>
      </Property>
      <Property name="IndexedColors" id="9156.IndexedColors"/>
      <Property name="IndexedLookup" id="9156.IndexedLookup" number_of_elements="1">
        <Element index="0" value="0"/>
        <Domain name="bool" id="9156.IndexedLookup.bool"/>
      </Property>
      <Property name="LockScalarRange" id="9156.LockScalarRange" number_of_elements="1">
        <Element index="0" value="0"/>
        <Domain name="bool" id="9156.LockScalarRange.bool"/>
      </Property>
      <Property name="NanColor" id="9156.NanColor" number_of_elements="3">
        <Element index="0" value="1"/>
        <Element index="1" value="1"/>
        <Element index="2" value="0"/>
      </Property>
      <Property name="NumberOfTableValues" id="9156.NumberOfTableValues" number_of_elements="1">
        <Element index="0" value="256"/>
        <Domain name="range" id="9156.NumberOfTableValues.range"/>
      </Property>
      <Property name="RGBPoints" id="9156.RGBPoints" number_of_elements="12">
        <Element index="0" value="0"/>
        <Element index="1" value="0.231373"/>
        <Element index="2" value="0.298039"/>
        <Element index="3" value="0.752941"/>
        <Element index="4" value="0.5"/>
        <Element index="5" value="0.865003"/>
        <Element index="6" value="0.865003"/>
        <Element index="7" value="0.865003"/>
        <Element index="8" value="1"/>
        <Element index="9" value="0.705882"/>
        <Element index="10" value="0.0156863"/>
        <Element index="11" value="0.14902"/>
      </Property>
      <Property name="RescaleOnVisibilityChange" id="9156.RescaleOnVisibilityChange" number_of_elements="1">
        <Element index="0" value="0"/>
        <Domain name="bool" id="9156.RescaleOnVisibilityChange.bool"/>
      </Property>
      <Property name="ScalarOpacityFunction" id="9156.ScalarOpacityFunction" number_of_elements="1">
        <Proxy value="9155"/>
      </Property>
      <Property name="ScalarRangeInitialized" id="9156.ScalarRangeInitialized" number_of_elements="1">
        <Element index="0" value="1"/>
        <Domain name="bool" id="9156.ScalarRangeInitialized.bool"/>
      </Property>
      <Property name="ShowIndexedColorActiveValues" id="9156.ShowIndexedColorActiveValues" number_of_elements="1">
        <Element index="0" value="0"/>
        <Domain name="bool" id="9156.ShowIndexedColorActiveValues.bool"/>
      </Property>
      <Property name="UseAboveRangeColor" id="9156.UseAboveRangeColor" number_of_elements="1">
        <Element index="0" value="0"/>
        <Domain name="bool" id="9156.UseAboveRangeColor.bool"/>
      </Property>
      <Property name="UseBelowRangeColor" id="9156.UseBelowRangeColor" number_of_elements="1">
        <Element index="0" value="0"/>
        <Domain name="bool" id="9156.UseBelowRangeColor.bool"/>
      </Property>
      <Property name="UseLogScale" id="9156.UseLogScale" number_of_elements="1">
        <Element index="0" value="0"/>
        <Domain name="bool" id="9156.UseLogScale.bool"/>
      </Property>
      <Property name="VectorComponent" id="9156.VectorComponent" number_of_elements="1">
        <Element index="0" value="0"/>
        <Domain name="range" id="9156.VectorComponent.range"/>
      </Property>
      <Property name="VectorMode" id="9156.VectorMode" number_of_elements="1">
        <Element index="0" value="0"/>
        <Domain name="enum" id="9156.VectorMode.enum">
          <Entry value="0" text="Magnitude"/>
          <Entry value="1" text="Component"/>
        </Domain>
      </Property>
    </Proxy>
    <Proxy group="lookup_tables" type="PVLookupTable" id="10165" servers="21">
      <Property name="AboveRangeColor" id="10165.AboveRangeColor" number_of_elements="3">
        <Element index="0" value="1"/>
        <Element index="1" value="1"/>
        <Element index="2" value="1"/>
      </Property>
      <Property name="ActiveAnnotatedValues" id="10165.ActiveAnnotatedValues"/>
      <Property name="AllowDuplicateScalars" id="10165.AllowDuplicateScalars" number_of_elements="1">
        <Element index="0" value="1"/>
        <Domain name="bool" id="10165.AllowDuplicateScalars.bool"/>
      </Property>
      <Property name="Annotations" id="10165.Annotations"/>
      <Property name="BelowRangeColor" id="10165.BelowRangeColor" number_of_elements="3">
        <Element index="0" value="0"/>
        <Element index="1" value="0"/>
        <Element index="2" value="0"/>
      </Property>
      <Property name="Build" id="10165.Build"/>
      <Property name="ColorSpace" id="10165.ColorSpace" number_of_elements="1">
        <Element index="0" value="3"/>
        <Domain name="enum" id="10165.ColorSpace.enum">
          <Entry value="0" text="RGB"/>
          <Entry value="1" text="HSV"/>
          <Entry value="2" text="Lab"/>
          <Entry value="3" text="Diverging"/>
        </Domain>
      </Property>
      <Property name="Discretize" id="10165.Discretize" number_of_elements="1">
        <Element index="0" value="1"/>
        <Domain name="bool" id="10165.Discretize.bool"/>
      </Property>
      <Property name="EnableOpacityMapping" id="10165.EnableOpacityMapping" number_of_elements="1">
        <Element index="0" value="0"/>
        <Domain name="bool" id="10165.EnableOpacityMapping.bool"/>
      </Property>
      <Property name="HSVWrap" id="10165.HSVWrap" number_of_elements="1">
        <Element index="0" value="0"/>
        <Domain name="bool" id="10165.HSVWrap.bool"/>
      </Property>
      <Property name="IndexedColors" id="10165.IndexedColors"/>
      <Property name="IndexedLookup" id="10165.IndexedLookup" number_of_elements="1">
        <Element index="0" value="0"/>
        <Domain name="bool" id="10165.IndexedLookup.bool"/>
      </Property>
      <Property name="LockScalarRange" id="10165.LockScalarRange" number_of_elements="1">
        <Element index="0" value="0"/>
        <Domain name="bool" id="10165.LockScalarRange.bool"/>
      </Property>
      <Property name="NanColor" id="10165.NanColor" number_of_elements="3">
        <Element index="0" value="1"/>
        <Element index="1" value="1"/>
        <Element index="2" value="0"/>
      </Property>
      <Property name="NumberOfTableValues" id="10165.NumberOfTableValues" number_of_elements="1">
        <Element index="0" value="256"/>
        <Domain name="range" id="10165.NumberOfTableValues.range"/>
      </Property>
      <Property name="RGBPoints" id="10165.RGBPoints" number_of_elements="12">
        <Element index="0" value="0"/>
        <Element index="1" value="0.231373"/>
        <Element index="2" value="0.298039"/>
        <Element index="3" value="0.752941"/>
        <Element index="4" value="0.5"/>
        <Element index="5" value="0.865003"/>
        <Element index="6" value="0.865003"/>
        <Element index="7" value="0.865003"/>
        <Element index="8" value="1"/>
        <Element index="9" value="0.705882"/>
        <Element index="10" value="0.0156863"/>
        <Element index="11" value="0.14902"/>
      </Property>
      <Property name="RescaleOnVisibilityChange" id="10165.RescaleOnVisibilityChange" number_of_elements="1">
        <Element index="0" value="0"/>
        <Domain name="bool" id="10165.RescaleOnVisibilityChange.bool"/>
      </Property>
      <Property name="ScalarOpacityFunction" id="10165.ScalarOpacityFunction" number_of_elements="1">
        <Proxy value="10164"/>
      </Property>
      <Property name="ScalarRangeInitialized" id="10165.ScalarRangeInitialized" number_of_elements="1">
        <Element index="0" value="1"/>
        <Domain name="bool" id="10165.ScalarRangeInitialized.bool"/>
      </Property>
      <Property name="ShowIndexedColorActiveValues" id="10165.ShowIndexedColorActiveValues" number_of_elements="1">
        <Element index="0" value="0"/>
        <Domain name="bool" id="10165.ShowIndexedColorActiveValues.bool"/>
      </Property>
      <Property name="UseAboveRangeColor" id="10165.UseAboveRangeColor" number_of_elements="1">
        <Element index="0" value="0"/>
        <Domain name="bool" id="10165.UseAboveRangeColor.bool"/>
      </Property>
      <Property name="UseBelowRangeColor" id="10165.UseBelowRangeColor" number_of_elements="1">
        <Element index="0" value="0"/>
        <Domain name="bool" id="10165.UseBelowRangeColor.bool"/>
      </Property>
      <Property name="UseLogScale" id="10165.UseLogScale" number_of_elements="1">
        <Element index="0" value="0"/>
        <Domain name="bool" id="10165.UseLogScale.bool"/>
      </Property>
      <Property name="VectorComponent" id="10165.VectorComponent" number_of_elements="1">
        <Element index="0" value="0"/>
        <Domain name="range" id="10165.VectorComponent.range"/>
      </Property>
      <Property name="VectorMode" id="10165.VectorMode" number_of_elements="1">
        <Element index="0" value="0"/>
        <Domain name="enum" id="10165.VectorMode.enum">
          <Entry value="0" text="Magnitude"/>
          <Entry value="1" text="Component"/>
        </Domain>
      </Property>
    </Proxy>
    <Proxy group="lookup_tables" type="PVLookupTable" id="10444" servers="21">
      <Property name="AboveRangeColor" id="10444.AboveRangeColor" number_of_elements="3">
        <Element index="0" value="1"/>
        <Element index="1" value="1"/>
        <Element index="2" value="1"/>
      </Property>
      <Property name="ActiveAnnotatedValues" id="10444.ActiveAnnotatedValues"/>
      <Property name="AllowDuplicateScalars" id="10444.AllowDuplicateScalars" number_of_elements="1">
        <Element index="0" value="1"/>
        <Domain name="bool" id="10444.AllowDuplicateScalars.bool"/>
      </Property>
      <Property name="Annotations" id="10444.Annotations"/>
      <Property name="BelowRangeColor" id="10444.BelowRangeColor" number_of_elements="3">
        <Element index="0" value="0"/>
        <Element index="1" value="0"/>
        <Element index="2" value="0"/>
      </Property>
      <Property name="Build" id="10444.Build"/>
      <Property name="ColorSpace" id="10444.ColorSpace" number_of_elements="1">
        <Element index="0" value="3"/>
        <Domain name="enum" id="10444.ColorSpace.enum">
          <Entry value="0" text="RGB"/>
          <Entry value="1" text="HSV"/>
          <Entry value="2" text="Lab"/>
          <Entry value="3" text="Diverging"/>
        </Domain>
      </Property>
      <Property name="Discretize" id="10444.Discretize" number_of_elements="1">
        <Element index="0" value="1"/>
        <Domain name="bool" id="10444.Discretize.bool"/>
      </Property>
      <Property name="EnableOpacityMapping" id="10444.EnableOpacityMapping" number_of_elements="1">
        <Element index="0" value="0"/>
        <Domain name="bool" id="10444.EnableOpacityMapping.bool"/>
      </Property>
      <Property name="HSVWrap" id="10444.HSVWrap" number_of_elements="1">
        <Element index="0" value="0"/>
        <Domain name="bool" id="10444.HSVWrap.bool"/>
      </Property>
      <Property name="IndexedColors" id="10444.IndexedColors"/>
      <Property name="IndexedLookup" id="10444.IndexedLookup" number_of_elements="1">
        <Element index="0" value="0"/>
        <Domain name="bool" id="10444.IndexedLookup.bool"/>
      </Property>
      <Property name="LockScalarRange" id="10444.LockScalarRange" number_of_elements="1">
        <Element index="0" value="0"/>
        <Domain name="bool" id="10444.LockScalarRange.bool"/>
      </Property>
      <Property name="NanColor" id="10444.NanColor" number_of_elements="3">
        <Element index="0" value="1"/>
        <Element index="1" value="1"/>
        <Element index="2" value="0"/>
      </Property>
      <Property name="NumberOfTableValues" id="10444.NumberOfTableValues" number_of_elements="1">
        <Element index="0" value="256"/>
        <Domain name="range" id="10444.NumberOfTableValues.range"/>
      </Property>
      <Property name="RGBPoints" id="10444.RGBPoints" number_of_elements="12">
        <Element index="0" value="0"/>
        <Element index="1" value="0.231373"/>
        <Element index="2" value="0.298039"/>
        <Element index="3" value="0.752941"/>
        <Element index="4" value="0.5"/>
        <Element index="5" value="0.865003"/>
        <Element index="6" value="0.865003"/>
        <Element index="7" value="0.865003"/>
        <Element index="8" value="1"/>
        <Element index="9" value="0.705882"/>
        <Element index="10" value="0.0156863"/>
        <Element index="11" value="0.14902"/>
      </Property>
      <Property name="RescaleOnVisibilityChange" id="10444.RescaleOnVisibilityChange" number_of_elements="1">
        <Element index="0" value="0"/>
        <Domain name="bool" id="10444.RescaleOnVisibilityChange.bool"/>
      </Property>
      <Property name="ScalarOpacityFunction" id="10444.ScalarOpacityFunction" number_of_elements="1">
        <Proxy value="10443"/>
      </Property>
      <Property name="ScalarRangeInitialized" id="10444.ScalarRangeInitialized" number_of_elements="1">
        <Element index="0" value="1"/>
        <Domain name="bool" id="10444.ScalarRangeInitialized.bool"/>
      </Property>
      <Property name="ShowIndexedColorActiveValues" id="10444.ShowIndexedColorActiveValues" number_of_elements="1">
        <Element index="0" value="0"/>
        <Domain name="bool" id="10444.ShowIndexedColorActiveValues.bool"/>
      </Property>
      <Property name="UseAboveRangeColor" id="10444.UseAboveRangeColor" number_of_elements="1">
        <Element index="0" value="0"/>
        <Domain name="bool" id="10444.UseAboveRangeColor.bool"/>
      </Property>
      <Property name="UseBelowRangeColor" id="10444.UseBelowRangeColor" number_of_elements="1">
        <Element index="0" value="0"/>
        <Domain name="bool" id="10444.UseBelowRangeColor.bool"/>
      </Property>
      <Property name="UseLogScale" id="10444.UseLogScale" number_of_elements="1">
        <Element index="0" value="0"/>
        <Domain name="bool" id="10444.UseLogScale.bool"/>
      </Property>
      <Property name="VectorComponent" id="10444.VectorComponent" number_of_elements="1">
        <Element index="0" value="0"/>
        <Domain name="range" id="10444.VectorComponent.range"/>
      </Property>
      <Property name="VectorMode" id="10444.VectorMode" number_of_elements="1">
        <Element index="0" value="0"/>
        <Domain name="enum" id="10444.VectorMode.enum">
          <Entry value="0" text="Magnitude"/>
          <Entry value="1" text="Component"/>
        </Domain>
      </Property>
    </Proxy>
    <Proxy group="lookup_tables" type="PVLookupTable" id="11454" servers="21">
      <Property name="AboveRangeColor" id="11454.AboveRangeColor" number_of_elements="3">
        <Element index="0" value="1"/>
        <Element index="1" value="1"/>
        <Element index="2" value="1"/>
      </Property>
      <Property name="ActiveAnnotatedValues" id="11454.ActiveAnnotatedValues"/>
      <Property name="AllowDuplicateScalars" id="11454.AllowDuplicateScalars" number_of_elements="1">
        <Element index="0" value="1"/>
        <Domain name="bool" id="11454.AllowDuplicateScalars.bool"/>
      </Property>
      <Property name="Annotations" id="11454.Annotations"/>
      <Property name="BelowRangeColor" id="11454.BelowRangeColor" number_of_elements="3">
        <Element index="0" value="0"/>
        <Element index="1" value="0"/>
        <Element index="2" value="0"/>
      </Property>
      <Property name="Build" id="11454.Build"/>
      <Property name="ColorSpace" id="11454.ColorSpace" number_of_elements="1">
        <Element index="0" value="3"/>
        <Domain name="enum" id="11454.ColorSpace.enum">
          <Entry value="0" text="RGB"/>
          <Entry value="1" text="HSV"/>
          <Entry value="2" text="Lab"/>
          <Entry value="3" text="Diverging"/>
        </Domain>
      </Property>
      <Property name="Discretize" id="11454.Discretize" number_of_elements="1">
        <Element index="0" value="1"/>
        <Domain name="bool" id="11454.Discretize.bool"/>
      </Property>
      <Property name="EnableOpacityMapping" id="11454.EnableOpacityMapping" number_of_elements="1">
        <Element index="0" value="0"/>
        <Domain name="bool" id="11454.EnableOpacityMapping.bool"/>
      </Property>
      <Property name="HSVWrap" id="11454.HSVWrap" number_of_elements="1">
        <Element index="0" value="0"/>
        <Domain name="bool" id="11454.HSVWrap.bool"/>
      </Property>
      <Property name="IndexedColors" id="11454.IndexedColors"/>
      <Property name="IndexedLookup" id="11454.IndexedLookup" number_of_elements="1">
        <Element index="0" value="0"/>
        <Domain name="bool" id="11454.IndexedLookup.bool"/>
      </Property>
      <Property name="LockScalarRange" id="11454.LockScalarRange" number_of_elements="1">
        <Element index="0" value="0"/>
        <Domain name="bool" id="11454.LockScalarRange.bool"/>
      </Property>
      <Property name="NanColor" id="11454.NanColor" number_of_elements="3">
        <Element index="0" value="1"/>
        <Element index="1" value="1"/>
        <Element index="2" value="0"/>
      </Property>
      <Property name="NumberOfTableValues" id="11454.NumberOfTableValues" number_of_elements="1">
        <Element index="0" value="256"/>
        <Domain name="range" id="11454.NumberOfTableValues.range"/>
      </Property>
      <Property name="RGBPoints" id="11454.RGBPoints" number_of_elements="12">
        <Element index="0" value="0"/>
        <Element index="1" value="0.231373"/>
        <Element index="2" value="0.298039"/>
        <Element index="3" value="0.752941"/>
        <Element index="4" value="0.5"/>
        <Element index="5" value="0.865003"/>
        <Element index="6" value="0.865003"/>
        <Element index="7" value="0.865003"/>
        <Element index="8" value="1"/>
        <Element index="9" value="0.705882"/>
        <Element index="10" value="0.0156863"/>
        <Element index="11" value="0.14902"/>
      </Property>
      <Property name="RescaleOnVisibilityChange" id="11454.RescaleOnVisibilityChange" number_of_elements="1">
        <Element index="0" value="0"/>
        <Domain name="bool" id="11454.RescaleOnVisibilityChange.bool"/>
      </Property>
      <Property name="ScalarOpacityFunction" id="11454.ScalarOpacityFunction" number_of_elements="1">
        <Proxy value="11453"/>
      </Property>
      <Property name="ScalarRangeInitialized" id="11454.ScalarRangeInitialized" number_of_elements="1">
        <Element index="0" value="1"/>
        <Domain name="bool" id="11454.ScalarRangeInitialized.bool"/>
      </Property>
      <Property name="ShowIndexedColorActiveValues" id="11454.ShowIndexedColorActiveValues" number_of_elements="1">
        <Element index="0" value="0"/>
        <Domain name="bool" id="11454.ShowIndexedColorActiveValues.bool"/>
      </Property>
      <Property name="UseAboveRangeColor" id="11454.UseAboveRangeColor" number_of_elements="1">
        <Element index="0" value="0"/>
        <Domain name="bool" id="11454.UseAboveRangeColor.bool"/>
      </Property>
      <Property name="UseBelowRangeColor" id="11454.UseBelowRangeColor" number_of_elements="1">
        <Element index="0" value="0"/>
        <Domain name="bool" id="11454.UseBelowRangeColor.bool"/>
      </Property>
      <Property name="UseLogScale" id="11454.UseLogScale" number_of_elements="1">
        <Element index="0" value="0"/>
        <Domain name="bool" id="11454.UseLogScale.bool"/>
      </Property>
      <Property name="VectorComponent" id="11454.VectorComponent" number_of_elements="1">
        <Element index="0" value="0"/>
        <Domain name="range" id="11454.VectorComponent.range"/>
      </Property>
      <Property name="VectorMode" id="11454.VectorMode" number_of_elements="1">
        <Element index="0" value="0"/>
        <Domain name="enum" id="11454.VectorMode.enum">
          <Entry value="0" text="Magnitude"/>
          <Entry value="1" text="Component"/>
        </Domain>
      </Property>
    </Proxy>
    <Proxy group="lookup_tables" type="PVLookupTable" id="11988" servers="21">
      <Property name="AboveRangeColor" id="11988.AboveRangeColor" number_of_elements="3">
        <Element index="0" value="1"/>
        <Element index="1" value="1"/>
        <Element index="2" value="1"/>
      </Property>
      <Property name="ActiveAnnotatedValues" id="11988.ActiveAnnotatedValues"/>
      <Property name="AllowDuplicateScalars" id="11988.AllowDuplicateScalars" number_of_elements="1">
        <Element index="0" value="1"/>
        <Domain name="bool" id="11988.AllowDuplicateScalars.bool"/>
      </Property>
      <Property name="Annotations" id="11988.Annotations"/>
      <Property name="BelowRangeColor" id="11988.BelowRangeColor" number_of_elements="3">
        <Element index="0" value="0"/>
        <Element index="1" value="0"/>
        <Element index="2" value="0"/>
      </Property>
      <Property name="Build" id="11988.Build"/>
      <Property name="ColorSpace" id="11988.ColorSpace" number_of_elements="1">
        <Element index="0" value="3"/>
        <Domain name="enum" id="11988.ColorSpace.enum">
          <Entry value="0" text="RGB"/>
          <Entry value="1" text="HSV"/>
          <Entry value="2" text="Lab"/>
          <Entry value="3" text="Diverging"/>
        </Domain>
      </Property>
      <Property name="Discretize" id="11988.Discretize" number_of_elements="1">
        <Element index="0" value="1"/>
        <Domain name="bool" id="11988.Discretize.bool"/>
      </Property>
      <Property name="EnableOpacityMapping" id="11988.EnableOpacityMapping" number_of_elements="1">
        <Element index="0" value="0"/>
        <Domain name="bool" id="11988.EnableOpacityMapping.bool"/>
      </Property>
      <Property name="HSVWrap" id="11988.HSVWrap" number_of_elements="1">
        <Element index="0" value="0"/>
        <Domain name="bool" id="11988.HSVWrap.bool"/>
      </Property>
      <Property name="IndexedColors" id="11988.IndexedColors"/>
      <Property name="IndexedLookup" id="11988.IndexedLookup" number_of_elements="1">
        <Element index="0" value="0"/>
        <Domain name="bool" id="11988.IndexedLookup.bool"/>
      </Property>
      <Property name="LockScalarRange" id="11988.LockScalarRange" number_of_elements="1">
        <Element index="0" value="0"/>
        <Domain name="bool" id="11988.LockScalarRange.bool"/>
      </Property>
      <Property name="NanColor" id="11988.NanColor" number_of_elements="3">
        <Element index="0" value="1"/>
        <Element index="1" value="1"/>
        <Element index="2" value="0"/>
      </Property>
      <Property name="NumberOfTableValues" id="11988.NumberOfTableValues" number_of_elements="1">
        <Element index="0" value="256"/>
        <Domain name="range" id="11988.NumberOfTableValues.range"/>
      </Property>
      <Property name="RGBPoints" id="11988.RGBPoints" number_of_elements="12">
        <Element index="0" value="0"/>
        <Element index="1" value="0.231373"/>
        <Element index="2" value="0.298039"/>
        <Element index="3" value="0.752941"/>
        <Element index="4" value="0.5"/>
        <Element index="5" value="0.865003"/>
        <Element index="6" value="0.865003"/>
        <Element index="7" value="0.865003"/>
        <Element index="8" value="1"/>
        <Element index="9" value="0.705882"/>
        <Element index="10" value="0.0156863"/>
        <Element index="11" value="0.14902"/>
      </Property>
      <Property name="RescaleOnVisibilityChange" id="11988.RescaleOnVisibilityChange" number_of_elements="1">
        <Element index="0" value="0"/>
        <Domain name="bool" id="11988.RescaleOnVisibilityChange.bool"/>
      </Property>
      <Property name="ScalarOpacityFunction" id="11988.ScalarOpacityFunction" number_of_elements="1">
        <Proxy value="11987"/>
      </Property>
      <Property name="ScalarRangeInitialized" id="11988.ScalarRangeInitialized" number_of_elements="1">
        <Element index="0" value="1"/>
        <Domain name="bool" id="11988.ScalarRangeInitialized.bool"/>
      </Property>
      <Property name="ShowIndexedColorActiveValues" id="11988.ShowIndexedColorActiveValues" number_of_elements="1">
        <Element index="0" value="0"/>
        <Domain name="bool" id="11988.ShowIndexedColorActiveValues.bool"/>
      </Property>
      <Property name="UseAboveRangeColor" id="11988.UseAboveRangeColor" number_of_elements="1">
        <Element index="0" value="0"/>
        <Domain name="bool" id="11988.UseAboveRangeColor.bool"/>
      </Property>
      <Property name="UseBelowRangeColor" id="11988.UseBelowRangeColor" number_of_elements="1">
        <Element index="0" value="0"/>
        <Domain name="bool" id="11988.UseBelowRangeColor.bool"/>
      </Property>
      <Property name="UseLogScale" id="11988.UseLogScale" number_of_elements="1">
        <Element index="0" value="0"/>
        <Domain name="bool" id="11988.UseLogScale.bool"/>
      </Property>
      <Property name="VectorComponent" id="11988.VectorComponent" number_of_elements="1">
        <Element index="0" value="0"/>
        <Domain name="range" id="11988.VectorComponent.range"/>
      </Property>
      <Property name="VectorMode" id="11988.VectorMode" number_of_elements="1">
        <Element index="0" value="0"/>
        <Domain name="enum" id="11988.VectorMode.enum">
          <Entry value="0" text="Magnitude"/>
          <Entry value="1" text="Component"/>
        </Domain>
      </Property>
    </Proxy>
    <Proxy group="lookup_tables" type="PVLookupTable" id="12997" servers="21">
      <Property name="AboveRangeColor" id="12997.AboveRangeColor" number_of_elements="3">
        <Element index="0" value="1"/>
        <Element index="1" value="1"/>
        <Element index="2" value="1"/>
      </Property>
      <Property name="ActiveAnnotatedValues" id="12997.ActiveAnnotatedValues"/>
      <Property name="AllowDuplicateScalars" id="12997.AllowDuplicateScalars" number_of_elements="1">
        <Element index="0" value="1"/>
        <Domain name="bool" id="12997.AllowDuplicateScalars.bool"/>
      </Property>
      <Property name="Annotations" id="12997.Annotations"/>
      <Property name="BelowRangeColor" id="12997.BelowRangeColor" number_of_elements="3">
        <Element index="0" value="0"/>
        <Element index="1" value="0"/>
        <Element index="2" value="0"/>
      </Property>
      <Property name="Build" id="12997.Build"/>
      <Property name="ColorSpace" id="12997.ColorSpace" number_of_elements="1">
        <Element index="0" value="3"/>
        <Domain name="enum" id="12997.ColorSpace.enum">
          <Entry value="0" text="RGB"/>
          <Entry value="1" text="HSV"/>
          <Entry value="2" text="Lab"/>
          <Entry value="3" text="Diverging"/>
        </Domain>
      </Property>
      <Property name="Discretize" id="12997.Discretize" number_of_elements="1">
        <Element index="0" value="1"/>
        <Domain name="bool" id="12997.Discretize.bool"/>
      </Property>
      <Property name="EnableOpacityMapping" id="12997.EnableOpacityMapping" number_of_elements="1">
        <Element index="0" value="0"/>
        <Domain name="bool" id="12997.EnableOpacityMapping.bool"/>
      </Property>
      <Property name="HSVWrap" id="12997.HSVWrap" number_of_elements="1">
        <Element index="0" value="0"/>
        <Domain name="bool" id="12997.HSVWrap.bool"/>
      </Property>
      <Property name="IndexedColors" id="12997.IndexedColors"/>
      <Property name="IndexedLookup" id="12997.IndexedLookup" number_of_elements="1">
        <Element index="0" value="0"/>
        <Domain name="bool" id="12997.IndexedLookup.bool"/>
      </Property>
      <Property name="LockScalarRange" id="12997.LockScalarRange" number_of_elements="1">
        <Element index="0" value="0"/>
        <Domain name="bool" id="12997.LockScalarRange.bool"/>
      </Property>
      <Property name="NanColor" id="12997.NanColor" number_of_elements="3">
        <Element index="0" value="1"/>
        <Element index="1" value="1"/>
        <Element index="2" value="0"/>
      </Property>
      <Property name="NumberOfTableValues" id="12997.NumberOfTableValues" number_of_elements="1">
        <Element index="0" value="256"/>
        <Domain name="range" id="12997.NumberOfTableValues.range"/>
      </Property>
      <Property name="RGBPoints" id="12997.RGBPoints" number_of_elements="12">
        <Element index="0" value="0"/>
        <Element index="1" value="0.231373"/>
        <Element index="2" value="0.298039"/>
        <Element index="3" value="0.752941"/>
        <Element index="4" value="0.5"/>
        <Element index="5" value="0.865003"/>
        <Element index="6" value="0.865003"/>
        <Element index="7" value="0.865003"/>
        <Element index="8" value="1"/>
        <Element index="9" value="0.705882"/>
        <Element index="10" value="0.0156863"/>
        <Element index="11" value="0.14902"/>
      </Property>
      <Property name="RescaleOnVisibilityChange" id="12997.RescaleOnVisibilityChange" number_of_elements="1">
        <Element index="0" value="0"/>
        <Domain name="bool" id="12997.RescaleOnVisibilityChange.bool"/>
      </Property>
      <Property name="ScalarOpacityFunction" id="12997.ScalarOpacityFunction" number_of_elements="1">
        <Proxy value="12996"/>
      </Property>
      <Property name="ScalarRangeInitialized" id="12997.ScalarRangeInitialized" number_of_elements="1">
        <Element index="0" value="1"/>
        <Domain name="bool" id="12997.ScalarRangeInitialized.bool"/>
      </Property>
      <Property name="ShowIndexedColorActiveValues" id="12997.ShowIndexedColorActiveValues" number_of_elements="1">
        <Element index="0" value="0"/>
        <Domain name="bool" id="12997.ShowIndexedColorActiveValues.bool"/>
      </Property>
      <Property name="UseAboveRangeColor" id="12997.UseAboveRangeColor" number_of_elements="1">
        <Element index="0" value="0"/>
        <Domain name="bool" id="12997.UseAboveRangeColor.bool"/>
      </Property>
      <Property name="UseBelowRangeColor" id="12997.UseBelowRangeColor" number_of_elements="1">
        <Element index="0" value="0"/>
        <Domain name="bool" id="12997.UseBelowRangeColor.bool"/>
      </Property>
      <Property name="UseLogScale" id="12997.UseLogScale" number_of_elements="1">
        <Element index="0" value="0"/>
        <Domain name="bool" id="12997.UseLogScale.bool"/>
      </Property>
      <Property name="VectorComponent" id="12997.VectorComponent" number_of_elements="1">
        <Element index="0" value="0"/>
        <Domain name="range" id="12997.VectorComponent.range"/>
      </Property>
      <Property name="VectorMode" id="12997.VectorMode" number_of_elements="1">
        <Element index="0" value="0"/>
        <Domain name="enum" id="12997.VectorMode.enum">
          <Entry value="0" text="Magnitude"/>
          <Entry value="1" text="Component"/>
        </Domain>
      </Property>
    </Proxy>
    <Proxy group="lookup_tables" type="PVLookupTable" id="13531" servers="21">
      <Property name="AboveRangeColor" id="13531.AboveRangeColor" number_of_elements="3">
        <Element index="0" value="1"/>
        <Element index="1" value="1"/>
        <Element index="2" value="1"/>
      </Property>
      <Property name="ActiveAnnotatedValues" id="13531.ActiveAnnotatedValues"/>
      <Property name="AllowDuplicateScalars" id="13531.AllowDuplicateScalars" number_of_elements="1">
        <Element index="0" value="1"/>
        <Domain name="bool" id="13531.AllowDuplicateScalars.bool"/>
      </Property>
      <Property name="Annotations" id="13531.Annotations"/>
      <Property name="BelowRangeColor" id="13531.BelowRangeColor" number_of_elements="3">
        <Element index="0" value="0"/>
        <Element index="1" value="0"/>
        <Element index="2" value="0"/>
      </Property>
      <Property name="Build" id="13531.Build"/>
      <Property name="ColorSpace" id="13531.ColorSpace" number_of_elements="1">
        <Element index="0" value="3"/>
        <Domain name="enum" id="13531.ColorSpace.enum">
          <Entry value="0" text="RGB"/>
          <Entry value="1" text="HSV"/>
          <Entry value="2" text="Lab"/>
          <Entry value="3" text="Diverging"/>
        </Domain>
      </Property>
      <Property name="Discretize" id="13531.Discretize" number_of_elements="1">
        <Element index="0" value="1"/>
        <Domain name="bool" id="13531.Discretize.bool"/>
      </Property>
      <Property name="EnableOpacityMapping" id="13531.EnableOpacityMapping" number_of_elements="1">
        <Element index="0" value="0"/>
        <Domain name="bool" id="13531.EnableOpacityMapping.bool"/>
      </Property>
      <Property name="HSVWrap" id="13531.HSVWrap" number_of_elements="1">
        <Element index="0" value="0"/>
        <Domain name="bool" id="13531.HSVWrap.bool"/>
      </Property>
      <Property name="IndexedColors" id="13531.IndexedColors"/>
      <Property name="IndexedLookup" id="13531.IndexedLookup" number_of_elements="1">
        <Element index="0" value="0"/>
        <Domain name="bool" id="13531.IndexedLookup.bool"/>
      </Property>
      <Property name="LockScalarRange" id="13531.LockScalarRange" number_of_elements="1">
        <Element index="0" value="0"/>
        <Domain name="bool" id="13531.LockScalarRange.bool"/>
      </Property>
      <Property name="NanColor" id="13531.NanColor" number_of_elements="3">
        <Element index="0" value="1"/>
        <Element index="1" value="1"/>
        <Element index="2" value="0"/>
      </Property>
      <Property name="NumberOfTableValues" id="13531.NumberOfTableValues" number_of_elements="1">
        <Element index="0" value="256"/>
        <Domain name="range" id="13531.NumberOfTableValues.range"/>
      </Property>
      <Property name="RGBPoints" id="13531.RGBPoints" number_of_elements="12">
        <Element index="0" value="0"/>
        <Element index="1" value="0.231373"/>
        <Element index="2" value="0.298039"/>
        <Element index="3" value="0.752941"/>
        <Element index="4" value="0.5"/>
        <Element index="5" value="0.865003"/>
        <Element index="6" value="0.865003"/>
        <Element index="7" value="0.865003"/>
        <Element index="8" value="1"/>
        <Element index="9" value="0.705882"/>
        <Element index="10" value="0.0156863"/>
        <Element index="11" value="0.14902"/>
      </Property>
      <Property name="RescaleOnVisibilityChange" id="13531.RescaleOnVisibilityChange" number_of_elements="1">
        <Element index="0" value="0"/>
        <Domain name="bool" id="13531.RescaleOnVisibilityChange.bool"/>
      </Property>
      <Property name="ScalarOpacityFunction" id="13531.ScalarOpacityFunction" number_of_elements="1">
        <Proxy value="13530"/>
      </Property>
      <Property name="ScalarRangeInitialized" id="13531.ScalarRangeInitialized" number_of_elements="1">
        <Element index="0" value="1"/>
        <Domain name="bool" id="13531.ScalarRangeInitialized.bool"/>
      </Property>
      <Property name="ShowIndexedColorActiveValues" id="13531.ShowIndexedColorActiveValues" number_of_elements="1">
        <Element index="0" value="0"/>
        <Domain name="bool" id="13531.ShowIndexedColorActiveValues.bool"/>
      </Property>
      <Property name="UseAboveRangeColor" id="13531.UseAboveRangeColor" number_of_elements="1">
        <Element index="0" value="0"/>
        <Domain name="bool" id="13531.UseAboveRangeColor.bool"/>
      </Property>
      <Property name="UseBelowRangeColor" id="13531.UseBelowRangeColor" number_of_elements="1">
        <Element index="0" value="0"/>
        <Domain name="bool" id="13531.UseBelowRangeColor.bool"/>
      </Property>
      <Property name="UseLogScale" id="13531.UseLogScale" number_of_elements="1">
        <Element index="0" value="0"/>
        <Domain name="bool" id="13531.UseLogScale.bool"/>
      </Property>
      <Property name="VectorComponent" id="13531.VectorComponent" number_of_elements="1">
        <Element index="0" value="0"/>
        <Domain name="range" id="13531.VectorComponent.range"/>
      </Property>
      <Property name="VectorMode" id="13531.VectorMode" number_of_elements="1">
        <Element index="0" value="0"/>
        <Domain name="enum" id="13531.VectorMode.enum">
          <Entry value="0" text="Magnitude"/>
          <Entry value="1" text="Component"/>
        </Domain>
      </Property>
    </Proxy>
    <Proxy group="lookup_tables" type="PVLookupTable" id="14540" servers="21">
      <Property name="AboveRangeColor" id="14540.AboveRangeColor" number_of_elements="3">
        <Element index="0" value="1"/>
        <Element index="1" value="1"/>
        <Element index="2" value="1"/>
      </Property>
      <Property name="ActiveAnnotatedValues" id="14540.ActiveAnnotatedValues"/>
      <Property name="AllowDuplicateScalars" id="14540.AllowDuplicateScalars" number_of_elements="1">
        <Element index="0" value="1"/>
        <Domain name="bool" id="14540.AllowDuplicateScalars.bool"/>
      </Property>
      <Property name="Annotations" id="14540.Annotations"/>
      <Property name="BelowRangeColor" id="14540.BelowRangeColor" number_of_elements="3">
        <Element index="0" value="0"/>
        <Element index="1" value="0"/>
        <Element index="2" value="0"/>
      </Property>
      <Property name="Build" id="14540.Build"/>
      <Property name="ColorSpace" id="14540.ColorSpace" number_of_elements="1">
        <Element index="0" value="3"/>
        <Domain name="enum" id="14540.ColorSpace.enum">
          <Entry value="0" text="RGB"/>
          <Entry value="1" text="HSV"/>
          <Entry value="2" text="Lab"/>
          <Entry value="3" text="Diverging"/>
        </Domain>
      </Property>
      <Property name="Discretize" id="14540.Discretize" number_of_elements="1">
        <Element index="0" value="1"/>
        <Domain name="bool" id="14540.Discretize.bool"/>
      </Property>
      <Property name="EnableOpacityMapping" id="14540.EnableOpacityMapping" number_of_elements="1">
        <Element index="0" value="0"/>
        <Domain name="bool" id="14540.EnableOpacityMapping.bool"/>
      </Property>
      <Property name="HSVWrap" id="14540.HSVWrap" number_of_elements="1">
        <Element index="0" value="0"/>
        <Domain name="bool" id="14540.HSVWrap.bool"/>
      </Property>
      <Property name="IndexedColors" id="14540.IndexedColors"/>
      <Property name="IndexedLookup" id="14540.IndexedLookup" number_of_elements="1">
        <Element index="0" value="0"/>
        <Domain name="bool" id="14540.IndexedLookup.bool"/>
      </Property>
      <Property name="LockScalarRange" id="14540.LockScalarRange" number_of_elements="1">
        <Element index="0" value="0"/>
        <Domain name="bool" id="14540.LockScalarRange.bool"/>
      </Property>
      <Property name="NanColor" id="14540.NanColor" number_of_elements="3">
        <Element index="0" value="1"/>
        <Element index="1" value="1"/>
        <Element index="2" value="0"/>
      </Property>
      <Property name="NumberOfTableValues" id="14540.NumberOfTableValues" number_of_elements="1">
        <Element index="0" value="256"/>
        <Domain name="range" id="14540.NumberOfTableValues.range"/>
      </Property>
      <Property name="RGBPoints" id="14540.RGBPoints" number_of_elements="12">
        <Element index="0" value="0"/>
        <Element index="1" value="0.231373"/>
        <Element index="2" value="0.298039"/>
        <Element index="3" value="0.752941"/>
        <Element index="4" value="0.5"/>
        <Element index="5" value="0.865003"/>
        <Element index="6" value="0.865003"/>
        <Element index="7" value="0.865003"/>
        <Element index="8" value="1"/>
        <Element index="9" value="0.705882"/>
        <Element index="10" value="0.0156863"/>
        <Element index="11" value="0.14902"/>
      </Property>
      <Property name="RescaleOnVisibilityChange" id="14540.RescaleOnVisibilityChange" number_of_elements="1">
        <Element index="0" value="0"/>
        <Domain name="bool" id="14540.RescaleOnVisibilityChange.bool"/>
      </Property>
      <Property name="ScalarOpacityFunction" id="14540.ScalarOpacityFunction" number_of_elements="1">
        <Proxy value="14539"/>
[truncated: 3,179,418 more chars]
