# Supplementary material for: Active Vertex Model for cell-resolution description of epithelial tissue mechanics
Source: PLoS Comput Biol. 2017 Jun 30;13(6):e1005569. doi: 10.1371/journal.pcbi.1005569 (PMC5493290; doi:10.1371/journal.pcbi.1005569)
Supplement: S1 Dataset — (ZIP) [file pcbi.1005569.s020.zip › data_scripts_configuration/Figure11/S14_annulus/annulus.boundary]

#
0 1024 1023
1 1023 1022
2 1022 1021
3 1021 1020
4 1020 1019
5 1019 1018
6 1018 1017
7 1017 1016
8 1016 1015
9 1015 1014
10 1014 1013
11 1013 1012
12 1012 1011
13 1011 1010
14 1010 1009
15 1009 1008
16 1008 1007
17 1007 1006
18 1006 1005
19 1005 1004
20 1004 1003
21 1003 1002
22 1002 1001
23 1001 1000
24 1000 999
25 999 998
26 998 997
27 997 996
28 996 995
29 995 994
30 994 993
31 993 992
32 992 991
33 991 990
34 990 989
35 989 988
36 988 987
37 987 986
38 986 985
39 985 984
40 984 983
41 983 982
42 982 981
43 981 980
44 980 979
45 979 978
46 978 977
47 977 976
48 976 975
49 975 974
50 974 973
51 973 972
52 972 971
53 971 970
54 970 969
55 969 968
56 968 967
57 967 966
58 966 965
59 965 964
60 964 963
61 963 962
62 962 961
63 961 960
64 960 959
65 959 958
66 958 957
67 957 956
68 956 955
69 955 954
70 954 953
71 953 952
72 952 951
73 951 950
74 950 949
75 949 948
76 948 1056
77 1056 1055
78 1055 1054
79 1054 1053
80 1053 1052
81 1052 1051
82 1051 1050
83 1050 1049
84 1049 1048
85 1048 1047
86 1047 1046
87 1046 1045
88 1045 1044
89 1044 1043
90 1043 1042
91 1042 1041
92 1041 1040
93 1040 1039
94 1039 1038
95 1038 1037
96 1037 1036
97 1036 1035
98 1035 1034
99 1034 1033
100 1033 1032
101 1032 1031
102 1031 1030
103 1030 1029
104 1029 1028
105 1028 1027
106 1027 1026
107 1026 1025
108 1025 1024
109 773 280
110 280 732
111 732 164
112 164 309
113 309 753
114 753 617
115 617 473
116 473 33
117 33 943
118 943 572
119 572 599
120 599 567
121 567 163
122 163 271
123 271 275
124 275 166
125 166 80
126 80 60
127 60 74
128 74 55
129 55 741
130 741 83
131 83 321
132 321 441
133 441 508
134 508 184
135 184 69
136 69 932
137 932 773
