# Supplementary material for: Active Vertex Model for cell-resolution description of epithelial tissue mechanics
Source: PLoS Comput Biol. 2017 Jun 30;13(6):e1005569. doi: 10.1371/journal.pcbi.1005569 (PMC5493290; doi:10.1371/journal.pcbi.1005569)
Supplement: S1 Dataset — (ZIP) [file pcbi.1005569.s020.zip › data_scripts_configuration/Figure11/S14_annulus/annulus.input]

keys: id         x          y          z          vx         vy         vz         nx         ny         nz         nvx        nvy        nvz        area       boundary   type       
      0          21.136929  4.369247   0.0        0.0        0.0        0.0        0.288239   -0.957559  0.0        0.0        0.0        1.0        2.957762   0          2          
      1          20.753554  21.44252   0.0        0.0        0.0        0.0        0.078824   -0.996889  0.0        0.0        0.0        1.0        2.814033   0          2          
      2          2.177511   -17.0543   0.0        0.0        0.0        0.0        -0.563763  0.825936   0.0        0.0        0.0        1.0        3.036358   0          2          
      3          9.590598   16.94965   0.0        0.0        0.0        0.0        -0.104548  -0.99452   0.0        0.0        0.0        1.0        3.116929   0          2          
      4          11.155783  17.984491  0.0        0.0        0.0        0.0        -0.864392  -0.502819  0.0        0.0        0.0        1.0        3.120631   0          2          
      5          14.261421  -0.110294  0.0        0.0        0.0        0.0        0.999046   0.043662   0.0        0.0        0.0        1.0        3.164781   0          2          
      6          15.701543  -9.584622  0.0        0.0        0.0        0.0        0.882909   -0.469544  0.0        0.0        0.0        1.0        2.913475   0          2          
      7          22.46333   -17.595945 0.0        0.0        0.0        0.0        0.860574   0.509326   0.0        0.0        0.0        1.0        2.902152   0          2          
      8          9.950845   28.242226  0.0        0.0        0.0        0.0        0.999531   0.030634   0.0        0.0        0.0        1.0        3.139356   0          2          
      9          24.670594  10.401607  0.0        0.0        0.0        0.0        -0.999986  0.00538    0.0        0.0        0.0        1.0        3.0532     0          2          
      10         20.93671   0.811222   0.0        0.0        0.0        0.0        0.530142   0.847909   0.0        0.0        0.0        1.0        2.938228   0          2          
      11         -22.548126 4.512472   0.0        0.0        0.0        0.0        -0.93481   0.355149   0.0        0.0        0.0        1.0        3.195646   0          2          
      12         23.966974  -5.256035  0.0        0.0        0.0        0.0        -0.628755  -0.777603  0.0        0.0        0.0        1.0        2.83403    0          2          
      13         11.855228  -2.316607  0.0        0.0        0.0        0.0        0.738442   0.674317   0.0        0.0        0.0        1.0        2.976026   0          2          
      14         20.567784  -19.271143 0.0        0.0        0.0        0.0        -0.999031  -0.044021  0.0        0.0        0.0        1.0        3.186501   0          2          
      15         -24.311895 17.740839  0.0        0.0        0.0        0.0        0.545836   -0.837892  0.0        0.0        0.0        1.0        2.933744   0          2          
      16         -8.179031  18.524166  0.0        0.0        0.0        0.0        0.908143   0.41866    0.0        0.0        0.0        1.0        2.819542   0          2          
      17         8.460437   -2.244643  0.0        0.0        0.0        0.0        0.570155   0.821537   0.0        0.0        0.0        1.0        3.048144   0          2          
      18         -12.235897 -4.5062    0.0        0.0        0.0        0.0        -0.56596   -0.824432  0.0        0.0        0.0        1.0        3.149072   0          2          
      19         9.553859   15.17288   0.0        0.0        0.0        0.0        -0.475117  0.879923   0.0        0.0        0.0        1.0        3.015739   0          2          
      20         22.38668   -0.406625  0.0        0.0        0.0        0.0        0.990484   0.137627   0.0        0.0        0.0        1.0        3.120374   0          2          
      21         0.362085   -17.741501 0.0        0.0        0.0        0.0        -0.989481  -0.144661  0.0        0.0        0.0        1.0        2.962377   0          2          
      22         22.004202  5.73861    0.0        0.0        0.0        0.0        -0.374126  0.927378   0.0        0.0        0.0        1.0        3.100952   0          2          
      23         -25.869492 1.507201   0.0        0.0        0.0        0.0        0.024956   -0.999689  0.0        0.0        0.0        1.0        3.189984   0          2          
      24         -29.963337 -1.646401  0.0        0.0        0.0        0.0        0.733831   0.679332   0.0        0.0        0.0        1.0        2.954038   0          2          
      25         -24.329202 12.762822  0.0        0.0        0.0        0.0        -0.709964  -0.704238  0.0        0.0        0.0        1.0        3.148778   0          2          
      26         6.468787   29.381456  0.0        0.0        0.0        0.0        -0.999949  -0.010097  0.0        0.0        0.0        1.0        2.885611   0          2          
      27         9.01988    -7.245037  0.0        0.0        0.0        0.0        0.741082   0.671415   0.0        0.0        0.0        1.0        2.817525   0          2          
      28         22.579247  16.8953    0.0        0.0        0.0        0.0        -0.250293  -0.96817   0.0        0.0        0.0        1.0        3.053486   0          2          
      29         -20.455048 22.090663  0.0        0.0        0.0        0.0        0.001072   -0.999999  0.0        0.0        0.0        1.0        2.990438   0          2          
      30         -21.356547 -7.127766  0.0        0.0        0.0        0.0        -0.276642  0.960973   0.0        0.0        0.0        1.0        3.050283   0          2          
      31         7.638904   21.329923  0.0        0.0        0.0        0.0        -0.708315  -0.705896  0.0        0.0        0.0        1.0        3.038348   0          2          
      32         -12.492593 15.963257  0.0        0.0        0.0        0.0        0.774511   0.632561   0.0        0.0        0.0        1.0        3.000328   0          2          
      33         3.277785   -6.400228  0.0        0.0        0.0        0.0        0.98553    -0.169499  0.0        0.0        0.0        1.0        2.890625   2          1          
      34         14.088516  16.327149  0.0        0.0        0.0        0.0        -0.9424    -0.334489  0.0        0.0        0.0        1.0        3.190428   0          2          
      35         -20.863009 -12.107599 0.0        0.0        0.0        0.0        0.963428   -0.267966  0.0        0.0        0.0        1.0        3.159271   0          2          
      36         -3.295291  -21.00304  0.0        0.0        0.0        0.0        -0.993754  -0.111593  0.0        0.0        0.0        1.0        3.110826   0          2          
      37         26.952375  -2.738026  0.0        0.0        0.0        0.0        -0.345171  0.93854    0.0        0.0        0.0        1.0        3.123885   0          2          
      38         18.88142   -7.262786  0.0        0.0        0.0        0.0        -0.147171  0.989111   0.0        0.0        0.0        1.0        3.194672   0          2          
      39         3.268525   15.762561  0.0        0.0        0.0        0.0        -0.135855  -0.990729  0.0        0.0        0.0        1.0        2.926385   0          2          
      40         27.456275  6.700501   0.0        0.0        0.0        0.0        -0.250824  -0.968033  0.0        0.0        0.0        1.0        3.10656    0          2          
      41         3.003314   13.949723  0.0        0.0        0.0        0.0        0.678401   -0.734692  0.0        0.0        0.0        1.0        3.007981   0          2          
      42         -14.243978 -11.799493 0.0        0.0        0.0        0.0        -0.618271  -0.785965  0.0        0.0        0.0        1.0        3.11839    0          2          
      43         10.567634  6.789394   0.0        0.0        0.0        0.0        0.712514   0.701658   0.0        0.0        0.0        1.0        3.006446   0          2          
      44         16.850874  22.748016  0.0        0.0        0.0        0.0        -0.120398  -0.992726  0.0        0.0        0.0        1.0        2.854249   0          2          
      45         -25.060935 -14.613866 0.0        0.0        0.0        0.0        0.940401   0.340067   0.0        0.0        0.0        1.0        2.983669   0          2          
      46         -20.069102 14.890356  0.0        0.0        0.0        0.0        -0.999878  -0.015604  0.0        0.0        0.0        1.0        2.941439   0          2          
      47         -24.34867  -6.248758  0.0        0.0        0.0        0.0        0.280718   -0.95979   0.0        0.0        0.0        1.0        2.833766   0          2          
      48         17.953691  3.401428   0.0        0.0        0.0        0.0        -0.993899  -0.110293  0.0        0.0        0.0        1.0        3.187722   0          2          
      49         -19.622562 8.403654   0.0        0.0        0.0        0.0        -0.632516  -0.774547  0.0        0.0        0.0        1.0        2.962847   0          2          
      50         2.88995    29.818665  0.0        0.0        0.0        0.0        0.418412   0.908257   0.0        0.0        0.0        1.0        2.945418   0          2          
      51         22.257495  -10.366757 0.0        0.0        0.0        0.0        0.873678   0.486505   0.0        0.0        0.0        1.0        2.823105   0          2          
      52         30.036899  -0.950616  0.0        0.0        0.0        0.0        0.778694   0.627404   0.0        0.0        0.0        1.0        2.970281   0          2          
      53         1.43947    18.514384  0.0        0.0        0.0        0.0        0.926888   -0.375338  0.0        0.0        0.0        1.0        2.885954   0          2          
      54         -7.198957  -14.560341 0.0        0.0        0.0        0.0        -0.894872  -0.446323  0.0        0.0        0.0        1.0        2.92793    0          2          
      55         0.364044   7.960277   0.0        0.0        0.0        0.0        0.657657   -0.753317  0.0        0.0        0.0        1.0        2.847651   2          1          
      56         11.097776  19.72779   0.0        0.0        0.0        0.0        0.940584   0.339561   0.0        0.0        0.0        1.0        2.989273   0          2          
      57         4.044871   -16.384841 0.0        0.0        0.0        0.0        0.984395   -0.175974  0.0        0.0        0.0        1.0        2.849632   0          2          
      58         -3.222226  19.37599   0.0        0.0        0.0        0.0        0.999305   0.037283   0.0        0.0        0.0        1.0        2.823416   0          2          
      59         -19.648237 -6.888986  0.0        0.0        0.0        0.0        0.999985   0.005414   0.0        0.0        0.0        1.0        3.002638   0          2          
      60         4.265617   6.80305    0.0        0.0        0.0        0.0        -0.84033   0.542075   0.0        0.0        0.0        1.0        3.136937   2          1          
      61         13.991341  -10.508037 0.0        0.0        0.0        0.0        -0.931583  -0.363529  0.0        0.0        0.0        1.0        3.100476   0          2          
      62         -12.803357 8.332256   0.0        0.0        0.0        0.0        -0.15447   0.987997   0.0        0.0        0.0        1.0        2.952404   0          2          
      63         -18.385306 -14.785572 0.0        0.0        0.0        0.0        -0.855374  0.51801    0.0        0.0        0.0        1.0        2.945779   0          2          
      64         11.191999  -21.370924 0.0        0.0        0.0        0.0        0.281061   -0.95969   0.0        0.0        0.0        1.0        2.80458    0          2          
      65         -13.581817 5.202312   0.0        0.0        0.0        0.0        -0.784558  0.620055   0.0        0.0        0.0        1.0        2.823565   0          2          
      66         2.643223   12.299264  0.0        0.0        0.0        0.0        0.944636   0.328121   0.0        0.0        0.0        1.0        3.147427   0          2          
      67         27.231224  -12.543128 0.0        0.0        0.0        0.0        0.234835   0.972035   0.0        0.0        0.0        1.0        2.986598   0          2          
      68         22.812286  13.712434  0.0        0.0        0.0        0.0        -0.68166   -0.731669  0.0        0.0        0.0        1.0        2.901895   0          2          
      69         -7.308688  -0.016314  0.0        0.0        0.0        0.0        -0.871505  -0.490387  0.0        0.0        0.0        1.0        2.993981   2          1          
      70         7.818418   19.559178  0.0        0.0        0.0        0.0        -0.756398  -0.654112  0.0        0.0        0.0        1.0        2.895695   0          2          
      71         15.227876  -13.459293 0.0        0.0        0.0        0.0        -0.667611  -0.744511  0.0        0.0        0.0        1.0        2.880473   0          2          
      72         10.633648  -22.961282 0.0        0.0        0.0        0.0        -0.90922   0.416316   0.0        0.0        0.0        1.0        2.965109   0          2          
      73         -13.100297 -21.612628 0.0        0.0        0.0        0.0        0.315439   -0.948946  0.0        0.0        0.0        1.0        2.895428   0          2          
      74         2.417487   7.375014   0.0        0.0        0.0        0.0        -0.559994  -0.828496  0.0        0.0        0.0        1.0        3.135202   2          1          
      75         -9.903645  21.972114  0.0        0.0        0.0        0.0        -0.982267  -0.187487  0.0        0.0        0.0        1.0        3.110337   0          2          
      76         -11.216325 -19.245556 0.0        0.0        0.0        0.0        0.861826   -0.507204  0.0        0.0        0.0        1.0        3.148072   0          2          
      77         -17.926779 -12.905168 0.0        0.0        0.0        0.0        0.717121   0.696949   0.0        0.0        0.0        1.0        2.972527   0          2          
      78         -2.738312  -28.219751 0.0        0.0        0.0        0.0        -0.757373  0.652983   0.0        0.0        0.0        1.0        2.919156   0          2          
      79         -24.302151 -17.756907 0.0        0.0        0.0        0.0        -0.897982  -0.440032  0.0        0.0        0.0        1.0        3.030441   0          2          
      80         6.148723   6.45372    0.0        0.0        0.0        0.0        -0.747295  -0.664492  0.0        0.0        0.0        1.0        3.062868   2          1          
      81         -3.52479   -22.869337 0.0        0.0        0.0        0.0        0.860518   -0.50942   0.0        0.0        0.0        1.0        3.08517    0          2          
      82         7.465064   -12.255417 0.0        0.0        0.0        0.0        0.90781    0.419381   0.0        0.0        0.0        1.0        3.014037   0          2          
      83         -3.753727  7.646895   0.0        0.0        0.0        0.0        -0.469375  0.882999   0.0        0.0        0.0        1.0        2.898917   2          1          
      84         -5.296684  6.813774   0.0        0.0        0.0        0.0        -0.611873  -0.790956  0.0        0.0        0.0        1.0        2.869015   0          2          
      85         -1.652769  16.334659  0.0        0.0        0.0        0.0        0.387565   0.921842   0.0        0.0        0.0        1.0        2.904672   0          2          
      86         -24.21179  1.526114   0.0        0.0        0.0        0.0        -0.386414  0.922326   0.0        0.0        0.0        1.0        3.086057   0          2          
      87         -26.603214 10.739735  0.0        0.0        0.0        0.0        0.518841   0.854871   0.0        0.0        0.0        1.0        2.83445    0          2          
      88         20.038977  -22.364885 0.0        0.0        0.0        0.0        -0.938623  0.344944   0.0        0.0        0.0        1.0        3.165017   0          2          
      89         1.791908   -18.895652 0.0        0.0        0.0        0.0        0.443452   0.896298   0.0        0.0        0.0        1.0        3.128573   0          2          
      90         -0.738293  25.329391  0.0        0.0        0.0        0.0        0.011423   0.999935   0.0        0.0        0.0        1.0        2.868196   0          2          
      91         -25.590919 -12.310679 0.0        0.0        0.0        0.0        -0.991701  -0.128562  0.0        0.0        0.0        1.0        3.115548   0          2          
      92         25.968179  -7.731201  0.0        0.0        0.0        0.0        0.999467   -0.032632  0.0        0.0        0.0        1.0        2.800449   0          2          
      93         16.765328  15.659011  0.0        0.0        0.0        0.0        -0.336444  0.941704   0.0        0.0        0.0        1.0        3.162431   0          2          
      94         -23.819682 -4.627027  0.0        0.0        0.0        0.0        -0.962682  -0.270636  0.0        0.0        0.0        1.0        3.107078   0          2          
      95         1.759914   28.372395  0.0        0.0        0.0        0.0        -0.873074  -0.487587  0.0        0.0        0.0        1.0        2.959784   0          2          
      96         -13.510341 24.993412  0.0        0.0        0.0        0.0        -0.765183  -0.643813  0.0        0.0        0.0        1.0        3.077483   0          2          
      97         -7.954305  -8.451451  0.0        0.0        0.0        0.0        -0.999996  0.002971   0.0        0.0        0.0        1.0        2.968836   0          2          
      98         -13.690292 -26.829034 0.0        0.0        0.0        0.0        0.120457   0.992719   0.0        0.0        0.0        1.0        2.899199   0          2          
      99         -4.469567  -17.996071 0.0        0.0        0.0        0.0        -0.822759  0.56839    0.0        0.0        0.0        1.0        3.085016   0          2          
      100        4.088531   -14.387578 0.0        0.0        0.0        0.0        -0.232856  0.972511   0.0        0.0        0.0        1.0        2.802718   0          2          
      101        -11.777091 4.752506   0.0        0.0        0.0        0.0        0.038103   0.999274   0.0        0.0        0.0        1.0        3.020075   0          2          
      102        16.388705  24.820199  0.0        0.0        0.0        0.0        -0.999388  -0.034975  0.0        0.0        0.0        1.0        2.800526   0          2          
      103        8.865907   26.848734  0.0        0.0        0.0        0.0        0.874634   -0.484784  0.0        0.0        0.0        1.0        3.172466   0          2          
      104        -2.099425  -23.672572 0.0        0.0        0.0        0.0        0.999615   -0.02776   0.0        0.0        0.0        1.0        2.864072   0          2          
      105        -14.26935  2.068216   0.0        0.0        0.0        0.0        -0.936688  0.350164   0.0        0.0        0.0        1.0        3.137951   0          2          
      106        -0.514488  30.088652  0.0        0.0        0.0        0.0        0.706315   -0.707898  0.0        0.0        0.0        1.0        3.053196   0          2          
      107        -15.256811 22.199125  0.0        0.0        0.0        0.0        -0.728078  -0.685494  0.0        0.0        0.0        1.0        3.195206   0          2          
      108        -13.089223 3.513432   0.0        0.0        0.0        0.0        -0.73607   -0.676905  0.0        0.0        0.0        1.0        3.113221   0          2          
      109        -0.976873  -28.348664 0.0        0.0        0.0        0.0        -0.336274  -0.941764  0.0        0.0        0.0        1.0        2.971474   0          2          
      110        -19.722368 2.580934   0.0        0.0        0.0        0.0        0.585291   0.810823   0.0        0.0        0.0        1.0        3.020165   0          2          
      111        3.215995   17.742431  0.0        0.0        0.0        0.0        0.640239   -0.768175  0.0        0.0        0.0        1.0        2.893931   0          2          
      112        12.221636  21.87809   0.0        0.0        0.0        0.0        0.953789   -0.300478  0.0        0.0        0.0        1.0        2.94597    0          2          
      113        -13.167169 10.173467  0.0        0.0        0.0        0.0        -0.973305  0.229514   0.0        0.0        0.0        1.0        2.836862   0          2          
      114        -0.305072  -9.44911   0.0        0.0        0.0        0.0        -0.641171  0.767398   0.0        0.0        0.0        1.0        3.104525   0          2          
      115        -10.695996 28.346568  0.0        0.0        0.0        0.0        -0.427206  -0.904154  0.0        0.0        0.0        1.0        3.156639   0          2          
      116        25.776717  -5.99038   0.0        0.0        0.0        0.0        0.778184   0.628036   0.0        0.0        0.0        1.0        2.817786   0          2          
      117        18.978333  -12.97257  0.0        0.0        0.0        0.0        -0.155791  0.98779    0.0        0.0        0.0        1.0        3.126204   0          2          
      118        -22.552179 13.150456  0.0        0.0        0.0        0.0        0.140233   0.990119   0.0        0.0        0.0        1.0        2.948076   0          2          
      119        -13.432876 -5.835863  0.0        0.0        0.0        0.0        -0.355181  -0.934798  0.0        0.0        0.0        1.0        3.138162   0          2          
      120        -24.942478 2.998962   0.0        0.0        0.0        0.0        0.97426    0.225427   0.0        0.0        0.0        1.0        3.197573   0          2          
      121        -13.534866 -25.309179 0.0        0.0        0.0        0.0        0.600341   -0.799744  0.0        0.0        0.0        1.0        3.12113    0          2          
      122        -18.014542 -23.927784 0.0        0.0        0.0        0.0        0.665448   -0.746444  0.0        0.0        0.0        1.0        3.159079   0          2          
      123        -10.488303 -1.941661  0.0        0.0        0.0        0.0        0.167912   0.985802   0.0        0.0        0.0        1.0        2.859883   0          2          
      124        29.520219  4.2993     0.0        0.0        0.0        0.0        0.251317   0.967905   0.0        0.0        0.0        1.0        2.88668    0          2          
      125        12.286023  -11.312868 0.0        0.0        0.0        0.0        -0.971787  -0.235859  0.0        0.0        0.0        1.0        2.8805     0          2          
      126        8.450559   4.223286   0.0        0.0        0.0        0.0        0.091205   0.995832   0.0        0.0        0.0        1.0        3.140468   0          2          
      127        15.974047  0.835343   0.0        0.0        0.0        0.0        0.649683   -0.760205  0.0        0.0        0.0        1.0        2.967516   0          2          
      128        6.254659   18.579643  0.0        0.0        0.0        0.0        0.989923   -0.141608  0.0        0.0        0.0        1.0        2.906661   0          2          
      129        -29.840906 3.352358   0.0        0.0        0.0        0.0        -0.738313  -0.674458  0.0        0.0        0.0        1.0        3.017379   0          2          
      130        -4.791239  -19.812875 0.0        0.0        0.0        0.0        0.015441   -0.999881  0.0        0.0        0.0        1.0        3.165338   0          2          
      131        -2.771327  26.069135  0.0        0.0        0.0        0.0        0.928359   0.371686   0.0        0.0        0.0        1.0        2.966129   0          2          
      132        22.048104  -5.69474   0.0        0.0        0.0        0.0        0.359701   0.933068   0.0        0.0        0.0        1.0        2.893718   0          2          
      133        -1.653825  -20.312283 0.0        0.0        0.0        0.0        0.198955   -0.980009  0.0        0.0        0.0        1.0        3.014339   0          2          
      134        28.832822  8.06191    0.0        0.0        0.0        0.0        0.909481   0.415746   0.0        0.0        0.0        1.0        3.165533   0          2          
      135        -9.64796   -18.596616 0.0        0.0        0.0        0.0        0.837305   0.546735   0.0        0.0        0.0        1.0        3.008938   0          2          
      136        -0.771038  12.78549   0.0        0.0        0.0        0.0        0.834585   -0.550879  0.0        0.0        0.0        1.0        2.821805   0          2          
      137        -17.534512 -11.016578 0.0        0.0        0.0        0.0        0.568186   -0.8229    0.0        0.0        0.0        1.0        2.913      0          2          
      138        30.035404  0.727129   0.0        0.0        0.0        0.0        -0.98052   -0.196421  0.0        0.0        0.0        1.0        2.930331   0          2          
      139        14.620826  -4.033978  0.0        0.0        0.0        0.0        0.068716   0.997636   0.0        0.0        0.0        1.0        2.942338   0          2          
      140        -3.518806  15.576413  0.0        0.0        0.0        0.0        -0.893052  0.449953   0.0        0.0        0.0        1.0        2.909499   0          2          
      141        -8.980799  -25.22137  0.0        0.0        0.0        0.0        0.383113   -0.923701  0.0        0.0        0.0        1.0        3.008797   0          2          
      142        -25.372188 13.967585  0.0        0.0        0.0        0.0        0.444336   -0.89586   0.0        0.0        0.0        1.0        3.012502   0          2          
      143        -17.692424 5.665321   0.0        0.0        0.0        0.0        -0.896302  0.443444   0.0        0.0        0.0        1.0        3.040858   0          2          
      144        -10.376409 16.201723  0.0        0.0        0.0        0.0        -0.216869  0.976201   0.0        0.0        0.0        1.0        3.058385   0          2          
      145        -4.080522  -29.448686 0.0        0.0        0.0        0.0        0.717113   -0.696957  0.0        0.0        0.0        1.0        3.043165   0          2          
      146        -29.427485 5.104241   0.0        0.0        0.0        0.0        0.917688   -0.397303  0.0        0.0        0.0        1.0        3.140668   0          2          
      147        17.267962  -18.000666 0.0        0.0        0.0        0.0        0.99218    0.124819   0.0        0.0        0.0        1.0        2.885469   0          2          
      148        1.195814   -8.933004  0.0        0.0        0.0        0.0        0.733935   -0.679219  0.0        0.0        0.0        1.0        2.937093   0          2          
      149        12.784888  17.10863   0.0        0.0        0.0        0.0        -0.987464  0.157847   0.0        0.0        0.0        1.0        3.014683   0          2          
      150        18.588541  -19.470496 0.0        0.0        0.0        0.0        -0.994184  0.107699   0.0        0.0        0.0        1.0        3.117209   0          2          
      151        24.501398  7.25584    0.0        0.0        0.0        0.0        -0.982297  0.18733    0.0        0.0        0.0        1.0        2.963235   0          2          
      152        15.685898  -11.581588 0.0        0.0        0.0        0.0        -0.90318   0.429262   0.0        0.0        0.0        1.0        3.037127   0          2          
      153        23.583659  -16.210418 0.0        0.0        0.0        0.0        -0.786773  0.617242   0.0        0.0        0.0        1.0        2.826941   0          2          
      154        20.723436  -0.853004  0.0        0.0        0.0        0.0        0.311351   0.950295   0.0        0.0        0.0        1.0        3.070085   0          2          
      155        -12.058506 24.030032  0.0        0.0        0.0        0.0        0.776939   -0.629576  0.0        0.0        0.0        1.0        2.842273   0          2          
      156        7.08781    11.140921  0.0        0.0        0.0        0.0        -0.839992  -0.542599  0.0        0.0        0.0        1.0        2.892388   0          2          
      157        11.485013  -25.898431 0.0        0.0        0.0        0.0        0.2128     -0.977096  0.0        0.0        0.0        1.0        2.919319   0          2          
      158        19.044972  13.481622  0.0        0.0        0.0        0.0        0.974118   -0.22604   0.0        0.0        0.0        1.0        3.070009   0          2          
      159        18.702877  -11.368882 0.0        0.0        0.0        0.0        0.535331   0.844642   0.0        0.0        0.0        1.0        3.108493   0          2          
      160        20.060797  14.986723  0.0        0.0        0.0        0.0        0.000851   -1.0       0.0        0.0        0.0        1.0        3.090951   0          2          
      161        -28.77855  7.014024   0.0        0.0        0.0        0.0        0.843898   -0.536504  0.0        0.0        0.0        1.0        3.114715   0          2          
      162        29.766146  -4.355719  0.0        0.0        0.0        0.0        -0.01455   -0.999894  0.0        0.0        0.0        1.0        3.187001   0          2          
      163        7.801183   -0.815835  0.0        0.0        0.0        0.0        -0.976247  0.216659   0.0        0.0        0.0        1.0        3.020516   2          1          
      164        -4.395751  -7.575565  0.0        0.0        0.0        0.0        -0.333696  0.942681   0.0        0.0        0.0        1.0        3.099725   2          1          
      165        6.462511   24.137457  0.0        0.0        0.0        0.0        0.161337   0.986899   0.0        0.0        0.0        1.0        3.136429   0          2          
      166        6.631228   4.755702   0.0        0.0        0.0        0.0        -0.433797  0.901011   0.0        0.0        0.0        1.0        2.906457   2          1          
      167        10.355815  3.59594    0.0        0.0        0.0        0.0        -0.94318   -0.332281  0.0        0.0        0.0        1.0        2.911789   0          2          
      168        25.342242  8.840789   0.0        0.0        0.0        0.0        0.91592    0.401361   0.0        0.0        0.0        1.0        2.9408     0          2          
      169        22.88324   10.289104  0.0        0.0        0.0        0.0        0.895099   -0.445868  0.0        0.0        0.0        1.0        2.94844    0          2          
      170        15.49325   16.689256  0.0        0.0        0.0        0.0        0.999108   -0.042233  0.0        0.0        0.0        1.0        2.977153   0          2          
      171        10.929745  26.597722  0.0        0.0        0.0        0.0        0.999958   -0.009165  0.0        0.0        0.0        1.0        2.820847   0          2          
      172        -8.0488    -17.937211 0.0        0.0        0.0        0.0        -0.868146  0.49631    0.0        0.0        0.0        1.0        3.149247   0          2          
      173        -28.204015 10.201576  0.0        0.0        0.0        0.0        -0.575377  0.817888   0.0        0.0        0.0        1.0        3.106897   0          2          
      174        -6.632542  17.500709  0.0        0.0        0.0        0.0        0.126212   -0.992003  0.0        0.0        0.0        1.0        2.828857   0          2          
      175        -9.124976  -11.77503  0.0        0.0        0.0        0.0        0.832926   -0.553384  0.0        0.0        0.0        1.0        2.910407   0          2          
      176        10.828024  21.314178  0.0        0.0        0.0        0.0        0.93604    -0.351894  0.0        0.0        0.0        1.0        2.908596   0          2          
      177        20.174177  -5.773943  0.0        0.0        0.0        0.0        0.167801   -0.985821  0.0        0.0        0.0        1.0        3.050447   0          2          
      178        -16.080568 -12.425476 0.0        0.0        0.0        0.0        -0.073122  -0.997323  0.0        0.0        0.0        1.0        2.960157   0          2          
      179        -22.101093 -15.679709 0.0        0.0        0.0        0.0        -0.999883  -0.015288  0.0        0.0        0.0        1.0        3.148066   0          2          
      180        -16.899008 24.762217  0.0        0.0        0.0        0.0        -0.912826  -0.408348  0.0        0.0        0.0        1.0        2.891105   0          2          
      181        6.412438   16.813806  0.0        0.0        0.0        0.0        0.854049   0.520192   0.0        0.0        0.0        1.0        3.025867   0          2          
      182        26.939303  -1.146302  0.0        0.0        0.0        0.0        0.969416   -0.245424  0.0        0.0        0.0        1.0        3.073005   0          2          
      183        18.500798  15.209423  0.0        0.0        0.0        0.0        -0.996898  -0.078708  0.0        0.0        0.0        1.0        3.112988   0          2          
      184        -7.159917  1.711772   0.0        0.0        0.0        0.0        0.548419   0.836204   0.0        0.0        0.0        1.0        3.124027   2          1          
      185        -3.044196  -19.132591 0.0        0.0        0.0        0.0        -0.703219  -0.710974  0.0        0.0        0.0        1.0        3.099243   0          2          
      186        21.785666  15.33284   0.0        0.0        0.0        0.0        -0.976126  0.217204   0.0        0.0        0.0        1.0        2.8699     0          2          
      187        -1.829511  -22.103638 0.0        0.0        0.0        0.0        -0.971277  -0.23795   0.0        0.0        0.0        1.0        2.963466   0          2          
      188        -26.430404 -8.756439  0.0        0.0        0.0        0.0        -0.043246  -0.999064  0.0        0.0        0.0        1.0        3.101839   0          2          
      189        -14.767836 3.716835   0.0        0.0        0.0        0.0        0.86062    0.509248   0.0        0.0        0.0        1.0        2.934602   0          2          
      190        -0.66563   -13.08455  0.0        0.0        0.0        0.0        0.773711   0.633539   0.0        0.0        0.0        1.0        2.951725   0          2          
      191        4.922203   16.081248  0.0        0.0        0.0        0.0        0.108915   0.994051   0.0        0.0        0.0        1.0        3.059292   0          2          
      192        -16.269782 -23.281584 0.0        0.0        0.0        0.0        -0.89651   -0.443024  0.0        0.0        0.0        1.0        2.897596   0          2          
      193        -6.814448  15.732729  0.0        0.0        0.0        0.0        -0.528893  0.848689   0.0        0.0        0.0        1.0        2.884857   0          2          
      194        -8.191045  21.781634  0.0        0.0        0.0        0.0        -0.99504   0.099477   0.0        0.0        0.0        1.0        2.846715   0          2          
      195        3.966156   8.806772   0.0        0.0        0.0        0.0        0.841447   -0.540339  0.0        0.0        0.0        1.0        3.023189   0          2          
      196        -23.306563 -14.628378 0.0        0.0        0.0        0.0        0.654733   -0.75586   0.0        0.0        0.0        1.0        2.884367   0          2          
      197        -23.846844 -13.017035 0.0        0.0        0.0        0.0        0.936341   0.351092   0.0        0.0        0.0        1.0        2.999408   0          2          
      198        -18.301484 -8.150871  0.0        0.0        0.0        0.0        -0.830421  -0.557137  0.0        0.0        0.0        1.0        2.952841   0          2          
      199        10.134239  9.780685   0.0        0.0        0.0        0.0        0.860518   -0.50942   0.0        0.0        0.0        1.0        2.890177   0          2          
      200        -5.384077  13.049898  0.0        0.0        0.0        0.0        0.993939   0.109931   0.0        0.0        0.0        1.0        3.068649   0          2          
      201        -28.205343 -4.173732  0.0        0.0        0.0        0.0        -0.475086  -0.879939  0.0        0.0        0.0        1.0        3.125527   0          2          
      202        -3.362872  23.004985  0.0        0.0        0.0        0.0        0.248881   -0.968534  0.0        0.0        0.0        1.0        3.101398   0          2          
      203        -15.928355 -3.988296  0.0        0.0        0.0        0.0        0.864908   0.50193    0.0        0.0        0.0        1.0        3.162872   0          2          
      204        12.950688  -27.003075 0.0        0.0        0.0        0.0        0.999931   0.011732   0.0        0.0        0.0        1.0        2.984655   0          2          
      205        7.79074    23.181887  0.0        0.0        0.0        0.0        0.651494   -0.758654  0.0        0.0        0.0        1.0        2.832155   0          2          
      206        -4.382575  9.532129   0.0        0.0        0.0        0.0        -0.325959  0.945384   0.0        0.0        0.0        1.0        3.189782   0          2          
      207        -26.679524 -3.291151  0.0        0.0        0.0        0.0        0.489317   -0.872106  0.0        0.0        0.0        1.0        3.075932   0          2          
      208        -19.876762 10.058245  0.0        0.0        0.0        0.0        0.986082   -0.166261  0.0        0.0        0.0        1.0        3.113091   0          2          
      209        20.935808  10.264854  0.0        0.0        0.0        0.0        0.635083   -0.772444  0.0        0.0        0.0        1.0        3.172731   0          2          
      210        13.263072  -15.749328 0.0        0.0        0.0        0.0        0.240812   -0.970572  0.0        0.0        0.0        1.0        2.929136   0          2          
      211        -16.947476 -15.975639 0.0        0.0        0.0        0.0        0.325593   0.94551    0.0        0.0        0.0        1.0        3.123464   0          2          
      212        -15.178503 -5.707521  0.0        0.0        0.0        0.0        0.360832   -0.932631  0.0        0.0        0.0        1.0        2.918784   0          2          
      213        28.54377   -0.182272  0.0        0.0        0.0        0.0        0.976145   0.217119   0.0        0.0        0.0        1.0        3.114269   0          2          
      214        -8.898951  -1.050098  0.0        0.0        0.0        0.0        0.990515   0.137408   0.0        0.0        0.0        1.0        2.866154   0          2          
      215        19.264683  0.352071   0.0        0.0        0.0        0.0        0.269171   0.963092   0.0        0.0        0.0        1.0        2.987364   0          2          
      216        -5.855855  25.652301  0.0        0.0        0.0        0.0        -0.850083  0.526649   0.0        0.0        0.0        1.0        2.866849   0          2          
      217        0.833746   -28.360555 0.0        0.0        0.0        0.0        -0.868435  -0.495803  0.0        0.0        0.0        1.0        3.002098   0          2          
      218        5.701929   -9.517336  0.0        0.0        0.0        0.0        0.317844   -0.948143  0.0        0.0        0.0        1.0        3.095669   0          2          
      219        -20.474816 -19.8026   0.0        0.0        0.0        0.0        0.418878   -0.908042  0.0        0.0        0.0        1.0        3.188788   0          2          
      220        24.722498  -14.59607  0.0        0.0        0.0        0.0        0.647643   -0.761944  0.0        0.0        0.0        1.0        2.872413   0          2          
      221        9.942279   -19.967607 0.0        0.0        0.0        0.0        0.995084   -0.099038  0.0        0.0        0.0        1.0        3.184869   0          2          
      222        -22.447903 -11.709757 0.0        0.0        0.0        0.0        0.524582   0.85136    0.0        0.0        0.0        1.0        2.952428   0          2          
      223        -17.393474 -17.578801 0.0        0.0        0.0        0.0        -0.999002  -0.044664  0.0        0.0        0.0        1.0        2.932566   0          2          
      224        17.92528   -16.139951 0.0        0.0        0.0        0.0        0.242196   0.970227   0.0        0.0        0.0        1.0        3.027946   0          2          
      225        9.38931    20.409892  0.0        0.0        0.0        0.0        0.757903   0.652368   0.0        0.0        0.0        1.0        2.848475   0          2          
      226        4.744334   24.270606  0.0        0.0        0.0        0.0        -0.990181  0.139794   0.0        0.0        0.0        1.0        3.160775   0          2          
      227        3.340109   22.905285  0.0        0.0        0.0        0.0        -0.792788  0.609498   0.0        0.0        0.0        1.0        3.107456   0          2          
      228        -16.059138 -0.945174  0.0        0.0        0.0        0.0        -0.694082  0.719896   0.0        0.0        0.0        1.0        3.053089   0          2          
      229        -14.261744 -0.985795  0.0        0.0        0.0        0.0        -0.999975  -0.007019  0.0        0.0        0.0        1.0        3.170056   0          2          
      230        3.086421   -20.171674 0.0        0.0        0.0        0.0        -0.930419  -0.366497  0.0        0.0        0.0        1.0        3.049367   0          2          
      231        -6.405356  10.019397  0.0        0.0        0.0        0.0        -0.411598  -0.911366  0.0        0.0        0.0        1.0        2.923132   0          2          
      232        18.986845  22.436005  0.0        0.0        0.0        0.0        0.769361   -0.638815  0.0        0.0        0.0        1.0        3.128507   0          2          
      233        -2.012786  28.759894  0.0        0.0        0.0        0.0        -0.021016  0.999779   0.0        0.0        0.0        1.0        2.96823    0          2          
      234        -5.009386  22.259094  0.0        0.0        0.0        0.0        -0.814434  0.580256   0.0        0.0        0.0        1.0        3.022812   0          2          
      235        -15.162335 -25.916862 0.0        0.0        0.0        0.0        0.774711   0.632315   0.0        0.0        0.0        1.0        2.8763     0          2          
      236        16.023581  19.464595  0.0        0.0        0.0        0.0        -0.979032  -0.203709  0.0        0.0        0.0        1.0        3.120805   0          2          
      237        -22.620343 -17.290759 0.0        0.0        0.0        0.0        0.428829   -0.903386  0.0        0.0        0.0        1.0        2.830976   0          2          
      238        23.928511  -1.279454  0.0        0.0        0.0        0.0        -0.951583  0.307393   0.0        0.0        0.0        1.0        2.861751   0          2          
      239        22.508262  -19.632566 0.0        0.0        0.0        0.0        -0.899511  0.436898   0.0        0.0        0.0        1.0        2.896302   0          2          
      240        17.23617   -8.521855  0.0        0.0        0.0        0.0        0.919705   0.39261    0.0        0.0        0.0        1.0        3.157      0          2          
      241        -6.473288  21.153427  0.0        0.0        0.0        0.0        -0.785056  0.619425   0.0        0.0        0.0        1.0        2.983623   0          2          
      242        5.972351   -16.898244 0.0        0.0        0.0        0.0        -0.669613  -0.74271   0.0        0.0        0.0        1.0        3.066165   0          2          
      243        10.417892  -17.983738 0.0        0.0        0.0        0.0        -0.660533  0.750797   0.0        0.0        0.0        1.0        3.146142   0          2          
      244        8.998715   -16.744656 0.0        0.0        0.0        0.0        0.664723   0.74709    0.0        0.0        0.0        1.0        2.839347   0          2          
      245        9.83336    -5.379147  0.0        0.0        0.0        0.0        0.123784   -0.992309  0.0        0.0        0.0        1.0        2.827639   0          2          
      246        24.710957  13.829102  0.0        0.0        0.0        0.0        0.8753     -0.48358   0.0        0.0        0.0        1.0        3.149618   0          2          
      247        16.415139  11.813805  0.0        0.0        0.0        0.0        -0.050596  -0.998719  0.0        0.0        0.0        1.0        3.199744   0          2          
      248        -11.251235 25.581542  0.0        0.0        0.0        0.0        0.127047   -0.991897  0.0        0.0        0.0        1.0        2.923805   0          2          
      249        5.836907   -11.38002  0.0        0.0        0.0        0.0        0.137781   0.990463   0.0        0.0        0.0        1.0        3.015474   0          2          
      250        -18.292371 9.663724   0.0        0.0        0.0        0.0        -0.96335   0.268249   0.0        0.0        0.0        1.0        2.903746   0          2          
      251        2.061611   9.280972   0.0        0.0        0.0        0.0        -0.953289  0.302059   0.0        0.0        0.0        1.0        2.907194   0          2          
      252        -25.962573 12.292343  0.0        0.0        0.0        0.0        -0.993167  0.116699   0.0        0.0        0.0        1.0        2.997731   0          2          
      253        -18.02965  -6.571736  0.0        0.0        0.0        0.0        0.986843   0.161681   0.0        0.0        0.0        1.0        2.968587   0          2          
      254        -4.115505  24.699307  0.0        0.0        0.0        0.0        0.824993   0.565143   0.0        0.0        0.0        1.0        2.869142   0          2          
      255        21.815095  -13.568015 0.0        0.0        0.0        0.0        0.121481   -0.992594  0.0        0.0        0.0        1.0        2.807826   0          2          
      256        -8.428878  -4.900459  0.0        0.0        0.0        0.0        0.166132   0.986104   0.0        0.0        0.0        1.0        3.09882    0          2          
      257        5.794951   -13.327405 0.0        0.0        0.0        0.0        -0.976853  0.21391    0.0        0.0        0.0        1.0        3.041796   0          2          
      258        9.863067   25.308325  0.0        0.0        0.0        0.0        -0.209873  -0.977729  0.0        0.0        0.0        1.0        3.123188   0          2          
      259        6.177303   -20.914251 0.0        0.0        0.0        0.0        -0.640874  0.767646   0.0        0.0        0.0        1.0        3.147966   0          2          
      260        -27.445735 -11.838083 0.0        0.0        0.0        0.0        -0.899923  0.436049   0.0        0.0        0.0        1.0        2.811451   0          2          
      261        -2.123029  24.185816  0.0        0.0        0.0        0.0        0.204628   -0.97884   0.0        0.0        0.0        1.0        3.083837   0          2          
      262        0.842566   -14.129196 0.0        0.0        0.0        0.0        -0.483327  0.87544    0.0        0.0        0.0        1.0        3.110992   0          2          
      263        4.141685   -12.415546 0.0        0.0        0.0        0.0        -0.875222  -0.483721  0.0        0.0        0.0        1.0        2.935005   0          2          
      264        22.159784  20.08986   0.0        0.0        0.0        0.0        -0.629492  -0.777007  0.0        0.0        0.0        1.0        3.028327   0          2          
      265        8.087796   14.310691  0.0        0.0        0.0        0.0        0.958647   -0.284597  0.0        0.0        0.0        1.0        2.826579   0          2          
      266        -11.54286  -8.998575  0.0        0.0        0.0        0.0        0.951898   -0.306416  0.0        0.0        0.0        1.0        2.801861   0          2          
      267        -8.26972   -28.722506 0.0        0.0        0.0        0.0        0.427129   0.904191   0.0        0.0        0.0        1.0        3.045043   0          2          
      268        -8.13639   -19.660906 0.0        0.0        0.0        0.0        -0.681451  -0.731864  0.0        0.0        0.0        1.0        2.872568   0          2          
      269        4.410437   -21.410769 0.0        0.0        0.0        0.0        -0.921216  -0.389052  0.0        0.0        0.0        1.0        3.039415   0          2          
      270        -7.49758   -25.964473 0.0        0.0        0.0        0.0        0.903526   0.428533   0.0        0.0        0.0        1.0        2.963746   0          2          
      271        7.892449   0.970958   0.0        0.0        0.0        0.0        0.313404   0.94962    0.0        0.0        0.0        1.0        3.056587   2          1          
      272        1.043616   -24.650108 0.0        0.0        0.0        0.0        0.986099   0.166159   0.0        0.0        0.0        1.0        2.833174   0          2          
      273        -8.822431  -26.96836  0.0        0.0        0.0        0.0        -0.690648  0.723191   0.0        0.0        0.0        1.0        2.88157    0          2          
      274        -5.129772  -27.932607 0.0        0.0        0.0        0.0        -0.116577  -0.993182  0.0        0.0        0.0        1.0        2.961241   0          2          
      275        7.151284   2.848626   0.0        0.0        0.0        0.0        -0.912721  -0.408584  0.0        0.0        0.0        1.0        3.017125   2          1          
      276        2.575029   -11.450851 0.0        0.0        0.0        0.0        -0.55752   -0.830164  0.0        0.0        0.0        1.0        2.876844   0          2          
      277        -6.160898  -8.057513  0.0        0.0        0.0        0.0        -0.999635  -0.027033  0.0        0.0        0.0        1.0        2.953626   0          2          
      278        -26.972248 13.471111  0.0        0.0        0.0        0.0        0.190357   0.981715   0.0        0.0        0.0        1.0        3.092894   0          2          
      279        17.600387  -24.563036 0.0        0.0        0.0        0.0        0.996166   -0.087481  0.0        0.0        0.0        1.0        2.905804   0          2          
      280        -6.478643  -4.975592  0.0        0.0        0.0        0.0        0.539053   -0.842272  0.0        0.0        0.0        1.0        2.921995   2          1          
      281        -10.879499 -7.461067  0.0        0.0        0.0        0.0        -0.779586  -0.626296  0.0        0.0        0.0        1.0        3.096462   0          2          
      282        12.959951  -20.824206 0.0        0.0        0.0        0.0        -0.785046  -0.619438  0.0        0.0        0.0        1.0        3.123085   0          2          
      283        -1.982569  14.284103  0.0        0.0        0.0        0.0        0.974296   -0.225271  0.0        0.0        0.0        1.0        3.039027   0          2          
      284        -17.235127 16.369118  0.0        0.0        0.0        0.0        -0.770594  -0.637327  0.0        0.0        0.0        1.0        2.835134   0          2          
      285        -21.433626 1.589254   0.0        0.0        0.0        0.0        -0.042686  0.999089   0.0        0.0        0.0        1.0        2.874534   0          2          
      286        -18.933745 13.330344  0.0        0.0        0.0        0.0        -0.249252  -0.968439  0.0        0.0        0.0        1.0        3.026189   0          2          
      287        -16.681573 8.827154   0.0        0.0        0.0        0.0        -0.129756  -0.991546  0.0        0.0        0.0        1.0        3.170017   0          2          
      288        -21.403026 -2.415819  0.0        0.0        0.0        0.0        0.823558   -0.567232  0.0        0.0        0.0        1.0        2.821562   0          2          
      289        16.635135  -23.123545 0.0        0.0        0.0        0.0        -0.741904  -0.670506  0.0        0.0        0.0        1.0        2.963853   0          2          
      290        -6.385978  -18.599793 0.0        0.0        0.0        0.0        0.946258   -0.323412  0.0        0.0        0.0        1.0        2.858082   0          2          
      291        -17.804606 11.645262  0.0        0.0        0.0        0.0        0.861046   0.508527   0.0        0.0        0.0        1.0        3.083372   0          2          
      292        -13.718334 26.70358   0.0        0.0        0.0        0.0        4.5e-05    -1.0       0.0        0.0        0.0        1.0        3.136224   0          2          
      293        21.617612  -15.680159 0.0        0.0        0.0        0.0        0.308171   0.951331   0.0        0.0        0.0        1.0        3.05639    0          2          
      294        -15.7242   -10.567131 0.0        0.0        0.0        0.0        -0.540933  -0.841066  0.0        0.0        0.0        1.0        2.938432   0          2          
      295        0.979701   20.281335  0.0        0.0        0.0        0.0        -0.81437   -0.580346  0.0        0.0        0.0        1.0        3.179803   0          2          
      296        -11.32838  20.727817  0.0        0.0        0.0        0.0        0.889048   -0.457815  0.0        0.0        0.0        1.0        2.999846   0          2          
      297        -23.187812 19.190136  0.0        0.0        0.0        0.0        0.838408   0.545043   0.0        0.0        0.0        1.0        3.020232   0          2          
      298        20.011015  -8.656412  0.0        0.0        0.0        0.0        0.999324   -0.036775  0.0        0.0        0.0        1.0        2.80821    0          2          
      299        12.284719  -7.259413  0.0        0.0        0.0        0.0        0.945894   0.324477   0.0        0.0        0.0        1.0        2.902502   0          2          
      300        -11.444065 -13.87732  0.0        0.0        0.0        0.0        -0.989112  0.147165   0.0        0.0        0.0        1.0        2.892086   0          2          
      301        20.341335  16.674872  0.0        0.0        0.0        0.0        -0.933317  -0.359054  0.0        0.0        0.0        1.0        2.934544   0          2          
      302        -16.918424 -9.227183  0.0        0.0        0.0        0.0        -0.611806  -0.791008  0.0        0.0        0.0        1.0        3.08297    0          2          
      303        13.174583  -24.935302 0.0        0.0        0.0        0.0        0.931323   0.364195   0.0        0.0        0.0        1.0        2.968907   0          2          
      304        -14.882004 13.753874  0.0        0.0        0.0        0.0        -0.8273    -0.56176   0.0        0.0        0.0        1.0        3.014283   0          2          
      305        14.475645  6.992085   0.0        0.0        0.0        0.0        0.11159    0.993754   0.0        0.0        0.0        1.0        2.883447   0          2          
      306        19.720718  -15.939755 0.0        0.0        0.0        0.0        0.480369   0.877066   0.0        0.0        0.0        1.0        3.011395   0          2          
      307        0.706317   -15.979647 0.0        0.0        0.0        0.0        0.532463   -0.846453  0.0        0.0        0.0        1.0        2.823243   0          2          
      308        -21.285752 -0.372264  0.0        0.0        0.0        0.0        -0.067444  0.997723   0.0        0.0        0.0        1.0        3.059633   0          2          
      309        -2.729557  -7.145689  0.0        0.0        0.0        0.0        -0.073544  -0.997292  0.0        0.0        0.0        1.0        2.845085   2          1          
      310        16.083615  -21.567011 0.0        0.0        0.0        0.0        -0.804262  -0.594274  0.0        0.0        0.0        1.0        3.088232   0          2          
      311        -26.394472 15.006913  0.0        0.0        0.0        0.0        0.969616   0.244631   0.0        0.0        0.0        1.0        3.132217   0          2          
      312        -20.840376 -10.31617  0.0        0.0        0.0        0.0        0.691408   -0.722464  0.0        0.0        0.0        1.0        3.078155   0          2          
      313        17.925848  -21.645962 0.0        0.0        0.0        0.0        -0.99449   -0.104829  0.0        0.0        0.0        1.0        3.035967   0          2          
      314        -13.322419 -23.605534 0.0        0.0        0.0        0.0        0.707053   0.70716    0.0        0.0        0.0        1.0        3.014751   0          2          
      315        5.780195   22.389885  0.0        0.0        0.0        0.0        -0.916065  -0.40103   0.0        0.0        0.0        1.0        3.173025   0          2          
      316        -4.204252  -16.205327 0.0        0.0        0.0        0.0        -0.365273  0.9309     0.0        0.0        0.0        1.0        3.121041   0          2          
      317        -6.219045  -29.320666 0.0        0.0        0.0        0.0        0.967521   -0.252789  0.0        0.0        0.0        1.0        2.988945   0          2          
      318        7.51528    -22.189975 0.0        0.0        0.0        0.0        0.808992   0.58782    0.0        0.0        0.0        1.0        2.894306   0          2          
      319        -0.221852  14.316582  0.0        0.0        0.0        0.0        -0.607655  0.794201   0.0        0.0        0.0        1.0        2.935252   0          2          
      320        7.281085   8.071068   0.0        0.0        0.0        0.0        -0.563777  -0.825927  0.0        0.0        0.0        1.0        2.981972   0          2          
      321        -4.317065  5.760512   0.0        0.0        0.0        0.0        -0.962429  -0.271532  0.0        0.0        0.0        1.0        2.800235   2          1          
      322        -4.50864   26.353216  0.0        0.0        0.0        0.0        0.626061   0.779774   0.0        0.0        0.0        1.0        2.911589   0          2          
      323        13.605289  -14.106793 0.0        0.0        0.0        0.0        -0.998395  -0.056638  0.0        0.0        0.0        1.0        2.807717   0          2          
      324        19.374754  7.074494   0.0        0.0        0.0        0.0        -0.685988  -0.727613  0.0        0.0        0.0        1.0        2.984247   0          2          
      325        2.719409   -21.81227  0.0        0.0        0.0        0.0        -0.861201  0.508265   0.0        0.0        0.0        1.0        2.957755   0          2          
      326        4.705163   29.62881   0.0        0.0        0.0        0.0        -0.380076  -0.924955  0.0        0.0        0.0        1.0        2.99875    0          2          
      327        -29.203554 -6.907593  0.0        0.0        0.0        0.0        0.559771   0.828647   0.0        0.0        0.0        1.0        2.844235   0          2          
      328        -11.160289 19.160096  0.0        0.0        0.0        0.0        0.322803   0.946466   0.0        0.0        0.0        1.0        3.163685   0          2          
      329        -26.131908 4.542918   0.0        0.0        0.0        0.0        0.86551    0.500892   0.0        0.0        0.0        1.0        3.066307   0          2          
      330        -16.032695 -21.620355 0.0        0.0        0.0        0.0        0.533474   0.845816   0.0        0.0        0.0        1.0        3.15934    0          2          
      331        13.088459  23.414077  0.0        0.0        0.0        0.0        0.883095   0.469194   0.0        0.0        0.0        1.0        3.116216   0          2          
      332        -4.089111  -14.542425 0.0        0.0        0.0        0.0        -0.991917  -0.126888  0.0        0.0        0.0        1.0        3.194554   0          2          
      333        24.052112  0.545661   0.0        0.0        0.0        0.0        -0.441701  -0.897162  0.0        0.0        0.0        1.0        3.191696   0          2          
      334        10.83209   -3.840492  0.0        0.0        0.0        0.0        -0.519063  0.854736   0.0        0.0        0.0        1.0        2.995263   0          2          
      335        26.985615  -9.092828  0.0        0.0        0.0        0.0        -0.694394  -0.719595  0.0        0.0        0.0        1.0        2.991467   0          2          
      336        1.087097   13.014676  0.0        0.0        0.0        0.0        -0.578639  0.815584   0.0        0.0        0.0        1.0        2.902444   0          2          
      337        -10.929482 -17.535459 0.0        0.0        0.0        0.0        0.115922   0.993258   0.0        0.0        0.0        1.0        2.848459   0          2          
      338        17.239504  -12.744383 0.0        0.0        0.0        0.0        0.362375   -0.932032  0.0        0.0        0.0        1.0        2.81082    0          2          
      339        2.25699    -23.366821 0.0        0.0        0.0        0.0        0.431904   0.901919   0.0        0.0        0.0        1.0        3.050823   0          2          
      340        -24.144491 4.386267   0.0        0.0        0.0        0.0        0.881944   0.471355   0.0        0.0        0.0        1.0        3.128923   0          2          
      341        19.32817   20.231039  0.0        0.0        0.0        0.0        0.682643   -0.730752  0.0        0.0        0.0        1.0        3.056234   0          2          
      342        1.713021   11.062373  0.0        0.0        0.0        0.0        0.079513   0.996834   0.0        0.0        0.0        1.0        3.152638   0          2          
      343        27.453062  -6.959387  0.0        0.0        0.0        0.0        -0.555373  -0.831601  0.0        0.0        0.0        1.0        3.136074   0          2          
      344        -9.673331  -8.749265  0.0        0.0        0.0        0.0        -0.891195  0.45362    0.0        0.0        0.0        1.0        3.021507   0          2          
      345        -13.882799 -16.710885 0.0        0.0        0.0        0.0        -0.96848   -0.249092  0.0        0.0        0.0        1.0        3.01176    0          2          
      346        -11.785246 11.393405  0.0        0.0        0.0        0.0        0.511393   0.859347   0.0        0.0        0.0        1.0        3.070588   0          2          
      347        -0.471225  -11.310773 0.0        0.0        0.0        0.0        -0.933151  -0.359485  0.0        0.0        0.0        1.0        3.11888    0          2          
      348        29.896865  -2.611293  0.0        0.0        0.0        0.0        0.035653   -0.999364  0.0        0.0        0.0        1.0        2.829766   0          2          
      349        -2.340633  12.517837  0.0        0.0        0.0        0.0        -0.799864  -0.600181  0.0        0.0        0.0        1.0        2.875702   0          2          
      350        -26.11353  -10.51697  0.0        0.0        0.0        0.0        -0.599106  0.80067    0.0        0.0        0.0        1.0        3.077334   0          2          
      351        -14.707106 -22.485919 0.0        0.0        0.0        0.0        -0.098362  0.995151   0.0        0.0        0.0        1.0        3.000678   0          2          
      352        -8.244314  6.625803   0.0        0.0        0.0        0.0        -0.545287  0.838249   0.0        0.0        0.0        1.0        3.022596   0          2          
      353        -0.242858  -21.45161  0.0        0.0        0.0        0.0        -0.966943  -0.254993  0.0        0.0        0.0        1.0        2.87138    0          2          
      354        12.744031  -22.833629 0.0        0.0        0.0        0.0        -0.421545  0.906808   0.0        0.0        0.0        1.0        2.856097   0          2          
      355        11.646299  -24.148193 0.0        0.0        0.0        0.0        0.230204   -0.973142  0.0        0.0        0.0        1.0        3.011469   0          2          
      356        6.192422   13.096845  0.0        0.0        0.0        0.0        -0.98429   -0.176558  0.0        0.0        0.0        1.0        2.934433   0          2          
      357        -20.73876  -5.47584   0.0        0.0        0.0        0.0        -0.301497  -0.953467  0.0        0.0        0.0        1.0        3.187732   0          2          
      358        -13.395888 0.549755   0.0        0.0        0.0        0.0        -0.818536  -0.574455  0.0        0.0        0.0        1.0        2.813803   0          2          
      359        15.0045    22.888371  0.0        0.0        0.0        0.0        -0.503781  0.863831   0.0        0.0        0.0        1.0        3.195217   0          2          
      360        22.914613  4.135175   0.0        0.0        0.0        0.0        0.64597    0.763363   0.0        0.0        0.0        1.0        2.911517   0          2          
      361        -1.919713  -10.147408 0.0        0.0        0.0        0.0        -0.131932  0.991259   0.0        0.0        0.0        1.0        3.181128   0          2          
      362        26.567045  13.758174  0.0        0.0        0.0        0.0        0.831665   0.555278   0.0        0.0        0.0        1.0        3.174615   0          2          
      363        -0.907668  -24.97593  0.0        0.0        0.0        0.0        -0.194628  0.980877   0.0        0.0        0.0        1.0        2.926767   0          2          
      364        -10.283772 -28.055447 0.0        0.0        0.0        0.0        -0.994154  -0.107969  0.0        0.0        0.0        1.0        2.886974   0          2          
      365        -11.693653 22.432476  0.0        0.0        0.0        0.0        -0.980527  -0.196386  0.0        0.0        0.0        1.0        3.039418   0          2          
      366        -6.072327  -13.168971 0.0        0.0        0.0        0.0        0.522108   0.852879   0.0        0.0        0.0        1.0        3.176376   0          2          
      367        -12.755942 -12.84394  0.0        0.0        0.0        0.0        -0.658909  -0.752222  0.0        0.0        0.0        1.0        2.87356    0          2          
      368        25.583283  1.133584   0.0        0.0        0.0        0.0        -0.233511  0.972354   0.0        0.0        0.0        1.0        2.881565   0          2          
      369        19.944683  11.90135   0.0        0.0        0.0        0.0        -0.968713  -0.248183  0.0        0.0        0.0        1.0        2.876248   0          2          
      370        9.080718   11.381328  0.0        0.0        0.0        0.0        0.749118   -0.662437  0.0        0.0        0.0        1.0        3.007722   0          2          
      371        29.819477  2.547975   0.0        0.0        0.0        0.0        0.080241   -0.996775  0.0        0.0        0.0        1.0        2.854272   0          2          
      372        12.67485   20.431564  0.0        0.0        0.0        0.0        -0.710363  0.703836   0.0        0.0        0.0        1.0        3.068508   0          2          
      373        -25.101989 16.049823  0.0        0.0        0.0        0.0        0.013739   -0.999906  0.0        0.0        0.0        1.0        2.934851   0          2          
      374        -27.669354 -5.808782  0.0        0.0        0.0        0.0        -0.846507  -0.532378  0.0        0.0        0.0        1.0        2.855088   0          2          
      375        -24.727966 -9.361451  0.0        0.0        0.0        0.0        -0.506097  0.862477   0.0        0.0        0.0        1.0        2.898174   0          2          
      376        -27.632822 5.482029   0.0        0.0        0.0        0.0        0.972386   -0.233377  0.0        0.0        0.0        1.0        3.134763   0          2          
      377        8.821753   -23.465073 0.0        0.0        0.0        0.0        -0.973646  -0.228063  0.0        0.0        0.0        1.0        3.081986   0          2          
      378        -11.989728 -2.900404  0.0        0.0        0.0        0.0        0.280081   -0.959976  0.0        0.0        0.0        1.0        2.913077   0          2          
      379        3.526316   28.119473  0.0        0.0        0.0        0.0        -0.253207  0.967412   0.0        0.0        0.0        1.0        3.080851   0          2          
      380        -10.224041 -24.143791 0.0        0.0        0.0        0.0        -0.902697  -0.430276  0.0        0.0        0.0        1.0        2.814061   0          2          
      381        -21.019216 5.367384   0.0        0.0        0.0        0.0        0.94128    0.337626   0.0        0.0        0.0        1.0        2.922388   0          2          
      382        21.081424  7.141798   0.0        0.0        0.0        0.0        -0.000217  -1.0       0.0        0.0        0.0        1.0        3.049742   0          2          
      383        -16.934554 -5.480036  0.0        0.0        0.0        0.0        0.350808   0.936447   0.0        0.0        0.0        1.0        2.931008   0          2          
      384        27.058672  8.591541   0.0        0.0        0.0        0.0        0.113338   0.993556   0.0        0.0        0.0        1.0        2.979401   0          2          
      385        20.105259  -14.287821 0.0        0.0        0.0        0.0        0.112668   0.993633   0.0        0.0        0.0        1.0        2.912586   0          2          
      386        -22.940155 8.164042   0.0        0.0        0.0        0.0        0.898484   0.439006   0.0        0.0        0.0        1.0        2.902207   0          2          
      387        2.668494   -28.046795 0.0        0.0        0.0        0.0        0.292318   0.956321   0.0        0.0        0.0        1.0        3.028257   0          2          
      388        11.272712  8.353254   0.0        0.0        0.0        0.0        0.212114   -0.977245  0.0        0.0        0.0        1.0        3.078269   0          2          
      389        -6.861222  -27.611754 0.0        0.0        0.0        0.0        -0.827978  -0.56076   0.0        0.0        0.0        1.0        2.998278   0          2          
      390        10.702172  -12.166261 0.0        0.0        0.0        0.0        0.664459   -0.747325  0.0        0.0        0.0        1.0        3.064991   0          2          
      391        -29.584359 -5.228497  0.0        0.0        0.0        0.0        -0.732209  0.68108    0.0        0.0        0.0        1.0        3.072458   0          2          
      392        -13.472037 -2.450422  0.0        0.0        0.0        0.0        -0.558138  0.829748   0.0        0.0        0.0        1.0        3.193365   0          2          
      393        21.894084  8.660744   0.0        0.0        0.0        0.0        -0.998313  0.058055   0.0        0.0        0.0        1.0        3.00713    0          2          
      394        -7.240396  28.918082  0.0        0.0        0.0        0.0        -0.533199  0.84599    0.0        0.0        0.0        1.0        3.010625   0          2          
      395        17.229085  10.21121   0.0        0.0        0.0        0.0        0.353259   0.935525   0.0        0.0        0.0        1.0        3.106794   0          2          
      396        -0.127744  19.128079  0.0        0.0        0.0        0.0        -0.910929  -0.412564  0.0        0.0        0.0        1.0        2.963071   0          2          
      397        18.132684  11.912253  0.0        0.0        0.0        0.0        0.923393   -0.383857  0.0        0.0        0.0        1.0        2.862434   0          2          
      398        16.55186   17.792691  0.0        0.0        0.0        0.0        -0.050974  0.9987     0.0        0.0        0.0        1.0        2.940758   0          2          
      399        -1.642957  22.332218  0.0        0.0        0.0        0.0        0.448453   -0.893806  0.0        0.0        0.0        1.0        2.815148   0          2          
      400        -18.91338  -5.263049  0.0        0.0        0.0        0.0        -0.71801   0.696033   0.0        0.0        0.0        1.0        3.057705   0          2          
      401        12.465764  3.302458   0.0        0.0        0.0        0.0        0.706662   -0.707551  0.0        0.0        0.0        1.0        3.003938   0          2          
      402        0.239485   11.563789  0.0        0.0        0.0        0.0        -0.887212  -0.461362  0.0        0.0        0.0        1.0        2.873131   0          2          
      403        14.400036  3.521983   0.0        0.0        0.0        0.0        -0.887176  -0.461431  0.0        0.0        0.0        1.0        3.081095   0          2          
      404        -27.688389 -7.698794  0.0        0.0        0.0        0.0        0.529704   -0.848182  0.0        0.0        0.0        1.0        2.939334   0          2          
      405        -19.707334 -18.313296 0.0        0.0        0.0        0.0        -0.941998  -0.335618  0.0        0.0        0.0        1.0        2.843996   0          2          
      406        -23.231347 16.177435  0.0        0.0        0.0        0.0        -0.895451  -0.44516   0.0        0.0        0.0        1.0        2.952372   0          2          
      407        -3.749641  -26.754996 0.0        0.0        0.0        0.0        0.567766   -0.82319   0.0        0.0        0.0        1.0        2.8275     0          2          
      408        14.226188  -17.008382 0.0        0.0        0.0        0.0        0.261434   0.965221   0.0        0.0        0.0        1.0        3.018703   0          2          
      409        -24.855253 5.980424   0.0        0.0        0.0        0.0        0.898489   -0.438997  0.0        0.0        0.0        1.0        2.941831   0          2          
      410        27.75988   4.860254   0.0        0.0        0.0        0.0        -0.738396  0.674367   0.0        0.0        0.0        1.0        2.995698   0          2          
      411        -9.959237  26.899974  0.0        0.0        0.0        0.0        -0.996604  -0.082339  0.0        0.0        0.0        1.0        3.04033    0          2          
      412        26.484388  3.780088   0.0        0.0        0.0        0.0        -0.220737  0.975333   0.0        0.0        0.0        1.0        2.99623    0          2          
      413        17.467835  20.863227  0.0        0.0        0.0        0.0        -0.743848  0.668348   0.0        0.0        0.0        1.0        2.820965   0          2          
      414        -29.001853 -8.597013  0.0        0.0        0.0        0.0        -0.785056  -0.619425  0.0        0.0        0.0        1.0        3.046372   0          2          
      415        -22.67278  -1.343008  0.0        0.0        0.0        0.0        0.456096   -0.889931  0.0        0.0        0.0        1.0        2.85331    0          2          
      416        11.599993  -5.421096  0.0        0.0        0.0        0.0        0.405531   0.914081   0.0        0.0        0.0        1.0        3.119719   0          2          
      417        -21.982204 -4.198404  0.0        0.0        0.0        0.0        0.596923   0.802298   0.0        0.0        0.0        1.0        3.182326   0          2          
      418        -25.470256 -16.352108 0.0        0.0        0.0        0.0        -0.817118  -0.57647   0.0        0.0        0.0        1.0        2.908155   0          2          
      419        -19.799135 -13.402776 0.0        0.0        0.0        0.0        -0.913639  0.406526   0.0        0.0        0.0        1.0        3.032563   0          2          
      420        -19.218208 16.525443  0.0        0.0        0.0        0.0        -0.710462  0.703736   0.0        0.0        0.0        1.0        2.846428   0          2          
      421        2.46592    -15.261404 0.0        0.0        0.0        0.0        0.969529   -0.244977  0.0        0.0        0.0        1.0        2.909399   0          2          
      422        4.221619   26.185745  0.0        0.0        0.0        0.0        0.982433   0.186615   0.0        0.0        0.0        1.0        3.106803   0          2          
      423        20.157361  8.672853   0.0        0.0        0.0        0.0        0.792448   0.60994    0.0        0.0        0.0        1.0        2.899766   0          2          
      424        18.60296   -23.259175 0.0        0.0        0.0        0.0        0.960451   0.278448   0.0        0.0        0.0        1.0        3.077499   0          2          
      425        -27.286146 -1.557635  0.0        0.0        0.0        0.0        0.831738   -0.555168  0.0        0.0        0.0        1.0        2.890494   0          2          
      426        -7.379236  24.822744  0.0        0.0        0.0        0.0        -0.449827  -0.893116  0.0        0.0        0.0        1.0        3.00983    0          2          
      427        -21.629349 -8.645566  0.0        0.0        0.0        0.0        -0.899116  0.437711   0.0        0.0        0.0        1.0        3.112644   0          2          
      428        -14.951599 -24.279533 0.0        0.0        0.0        0.0        -0.975953  0.21798    0.0        0.0        0.0        1.0        2.830155   0          2          
      429        -16.481537 4.153203   0.0        0.0        0.0        0.0        -0.656331  0.754473   0.0        0.0        0.0        1.0        2.949109   0          2          
      430        -2.653899  -15.618111 0.0        0.0        0.0        0.0        0.047038   0.998893   0.0        0.0        0.0        1.0        2.886877   0          2          
      431        7.972983   -20.447651 0.0        0.0        0.0        0.0        0.346223   -0.938152  0.0        0.0        0.0        1.0        2.932698   0          2          
      432        -23.248851 11.549361  0.0        0.0        0.0        0.0        0.950526   -0.310645  0.0        0.0        0.0        1.0        3.08115    0          2          
      433        -16.766585 -2.373782  0.0        0.0        0.0        0.0        0.011822   0.99993    0.0        0.0        0.0        1.0        2.889906   0          2          
      434        -14.349104 -7.320321  0.0        0.0        0.0        0.0        -0.820824  -0.571182  0.0        0.0        0.0        1.0        3.000454   0          2          
      435        19.56174   2.256462   0.0        0.0        0.0        0.0        0.376642   0.926359   0.0        0.0        0.0        1.0        3.153878   0          2          
      436        -11.101394 7.818097   0.0        0.0        0.0        0.0        -0.830042  -0.557701  0.0        0.0        0.0        1.0        3.061066   0          2          
      437        5.753755   -22.705807 0.0        0.0        0.0        0.0        0.999879   -0.015536  0.0        0.0        0.0        1.0        3.167354   0          2          
      438        15.189635  5.058895   0.0        0.0        0.0        0.0        -0.956439  -0.291933  0.0        0.0        0.0        1.0        2.808413   0          2          
      439        20.799698  -17.348444 0.0        0.0        0.0        0.0        -0.729047  0.684464   0.0        0.0        0.0        1.0        3.1957     0          2          
      440        -3.153403  -8.913818  0.0        0.0        0.0        0.0        -0.990035  0.14082    0.0        0.0        0.0        1.0        2.846192   0          2          
      441        -6.442047  5.450832   0.0        0.0        0.0        0.0        0.070135   0.997538   0.0        0.0        0.0        1.0        2.91651    2          1          
      442        -6.537024  -24.394093 0.0        0.0        0.0        0.0        0.768644   -0.639677  0.0        0.0        0.0        1.0        3.072933   0          2          
      443        21.587018  2.664044   0.0        0.0        0.0        0.0        0.951214   -0.308533  0.0        0.0        0.0        1.0        3.020011   0          2          
      444        0.034266   -19.623411 0.0        0.0        0.0        0.0        -0.999189  -0.040265  0.0        0.0        0.0        1.0        2.989478   0          2          
      445        9.365311   -21.722118 0.0        0.0        0.0        0.0        0.905076   -0.42525   0.0        0.0        0.0        1.0        2.819794   0          2          
      446        -6.579867  -20.60786  0.0        0.0        0.0        0.0        0.938471   -0.345358  0.0        0.0        0.0        1.0        3.035453   0          2          
      447        18.666531  -9.596792  0.0        0.0        0.0        0.0        -0.260387  0.965504   0.0        0.0        0.0        1.0        3.026629   0          2          
      448        -12.644722 1.971104   0.0        0.0        0.0        0.0        -0.464988  0.885317   0.0        0.0        0.0        1.0        3.017447   0          2          
      449        21.400856  18.331913  0.0        0.0        0.0        0.0        0.562674   -0.826679  0.0        0.0        0.0        1.0        3.122503   0          2          
      450        25.88701   -15.847188 0.0        0.0        0.0        0.0        -0.81148   -0.58438   0.0        0.0        0.0        1.0        2.957725   0          2          
      451        -27.669957 11.906876  0.0        0.0        0.0        0.0        0.904997   -0.425417  0.0        0.0        0.0        1.0        2.906091   0          2          
      452        14.96315   14.900237  0.0        0.0        0.0        0.0        0.98738    0.158367   0.0        0.0        0.0        1.0        2.871142   0          2          
      453        -11.877166 -24.869812 0.0        0.0        0.0        0.0        0.995443   0.095358   0.0        0.0        0.0        1.0        2.803196   0          2          
      454        7.929386   17.767891  0.0        0.0        0.0        0.0        0.015092   -0.999886  0.0        0.0        0.0        1.0        2.982483   0          2          
      455        20.97266   13.593331  0.0        0.0        0.0        0.0        -0.080577  0.996748   0.0        0.0        0.0        1.0        3.168748   0          2          
      456        7.4002     -15.864704 0.0        0.0        0.0        0.0        -0.998025  -0.06282   0.0        0.0        0.0        1.0        2.986451   0          2          
      457        -19.318026 -11.563351 0.0        0.0        0.0        0.0        0.373      -0.927831  0.0        0.0        0.0        1.0        3.133272   0          2          
      458        -11.413282 -20.974715 0.0        0.0        0.0        0.0        0.956075   0.293121   0.0        0.0        0.0        1.0        2.979642   0          2          
      459        11.230428  16.10864   0.0        0.0        0.0        0.0        -0.003087  -0.999995  0.0        0.0        0.0        1.0        3.047344   0          2          
      460        -20.367374 -15.204426 0.0        0.0        0.0        0.0        0.82262    -0.568592  0.0        0.0        0.0        1.0        2.918415   0          2          
      461        20.413885  -2.462568  0.0        0.0        0.0        0.0        -0.959576  0.281451   0.0        0.0        0.0        1.0        2.946836   0          2          
      462        28.384003  1.488629   0.0        0.0        0.0        0.0        0.867204   0.497953   0.0        0.0        0.0        1.0        3.13215    0          2          
      463        11.079601  14.480926  0.0        0.0        0.0        0.0        0.221164   0.975237   0.0        0.0        0.0        1.0        3.158826   0          2          
      464        -11.277778 9.614814   0.0        0.0        0.0        0.0        -0.312144  -0.950035  0.0        0.0        0.0        1.0        3.049732   0          2          
      465        -5.061017  16.600827  0.0        0.0        0.0        0.0        0.093464   -0.995623  0.0        0.0        0.0        1.0        3.044049   0          2          
      466        -17.07965  -20.415729 0.0        0.0        0.0        0.0        0.990313   -0.138853  0.0        0.0        0.0        1.0        3.002426   0          2          
      467        -21.354006 18.692107  0.0        0.0        0.0        0.0        -0.17101   0.985269   0.0        0.0        0.0        1.0        2.874011   0          2          
      468        15.971109  -25.1828   0.0        0.0        0.0        0.0        0.835305   -0.549787  0.0        0.0        0.0        1.0        3.129982   0          2          
      469        -15.605734 -17.174473 0.0        0.0        0.0        0.0        -0.428905  -0.90335   0.0        0.0        0.0        1.0        2.915582   0          2          
      470        23.84825   5.672318   0.0        0.0        0.0        0.0        -0.999673  0.025552   0.0        0.0        0.0        1.0        3.049225   0          2          
      471        -8.516188  16.559666  0.0        0.0        0.0        0.0        -0.901472  0.432838   0.0        0.0        0.0        1.0        2.810957   0          2          
      472        -12.513639 -18.16995  0.0        0.0        0.0        0.0        -0.760572  -0.649253  0.0        0.0        0.0        1.0        3.050107   0          2          
      473        2.174988   -7.719711  0.0        0.0        0.0        0.0        0.424104   -0.905614  0.0        0.0        0.0        1.0        3.072486   2          1          
      474        -12.414121 -10.743373 0.0        0.0        0.0        0.0        -0.572638  -0.819808  0.0        0.0        0.0        1.0        3.16687    0          2          
      475        4.598056   -27.957453 0.0        0.0        0.0        0.0        -0.995673  -0.092924  0.0        0.0        0.0        1.0        2.962305   0          2          
      476        -21.137701 16.698478  0.0        0.0        0.0        0.0        0.995765   0.09194    0.0        0.0        0.0        1.0        2.926907   0          2          
      477        24.024087  -3.17137   0.0        0.0        0.0        0.0        -0.401044  -0.916059  0.0        0.0        0.0        1.0        3.099117   0          2          
      478        9.275912   8.022757   0.0        0.0        0.0        0.0        -0.56042   -0.828209  0.0        0.0        0.0        1.0        3.074949   0          2          
      479        24.604906  16.99424   0.0        0.0        0.0        0.0        0.742278   0.670092   0.0        0.0        0.0        1.0        2.815839   0          2          
      480        23.903553  -18.348446 0.0        0.0        0.0        0.0        -0.939737  -0.341899  0.0        0.0        0.0        1.0        3.13391    0          2          
      481        -21.865971 14.93484   0.0        0.0        0.0        0.0        0.905348   0.424671   0.0        0.0        0.0        1.0        2.958992   0          2          
      482        -2.692511  9.152469   0.0        0.0        0.0        0.0        0.956376   -0.29214   0.0        0.0        0.0        1.0        3.109489   0          2          
      483        15.43853   -18.400066 0.0        0.0        0.0        0.0        -0.997077  -0.076404  0.0        0.0        0.0        1.0        2.936062   0          2          
      484        -16.22035  15.110222  0.0        0.0        0.0        0.0        -0.914894  -0.403694  0.0        0.0        0.0        1.0        3.198634   0          2          
      485        -12.370612 13.045019  0.0        0.0        0.0        0.0        0.868739   -0.49527   0.0        0.0        0.0        1.0        3.013068   0          2          
      486        -10.478024 12.913273  0.0        0.0        0.0        0.0        0.984532   0.175206   0.0        0.0        0.0        1.0        3.000284   0          2          
      487        -2.403033  -13.845705 0.0        0.0        0.0        0.0        0.34349    0.939156   0.0        0.0        0.0        1.0        2.955386   0          2          
      488        -2.70589   -25.198829 0.0        0.0        0.0        0.0        -0.996953  -0.078003  0.0        0.0        0.0        1.0        2.928389   0          2          
      489        -20.910615 -16.935833 0.0        0.0        0.0        0.0        -0.106087  0.994357   0.0        0.0        0.0        1.0        2.987956   0          2          
      490        -22.604978 17.568509  0.0        0.0        0.0        0.0        -0.999006  0.044579   0.0        0.0        0.0        1.0        3.072664   0          2          
      491        5.100326   -24.612541 0.0        0.0        0.0        0.0        -0.74697   -0.664857  0.0        0.0        0.0        1.0        3.052375   0          2          
      492        8.027612   25.106241  0.0        0.0        0.0        0.0        0.984312   -0.176438  0.0        0.0        0.0        1.0        3.071405   0          2          
      493        14.830312  -20.241329 0.0        0.0        0.0        0.0        -0.718111  -0.695929  0.0        0.0        0.0        1.0        2.825884   0          2          
      494        2.720389   19.681477  0.0        0.0        0.0        0.0        0.360765   0.932657   0.0        0.0        0.0        1.0        3.184989   0          2          
      495        -8.635087  12.521408  0.0        0.0        0.0        0.0        0.907412   0.420242   0.0        0.0        0.0        1.0        3.036144   0          2          
      496        12.187681  -13.082478 0.0        0.0        0.0        0.0        0.70833    0.705882   0.0        0.0        0.0        1.0        3.01411    0          2          
      497        -8.387798  -23.515986 0.0        0.0        0.0        0.0        -0.773492  0.633806   0.0        0.0        0.0        1.0        2.812092   0          2          
      498        16.554718  -14.662747 0.0        0.0        0.0        0.0        0.99331    0.11548    0.0        0.0        0.0        1.0        3.160437   0          2          
      499        1.9476     -26.348854 0.0        0.0        0.0        0.0        -0.860006  0.510284   0.0        0.0        0.0        1.0        3.084235   0          2          
      500        -16.165981 2.268838   0.0        0.0        0.0        0.0        -0.99604   0.088909   0.0        0.0        0.0        1.0        3.166736   0          2          
      501        4.101675   -8.274097  0.0        0.0        0.0        0.0        -0.329218  0.944254   0.0        0.0        0.0        1.0        3.029765   0          2          
      502        1.072623   -22.415517 0.0        0.0        0.0        0.0        0.130734   0.991417   0.0        0.0        0.0        1.0        3.17287    0          2          
      503        5.289898   11.298777  0.0        0.0        0.0        0.0        -0.944305  -0.329071  0.0        0.0        0.0        1.0        2.819555   0          2          
      504        -18.931035 -16.589866 0.0        0.0        0.0        0.0        -0.999946  -0.010344  0.0        0.0        0.0        1.0        3.083992   0          2          
      505        22.825891  7.188548   0.0        0.0        0.0        0.0        0.400579   -0.916262  0.0        0.0        0.0        1.0        2.942005   0          2          
      506        25.46791   -0.476791  0.0        0.0        0.0        0.0        -0.741765  -0.670659  0.0        0.0        0.0        1.0        3.125217   0          2          
      507        -28.087018 3.638277   0.0        0.0        0.0        0.0        -0.999987  0.00516    0.0        0.0        0.0        1.0        2.849386   0          2          
      508        -6.864398  3.486784   0.0        0.0        0.0        0.0        0.000636   1.0        0.0        0.0        0.0        1.0        2.945147   2          1          
      509        0.070722   21.767239  0.0        0.0        0.0        0.0        -0.578001  -0.816036  0.0        0.0        0.0        1.0        2.875892   0          2          
      510        -16.573651 10.392482  0.0        0.0        0.0        0.0        0.838222   0.54533    0.0        0.0        0.0        1.0        3.075352   0          2          
      511        -15.75746  17.295123  0.0        0.0        0.0        0.0        -0.761662  -0.647974  0.0        0.0        0.0        1.0        2.972023   0          2          
      512        9.411624   22.182492  0.0        0.0        0.0        0.0        0.135361   0.990796   0.0        0.0        0.0        1.0        2.824578   0          2          
      513        11.042503  23.095851  0.0        0.0        0.0        0.0        -0.78781   0.615919   0.0        0.0        0.0        1.0        3.178454   0          2          
      514        -13.196861 14.444416  0.0        0.0        0.0        0.0        -0.640796  -0.767711  0.0        0.0        0.0        1.0        3.003513   0          2          
      515        7.125401   27.428885  0.0        0.0        0.0        0.0        0.970352   0.241695   0.0        0.0        0.0        1.0        3.058768   0          2          
      516        -6.918473  22.952606  0.0        0.0        0.0        0.0        -0.758035  0.652214   0.0        0.0        0.0        1.0        2.886673   0          2          
      517        9.544746   -28.361789 0.0        0.0        0.0        0.0        -0.526784  0.849999   0.0        0.0        0.0        1.0        2.961086   0          2          
      518        10.136075  -24.748239 0.0        0.0        0.0        0.0        -0.983718  0.17972    0.0        0.0        0.0        1.0        2.857493   0          2          
      519        -24.829599 -0.048502  0.0        0.0        0.0        0.0        -0.174322  -0.984689  0.0        0.0        0.0        1.0        3.048304   0          2          
      520        -13.57697  22.94143   0.0        0.0        0.0        0.0        0.956344   0.292244   0.0        0.0        0.0        1.0        3.005026   0          2          
      521        12.740267  1.227022   0.0        0.0        0.0        0.0        -0.468826  -0.883291  0.0        0.0        0.0        1.0        3.184422   0          2          
      522        -22.884876 -9.794649  0.0        0.0        0.0        0.0        -0.756302  0.654222   0.0        0.0        0.0        1.0        2.894277   0          2          
      523        -24.930536 -7.822086  0.0        0.0        0.0        0.0        -0.816115  0.57789    0.0        0.0        0.0        1.0        3.017276   0          2          
      524        23.078204  -14.638136 0.0        0.0        0.0        0.0        0.340767   -0.940148  0.0        0.0        0.0        1.0        3.149166   0          2          
      525        -1.167078  -16.608647 0.0        0.0        0.0        0.0        -0.228211  -0.973612  0.0        0.0        0.0        1.0        3.194411   0          2          
      526        15.770138  -0.973834  0.0        0.0        0.0        0.0        0.752923   -0.658109  0.0        0.0        0.0        1.0        3.186481   0          2          
      527        -9.591576  19.960768  0.0        0.0        0.0        0.0        -0.971758  0.235979   0.0        0.0        0.0        1.0        3.040182   0          2          
      528        8.006736   12.771854  0.0        0.0        0.0        0.0        0.732461   0.680809   0.0        0.0        0.0        1.0        3.01972    0          2          
      529        -20.010704 20.259971  0.0        0.0        0.0        0.0        -0.847411  -0.530937  0.0        0.0        0.0        1.0        3.010072   0          2          
      530        16.857292  -19.976797 0.0        0.0        0.0        0.0        0.541714   0.840563   0.0        0.0        0.0        1.0        2.978988   0          2          
      531        -9.260173  25.272253  0.0        0.0        0.0        0.0        -0.771166  -0.636634  0.0        0.0        0.0        1.0        3.15385    0          2          
      532        -9.051229  -7.021555  0.0        0.0        0.0        0.0        -0.821246  -0.570575  0.0        0.0        0.0        1.0        3.007026   0          2          
      533        -10.131303 4.008695   0.0        0.0        0.0        0.0        0.986175   -0.165708  0.0        0.0        0.0        1.0        2.83046    0          2          
      534        -27.860246 1.657454   0.0        0.0        0.0        0.0        0.941471   -0.337095  0.0        0.0        0.0        1.0        3.072934   0          2          
      535        15.545671  -2.612903  0.0        0.0        0.0        0.0        -0.850588  -0.525833  0.0        0.0        0.0        1.0        2.896278   0          2          
      536        17.831791  19.00013   0.0        0.0        0.0        0.0        0.315592   -0.948895  0.0        0.0        0.0        1.0        3.0146     0          2          
      537        -26.614643 2.883113   0.0        0.0        0.0        0.0        -0.998724  -0.050505  0.0        0.0        0.0        1.0        3.003973   0          2          
      538        1.542228   14.888994  0.0        0.0        0.0        0.0        -0.963591  0.267381   0.0        0.0        0.0        1.0        2.822808   0          2          
      539        -16.933027 13.484096  0.0        0.0        0.0        0.0        0.731968   0.681339   0.0        0.0        0.0        1.0        3.011106   0          2          
      540        25.111394  -9.259638  0.0        0.0        0.0        0.0        -0.221663  0.975123   0.0        0.0        0.0        1.0        2.993808   0          2          
      541        25.628764  12.01286   0.0        0.0        0.0        0.0        0.631867   0.775077   0.0        0.0        0.0        1.0        2.939874   0          2          
      542        2.882369   24.704953  0.0        0.0        0.0        0.0        0.920688   -0.390299  0.0        0.0        0.0        1.0        3.050573   0          2          
      543        3.448363   -18.317234 0.0        0.0        0.0        0.0        -0.966645  0.25612    0.0        0.0        0.0        1.0        2.965151   0          2          
      544        14.80298   -15.24893  0.0        0.0        0.0        0.0        0.106684   0.994293   0.0        0.0        0.0        1.0        2.980696   0          2          
      545        -14.723385 -20.41506  0.0        0.0        0.0        0.0        0.999873   -0.015912  0.0        0.0        0.0        1.0        3.106704   0          2          
      546        18.242033  17.100548  0.0        0.0        0.0        0.0        -0.158462  0.987365   0.0        0.0        0.0        1.0        2.916345   0          2          
      547        -5.472479  29.418862  0.0        0.0        0.0        0.0        0.856058   -0.51688   0.0        0.0        0.0        1.0        2.920144   0          2          
      548        13.838387  10.138003  0.0        0.0        0.0        0.0        0.195988   0.980606   0.0        0.0        0.0        1.0        2.910967   0          2          
      549        7.132754   -6.636139  0.0        0.0        0.0        0.0        -0.669695  0.742637   0.0        0.0        0.0        1.0        3.055158   0          2          
      550        -17.716222 17.940949  0.0        0.0        0.0        0.0        0.390772   0.920488   0.0        0.0        0.0        1.0        2.993823   0          2          
      551        -24.85463  10.868108  0.0        0.0        0.0        0.0        -0.941242  -0.337733  0.0        0.0        0.0        1.0        2.909307   0          2          
      552        -8.831408  0.837472   0.0        0.0        0.0        0.0        0.732596   0.680664   0.0        0.0        0.0        1.0        2.861367   0          2          
      553        -5.014325  -21.661082 0.0        0.0        0.0        0.0        0.831007   -0.556262  0.0        0.0        0.0        1.0        3.190157   0          2          
      554        -26.001575 9.084063   0.0        0.0        0.0        0.0        0.773779   -0.633455  0.0        0.0        0.0        1.0        3.12813    0          2          
      555        -25.750574 -4.967836  0.0        0.0        0.0        0.0        0.844478   -0.535591  0.0        0.0        0.0        1.0        2.814872   0          2          
      556        5.711401   -15.188906 0.0        0.0        0.0        0.0        0.549813   -0.835288  0.0        0.0        0.0        1.0        2.885177   0          2          
      557        -26.684515 0.007225   0.0        0.0        0.0        0.0        0.909148   0.416474   0.0        0.0        0.0        1.0        2.938289   0          2          
      558        2.538986   -13.387639 0.0        0.0        0.0        0.0        -0.428121  -0.903722  0.0        0.0        0.0        1.0        3.003949   0          2          
      559        -16.192777 7.162018   0.0        0.0        0.0        0.0        0.622891   0.782309   0.0        0.0        0.0        1.0        2.908126   0          2          
      560        9.144656   -3.684027  0.0        0.0        0.0        0.0        -0.525615  0.850723   0.0        0.0        0.0        1.0        3.041752   0          2          
      561        14.232847  -8.738504  0.0        0.0        0.0        0.0        0.540176   0.841552   0.0        0.0        0.0        1.0        2.824714   0          2          
      562        -11.26498  14.64195   0.0        0.0        0.0        0.0        0.591065   0.806624   0.0        0.0        0.0        1.0        3.014283   0          2          
      563        13.388478  -5.603868  0.0        0.0        0.0        0.0        0.583463   -0.81214   0.0        0.0        0.0        1.0        2.933435   0          2          
      564        -9.897479  -22.260913 0.0        0.0        0.0        0.0        0.313993   0.949425   0.0        0.0        0.0        1.0        3.110868   0          2          
      565        -20.799674 -21.470756 0.0        0.0        0.0        0.0        -0.936117  0.35169    0.0        0.0        0.0        1.0        2.85868    0          2          
      566        -0.028435  17.490199  0.0        0.0        0.0        0.0        0.999977   -0.006747  0.0        0.0        0.0        1.0        2.835326   0          2          
      567        6.749328   -2.058192  0.0        0.0        0.0        0.0        0.835149   -0.550024  0.0        0.0        0.0        1.0        2.999517   2          1          
      568        23.398331  18.490436  0.0        0.0        0.0        0.0        -0.335517  0.942034   0.0        0.0        0.0        1.0        2.98611    0          2          
      569        7.399813   -10.4196   0.0        0.0        0.0        0.0        -0.417618  -0.908623  0.0        0.0        0.0        1.0        3.046381   0          2          
      570        -16.328567 -7.326529  0.0        0.0        0.0        0.0        0.89204    0.451956   0.0        0.0        0.0        1.0        3.057463   0          2          
      571        -19.665723 11.649048  0.0        0.0        0.0        0.0        0.413037   0.910714   0.0        0.0        0.0        1.0        2.844316   0          2          
      572        6.257691   -4.890304  0.0        0.0        0.0        0.0        -0.12816   -0.991753  0.0        0.0        0.0        1.0        2.800598   2          1          
      573        -19.441466 -22.662379 0.0        0.0        0.0        0.0        0.804793   0.593556   0.0        0.0        0.0        1.0        2.876466   0          2          
      574        -6.786507  7.291926   0.0        0.0        0.0        0.0        0.860498   0.509453   0.0        0.0        0.0        1.0        3.022752   0          2          
      575        -16.489059 -14.253153 0.0        0.0        0.0        0.0        0.884554   0.466438   0.0        0.0        0.0        1.0        2.956654   0          2          
      576        -22.096605 -20.258316 0.0        0.0        0.0        0.0        0.061743   0.998092   0.0        0.0        0.0        1.0        3.057937   0          2          
      577        -11.713941 0.731737   0.0        0.0        0.0        0.0        -0.51443   -0.857532  0.0        0.0        0.0        1.0        3.127086   0          2          
      578        4.516838   19.183246  0.0        0.0        0.0        0.0        0.754079   -0.656784  0.0        0.0        0.0        1.0        3.121586   0          2          
      579        -17.961891 -0.611369  0.0        0.0        0.0        0.0        0.528998   0.848623   0.0        0.0        0.0        1.0        3.00191    0          2          
      580        19.032203  -1.460635  0.0        0.0        0.0        0.0        -0.062508  -0.998044  0.0        0.0        0.0        1.0        2.83447    0          2          
      581        -19.656605 0.546548   0.0        0.0        0.0        0.0        -0.924262  0.381759   0.0        0.0        0.0        1.0        3.019095   0          2          
      582        10.109406  -2.351588  0.0        0.0        0.0        0.0        0.356541   -0.93428   0.0        0.0        0.0        1.0        3.174562   0          2          
      583        -9.789156  -20.375364 0.0        0.0        0.0        0.0        0.526506   0.850172   0.0        0.0        0.0        1.0        3.066948   0          2          
      584        -10.363826 1.737632   0.0        0.0        0.0        0.0        -0.743185  -0.669086  0.0        0.0        0.0        1.0        2.97756    0          2          
      585        -18.988762 -20.707791 0.0        0.0        0.0        0.0        -0.986234  0.165357   0.0        0.0        0.0        1.0        3.079204   0          2          
      586        11.077456  2.021033   0.0        0.0        0.0        0.0        0.993446   0.114303   0.0        0.0        0.0        1.0        3.013238   0          2          
      587        -1.785422  -26.751792 0.0        0.0        0.0        0.0        0.999339   0.036362   0.0        0.0        0.0        1.0        2.807469   0          2          
      588        -3.678532  -10.781574 0.0        0.0        0.0        0.0        0.772353   -0.635193  0.0        0.0        0.0        1.0        2.80864    0          2          
      589        -26.586073 7.005803   0.0        0.0        0.0        0.0        0.895003   0.446059   0.0        0.0        0.0        1.0        2.857784   0          2          
      590        28.461939  -1.793126  0.0        0.0        0.0        0.0        -0.911181  0.412006   0.0        0.0        0.0        1.0        3.058723   0          2          
      591        18.342852  8.677264   0.0        0.0        0.0        0.0        -0.946239  0.323468   0.0        0.0        0.0        1.0        2.998775   0          2          
      592        -14.116685 -10.142391 0.0        0.0        0.0        0.0        -0.49457   -0.869138  0.0        0.0        0.0        1.0        2.934832   0          2          
      593        1.126712   -10.573937 0.0        0.0        0.0        0.0        0.94396    -0.33006   0.0        0.0        0.0        1.0        3.071037   0          2          
      594        10.640542  -6.794342  0.0        0.0        0.0        0.0        -0.896475  0.443095   0.0        0.0        0.0        1.0        2.80532    0          2          
      595        -21.22163  3.483642   0.0        0.0        0.0        0.0        0.069228   -0.997601  0.0        0.0        0.0        1.0        3.074183   0          2          
      596        11.577434  24.850542  0.0        0.0        0.0        0.0        -0.078189  -0.996939  0.0        0.0        0.0        1.0        2.821676   0          2          
      597        4.790615   -19.723869 0.0        0.0        0.0        0.0        -0.905722  -0.423871  0.0        0.0        0.0        1.0        2.989595   0          2          
      598        0.066678   15.881941  0.0        0.0        0.0        0.0        0.986182   0.165663   0.0        0.0        0.0        1.0        2.906747   0          2          
      599        7.387599   -3.514488  0.0        0.0        0.0        0.0        0.525085   -0.85105   0.0        0.0        0.0        1.0        3.02067    2          1          
      600        14.514195  18.130097  0.0        0.0        0.0        0.0        0.746001   0.665945   0.0        0.0        0.0        1.0        3.188903   0          2          
      601        9.06133    -11.289944 0.0        0.0        0.0        0.0        0.680347   0.732891   0.0        0.0        0.0        1.0        2.999912   0          2          
      602        -12.234958 -16.588906 0.0        0.0        0.0        0.0        -0.916351  0.400376   0.0        0.0        0.0        1.0        2.897854   0          2          
      603        11.576665  5.148431   0.0        0.0        0.0        0.0        -0.090423  -0.995903  0.0        0.0        0.0        1.0        3.110414   0          2          
      604        -14.633557 18.716349  0.0        0.0        0.0        0.0        0.991795   -0.127841  0.0        0.0        0.0        1.0        2.95756    0          2          
      605        -8.59414   -10.103432 0.0        0.0        0.0        0.0        0.997871   -0.065226  0.0        0.0        0.0        1.0        2.864001   0          2          
      606        16.373472  6.306937   0.0        0.0        0.0        0.0        0.49985    -0.866112  0.0        0.0        0.0        1.0        3.046428   0          2          
      607        -9.49743   7.857868   0.0        0.0        0.0        0.0        -0.733882  -0.679277  0.0        0.0        0.0        1.0        3.087945   0          2          
      608        -27.586458 8.503395   0.0        0.0        0.0        0.0        -0.605524  0.795827   0.0        0.0        0.0        1.0        2.905722   0          2          
      609        10.979472  11.662604  0.0        0.0        0.0        0.0        -0.366941  0.930244   0.0        0.0        0.0        1.0        3.148879   0          2          
      610        -4.948797  -9.452473  0.0        0.0        0.0        0.0        -0.210884  -0.977511  0.0        0.0        0.0        1.0        3.089136   0          2          
      611        -12.272843 6.475075   0.0        0.0        0.0        0.0        0.292791   0.956176   0.0        0.0        0.0        1.0        2.861889   0          2          
      612        12.08709   10.022194  0.0        0.0        0.0        0.0        -0.648453  -0.761255  0.0        0.0        0.0        1.0        2.862306   0          2          
      613        -22.93361  6.248307   0.0        0.0        0.0        0.0        -0.21657   -0.976267  0.0        0.0        0.0        1.0        3.09046    0          2          
      614        -23.003168 2.753312   0.0        0.0        0.0        0.0        0.738431   0.674329   0.0        0.0        0.0        1.0        3.070452   0          2          
      615        -9.324671  -16.778474 0.0        0.0        0.0        0.0        0.426119   -0.904667  0.0        0.0        0.0        1.0        3.030392   0          2          
      616        -15.394469 5.544087   0.0        0.0        0.0        0.0        0.165386   0.986229   0.0        0.0        0.0        1.0        2.866316   0          2          
      617        0.259258   -7.525171  0.0        0.0        0.0        0.0        -0.95908   -0.283136  0.0        0.0        0.0        1.0        3.124964   2          1          
      618        -17.719097 -22.049016 0.0        0.0        0.0        0.0        0.96228    0.27206    0.0        0.0        0.0        1.0        3.089487   0          2          
      619        12.909031  26.950327  0.0        0.0        0.0        0.0        -0.429203  0.903208   0.0        0.0        0.0        1.0        2.84806    0          2          
      620        3.590643   -26.492961 0.0        0.0        0.0        0.0        0.711592   0.702593   0.0        0.0        0.0        1.0        3.152019   0          2          
      621        -10.537822 -26.066762 0.0        0.0        0.0        0.0        0.11845    -0.99296   0.0        0.0        0.0        1.0        2.862832   0          2          
      622        -22.607867 -5.944017  0.0        0.0        0.0        0.0        0.871144   0.491027   0.0        0.0        0.0        1.0        3.081412   0          2          
      623        -21.600344 -18.601351 0.0        0.0        0.0        0.0        -0.858764  -0.512371  0.0        0.0        0.0        1.0        2.83375    0          2          
      624        13.888718  21.605171  0.0        0.0        0.0        0.0        0.673554   0.739138   0.0        0.0        0.0        1.0        3.107877   0          2          
      625        -6.829037  -9.868175  0.0        0.0        0.0        0.0        0.267403   -0.963585  0.0        0.0        0.0        1.0        3.14439    0          2          
      626        -16.678464 0.537011   0.0        0.0        0.0        0.0        -0.555186  0.831726   0.0        0.0        0.0        1.0        3.189025   0          2          
      627        11.642569  27.973854  0.0        0.0        0.0        0.0        -0.948256  -0.317506  0.0        0.0        0.0        1.0        3.003101   0          2          
      628        -24.30342  -11.134087 0.0        0.0        0.0        0.0        -0.937618  -0.347667  0.0        0.0        0.0        1.0        2.831879   0          2          
      629        9.474109   23.875043  0.0        0.0        0.0        0.0        0.207745   -0.978183  0.0        0.0        0.0        1.0        2.934637   0          2          
      630        -23.79289  -16.096966 0.0        0.0        0.0        0.0        0.270404   -0.962747  0.0        0.0        0.0        1.0        3.178193   0          2          
      631        -11.414864 2.980381   0.0        0.0        0.0        0.0        0.117248   0.993103   0.0        0.0        0.0        1.0        3.15279    0          2          
      632        8.60105    -18.665861 0.0        0.0        0.0        0.0        0.985385   -0.170344  0.0        0.0        0.0        1.0        3.113921   0          2          
      633        -4.378364  -24.709384 0.0        0.0        0.0        0.0        0.219482   -0.975617  0.0        0.0        0.0        1.0        2.85978    0          2          
      634        -12.595839 -7.411102  0.0        0.0        0.0        0.0        0.999989   -0.004696  0.0        0.0        0.0        1.0        2.96787    0          2          
      635        -9.020228  28.463225  0.0        0.0        0.0        0.0        0.226108   0.974102   0.0        0.0        0.0        1.0        2.90806    0          2          
      636        19.113171  10.336677  0.0        0.0        0.0        0.0        0.74269    0.669635   0.0        0.0        0.0        1.0        3.162663   0          2          
      637        -16.375001 19.211805  0.0        0.0        0.0        0.0        0.137377   0.990519   0.0        0.0        0.0        1.0        2.831081   0          2          
      638        -11.954549 27.341031  0.0        0.0        0.0        0.0        0.224684   0.974432   0.0        0.0        0.0        1.0        3.184938   0          2          
      639        12.665407  -3.849079  0.0        0.0        0.0        0.0        0.978049   0.208375   0.0        0.0        0.0        1.0        2.900111   0          2          
      640        26.886849  2.164253   0.0        0.0        0.0        0.0        0.296809   0.954937   0.0        0.0        0.0        1.0        3.114698   0          2          
      641        4.273596   12.644978  0.0        0.0        0.0        0.0        0.55337    0.832936   0.0        0.0        0.0        1.0        2.804399   0          2          
      642        7.430835   -8.51888   0.0        0.0        0.0        0.0        0.493699   -0.869633  0.0        0.0        0.0        1.0        2.93554    0          2          
      643        14.246264  19.930896  0.0        0.0        0.0        0.0        0.59294    0.805247   0.0        0.0        0.0        1.0        2.85234    0          2          
      644        -25.714289 -1.681465  0.0        0.0        0.0        0.0        -0.973511  -0.22864   0.0        0.0        0.0        1.0        3.003998   0          2          
      645        -14.144371 6.931005   0.0        0.0        0.0        0.0        -0.802674  0.596418   0.0        0.0        0.0        1.0        2.90937    0          2          
      646        -20.100389 -8.482319  0.0        0.0        0.0        0.0        0.080765   0.996733   0.0        0.0        0.0        1.0        2.896474   0          2          
      647        25.761244  -4.063396  0.0        0.0        0.0        0.0        -0.863672  -0.504055  0.0        0.0        0.0        1.0        3.131611   0          2          
      648        -3.215383  21.237036  0.0        0.0        0.0        0.0        -0.187332  0.982297   0.0        0.0        0.0        1.0        3.124607   0          2          
      649        -7.172965  13.898724  0.0        0.0        0.0        0.0        0.395481   -0.918474  0.0        0.0        0.0        1.0        2.997512   0          2          
      650        7.987105   15.973333  0.0        0.0        0.0        0.0        0.284977   0.958534   0.0        0.0        0.0        1.0        3.193406   0          2          
      651        27.411545  -5.138015  0.0        0.0        0.0        0.0        -0.930623  -0.36598   0.0        0.0        0.0        1.0        2.865306   0          2          
      652        9.824004   -26.533372 0.0        0.0        0.0        0.0        0.200706   0.979651   0.0        0.0        0.0        1.0        3.029601   0          2          
      653        -28.008604 -9.958147  0.0        0.0        0.0        0.0        -0.896651  -0.442737  0.0        0.0        0.0        1.0        3.014645   0          2          
      654        -15.222479 23.967393  0.0        0.0        0.0        0.0        -0.087803  -0.996138  0.0        0.0        0.0        1.0        3.042493   0          2          
      655        -3.758705  13.855662  0.0        0.0        0.0        0.0        -0.631925  -0.77503   0.0        0.0        0.0        1.0        3.018122   0          2          
      656        -12.191007 -1.041161  0.0        0.0        0.0        0.0        0.924385   0.38146    0.0        0.0        0.0        1.0        3.136645   0          2          
      657        19.1122    -17.694631 0.0        0.0        0.0        0.0        0.879864   0.475226   0.0        0.0        0.0        1.0        3.024715   0          2          
      658        13.241316  25.273138  0.0        0.0        0.0        0.0        0.886277   -0.463155  0.0        0.0        0.0        1.0        2.989698   0          2          
      659        -14.88414  20.492142  0.0        0.0        0.0        0.0        0.565581   0.824693   0.0        0.0        0.0        1.0        3.142026   0          2          
      660        19.529265  -20.846774 0.0        0.0        0.0        0.0        0.645524   0.76374    0.0        0.0        0.0        1.0        3.054416   0          2          
      661        13.77611   13.360299  0.0        0.0        0.0        0.0        0.969701   0.244296   0.0        0.0        0.0        1.0        3.132818   0          2          
      662        14.747786  8.811811   0.0        0.0        0.0        0.0        -0.404236  0.914655   0.0        0.0        0.0        1.0        2.838485   0          2          
      663        9.44769    -0.541865  0.0        0.0        0.0        0.0        -0.628631  -0.777704  0.0        0.0        0.0        1.0        2.894777   0          2          
      664        14.623398  24.41001   0.0        0.0        0.0        0.0        -0.075308  0.99716    0.0        0.0        0.0        1.0        2.918091   0          2          
      665        -1.059129  9.221288   0.0        0.0        0.0        0.0        -0.03361   0.999435   0.0        0.0        0.0        1.0        3.027032   0          2          
      666        -7.319267  -11.648775 0.0        0.0        0.0        0.0        -0.953753  0.300592   0.0        0.0        0.0        1.0        3.080934   0          2          
      667        -16.117686 -18.905202 0.0        0.0        0.0        0.0        -0.942633  -0.333831  0.0        0.0        0.0        1.0        2.843964   0          2          
      668        -7.39567   -16.280434 0.0        0.0        0.0        0.0        -0.63889   -0.769298  0.0        0.0        0.0        1.0        3.123913   0          2          
      669        0.603041   26.817272  0.0        0.0        0.0        0.0        0.961665   -0.274228  0.0        0.0        0.0        1.0        3.169318   0          2          
      670        -15.111672 -2.506089  0.0        0.0        0.0        0.0        0.034842   0.999393   0.0        0.0        0.0        1.0        2.842474   0          2          
      671        21.371944  -21.11808  0.0        0.0        0.0        0.0        -0.953001  -0.302967  0.0        0.0        0.0        1.0        3.184511   0          2          
      672        5.009548   -18.041725 0.0        0.0        0.0        0.0        0.538536   0.842602   0.0        0.0        0.0        1.0        2.819664   0          2          
      673        -19.422435 4.588671   0.0        0.0        0.0        0.0        0.227278   0.97383    0.0        0.0        0.0        1.0        3.12646    0          2          
      674        24.661184  4.076589   0.0        0.0        0.0        0.0        0.014123   -0.9999    0.0        0.0        0.0        1.0        3.077633   0          2          
      675        12.004001  13.272774  0.0        0.0        0.0        0.0        -0.477856  -0.878438  0.0        0.0        0.0        1.0        2.960048   0          2          
      676        -10.242607 6.004064   0.0        0.0        0.0        0.0        -0.145527  -0.989354  0.0        0.0        0.0        1.0        3.131039   0          2          
      677        17.184894  13.659358  0.0        0.0        0.0        0.0        -0.104942  0.994478   0.0        0.0        0.0        1.0        2.851425   0          2          
      678        -5.279748  14.795408  0.0        0.0        0.0        0.0        -0.957015  0.290039   0.0        0.0        0.0        1.0        3.0531     0          2          
      679        -9.167992  14.582488  0.0        0.0        0.0        0.0        0.778677   -0.627424  0.0        0.0        0.0        1.0        2.851845   0          2          
      680        9.138773   -9.282134  0.0        0.0        0.0        0.0        0.798105   -0.602518  0.0        0.0        0.0        1.0        3.150548   0          2          
      681        11.744932  -19.321841 0.0        0.0        0.0        0.0        -0.787182  0.616721   0.0        0.0        0.0        1.0        2.995899   0          2          
      682        23.659571  2.490768   0.0        0.0        0.0        0.0        0.166891   0.985975   0.0        0.0        0.0        1.0        3.199649   0          2          
      683        24.927131  -17.085638 0.0        0.0        0.0        0.0        0.685434   -0.728134  0.0        0.0        0.0        1.0        2.857943   0          2          
      684        -10.987347 -12.1481   0.0        0.0        0.0        0.0        0.488243   0.872708   0.0        0.0        0.0        1.0        2.87132    0          2          
      685        -18.034047 1.482816   0.0        0.0        0.0        0.0        -0.868288  0.49606    0.0        0.0        0.0        1.0        3.181706   0          2          
      686        -18.089798 7.667078   0.0        0.0        0.0        0.0        0.97374    -0.227661  0.0        0.0        0.0        1.0        3.177576   0          2          
      687        13.436905  5.183543   0.0        0.0        0.0        0.0        -0.11444   0.99343    0.0        0.0        0.0        1.0        2.923544   0          2          
      688        22.54821   1.213097   0.0        0.0        0.0        0.0        -0.864541  0.502562   0.0        0.0        0.0        1.0        3.014001   0          2          
      689        -2.822963  -17.327313 0.0        0.0        0.0        0.0        -0.50637   0.862316   0.0        0.0        0.0        1.0        3.184973   0          2          
      690        1.006736   -12.330469 0.0        0.0        0.0        0.0        -0.98076   -0.195215  0.0        0.0        0.0        1.0        3.116702   0          2          
      691        6.691627   -25.704554 0.0        0.0        0.0        0.0        -0.76732   -0.641265  0.0        0.0        0.0        1.0        3.019541   0          2          
      692        -2.135088  30.344623  0.0        0.0        0.0        0.0        -0.994524  0.104509   0.0        0.0        0.0        1.0        3.192944   0          2          
      693        -21.133481 7.284493   0.0        0.0        0.0        0.0        0.607264   -0.7945    0.0        0.0        0.0        1.0        3.039663   0          2          
      694        17.243024  -2.244237  0.0        0.0        0.0        0.0        0.156014   0.987755   0.0        0.0        0.0        1.0        2.822259   0          2          
      695        18.518036  -5.266935  0.0        0.0        0.0        0.0        -0.373175  -0.927761  0.0        0.0        0.0        1.0        3.161856   0          2          
      696        -23.1907   -2.973627  0.0        0.0        0.0        0.0        0.621105   0.783727   0.0        0.0        0.0        1.0        3.139258   0          2          
      697        12.432999  -9.302517  0.0        0.0        0.0        0.0        -0.934851  0.35504    0.0        0.0        0.0        1.0        2.90523    0          2          
      698        10.789131  -10.323183 0.0        0.0        0.0        0.0        -0.939004  -0.343905  0.0        0.0        0.0        1.0        3.16769    0          2          
      699        2.699267   -9.528987  0.0        0.0        0.0        0.0        0.375415   0.926857   0.0        0.0        0.0        1.0        3.157269   0          2          
      700        26.54444   -14.222467 0.0        0.0        0.0        0.0        -0.304055  0.952654   0.0        0.0        0.0        1.0        3.16005    0          2          
      701        -8.77739   -2.919858  0.0        0.0        0.0        0.0        -0.78685   0.617144   0.0        0.0        0.0        1.0        3.121865   0          2          
      702        -7.822585  8.715557   0.0        0.0        0.0        0.0        0.977708   0.209968   0.0        0.0        0.0        1.0        3.17429    0          2          
      703        26.067801  -10.878881 0.0        0.0        0.0        0.0        0.941515   -0.336971  0.0        0.0        0.0        1.0        3.042477   0          2          
      704        5.820685   9.609706   0.0        0.0        0.0        0.0        0.997227   0.074422   0.0        0.0        0.0        1.0        3.12396    0          2          
      705        -8.275899  -21.512256 0.0        0.0        0.0        0.0        -0.124993  -0.992158  0.0        0.0        0.0        1.0        3.190847   0          2          
      706        3.576715   10.702723  0.0        0.0        0.0        0.0        0.995504   -0.094716  0.0        0.0        0.0        1.0        3.151981   0          2          
      707        -16.740331 22.948723  0.0        0.0        0.0        0.0        -0.86153   -0.507706  0.0        0.0        0.0        1.0        3.021172   0          2          
      708        12.87161   15.059643  0.0        0.0        0.0        0.0        -0.558861  -0.829261  0.0        0.0        0.0        1.0        3.16053    0          2          
      709        8.28846    9.615916   0.0        0.0        0.0        0.0        -0.150003  0.988686   0.0        0.0        0.0        1.0        2.841037   0          2          
      710        3.904786   -23.135756 0.0        0.0        0.0        0.0        0.248752   -0.968567  0.0        0.0        0.0        1.0        3.19327    0          2          
      711        -1.666998  18.326505  0.0        0.0        0.0        0.0        -0.807679  0.589622   0.0        0.0        0.0        1.0        2.873021   0          2          
      712        15.468793  13.190907  0.0        0.0        0.0        0.0        -0.899644  -0.436624  0.0        0.0        0.0        1.0        2.887494   0          2          
      713        -15.310366 25.827234  0.0        0.0        0.0        0.0        0.409664   -0.912236  0.0        0.0        0.0        1.0        2.840009   0          2          
      714        -24.870236 -3.263555  0.0        0.0        0.0        0.0        -0.992462  -0.122556  0.0        0.0        0.0        1.0        2.828937   0          2          
      715        -5.042288  11.227024  0.0        0.0        0.0        0.0        0.975555   -0.219757  0.0        0.0        0.0        1.0        3.145917   0          2          
      716        -3.356292  17.422445  0.0        0.0        0.0        0.0        0.859218   -0.51161   0.0        0.0        0.0        1.0        2.862334   0          2          
      717        13.798051  -12.365537 0.0        0.0        0.0        0.0        0.20789    -0.978152  0.0        0.0        0.0        1.0        2.933647   0          2          
      718        -0.318817  23.512944  0.0        0.0        0.0        0.0        0.03557    0.999367   0.0        0.0        0.0        1.0        2.862447   0          2          
      719        -0.878617  -14.868801 0.0        0.0        0.0        0.0        0.975578   -0.219652  0.0        0.0        0.0        1.0        3.031046   0          2          
      720        -5.664     -26.222674 0.0        0.0        0.0        0.0        -0.900692  -0.434458  0.0        0.0        0.0        1.0        3.094361   0          2          
      721        -3.152147  10.858915  0.0        0.0        0.0        0.0        0.582893   0.812549   0.0        0.0        0.0        1.0        3.129951   0          2          
      722        -13.2684   -8.875201  0.0        0.0        0.0        0.0        0.718202   -0.695834  0.0        0.0        0.0        1.0        2.885379   0          2          
      723        -5.50616   -11.306099 0.0        0.0        0.0        0.0        0.876971   0.480544   0.0        0.0        0.0        1.0        2.985718   0          2          
      724        -29.873356 -3.485353  0.0        0.0        0.0        0.0        -0.780772  0.624816   0.0        0.0        0.0        1.0        3.086294   0          2          
      725        0.177088   -26.621259 0.0        0.0        0.0        0.0        -0.914329  -0.404973  0.0        0.0        0.0        1.0        2.853882   0          2          
      726        4.126677   21.078986  0.0        0.0        0.0        0.0        0.922829   0.385211   0.0        0.0        0.0        1.0        2.865915   0          2          
      727        -16.812298 21.190677  0.0        0.0        0.0        0.0        0.33012    0.943939   0.0        0.0        0.0        1.0        3.147934   0          2          
      728        1.406091   23.024358  0.0        0.0        0.0        0.0        -0.974331  0.225122   0.0        0.0        0.0        1.0        3.159158   0          2          
      729        11.148694  0.395803   0.0        0.0        0.0        0.0        0.31467    -0.949201  0.0        0.0        0.0        1.0        3.142241   0          2          
      730        -16.584163 -25.033338 0.0        0.0        0.0        0.0        -0.090079  -0.995935  0.0        0.0        0.0        1.0        2.813031   0          2          
      731        23.591686  -12.943299 0.0        0.0        0.0        0.0        0.999001   0.044688   0.0        0.0        0.0        1.0        3.057614   0          2          
      732        -5.373384  -6.195923  0.0        0.0        0.0        0.0        0.999947   0.010329   0.0        0.0        0.0        1.0        3.133108   2          1          
      733        12.541307  -0.648357  0.0        0.0        0.0        0.0        0.557451   0.83021    0.0        0.0        0.0        1.0        3.007559   0          2          
      734        8.067694   6.253506   0.0        0.0        0.0        0.0        -0.922914  0.385006   0.0        0.0        0.0        1.0        2.960818   0          2          
      735        -13.641887 17.418965  0.0        0.0        0.0        0.0        0.976295   0.216442   0.0        0.0        0.0        1.0        3.091232   0          2          
      736        25.299426  2.640428   0.0        0.0        0.0        0.0        0.844891   -0.534938  0.0        0.0        0.0        1.0        2.915313   0          2          
      737        -12.092678 -27.274788 0.0        0.0        0.0        0.0        0.973243   0.22978    0.0        0.0        0.0        1.0        2.843793   0          2          
      738        -14.013801 -4.076701  0.0        0.0        0.0        0.0        -0.485706  0.874122   0.0        0.0        0.0        1.0        2.819002   0          2          
      739        27.423367  11.901951  0.0        0.0        0.0        0.0        0.364685   -0.931131  0.0        0.0        0.0        1.0        3.163893   0          2          
      740        16.022634  -16.548247 0.0        0.0        0.0        0.0        -0.965703  -0.25965   0.0        0.0        0.0        1.0        3.198411   0          2          
      741        -1.735956  7.608843   0.0        0.0        0.0        0.0        0.988455   0.151514   0.0        0.0        0.0        1.0        3.136307   2          1          
      742        28.30263   -3.603003  0.0        0.0        0.0        0.0        0.684331   0.729171   0.0        0.0        0.0        1.0        3.110569   0          2          
      743        -5.248785  -23.247446 0.0        0.0        0.0        0.0        0.681467   0.731849   0.0        0.0        0.0        1.0        2.901841   0          2          
      744        -14.783675 8.732609   0.0        0.0        0.0        0.0        0.291566   0.956551   0.0        0.0        0.0        1.0        2.800929   0          2          
      745        28.907237  -7.735316  0.0        0.0        0.0        0.0        0.453889   -0.891058  0.0        0.0        0.0        1.0        3.015888   0          2          
      746        23.773491  12.086286  0.0        0.0        0.0        0.0        0.466575   -0.884482  0.0        0.0        0.0        1.0        3.082517   0          2          
      747        -14.600209 -13.779143 0.0        0.0        0.0        0.0        0.337344   -0.941381  0.0        0.0        0.0        1.0        2.933299   0          2          
      748        16.737152  4.475501   0.0        0.0        0.0        0.0        -0.969246  0.246094   0.0        0.0        0.0        1.0        3.193914   0          2          
      749        -14.933033 10.489622  0.0        0.0        0.0        0.0        0.96226    -0.272133  0.0        0.0        0.0        1.0        3.172948   0          2          
      750        18.798404  -3.423672  0.0        0.0        0.0        0.0        0.942248   -0.334917  0.0        0.0        0.0        1.0        3.075641   0          2          
      751        -14.517775 15.767867  0.0        0.0        0.0        0.0        0.878513   -0.477718  0.0        0.0        0.0        1.0        3.126247   0          2          
      752        22.652412  -7.342676  0.0        0.0        0.0        0.0        -0.75909   -0.650986  0.0        0.0        0.0        1.0        3.127715   0          2          
      753        -1.502605  -8.359015  0.0        0.0        0.0        0.0        -0.395304  -0.91855   0.0        0.0        0.0        1.0        2.957633   2          1          
      754        -13.111648 21.100975  0.0        0.0        0.0        0.0        -0.783103  0.621892   0.0        0.0        0.0        1.0        3.004044   0          2          
      755        18.10534   24.083027  0.0        0.0        0.0        0.0        -0.248848  0.968543   0.0        0.0        0.0        1.0        2.937432   0          2          
      756        -23.771137 14.537811  0.0        0.0        0.0        0.0        0.647821   -0.761792  0.0        0.0        0.0        1.0        2.958265   0          2          
      757        20.503822  -12.208069 0.0        0.0        0.0        0.0        -0.691651  0.722231   0.0        0.0        0.0        1.0        2.938134   0          2          
      758        -21.478838 11.335256  0.0        0.0        0.0        0.0        -0.271053  0.962564   0.0        0.0        0.0        1.0        2.879087   0          2          
      759        11.040561  -1.060301  0.0        0.0        0.0        0.0        -0.945524  0.325553   0.0        0.0        0.0        1.0        3.028479   0          2          
      760        -9.88994   17.962836  0.0        0.0        0.0        0.0        0.929824   0.368005   0.0        0.0        0.0        1.0        3.079987   0          2          
      761        -7.895118  20.242226  0.0        0.0        0.0        0.0        0.426553   0.904463   0.0        0.0        0.0        1.0        3.113426   0          2          
      762        6.428535   15.05085   0.0        0.0        0.0        0.0        -0.978814  0.20475    0.0        0.0        0.0        1.0        2.925038   0          2          
      763        27.906676  -10.869194 0.0        0.0        0.0        0.0        -0.995168  0.098186   0.0        0.0        0.0        1.0        2.997514   0          2          
      764        -1.309153  10.96028   0.0        0.0        0.0        0.0        0.624688   0.780875   0.0        0.0        0.0        1.0        3.009361   0          2          
      765        14.7664    26.177872  0.0        0.0        0.0        0.0        0.543356   -0.839503  0.0        0.0        0.0        1.0        3.17712    0          2          
      766        -15.126744 0.646708   0.0        0.0        0.0        0.0        0.600427   -0.799679  0.0        0.0        0.0        1.0        3.181137   0          2          
      767        9.715217   1.18508    0.0        0.0        0.0        0.0        0.835023   0.550215   0.0        0.0        0.0        1.0        2.831717   0          2          
      768        -6.785739  -22.477015 0.0        0.0        0.0        0.0        -0.290009  -0.957024  0.0        0.0        0.0        1.0        2.982086   0          2          
      769        -21.859395 20.633595  0.0        0.0        0.0        0.0        0.124329   -0.992241  0.0        0.0        0.0        1.0        3.141259   0          2          
      770        28.582353  -9.264933  0.0        0.0        0.0        0.0        0.997503   0.07063    0.0        0.0        0.0        1.0        3.198736   0          2          
      771        -9.83179   -13.55182  0.0        0.0        0.0        0.0        -0.800207  0.599723   0.0        0.0        0.0        1.0        3.065557   0          2          
      772        -9.509277  9.461734   0.0        0.0        0.0        0.0        0.990619   0.136651   0.0        0.0        0.0        1.0        2.960148   0          2          
      773        -6.952612  -3.50185   0.0        0.0        0.0        0.0        0.484925   -0.874556  0.0        0.0        0.0        1.0        2.823907   2          1          
      774        -10.397835 -0.174115  0.0        0.0        0.0        0.0        -0.482237  0.876041   0.0        0.0        0.0        1.0        3.116365   0          2          
      775        11.30157   -27.70938  0.0        0.0        0.0        0.0        -0.166162  0.986098   0.0        0.0        0.0        1.0        2.859387   0          2          
      776        -28.997263 8.729442   0.0        0.0        0.0        0.0        -0.519082  0.854724   0.0        0.0        0.0        1.0        2.819706   0          2          
      777        14.638355  -23.700777 0.0        0.0        0.0        0.0        0.777667   0.628676   0.0        0.0        0.0        1.0        3.120132   0          2          
      778        -17.82668  -3.914024  0.0        0.0        0.0        0.0        0.75813    0.652104   0.0        0.0        0.0        1.0        3.087459   0          2          
      779        -24.253203 9.28942    0.0        0.0        0.0        0.0        -0.308766  -0.951138  0.0        0.0        0.0        1.0        3.10321    0          2          
      780        -5.674268  -15.135428 0.0        0.0        0.0        0.0        -0.983915  0.178637   0.0        0.0        0.0        1.0        2.862696   0          2          
      781        -10.232963 -5.652106  0.0        0.0        0.0        0.0        -0.67221   -0.74036   0.0        0.0        0.0        1.0        3.02616    0          2          
      782        -8.063516  -13.20687  0.0        0.0        0.0        0.0        0.965526   -0.260305  0.0        0.0        0.0        1.0        3.117228   0          2          
      783        -18.416084 -2.37229   0.0        0.0        0.0        0.0        0.930937   0.365181   0.0        0.0        0.0        1.0        3.192678   0          2          
      784        -0.40518   -23.172779 0.0        0.0        0.0        0.0        -0.938719  0.344682   0.0        0.0        0.0        1.0        3.02655    0          2          
      785        24.019798  -11.009073 0.0        0.0        0.0        0.0        0.842283   -0.539035  0.0        0.0        0.0        1.0        2.915046   0          2          
      786        -15.152398 -8.843357  0.0        0.0        0.0        0.0        0.685826   0.727766   0.0        0.0        0.0        1.0        3.004658   0          2          
      787        4.976021   17.57631   0.0        0.0        0.0        0.0        -0.866681  -0.498862  0.0        0.0        0.0        1.0        2.951932   0          2          
      788        7.71793    -29.001288 0.0        0.0        0.0        0.0        -0.945457  0.325747   0.0        0.0        0.0        1.0        2.999671   0          2          
      789        5.77038    -29.360593 0.0        0.0        0.0        0.0        -0.997428  0.071671   0.0        0.0        0.0        1.0        3.015092   0          2          
      790        9.747966   13.308555  0.0        0.0        0.0        0.0        0.933398   0.358844   0.0        0.0        0.0        1.0        3.026172   0          2          
      791        3.812935   -29.566193 0.0        0.0        0.0        0.0        -0.969417  -0.245418  0.0        0.0        0.0        1.0        2.927608   0          2          
      792        29.133527  -5.995969  0.0        0.0        0.0        0.0        -0.897701  0.440606   0.0        0.0        0.0        1.0        3.075551   0          2          
      793        -3.885357  27.932696  0.0        0.0        0.0        0.0        0.909218   -0.416321  0.0        0.0        0.0        1.0        3.056286   0          2          
      794        7.059497   -23.984218 0.0        0.0        0.0        0.0        -0.942144  -0.335207  0.0        0.0        0.0        1.0        2.922405   0          2          
      795        -21.814599 -13.701307 0.0        0.0        0.0        0.0        0.83917    -0.543869  0.0        0.0        0.0        1.0        2.850207   0          2          
      796        28.112256  3.210395   0.0        0.0        0.0        0.0        0.626647   -0.779303  0.0        0.0        0.0        1.0        3.150693   0          2          
      797        29.22935   6.073667   0.0        0.0        0.0        0.0        -0.257859  0.966183   0.0        0.0        0.0        1.0        2.943419   0          2          
      798        1.624457   16.760077  0.0        0.0        0.0        0.0        -0.93628   -0.351255  0.0        0.0        0.0        1.0        2.875811   0          2          
      799        12.270231  -17.269953 0.0        0.0        0.0        0.0        -0.96549   0.260439   0.0        0.0        0.0        1.0        3.088433   0          2          
      800        10.712003  -8.400424  0.0        0.0        0.0        0.0        0.914886   0.403712   0.0        0.0        0.0        1.0        3.08748    0          2          
      801        27.013861  0.456418   0.0        0.0        0.0        0.0        0.62101    -0.783802  0.0        0.0        0.0        1.0        2.848667   0          2          
      802        25.482683  -2.096749  0.0        0.0        0.0        0.0        -0.699074  0.715049   0.0        0.0        0.0        1.0        3.124496   0          2          
      803        -12.901343 19.19706   0.0        0.0        0.0        0.0        0.742409   0.669947   0.0        0.0        0.0        1.0        3.079611   0          2          
      804        2.347542   26.480034  0.0        0.0        0.0        0.0        -0.974081  0.2262     0.0        0.0        0.0        1.0        2.863029   0          2          
      805        -1.381762  20.435499  0.0        0.0        0.0        0.0        -0.298192  0.954506   0.0        0.0        0.0        1.0        3.095577   0          2          
      806        20.216616  5.679617   0.0        0.0        0.0        0.0        0.319279   0.947661   0.0        0.0        0.0        1.0        2.999234   0          2          
      807        -6.398394  19.358932  0.0        0.0        0.0        0.0        -0.75963   -0.650356  0.0        0.0        0.0        1.0        2.900692   0          2          
      808        26.422556  10.285639  0.0        0.0        0.0        0.0        -0.774778  -0.632234  0.0        0.0        0.0        1.0        3.054527   0          2          
      809        -12.969939 -14.942578 0.0        0.0        0.0        0.0        -0.188135  -0.982143  0.0        0.0        0.0        1.0        3.089702   0          2          
      810        -11.836098 -6.017115  0.0        0.0        0.0        0.0        0.995159   0.098279   0.0        0.0        0.0        1.0        3.158855   0          2          
      811        23.430618  -8.974728  0.0        0.0        0.0        0.0        -0.779593  -0.626286  0.0        0.0        0.0        1.0        2.823132   0          2          
      812        -4.836337  20.32417   0.0        0.0        0.0        0.0        -0.919244  0.393689   0.0        0.0        0.0        1.0        2.902015   0          2          
      813        -18.673768 21.595852  0.0        0.0        0.0        0.0        -0.99092   0.134454   0.0        0.0        0.0        1.0        3.184509   0          2          
      814        17.177824  -10.495036 0.0        0.0        0.0        0.0        -0.999803  0.019828   0.0        0.0        0.0        1.0        3.085545   0          2          
      815        9.044156   -13.069064 0.0        0.0        0.0        0.0        0.964136   -0.265409  0.0        0.0        0.0        1.0        3.116915   0          2          
      816        23.696447  8.691005   0.0        0.0        0.0        0.0        -0.817151  -0.576424  0.0        0.0        0.0        1.0        2.994957   0          2          
      817        12.806165  18.878251  0.0        0.0        0.0        0.0        0.908083   0.41879    0.0        0.0        0.0        1.0        2.9007     0          2          
      818        23.677331  15.378347  0.0        0.0        0.0        0.0        0.964695   0.263368   0.0        0.0        0.0        1.0        3.162378   0          2          
      819        2.183557   21.415572  0.0        0.0        0.0        0.0        0.115187   -0.993344  0.0        0.0        0.0        1.0        2.832288   0          2          
      820        16.192645  2.78167    0.0        0.0        0.0        0.0        0.766417   -0.642344  0.0        0.0        0.0        1.0        2.846343   0          2          
      821        -18.95214  -9.838125  0.0        0.0        0.0        0.0        -0.651345  -0.758781  0.0        0.0        0.0        1.0        3.059669   0          2          
      822        13.782205  -2.068554  0.0        0.0        0.0        0.0        -0.626821  0.779163   0.0        0.0        0.0        1.0        3.157559   0          2          
      823        13.526444  -18.779886 0.0        0.0        0.0        0.0        0.349636   -0.936886  0.0        0.0        0.0        1.0        2.900389   0          2          
      824        8.420811   -25.36906  0.0        0.0        0.0        0.0        -0.623768  0.781609   0.0        0.0        0.0        1.0        2.93721    0          2          
      825        -14.214123 -18.505515 0.0        0.0        0.0        0.0        -0.512119  -0.858915  0.0        0.0        0.0        1.0        3.151106   0          2          
      826        9.12042    -15.000324 0.0        0.0        0.0        0.0        0.997605   0.069175   0.0        0.0        0.0        1.0        3.12385    0          2          
      827        24.305201  -7.199049  0.0        0.0        0.0        0.0        -0.778605  0.627515   0.0        0.0        0.0        1.0        2.965182   0          2          
      828        15.324751  -5.853644  0.0        0.0        0.0        0.0        0.058165   -0.998307  0.0        0.0        0.0        1.0        2.811671   0          2          
      829        -7.254497  -6.632906  0.0        0.0        0.0        0.0        0.993855   0.110688   0.0        0.0        0.0        1.0        3.125471   0          2          
      830        14.508044  1.787945   0.0        0.0        0.0        0.0        -0.107438  -0.994212  0.0        0.0        0.0        1.0        2.850078   0          2          
      831        -30.26774  0.00202    0.0        0.0        0.0        0.0        -0.964225  0.265086   0.0        0.0        0.0        1.0        2.971322   0          2          
      832        -8.846734  -14.994712 0.0        0.0        0.0        0.0        0.561819   0.82726    0.0        0.0        0.0        1.0        3.003961   0          2          
      833        -11.580647 -22.937473 0.0        0.0        0.0        0.0        0.72579    0.687916   0.0        0.0        0.0        1.0        3.167972   0          2          
      834        -23.222221 -19.086633 0.0        0.0        0.0        0.0        0.688768   -0.724981  0.0        0.0        0.0        1.0        2.918439   0          2          
      835        -18.134628 14.948521  0.0        0.0        0.0        0.0        0.410172   -0.912008  0.0        0.0        0.0        1.0        2.95377    0          2          
      836        17.716043  7.14874    0.0        0.0        0.0        0.0        0.687101   0.726562   0.0        0.0        0.0        1.0        2.864385   0          2          
      837        -21.311614 9.278117   0.0        0.0        0.0        0.0        -0.99884   0.048151   0.0        0.0        0.0        1.0        2.810601   0          2          
      838        -4.123179  -12.693788 0.0        0.0        0.0        0.0        0.99207    -0.125683  0.0        0.0        0.0        1.0        3.080442   0          2          
      839        14.437231  -22.023454 0.0        0.0        0.0        0.0        0.307511   -0.951545  0.0        0.0        0.0        1.0        3.011479   0          2          
      840        17.475815  -0.277238  0.0        0.0        0.0        0.0        0.751068   -0.660225  0.0        0.0        0.0        1.0        2.901826   0          2          
      841        5.14727    -26.356083 0.0        0.0        0.0        0.0        -0.416725  0.909033   0.0        0.0        0.0        1.0        3.119815   0          2          
      842        14.470479  -26.232227 0.0        0.0        0.0        0.0        0.928349   0.37171    0.0        0.0        0.0        1.0        3.01489    0          2          
      843        16.728969  -4.292824  0.0        0.0        0.0        0.0        -0.368098  0.929787   0.0        0.0        0.0        1.0        3.087241   0          2          
      844        -8.427343  4.760103   0.0        0.0        0.0        0.0        0.683619   0.729839   0.0        0.0        0.0        1.0        2.988112   0          2          
      845        -19.787745 -1.469744  0.0        0.0        0.0        0.0        -0.999581  0.028954   0.0        0.0        0.0        1.0        2.890711   0          2          
      846        -8.705115  2.738175   0.0        0.0        0.0        0.0        0.071089   -0.99747   0.0        0.0        0.0        1.0        3.059113   0          2          
      847        8.15231    28.819642  0.0        0.0        0.0        0.0        -0.937496  -0.347996  0.0        0.0        0.0        1.0        3.023953   0          2          
      848        21.654948  -8.817922  0.0        0.0        0.0        0.0        0.999459   -0.032883  0.0        0.0        0.0        1.0        3.065189   0          2          
      849        -13.841917 12.013075  0.0        0.0        0.0        0.0        -0.986097  -0.166173  0.0        0.0        0.0        1.0        3.173231   0          2          
      850        -28.642622 -0.260076  0.0        0.0        0.0        0.0        -0.628703  0.777646   0.0        0.0        0.0        1.0        2.973575   0          2          
      851        5.793412   -7.924492  0.0        0.0        0.0        0.0        0.149909   -0.9887    0.0        0.0        0.0        1.0        2.804889   0          2          
      852        22.506239  -4.058776  0.0        0.0        0.0        0.0        0.570613   0.821219   0.0        0.0        0.0        1.0        2.848875   0          2          
      853        -28.505282 -2.421406  0.0        0.0        0.0        0.0        -0.091311  0.995822   0.0        0.0        0.0        1.0        2.801728   0          2          
      854        -5.646671  24.027105  0.0        0.0        0.0        0.0        -0.988919  0.148454   0.0        0.0        0.0        1.0        3.140281   0          2          
      855        19.49589   4.094157   0.0        0.0        0.0        0.0        -0.669346  -0.742951  0.0        0.0        0.0        1.0        2.960705   0          2          
      856        15.583961  21.23422   0.0        0.0        0.0        0.0        0.387657   -0.921804  0.0        0.0        0.0        1.0        3.191236   0          2          
      857        4.660986   14.450126  0.0        0.0        0.0        0.0        -0.995969  0.089697   0.0        0.0        0.0        1.0        3.115816   0          2          
      858        22.182714  -2.209669  0.0        0.0        0.0        0.0        -0.916364  0.400347   0.0        0.0        0.0        1.0        3.077408   0          2          
      859        6.469132   -27.568834 0.0        0.0        0.0        0.0        0.90551    -0.424324  0.0        0.0        0.0        1.0        2.94122    0          2          
      860        -24.719    7.682498   0.0        0.0        0.0        0.0        -0.979974  -0.199126  0.0        0.0        0.0        1.0        2.970553   0          2          
      861        25.956579  7.369165   0.0        0.0        0.0        0.0        0.955051   0.296442   0.0        0.0        0.0        1.0        2.817762   0          2          
      862        -2.236136  -11.96687  0.0        0.0        0.0        0.0        0.557531   -0.830156  0.0        0.0        0.0        1.0        3.186337   0          2          
      863        -8.674278  23.462192  0.0        0.0        0.0        0.0        0.909888   -0.414854  0.0        0.0        0.0        1.0        2.945192   0          2          
      864        1.123384   24.834968  0.0        0.0        0.0        0.0        -0.709237  -0.70497   0.0        0.0        0.0        1.0        2.839713   0          2          
      865        18.278387  5.412864   0.0        0.0        0.0        0.0        -0.847248  -0.531197  0.0        0.0        0.0        1.0        2.903862   0          2          
      866        1.224622   29.938454  0.0        0.0        0.0        0.0        -0.48189   -0.876232  0.0        0.0        0.0        1.0        2.895314   0          2          
      867        25.74729   15.479255  0.0        0.0        0.0        0.0        0.920366   -0.391057  0.0        0.0        0.0        1.0        2.913335   0          2          
      868        16.358079  8.345204   0.0        0.0        0.0        0.0        0.788992   0.614403   0.0        0.0        0.0        1.0        2.905496   0          2          
      869        28.273386  10.060407  0.0        0.0        0.0        0.0        -0.783712  -0.621125  0.0        0.0        0.0        1.0        3.011585   0          2          
      870        -19.559548 18.37677   0.0        0.0        0.0        0.0        0.647903   -0.761723  0.0        0.0        0.0        1.0        2.909715   0          2          
      871        -29.795766 1.611037   0.0        0.0        0.0        0.0        0.60325    -0.797552  0.0        0.0        0.0        1.0        3.059923   0          2          
      872        -5.782172  -16.867349 0.0        0.0        0.0        0.0        0.175606   0.984461   0.0        0.0        0.0        1.0        3.089593   0          2          
      873        -1.278721  27.176657  0.0        0.0        0.0        0.0        0.55598    -0.831196  0.0        0.0        0.0        1.0        2.949555   0          2          
      874        -10.446844 -3.8567    0.0        0.0        0.0        0.0        0.750968   -0.660338  0.0        0.0        0.0        1.0        3.144576   0          2          
      875        5.522175   7.946615   0.0        0.0        0.0        0.0        0.405301   -0.914183  0.0        0.0        0.0        1.0        3.099097   0          2          
      876        -5.912672  27.473564  0.0        0.0        0.0        0.0        -0.318772  0.947831   0.0        0.0        0.0        1.0        2.976655   0          2          
      877        7.543218   -14.122827 0.0        0.0        0.0        0.0        -0.766089  0.642734   0.0        0.0        0.0        1.0        2.872316   0          2          
      878        -10.006798 11.093286  0.0        0.0        0.0        0.0        -0.998122  -0.061255  0.0        0.0        0.0        1.0        3.064608   0          2          
      879        9.693538   5.378004   0.0        0.0        0.0        0.0        -0.200293  0.979736   0.0        0.0        0.0        1.0        3.131875   0          2          
      880        25.34826   -12.670327 0.0        0.0        0.0        0.0        0.928801   0.370579   0.0        0.0        0.0        1.0        2.879586   0          2          
      881        5.414879   27.827393  0.0        0.0        0.0        0.0        -0.226102  0.974104   0.0        0.0        0.0        1.0        3.048335   0          2          
      882        -3.737949  29.803641  0.0        0.0        0.0        0.0        -0.987448  -0.157946  0.0        0.0        0.0        1.0        3.006988   0          2          
      883        -5.605922  8.39994    0.0        0.0        0.0        0.0        -0.73582   -0.677177  0.0        0.0        0.0        1.0        3.102955   0          2          
      884        -23.00666  0.397284   0.0        0.0        0.0        0.0        -0.772364  -0.63518   0.0        0.0        0.0        1.0        3.022539   0          2          
      885        12.078918  -14.830422 0.0        0.0        0.0        0.0        -0.138318  0.990388   0.0        0.0        0.0        1.0        2.889608   0          2          
      886        6.005541   20.350432  0.0        0.0        0.0        0.0        -0.200633  0.979666   0.0        0.0        0.0        1.0        3.08982    0          2          
      887        3.094401   -24.880831 0.0        0.0        0.0        0.0        0.993743   0.111688   0.0        0.0        0.0        1.0        2.857695   0          2          
      888        12.941417  11.655838  0.0        0.0        0.0        0.0        0.999941   -0.010892  0.0        0.0        0.0        1.0        3.13901    0          2          
      889        -10.772834 -15.486688 0.0        0.0        0.0        0.0        0.503028   -0.86427   0.0        0.0        0.0        1.0        2.912419   0          2          
      890        1.411859   -20.77615  0.0        0.0        0.0        0.0        -0.620327  0.784343   0.0        0.0        0.0        1.0        3.116894   0          2          
      891        -15.162175 -15.499784 0.0        0.0        0.0        0.0        -0.372682  -0.927959  0.0        0.0        0.0        1.0        3.125622   0          2          
      892        -15.798307 12.022971  0.0        0.0        0.0        0.0        -0.993089  -0.117364  0.0        0.0        0.0        1.0        3.103639   0          2          
      893        20.713768  -4.152698  0.0        0.0        0.0        0.0        0.973167   -0.230098  0.0        0.0        0.0        1.0        2.840248   0          2          
      894        15.489315  10.223949  0.0        0.0        0.0        0.0        -0.856488  -0.516167  0.0        0.0        0.0        1.0        2.919362   0          2          
      895        -7.871036  26.835879  0.0        0.0        0.0        0.0        0.872265   0.489033   0.0        0.0        0.0        1.0        3.137539   0          2          
      896        0.057429   28.571142  0.0        0.0        0.0        0.0        -0.995629  0.093392   0.0        0.0        0.0        1.0        3.176423   0          2          
      897        6.58602    -19.017081 0.0        0.0        0.0        0.0        -0.836346  -0.548202  0.0        0.0        0.0        1.0        3.199109   0          2          
      898        6.172457   25.909223  0.0        0.0        0.0        0.0        -0.907168  0.420769   0.0        0.0        0.0        1.0        2.956141   0          2          
      899        15.633406  -7.749278  0.0        0.0        0.0        0.0        0.541088   -0.840966  0.0        0.0        0.0        1.0        2.860726   0          2          
      900        -18.135607 -19.085019 0.0        0.0        0.0        0.0        0.329428   0.944181   0.0        0.0        0.0        1.0        3.014811   0          2          
      901        -2.079868  -29.853845 0.0        0.0        0.0        0.0        0.884218   -0.467074  0.0        0.0        0.0        1.0        3.056757   0          2          
      902        -3.887735  12.381548  0.0        0.0        0.0        0.0        0.775389   -0.631483  0.0        0.0        0.0        1.0        2.964126   0          2          
      903        0.340845   9.940354   0.0        0.0        0.0        0.0        -0.424956  0.905214   0.0        0.0        0.0        1.0        2.892888   0          2          
      904        -10.415361 -10.397419 0.0        0.0        0.0        0.0        -0.669352  -0.742945  0.0        0.0        0.0        1.0        3.04214    0          2          
      905        -26.72369  -13.71637  0.0        0.0        0.0        0.0        0.661917   0.749577   0.0        0.0        0.0        1.0        2.963421   0          2          
      906        -20.800859 13.24104   0.0        0.0        0.0        0.0        -0.992756  0.120147   0.0        0.0        0.0        1.0        3.100712   0          2          
      907        20.437534  -10.369375 0.0        0.0        0.0        0.0        -0.810468  -0.585783  0.0        0.0        0.0        1.0        2.865444   0          2          
      908        -26.168634 -6.844014  0.0        0.0        0.0        0.0        -0.999558  -0.029738  0.0        0.0        0.0        1.0        3.035748   0          2          
      909        20.929008  -7.210652  0.0        0.0        0.0        0.0        -0.648395  0.761304   0.0        0.0        0.0        1.0        3.179094   0          2          
      910        -19.87317  -3.586632  0.0        0.0        0.0        0.0        0.574354   0.818607   0.0        0.0        0.0        1.0        3.04664    0          2          
      911        -18.003691 3.438118   0.0        0.0        0.0        0.0        -0.965375  -0.260867  0.0        0.0        0.0        1.0        2.974156   0          2          
      912        4.213255   -10.435886 0.0        0.0        0.0        0.0        -0.131721  -0.991287  0.0        0.0        0.0        1.0        3.028561   0          2          
      913        9.517543   18.785957  0.0        0.0        0.0        0.0        -0.850633  0.52576    0.0        0.0        0.0        1.0        2.852987   0          2          
      914        18.333067  -14.404156 0.0        0.0        0.0        0.0        0.799892   -0.600145  0.0        0.0        0.0        1.0        3.080072   0          2          
      915        8.093948   -5.088145  0.0        0.0        0.0        0.0        0.333685   0.942685   0.0        0.0        0.0        1.0        2.814518   0          2          
      916        19.550217  18.435614  0.0        0.0        0.0        0.0        -0.084414  0.996431   0.0        0.0        0.0        1.0        2.861104   0          2          
      917        -11.727043 17.565661  0.0        0.0        0.0        0.0        -0.971583  0.236697   0.0        0.0        0.0        1.0        3.137729   0          2          
      918        -12.833997 -19.788285 0.0        0.0        0.0        0.0        -0.473023  0.88105    0.0        0.0        0.0        1.0        2.99486    0          2          
      919        17.027951  -6.478675  0.0        0.0        0.0        0.0        -0.297195  0.954817   0.0        0.0        0.0        1.0        3.020558   0          2          
      920        12.480718  6.850695   0.0        0.0        0.0        0.0        0.521328   -0.853356  0.0        0.0        0.0        1.0        3.024997   0          2          
      921        -24.150432 -1.616961  0.0        0.0        0.0        0.0        0.055281   0.998471   0.0        0.0        0.0        1.0        2.937108   0          2          
      922        -1.43241   -18.42699  0.0        0.0        0.0        0.0        -0.963579  -0.267424  0.0        0.0        0.0        1.0        2.90092    0          2          
      923        -0.144304  -30.028573 0.0        0.0        0.0        0.0        0.781589   0.623793   0.0        0.0        0.0        1.0        2.906807   0          2          
      924        -6.839504  11.906865  0.0        0.0        0.0        0.0        -0.952386  -0.304894  0.0        0.0        0.0        1.0        3.158934   0          2          
      925        7.432031   -17.488855 0.0        0.0        0.0        0.0        -0.658584  -0.752507  0.0        0.0        0.0        1.0        3.025133   0          2          
      926        -22.915307 10.016219  0.0        0.0        0.0        0.0        -0.575794  -0.817595  0.0        0.0        0.0        1.0        3.178929   0          2          
      927        -4.88255   18.415206  0.0        0.0        0.0        0.0        0.108618   -0.994084  0.0        0.0        0.0        1.0        3.042707   0          2          
      928        17.727519  1.62218    0.0        0.0        0.0        0.0        0.678224   0.734856   0.0        0.0        0.0        1.0        3.049444   0          2          
      929        -8.209418  10.613727  0.0        0.0        0.0        0.0        -0.557513  0.830168   0.0        0.0        0.0        1.0        3.164634   0          2          
      930        -10.398072 23.811296  0.0        0.0        0.0        0.0        -0.820234  0.572028   0.0        0.0        0.0        1.0        3.001189   0          2          
      931        13.16474   8.532331   0.0        0.0        0.0        0.0        -0.678538  -0.734565  0.0        0.0        0.0        1.0        2.870565   0          2          
      932        -7.188755  -1.812913  0.0        0.0        0.0        0.0        0.149021   -0.988834  0.0        0.0        0.0        1.0        3.031254   2          1          
      933        14.67029   11.674338  0.0        0.0        0.0        0.0        0.434965   0.900447   0.0        0.0        0.0        1.0        3.120766   0          2          
      934        10.737031  -15.992673 0.0        0.0        0.0        0.0        -0.057489  -0.998346  0.0        0.0        0.0        1.0        3.047693   0          2          
      935        8.202094   -27.1394   0.0        0.0        0.0        0.0        0.924217   0.381868   0.0        0.0        0.0        1.0        3.14926    0          2          
      936        10.544862  -14.027266 0.0        0.0        0.0        0.0        -0.193286  0.981142   0.0        0.0        0.0        1.0        3.196964   0          2          
      937        25.822935  5.512719   0.0        0.0        0.0        0.0        0.979258   -0.202615  0.0        0.0        0.0        1.0        2.806175   0          2          
      938        22.322966  -11.883537 0.0        0.0        0.0        0.0        0.108713   0.994073   0.0        0.0        0.0        1.0        2.999092   0          2          
      939        1.855171   -29.941353 0.0        0.0        0.0        0.0        0.444631   -0.895714  0.0        0.0        0.0        1.0        2.965313   0          2          
      940        -23.1574   -7.719493  0.0        0.0        0.0        0.0        -0.892675  -0.450701  0.0        0.0        0.0        1.0        2.807656   0          2          
      941        14.087629  -7.218276  0.0        0.0        0.0        0.0        0.79373    -0.608271  0.0        0.0        0.0        1.0        2.816369   0          2          
      942        -18.201087 19.796041  0.0        0.0        0.0        0.0        -0.270811  -0.962633  0.0        0.0        0.0        1.0        3.052672   0          2          
      943        5.142973   -6.444219  0.0        0.0        0.0        0.0        -0.743216  0.669052   0.0        0.0        0.0        1.0        2.867991   2          1          
      944        -18.529414 23.446605  0.0        0.0        0.0        0.0        -0.396317  0.918114   0.0        0.0        0.0        1.0        3.092541   0          2          
      945        -19.430778 6.448197   0.0        0.0        0.0        0.0        0.84085    -0.541268  0.0        0.0        0.0        1.0        2.956464   0          2          
      946        8.949198   2.532707   0.0        0.0        0.0        0.0        -0.450804  0.892623   0.0        0.0        0.0        1.0        3.014747   0          2          
      947        21.886612  11.965682  0.0        0.0        0.0        0.0        0.873483   -0.486855  0.0        0.0        0.0        1.0        3.084187   0          2          
      948        31.622777  0.0        0.0        0.0        0.0        0.0        1.0        0.0        0.0        0.0        0.0        1.0        2.889907   1          1          
      949        31.570253  1.821851   0.0        0.0        0.0        0.0        0.998339   0.057612   0.0        0.0        0.0        1.0        3.065557   1          1          
      950        31.412856  3.63765    0.0        0.0        0.0        0.0        0.993362   0.115033   0.0        0.0        0.0        1.0        3.156207   1          1          
      951        31.151108  5.441365   0.0        0.0        0.0        0.0        0.985085   0.172071   0.0        0.0        0.0        1.0        3.181026   1          1          
      952        30.78588   7.227004   0.0        0.0        0.0        0.0        0.973535   0.228538   0.0        0.0        0.0        1.0        2.866742   1          1          
      953        30.318384  8.988636   0.0        0.0        0.0        0.0        0.958751   0.284246   0.0        0.0        0.0        1.0        3.131397   1          1          
      954        29.750174  10.720409  0.0        0.0        0.0        0.0        0.940783   0.339009   0.0        0.0        0.0        1.0        3.059773   1          1          
      955        29.083136  12.416569  0.0        0.0        0.0        0.0        0.91969    0.392646   0.0        0.0        0.0        1.0        3.018939   1          1          
      956        28.319487  14.071483  0.0        0.0        0.0        0.0        0.895541   0.444979   0.0        0.0        0.0        1.0        3.011907   1          1          
      957        27.461764  15.679653  0.0        0.0        0.0        0.0        0.868417   0.495834   0.0        0.0        0.0        1.0        2.924603   1          1          
      958        26.512816  17.235736  0.0        0.0        0.0        0.0        0.838409   0.545042   0.0        0.0        0.0        1.0        2.989192   1          1          
      959        25.475794  18.734565  0.0        0.0        0.0        0.0        0.805615   0.592439   0.0        0.0        0.0        1.0        3.036453   1          1          
      960        24.354145  20.171158  0.0        0.0        0.0        0.0        0.770146   0.637868   0.0        0.0        0.0        1.0        2.801587   1          1          
      961        23.151593  21.540746  0.0        0.0        0.0        0.0        0.732118   0.681178   0.0        0.0        0.0        1.0        3.011286   1          1          
      962        21.872135  22.838777  0.0        0.0        0.0        0.0        0.691658   0.722226   0.0        0.0        0.0        1.0        2.98985    1          1          
      963        20.520019  24.06094   0.0        0.0        0.0        0.0        0.6489     0.760874   0.0        0.0        0.0        1.0        3.119539   1          1          
      964        19.099738  25.203175  0.0        0.0        0.0        0.0        0.603987   0.796994   0.0        0.0        0.0        1.0        3.169892   1          1          
      965        17.616009  26.261687  0.0        0.0        0.0        0.0        0.557067   0.830467   0.0        0.0        0.0        1.0        3.009187   1          1          
      966        16.073762  27.232961  0.0        0.0        0.0        0.0        0.508297   0.861182   0.0        0.0        0.0        1.0        2.921592   1          1          
      967        14.478119  28.11377   0.0        0.0        0.0        0.0        0.457838   0.889036   0.0        0.0        0.0        1.0        2.89962    1          1          
      968        12.834382  28.901188  0.0        0.0        0.0        0.0        0.405859   0.913936   0.0        0.0        0.0        1.0        3.066869   1          1          
      969        11.14801   29.592598  0.0        0.0        0.0        0.0        0.352531   0.9358     0.0        0.0        0.0        1.0        3.070606   1          1          
      970        9.424605   30.185706  0.0        0.0        0.0        0.0        0.298032   0.954556   0.0        0.0        0.0        1.0        3.103698   1          1          
      971        7.669893   30.678539  0.0        0.0        0.0        0.0        0.242543   0.970141   0.0        0.0        0.0        1.0        3.135499   1          1          
      972        5.889702   31.069461  0.0        0.0        0.0        0.0        0.186249   0.982503   0.0        0.0        0.0        1.0        2.997088   1          1          
      973        4.089946   31.357174  0.0        0.0        0.0        0.0        0.129335   0.991601   0.0        0.0        0.0        1.0        2.906366   1          1          
      974        2.276604   31.540721  0.0        0.0        0.0        0.0        0.071993   0.997405   0.0        0.0        0.0        1.0        3.189341   1          1          
      975        0.455699   31.619493  0.0        0.0        0.0        0.0        0.01441    0.999896   0.0        0.0        0.0        1.0        3.183731   1          1          
      976        -1.366719  31.593228  0.0        0.0        0.0        0.0        -0.043219  0.999066   0.0        0.0        0.0        1.0        2.863297   1          1          
      977        -3.184598  31.462014  0.0        0.0        0.0        0.0        -0.100706  0.994916   0.0        0.0        0.0        1.0        2.960895   1          1          
      978        -4.991897  31.226286  0.0        0.0        0.0        0.0        -0.157858  0.987462   0.0        0.0        0.0        1.0        2.860698   1          1          
      979        -6.782614  30.886828  0.0        0.0        0.0        0.0        -0.214485  0.976727   0.0        0.0        0.0        1.0        2.931706   1          1          
      980        -8.5508    30.444767  0.0        0.0        0.0        0.0        -0.2704    0.962748   0.0        0.0        0.0        1.0        2.908082   1          1          
      981        -10.290581 29.901571  0.0        0.0        0.0        0.0        -0.325417  0.945571   0.0        0.0        0.0        1.0        2.853788   1          1          
      982        -11.996178 29.259045  0.0        0.0        0.0        0.0        -0.379352  0.925252   0.0        0.0        0.0        1.0        3.186019   1          1          
      983        -13.661925 28.519324  0.0        0.0        0.0        0.0        -0.432028  0.90186    0.0        0.0        0.0        1.0        2.888612   1          1          
      984        -15.282288 27.684864  0.0        0.0        0.0        0.0        -0.483268  0.875472   0.0        0.0        0.0        1.0        2.880705   1          1          
      985        -16.851884 26.758438  0.0        0.0        0.0        0.0        -0.532903  0.846176   0.0        0.0        0.0        1.0        3.032091   1          1          
      986        -18.365501 25.743123  0.0        0.0        0.0        0.0        -0.580768  0.814069   0.0        0.0        0.0        1.0        3.179881   1          1          
      987        -19.818109 24.642292  0.0        0.0        0.0        0.0        -0.626704  0.779258   0.0        0.0        0.0        1.0        2.942548   1          1          
      988        -21.204884 23.459602  0.0        0.0        0.0        0.0        -0.670557  0.741858   0.0        0.0        0.0        1.0        2.881758   1          1          
      989        -22.521218 22.198981  0.0        0.0        0.0        0.0        -0.712183  0.701993   0.0        0.0        0.0        1.0        3.053162   1          1          
      990        -23.762738 20.864618  0.0        0.0        0.0        0.0        -0.751444  0.659797   0.0        0.0        0.0        1.0        3.177107   1          1          
      991        -24.925322 19.460944  0.0        0.0        0.0        0.0        -0.788208  0.615409   0.0        0.0        0.0        1.0        3.199626   1          1          
      992        -26.005105 17.992623  0.0        0.0        0.0        0.0        -0.822354  0.568977   0.0        0.0        0.0        1.0        2.819609   1          1          
      993        -26.998503 16.464533  0.0        0.0        0.0        0.0        -0.853768  0.520654   0.0        0.0        0.0        1.0        2.910644   1          1          
      994        -27.902214 14.881749  0.0        0.0        0.0        0.0        -0.882345  0.470602   0.0        0.0        0.0        1.0        2.867      1          1          
      995        -28.713237 13.249529  0.0        0.0        0.0        0.0        -0.907992  0.418987   0.0        0.0        0.0        1.0        2.878199   1          1          
      996        -29.428878 11.573296  0.0        0.0        0.0        0.0        -0.930623  0.36598    0.0        0.0        0.0        1.0        2.934269   1          1          
      997        -30.046758 9.858617   0.0        0.0        0.0        0.0        -0.950162  0.311757   0.0        0.0        0.0        1.0        2.836443   1          1          
      998        -30.564826 8.111189   0.0        0.0        0.0        0.0        -0.966545  0.256498   0.0        0.0        0.0        1.0        3.059341   1          1          
      999        -30.981361 6.336816   0.0        0.0        0.0        0.0        -0.979717  0.200388   0.0        0.0        0.0        1.0        3.191178   1          1          
      1000       -31.29498  4.541393   0.0        0.0        0.0        0.0        -0.989634  0.143611   0.0        0.0        0.0        1.0        3.14561    1          1          
      1001       -31.504639 2.730885   0.0        0.0        0.0        0.0        -0.996264  0.086358   0.0        0.0        0.0        1.0        2.976947   1          1          
      1002       -31.609643 0.911304   0.0        0.0        0.0        0.0        -0.999585  0.028818   0.0        0.0        0.0        1.0        2.849137   1          1          
      1003       -31.609643 -0.911304  0.0        0.0        0.0        0.0        -0.999585  -0.028818  0.0        0.0        0.0        1.0        3.192191   1          1          
      1004       -31.504639 -2.730885  0.0        0.0        0.0        0.0        -0.996264  -0.086358  0.0        0.0        0.0        1.0        3.114871   1          1          
      1005       -31.29498  -4.541393  0.0        0.0        0.0        0.0        -0.989634  -0.143611  0.0        0.0        0.0        1.0        2.979533   1          1          
      1006       -30.981361 -6.336816  0.0        0.0        0.0        0.0        -0.979717  -0.200388  0.0        0.0        0.0        1.0        2.980854   1          1          
      1007       -30.564826 -8.111189  0.0        0.0        0.0        0.0        -0.966545  -0.256498  0.0        0.0        0.0        1.0        2.807985   1          1          
      1008       -30.046758 -9.858617  0.0        0.0        0.0        0.0        -0.950162  -0.311757  0.0        0.0        0.0        1.0        2.988612   1          1          
      1009       -29.428878 -11.573296 0.0        0.0        0.0        0.0        -0.930623  -0.36598   0.0        0.0        0.0        1.0        3.167276   1          1          
      1010       -28.713237 -13.249529 0.0        0.0        0.0        0.0        -0.907992  -0.418987  0.0        0.0        0.0        1.0        2.880248   1          1          
      1011       -27.902214 -14.881749 0.0        0.0        0.0        0.0        -0.882345  -0.470602  0.0        0.0        0.0        1.0        3.163041   1          1          
      1012       -26.998503 -16.464533 0.0        0.0        0.0        0.0        -0.853768  -0.520654  0.0        0.0        0.0        1.0        3.178164   1          1          
      1013       -26.005105 -17.992623 0.0        0.0        0.0        0.0        -0.822354  -0.568977  0.0        0.0        0.0        1.0        2.908913   1          1          
      1014       -24.925322 -19.460944 0.0        0.0        0.0        0.0        -0.788208  -0.615409  0.0        0.0        0.0        1.0        3.179972   1          1          
      1015       -23.762738 -20.864618 0.0        0.0        0.0        0.0        -0.751444  -0.659797  0.0        0.0        0.0        1.0        3.106444   1          1          
      1016       -22.521218 -22.198981 0.0        0.0        0.0        0.0        -0.712183  -0.701993  0.0        0.0        0.0        1.0        3.028481   1          1          
      1017       -21.204884 -23.459602 0.0        0.0        0.0        0.0        -0.670557  -0.741858  0.0        0.0        0.0        1.0        3.099411   1          1          
      1018       -19.818109 -24.642292 0.0        0.0        0.0        0.0        -0.626704  -0.779258  0.0        0.0        0.0        1.0        3.111989   1          1          
      1019       -18.365501 -25.743123 0.0        0.0        0.0        0.0        -0.580768  -0.814069  0.0        0.0        0.0        1.0        3.113762   1          1          
      1020       -16.851884 -26.758438 0.0        0.0        0.0        0.0        -0.532903  -0.846176  0.0        0.0        0.0        1.0        2.916304   1          1          
      1021       -15.282288 -27.684864 0.0        0.0        0.0        0.0        -0.483268  -0.875472  0.0        0.0        0.0        1.0        2.854487   1          1          
      1022       -13.661925 -28.519324 0.0        0.0        0.0        0.0        -0.432028  -0.90186   0.0        0.0        0.0        1.0        3.161912   1          1          
      1023       -11.996178 -29.259045 0.0        0.0        0.0        0.0        -0.379352  -0.925252  0.0        0.0        0.0        1.0        2.843128   1          1          
      1024       -10.290581 -29.901571 0.0        0.0        0.0        0.0        -0.325417  -0.945571  0.0        0.0        0.0        1.0        2.88369    1          1          
      1025       -8.5508    -30.444767 0.0        0.0        0.0        0.0        -0.2704    -0.962748  0.0        0.0        0.0        1.0        3.197647   1          1          
      1026       -6.782614  -30.886828 0.0        0.0        0.0        0.0        -0.214485  -0.976727  0.0        0.0        0.0        1.0        2.96719    1          1          
      1027       -4.991897  -31.226286 0.0        0.0        0.0        0.0        -0.157858  -0.987462  0.0        0.0        0.0        1.0        2.926149   1          1          
      1028       -3.184598  -31.462014 0.0        0.0        0.0        0.0        -0.100706  -0.994916  0.0        0.0        0.0        1.0        3.114448   1          1          
      1029       -1.366719  -31.593228 0.0        0.0        0.0        0.0        -0.043219  -0.999066  0.0        0.0        0.0        1.0        3.149648   1          1          
      1030       0.455699   -31.619493 0.0        0.0        0.0        0.0        0.01441    -0.999896  0.0        0.0        0.0        1.0        2.933895   1          1          
      1031       2.276604   -31.540721 0.0        0.0        0.0        0.0        0.071993   -0.997405  0.0        0.0        0.0        1.0        3.133569   1          1          
      1032       4.089946   -31.357174 0.0        0.0        0.0        0.0        0.129335   -0.991601  0.0        0.0        0.0        1.0        3.124639   1          1          
      1033       5.889702   -31.069461 0.0        0.0        0.0        0.0        0.186249   -0.982503  0.0        0.0        0.0        1.0        2.922105   1          1          
      1034       7.669893   -30.678539 0.0        0.0        0.0        0.0        0.242543   -0.970141  0.0        0.0        0.0        1.0        3.110876   1          1          
      1035       9.424605   -30.185706 0.0        0.0        0.0        0.0        0.298032   -0.954556  0.0        0.0        0.0        1.0        2.890249   1          1          
      1036       11.14801   -29.592598 0.0        0.0        0.0        0.0        0.352531   -0.9358    0.0        0.0        0.0        1.0        2.853003   1          1          
      1037       12.834382  -28.901188 0.0        0.0        0.0        0.0        0.405859   -0.913936  0.0        0.0        0.0        1.0        3.09291    1          1          
      1038       14.478119  -28.11377  0.0        0.0        0.0        0.0        0.457838   -0.889036  0.0        0.0        0.0        1.0        2.885183   1          1          
      1039       16.073762  -27.232961 0.0        0.0        0.0        0.0        0.508297   -0.861182  0.0        0.0        0.0        1.0        3.016692   1          1          
      1040       17.616009  -26.261687 0.0        0.0        0.0        0.0        0.557067   -0.830467  0.0        0.0        0.0        1.0        3.065522   1          1          
      1041       19.099738  -25.203175 0.0        0.0        0.0        0.0        0.603987   -0.796994  0.0        0.0        0.0        1.0        3.166071   1          1          
      1042       20.520019  -24.06094  0.0        0.0        0.0        0.0        0.6489     -0.760874  0.0        0.0        0.0        1.0        2.825796   1          1          
      1043       21.872135  -22.838777 0.0        0.0        0.0        0.0        0.691658   -0.722226  0.0        0.0        0.0        1.0        2.866294   1          1          
      1044       23.151593  -21.540746 0.0        0.0        0.0        0.0        0.732118   -0.681178  0.0        0.0        0.0        1.0        2.839999   1          1          
      1045       24.354145  -20.171158 0.0        0.0        0.0        0.0        0.770146   -0.637868  0.0        0.0        0.0        1.0        3.182341   1          1          
      1046       25.475794  -18.734565 0.0        0.0        0.0        0.0        0.805615   -0.592439  0.0        0.0        0.0        1.0        2.90681    1          1          
      1047       26.512816  -17.235736 0.0        0.0        0.0        0.0        0.838409   -0.545042  0.0        0.0        0.0        1.0        2.960027   1          1          
      1048       27.461764  -15.679653 0.0        0.0        0.0        0.0        0.868417   -0.495834  0.0        0.0        0.0        1.0        3.148364   1          1          
      1049       28.319487  -14.071483 0.0        0.0        0.0        0.0        0.895541   -0.444979  0.0        0.0        0.0        1.0        3.018043   1          1          
      1050       29.083136  -12.416569 0.0        0.0        0.0        0.0        0.91969    -0.392646  0.0        0.0        0.0        1.0        2.975143   1          1          
      1051       29.750174  -10.720409 0.0        0.0        0.0        0.0        0.940783   -0.339009  0.0        0.0        0.0        1.0        2.973748   1          1          
      1052       30.318384  -8.988636  0.0        0.0        0.0        0.0        0.958751   -0.284246  0.0        0.0        0.0        1.0        3.148527   1          1          
      1053       30.78588   -7.227004  0.0        0.0        0.0        0.0        0.973535   -0.228538  0.0        0.0        0.0        1.0        2.850018   1          1          
      1054       31.151108  -5.441365  0.0        0.0        0.0        0.0        0.985085   -0.172071  0.0        0.0        0.0        1.0        2.892404   1          1          
      1055       31.412856  -3.63765   0.0        0.0        0.0        0.0        0.993362   -0.115033  0.0        0.0        0.0        1.0        2.864837   1          1          
      1056       31.570253  -1.821851  0.0        0.0        0.0        0.0        0.998339   -0.057612  0.0        0.0        0.0        1.0        2.816367   1          1          
