# Supplementary material for: Active Vertex Model for cell-resolution description of epithelial tissue mechanics
Source: PLoS Comput Biol. 2017 Jun 30;13(6):e1005569. doi: 10.1371/journal.pcbi.1005569 (PMC5493290; doi:10.1371/journal.pcbi.1005569)
Supplement: S1 Dataset — (ZIP) [file pcbi.1005569.s020.zip › data_scripts_configuration/Figure11/S15_strips/strips.boundary]

0      1000  1001
1      1001  1002
2      1002  1003
3      1003  1004
4      1004  1005
5      1005  1006
6      1006  1007
7      1007  1008
8      1008  1009
9      1009  1010
10     1010  1011
11     1011  1012
12     1012  1013
13     1013  1014
14     1014  1015
15     1015  1016
16     1016  1017
17     1017  1018
18     1018  1019
19     1019  1020
20     1020  1021
21     1021  1022
22     1022  1023
23     1023  1024
24     1024  1025
25     1025  1026
26     1026  1027
27     1027  1028
28     1028  1029
29     1029  1030
30     1030  1031
31     1031  1032
32     1032  1033
33     1033  1034
34     1034  1035
35     1035  1036
36     1036  1037
37     1037  1038
38     1038  1039
39     1039  1040
40     1040  1041
41     1041  1042
42     1042  1043
43     1043  1044
44     1044  1045
45     1045  1046
46     1046  1047
47     1047  1048
48     1048  1049
49     1049  1050
50     1050  1051
51     1051  1052
52     1052  1053
53     1053  1054
54     1054  1055
55     1055  1056
56     1056  1057
57     1057  1058
58     1058  1059
59     1059  1060
60     1060  1061
61     1061  1062
62     1062  1063
63     1063  1064
64     1064  1065
65     1065  1066
66     1066  1067
67     1067  1068
68     1068  1069
69     1069  1070
70     1070  1071
71     1071  1072
72     1072  1073
73     1073  1074
74     1074  1075
75     1075  1076
76     1076  1077
77     1077  1078
78     1078  1079
79     1079  1080
80     1080  1081
81     1081  1082
82     1082  1083
83     1083  1084
84     1084  1085
85     1085  1086
86     1086  1087
87     1087  1088
88     1088  1089
89     1089  1090
90     1090  1091
91     1091  1092
92     1092  1093
93     1093  1094
94     1094  1095
95     1095  1096
96     1096  1097
97     1097  1098
98     1098  1099
99     1099  1100
100    1100  1101
101    1101  1102
102    1102  1103
103    1103  1104
104    1104  1105
105    1105  1106
106    1106  1107
107    1107  1108
108    1108  1109
109    1109  1110
110    1110  1111
111    1111  1112
112    1112  1113
113    1113  1114
114    1114  1115
115    1115  1116
116    1116  1117
117    1117  1118
118    1118  1119
119    1119  1120
120    1120  1121
121    1121  1122
122    1122  1123
123    1123  1124
124    1124  1125
125    1125  1126
126    1126  1127
127    1127  1128
128    1128  1129
129    1129  1130
130    1130  1131
131    1131  1132
132    1132  1133
133    1133  1134
134    1134  1135
135    1135  1136
136    1136  1137
137    1137  1138
138    1138  1139
139    1139  1140
140    1140  1141
141    1141  1142
142    1142  1143
143    1143  1144
144    1144  1145
145    1145  1146
146    1146  1147
147    1147  1148
148    1148  1149
149    1149  1150
150    1150  1151
151    1151  1152
152    1152  1153
153    1153  1154
154    1154  1155
155    1155  1156
156    1156  1157
157    1157  1158
158    1158  1159
159    1159  1160
160    1160  1161
161    1161  1162
162    1162  1163
163    1163  1164
164    1164  1165
165    1165  1166
166    1166  1167
167    1167  1168
168    1168  1169
169    1169  1170
170    1170  1171
171    1171  1172
172    1172  1173
173    1173  1174
174    1174  1175
175    1175  1176
176    1176  1177
177    1177  1178
178    1178  1179
179    1179  1180
180    1180  1181
181    1181  1182
182    1182  1183
183    1183  1184
184    1184  1185
185    1185  1186
186    1186  1187
187    1187  1188
188    1188  1189
189    1189  1190
190    1190  1191
191    1191  1192
192    1192  1193
193    1193  1194
194    1194  1195
195    1195  1196
196    1196  1197
197    1197  1198
198    1198  1199
199    1199  1200
200    1200  1201
201    1201  1202
202    1202  1203
203    1203  1204
204    1204  1205
205    1205  1206
206    1206  1207
207    1207  1208
208    1208  1209
209    1209  1210
210    1210  1211
211    1211  1212
212    1212  1213
213    1213  1214
214    1214  1215
215    1215  1216
216    1216  1217
217    1217  1218
218    1218  1219
219    1219  1220
220    1220  1221
221    1221  1222
222    1222  1223
223    1223  1224
224    1224  1225
225    1225  1226
226    1226  1227
227    1227  1228
228    1228  1229
229    1229  1230
230    1230  1231
231    1231  1232
232    1232  1233
233    1233  1234
234    1234  1235
235    1235  1236
236    1236  1237
237    1237  1238
238    1238  1239
239    1239  1240
240    1240  1241
241    1241  1242
242    1242  1243
243    1243  1244
244    1244  1245
245    1245  1246
246    1246  1247
247    1247  1248
248    1248  1249
249    1249  1250
250    1250  1251
251    1251  1252
252    1252  1253
253    1253  1254
254    1254  1255
255    1255  1256
256    1256  1257
257    1257  1258
258    1258  1259
259    1259  1260
260    1260  1261
261    1261  1262
262    1262  1263
263    1263  1000
1264   2264  2265
1265   2265  2266
1266   2266  2267
1267   2267  2268
1268   2268  2269
1269   2269  2270
1270   2270  2271
1271   2271  2272
1272   2272  2273
1273   2273  2274
1274   2274  2275
1275   2275  2276
1276   2276  2277
1277   2277  2278
1278   2278  2279
1279   2279  2280
1280   2280  2281
1281   2281  2282
1282   2282  2283
1283   2283  2284
1284   2284  2285
1285   2285  2286
1286   2286  2287
1287   2287  2288
1288   2288  2289
1289   2289  2290
1290   2290  2291
1291   2291  2292
1292   2292  2293
1293   2293  2294
1294   2294  2295
1295   2295  2296
1296   2296  2297
1297   2297  2298
1298   2298  2299
1299   2299  2300
1300   2300  2301
1301   2301  2302
1302   2302  2303
1303   2303  2304
1304   2304  2305
1305   2305  2306
1306   2306  2307
1307   2307  2308
1308   2308  2309
1309   2309  2310
1310   2310  2311
1311   2311  2312
1312   2312  2313
1313   2313  2314
1314   2314  2315
1315   2315  2316
1316   2316  2317
1317   2317  2318
1318   2318  2319
1319   2319  2320
1320   2320  2321
1321   2321  2322
1322   2322  2323
1323   2323  2324
1324   2324  2325
1325   2325  2326
1326   2326  2327
1327   2327  2328
1328   2328  2329
1329   2329  2330
1330   2330  2331
1331   2331  2332
1332   2332  2333
1333   2333  2334
1334   2334  2335
1335   2335  2336
1336   2336  2337
1337   2337  2338
1338   2338  2339
1339   2339  2340
1340   2340  2341
1341   2341  2342
1342   2342  2343
1343   2343  2344
1344   2344  2345
1345   2345  2346
1346   2346  2347
1347   2347  2348
1348   2348  2349
1349   2349  2350
1350   2350  2351
1351   2351  2352
1352   2352  2353
1353   2353  2354
1354   2354  2355
1355   2355  2356
1356   2356  2357
1357   2357  2358
1358   2358  2359
1359   2359  2360
1360   2360  2361
1361   2361  2362
1362   2362  2363
1363   2363  2364
1364   2364  2365
1365   2365  2366
1366   2366  2367
1367   2367  2368
1368   2368  2369
1369   2369  2370
1370   2370  2371
1371   2371  2372
1372   2372  2373
1373   2373  2374
1374   2374  2375
1375   2375  2376
1376   2376  2377
1377   2377  2378
1378   2378  2379
1379   2379  2380
1380   2380  2381
1381   2381  2382
1382   2382  2383
1383   2383  2384
1384   2384  2385
1385   2385  2386
1386   2386  2387
1387   2387  2388
1388   2388  2389
1389   2389  2390
1390   2390  2391
1391   2391  2392
1392   2392  2393
1393   2393  2394
1394   2394  2395
1395   2395  2396
1396   2396  2397
1397   2397  2398
1398   2398  2399
1399   2399  2400
1400   2400  2401
1401   2401  2402
1402   2402  2403
1403   2403  2404
1404   2404  2405
1405   2405  2406
1406   2406  2407
1407   2407  2408
1408   2408  2409
1409   2409  2410
1410   2410  2411
1411   2411  2412
1412   2412  2413
1413   2413  2414
1414   2414  2415
1415   2415  2416
1416   2416  2417
1417   2417  2418
1418   2418  2419
1419   2419  2420
1420   2420  2421
1421   2421  2422
1422   2422  2423
1423   2423  2424
1424   2424  2425
1425   2425  2426
1426   2426  2427
1427   2427  2428
1428   2428  2429
1429   2429  2430
1430   2430  2431
1431   2431  2432
1432   2432  2433
1433   2433  2434
1434   2434  2435
1435   2435  2436
1436   2436  2437
1437   2437  2438
1438   2438  2439
1439   2439  2440
1440   2440  2441
1441   2441  2442
1442   2442  2443
1443   2443  2444
1444   2444  2445
1445   2445  2446
1446   2446  2447
1447   2447  2448
1448   2448  2449
1449   2449  2450
1450   2450  2451
1451   2451  2452
1452   2452  2453
1453   2453  2454
1454   2454  2455
1455   2455  2456
1456   2456  2457
1457   2457  2458
1458   2458  2459
1459   2459  2460
1460   2460  2461
1461   2461  2462
1462   2462  2463
1463   2463  2464
1464   2464  2465
1465   2465  2466
1466   2466  2467
1467   2467  2468
1468   2468  2469
1469   2469  2470
1470   2470  2471
1471   2471  2472
1472   2472  2473
1473   2473  2474
1474   2474  2475
1475   2475  2476
1476   2476  2477
1477   2477  2478
1478   2478  2479
1479   2479  2480
1480   2480  2481
1481   2481  2482
1482   2482  2483
1483   2483  2484
1484   2484  2485
1485   2485  2486
1486   2486  2487
1487   2487  2488
1488   2488  2489
1489   2489  2490
1490   2490  2491
1491   2491  2492
1492   2492  2493
1493   2493  2494
1494   2494  2495
1495   2495  2496
1496   2496  2497
1497   2497  2498
1498   2498  2499
1499   2499  2500
1500   2500  2501
1501   2501  2502
1502   2502  2503
1503   2503  2504
1504   2504  2505
1505   2505  2506
1506   2506  2507
1507   2507  2508
1508   2508  2509
1509   2509  2510
1510   2510  2511
1511   2511  2512
1512   2512  2513
1513   2513  2514
1514   2514  2515
1515   2515  2516
1516   2516  2517
1517   2517  2518
1518   2518  2519
1519   2519  2520
1520   2520  2521
1521   2521  2522
1522   2522  2523
1523   2523  2524
1524   2524  2525
1525   2525  2526
1526   2526  2527
1527   2527  2264
2528   3528  3529
2529   3529  3530
2530   3530  3531
2531   3531  3532
2532   3532  3533
2533   3533  3534
2534   3534  3535
2535   3535  3536
2536   3536  3537
2537   3537  3538
2538   3538  3539
2539   3539  3540
2540   3540  3541
2541   3541  3542
2542   3542  3543
2543   3543  3544
2544   3544  3545
2545   3545  3546
2546   3546  3547
2547   3547  3548
2548   3548  3549
2549   3549  3550
2550   3550  3551
2551   3551  3552
2552   3552  3553
2553   3553  3554
2554   3554  3555
2555   3555  3556
2556   3556  3557
2557   3557  3558
2558   3558  3559
2559   3559  3560
2560   3560  3561
2561   3561  3562
2562   3562  3563
2563   3563  3564
2564   3564  3565
2565   3565  3566
2566   3566  3567
2567   3567  3568
2568   3568  3569
2569   3569  3570
2570   3570  3571
2571   3571  3572
2572   3572  3573
2573   3573  3574
2574   3574  3575
2575   3575  3576
2576   3576  3577
2577   3577  3578
2578   3578  3579
2579   3579  3580
2580   3580  3581
2581   3581  3582
2582   3582  3583
2583   3583  3584
2584   3584  3585
2585   3585  3586
2586   3586  3587
2587   3587  3588
2588   3588  3589
2589   3589  3590
2590   3590  3591
2591   3591  3592
2592   3592  3593
2593   3593  3594
2594   3594  3595
2595   3595  3596
2596   3596  3597
2597   3597  3598
2598   3598  3599
2599   3599  3600
2600   3600  3601
2601   3601  3602
2602   3602  3603
2603   3603  3604
2604   3604  3605
2605   3605  3606
2606   3606  3607
2607   3607  3608
2608   3608  3609
2609   3609  3610
2610   3610  3611
2611   3611  3612
2612   3612  3613
2613   3613  3614
2614   3614  3615
2615   3615  3616
2616   3616  3617
2617   3617  3618
2618   3618  3619
2619   3619  3620
2620   3620  3621
2621   3621  3622
2622   3622  3623
2623   3623  3624
2624   3624  3625
2625   3625  3626
2626   3626  3627
2627   3627  3628
2628   3628  3629
2629   3629  3630
2630   3630  3631
2631   3631  3632
2632   3632  3633
2633   3633  3634
2634   3634  3635
2635   3635  3636
2636   3636  3637
2637   3637  3638
2638   3638  3639
2639   3639  3640
2640   3640  3641
2641   3641  3642
2642   3642  3643
2643   3643  3644
2644   3644  3645
2645   3645  3646
2646   3646  3647
2647   3647  3648
2648   3648  3649
2649   3649  3650
2650   3650  3651
2651   3651  3652
2652   3652  3653
2653   3653  3654
2654   3654  3655
2655   3655  3656
2656   3656  3657
2657   3657  3658
2658   3658  3659
2659   3659  3660
2660   3660  3661
2661   3661  3662
2662   3662  3663
2663   3663  3664
2664   3664  3665
2665   3665  3666
2666   3666  3667
2667   3667  3668
2668   3668  3669
2669   3669  3670
2670   3670  3671
2671   3671  3672
2672   3672  3673
2673   3673  3674
2674   3674  3675
2675   3675  3676
2676   3676  3677
2677   3677  3678
2678   3678  3679
2679   3679  3680
2680   3680  3681
2681   3681  3682
2682   3682  3683
2683   3683  3684
2684   3684  3685
2685   3685  3686
2686   3686  3687
2687   3687  3688
2688   3688  3689
2689   3689  3690
2690   3690  3691
2691   3691  3692
2692   3692  3693
2693   3693  3694
2694   3694  3695
2695   3695  3696
2696   3696  3697
2697   3697  3698
2698   3698  3699
2699   3699  3700
2700   3700  3701
2701   3701  3702
2702   3702  3703
2703   3703  3704
2704   3704  3705
2705   3705  3706
2706   3706  3707
2707   3707  3708
2708   3708  3709
2709   3709  3710
2710   3710  3711
2711   3711  3712
2712   3712  3713
2713   3713  3714
2714   3714  3715
2715   3715  3716
2716   3716  3717
2717   3717  3718
2718   3718  3719
2719   3719  3720
2720   3720  3721
2721   3721  3722
2722   3722  3723
2723   3723  3724
2724   3724  3725
2725   3725  3726
2726   3726  3727
2727   3727  3728
2728   3728  3729
2729   3729  3730
2730   3730  3731
2731   3731  3732
2732   3732  3733
2733   3733  3734
2734   3734  3735
2735   3735  3736
2736   3736  3737
2737   3737  3738
2738   3738  3739
2739   3739  3740
2740   3740  3741
2741   3741  3742
2742   3742  3743
2743   3743  3744
2744   3744  3745
2745   3745  3746
2746   3746  3747
2747   3747  3748
2748   3748  3749
2749   3749  3750
2750   3750  3751
2751   3751  3752
2752   3752  3753
2753   3753  3754
2754   3754  3755
2755   3755  3756
2756   3756  3757
2757   3757  3758
2758   3758  3759
2759   3759  3760
2760   3760  3761
2761   3761  3762
2762   3762  3763
2763   3763  3764
2764   3764  3765
2765   3765  3766
2766   3766  3767
2767   3767  3768
2768   3768  3769
2769   3769  3770
2770   3770  3771
2771   3771  3772
2772   3772  3773
2773   3773  3774
2774   3774  3775
2775   3775  3776
2776   3776  3777
2777   3777  3778
2778   3778  3779
2779   3779  3780
2780   3780  3781
2781   3781  3782
2782   3782  3783
2783   3783  3784
2784   3784  3785
2785   3785  3786
2786   3786  3787
2787   3787  3788
2788   3788  3789
2789   3789  3790
2790   3790  3791
2791   3791  3528
