# Supplementary material for: Active Vertex Model for cell-resolution description of epithelial tissue mechanics
Source: PLoS Comput Biol. 2017 Jun 30;13(6):e1005569. doi: 10.1371/journal.pcbi.1005569 (PMC5493290; doi:10.1371/journal.pcbi.1005569)
Supplement: S1 Dataset — (ZIP) [file pcbi.1005569.s020.zip › data_scripts_configuration/Figure11/S15_strips/strips.input]

keys: id             type           radius         x              y              z              vx             vy             vz             nx             ny             nz             nvx            nvy            nvz            boundary       
      0              2              1.0            -46.226529154  -5.3178855526  0.0            -0.037093938   -0.4786121     0.0            0.605752       0.795654       0.0            0.0            0.0            1.0            0              
      1              2              1.0            -67.391295179  41.807024518   0.0            0.72199291     -0.35614249    0.0            -0.195884      -0.980627      0.0            0.0            0.0            1.0            0              
      2              2              1.0            -57.57890157   5.5440366308   0.0            -0.47161184    -0.30320264    0.0            -0.980101      -0.198501      0.0            0.0            0.0            1.0            0              
      3              2              1.0            -73.776043763  -6.2455822192  0.0            0.0155336      0.33868282     0.0            -0.876008      0.482296       0.0            0.0            0.0            1.0            0              
      4              2              1.0            -56.893817171  -44.728225867  0.0            -0.36936212    0.44857324     0.0            -0.596737      0.802437       0.0            0.0            0.0            1.0            0              
      5              2              1.0            -65.558564064  -42.994785369  0.0            -0.14465154    0.12358563     0.0            -0.20181       0.979425       0.0            0.0            0.0            1.0            0              
      6              2              1.0            -46.162629995  42.164608161   0.0            0.073070815    0.21021164     0.0            0.76914        0.639081       0.0            0.0            0.0            1.0            0              
      7              2              1.0            -64.223669424  45.135541766   0.0            0.50556672     -0.18527041    0.0            -0.06144       -0.998111      0.0            0.0            0.0            1.0            0              
      8              2              1.0            -47.987303674  -15.37535406   0.0            0.097927091    0.45231259     0.0            0.053808       0.998551       0.0            0.0            0.0            1.0            0              
      9              2              1.0            -72.70608629   14.136609804   0.0            0.010992196    -0.114586      0.0            -0.11537       -0.993323      0.0            0.0            0.0            1.0            0              
      10             2              1.0            -63.671625492  16.439081143   0.0            -0.11331606    -0.37092382    0.0            -0.091822      0.995775       0.0            0.0            0.0            1.0            0              
      11             2              1.0            -48.416612347  36.658397215   0.0            -0.46450997    -0.37769758    0.0            0.954177       -0.299243      0.0            0.0            0.0            1.0            0              
      12             2              1.0            -71.997388594  -35.012359953  0.0            0.18393846     -0.17725876    0.0            0.254004       0.967203       0.0            0.0            0.0            1.0            0              
      13             2              1.0            -73.787981893  40.810483358   0.0            0.026496462    -1.1761685     0.0            0.85282        0.522206       0.0            0.0            0.0            1.0            0              
      14             2              1.0            -60.955621775  -11.504618327  0.0            0.88727219     0.28025612     0.0            -0.099737      -0.995014      0.0            0.0            0.0            1.0            0              
      15             2              1.0            -66.118448111  27.549657254   0.0            0.11398205     0.45827034     0.0            -0.656856      -0.754016      0.0            0.0            0.0            1.0            0              
      16             2              1.0            -49.516059225  45.384222356   0.0            -0.17228574    -0.027119936   0.0            -0.967386      0.253306       0.0            0.0            0.0            1.0            0              
      17             2              1.0            -53.130575265  31.49324395    0.0            -0.28088367    0.22371743     0.0            -0.939305      0.343083       0.0            0.0            0.0            1.0            0              
      18             2              1.0            -63.820078246  36.779019518   0.0            0.66943836     0.064575311    0.0            0.739026       -0.673676      0.0            0.0            0.0            1.0            0              
      19             2              1.0            -73.886506377  -22.211115957  0.0            0.14126816     0.32139926     0.0            0.914398       0.404817       0.0            0.0            0.0            1.0            0              
      20             2              1.0            -67.693257062  -7.8046548909  0.0            0.72161376     -0.018704424   0.0            -0.078453      0.996918       0.0            0.0            0.0            1.0            0              
      21             2              1.0            -55.903239731  16.144378279   0.0            -0.24244179    0.20043817     0.0            0.878713       0.477351       0.0            0.0            0.0            1.0            0              
      22             2              1.0            -70.909304793  -17.349818183  0.0            0.04468748     0.618272       0.0            -0.389943      -0.920839      0.0            0.0            0.0            1.0            0              
      23             2              1.0            -73.734593744  27.792037705   0.0            -0.054751074   0.019086588    0.0            0.297692       -0.954662      0.0            0.0            0.0            1.0            0              
      24             2              1.0            -54.785097822  43.2137472     0.0            -0.40838948    -0.32409145    0.0            0.98561        -0.169033      0.0            0.0            0.0            1.0            0              
      25             2              1.0            -56.151634611  25.077513971   0.0            0.13170808     -0.56569806    0.0            0.180855       -0.98351       0.0            0.0            0.0            1.0            0              
      26             2              1.0            -65.921795747  -26.838095217  0.0            0.9554227      0.53866262     0.0            -0.990043      0.140767       0.0            0.0            0.0            1.0            0              
      27             2              1.0            -56.178655819  -12.994192666  0.0            0.268351       -0.29990179    0.0            0.515929       0.856631       0.0            0.0            0.0            1.0            0              
      28             2              1.0            -69.758582315  -12.890452238  0.0            0.37377167     0.37512406     0.0            0.548369       0.836237       0.0            0.0            0.0            1.0            0              
      29             2              1.0            -65.7820844    25.843171241   0.0            -0.33619232    0.37808499     0.0            0.695632       -0.718398      0.0            0.0            0.0            1.0            0              
      30             2              1.0            -65.573522289  -35.518135916  0.0            0.13704089     -0.052166688   0.0            0.320219       -0.947343      0.0            0.0            0.0            1.0            0              
      31             2              1.0            -52.988879791  10.968979601   0.0            -0.013154849   0.14768614     0.0            0.773947       -0.63325       0.0            0.0            0.0            1.0            0              
      32             2              1.0            -56.422647266  -42.952558784  0.0            0.25595507     0.25917627     0.0            0.879076       -0.476681      0.0            0.0            0.0            1.0            0              
      33             2              1.0            -56.748766018  -30.248032916  0.0            0.25700577     0.15169939     0.0            0.8849         0.465782       0.0            0.0            0.0            1.0            0              
      34             2              1.0            -54.895909562  -22.72232873   0.0            -0.4785965     0.26594632     0.0            0.614363       -0.789024      0.0            0.0            0.0            1.0            0              
      35             2              1.0            -47.555104152  -25.540217967  0.0            -0.29470428    0.055559552    0.0            0.740181       -0.672408      0.0            0.0            0.0            1.0            0              
      36             2              1.0            -51.097536113  -3.5568436262  0.0            -0.2721292     -0.21225694    0.0            -0.832735      -0.553672      0.0            0.0            0.0            1.0            0              
      37             2              1.0            -62.102708615  15.830722137   0.0            0.086518416    0.26498399     0.0            -0.075858      0.997119       0.0            0.0            0.0            1.0            0              
      38             2              1.0            -63.998149896  30.146354283   0.0            0.48218763     0.086874266    0.0            0.614516       0.788904       0.0            0.0            0.0            1.0            0              
      39             2              1.0            -72.556200579  -14.65885824   0.0            -0.082024383   0.4319001      0.0            -0.961127      -0.276106      0.0            0.0            0.0            1.0            0              
      40             2              1.0            -72.246942134  2.1241347451   0.0            0.03113131     -0.0098242127  0.0            -0.885173      0.465263       0.0            0.0            0.0            1.0            0              
      41             2              1.0            -53.150590774  -37.649805026  0.0            -0.1317715     0.01537087     0.0            0.452075       0.89198        0.0            0.0            0.0            1.0            0              
      42             2              1.0            -69.756264931  4.3868798059   0.0            -0.22563038    0.24199472     0.0            0.344147       -0.938916      0.0            0.0            0.0            1.0            0              
      43             2              1.0            -65.478783383  46.868941498   0.0            -0.43208047    0.31561947     0.0            -0.984501      0.175381       0.0            0.0            0.0            1.0            0              
      44             2              1.0            -47.692184403  35.272509025   0.0            -0.28038419    -0.31681984    0.0            0.938791       -0.344488      0.0            0.0            0.0            1.0            0              
      45             2              1.0            -60.297714627  -38.933083498  0.0            0.21969761     0.11039814     0.0            -0.513237      -0.858247      0.0            0.0            0.0            1.0            0              
      46             2              1.0            -59.599334361  -29.870078219  0.0            -0.33756213    -0.070318578   0.0            -0.973388      0.229163       0.0            0.0            0.0            1.0            0              
      47             2              1.0            -72.115152651  28.756778121   0.0            -0.14934487    -0.15824898    0.0            -0.720056      0.693916       0.0            0.0            0.0            1.0            0              
      48             2              1.0            -56.333432529  22.917907371   0.0            -0.45094099    0.85274112     0.0            0.578432       0.815731       0.0            0.0            0.0            1.0            0              
      49             2              1.0            -48.372485665  33.751264057   0.0            -0.1486583     -0.36636528    0.0            -0.83244       0.554115       0.0            0.0            0.0            1.0            0              
      50             2              1.0            -64.482961998  -0.12954887621 0.0            0.1799307      0.28399716     0.0            0.759661       -0.650319      0.0            0.0            0.0            1.0            0              
      51             2              1.0            -69.302537741  44.455199119   0.0            0.23628295     -0.39366291    0.0            -0.381042      0.924558       0.0            0.0            0.0            1.0            0              
      52             2              1.0            -58.098114804  -12.965352472  0.0            0.21186191     -0.37754336    0.0            0.794143       0.60773        0.0            0.0            0.0            1.0            0              
      53             2              1.0            -72.610127758  37.646973064   0.0            0.1340139      -0.48719968    0.0            -0.365636      0.930758       0.0            0.0            0.0            1.0            0              
      54             2              1.0            -46.245417079  46.746197273   0.0            0.020899049    1.0521594      0.0            -0.723294      0.69054        0.0            0.0            0.0            1.0            0              
      55             2              1.0            -59.584364547  -48.100672163  0.0            0.13935079     1.3857541      0.0            -0.802851      -0.59618       0.0            0.0            0.0            1.0            0              
      56             2              1.0            -71.147247276  -15.552764658  0.0            0.24330618     0.53622536     0.0            0.009061       0.999959       0.0            0.0            0.0            1.0            0              
      57             2              1.0            -65.000121422  -45.687251564  0.0            -0.17462603    0.058838182    0.0            -0.276463      0.961025       0.0            0.0            0.0            1.0            0              
      58             2              1.0            -69.133849485  27.236498848   0.0            -0.023785425   0.38183221     0.0            0.886445       0.462834       0.0            0.0            0.0            1.0            0              
      59             2              1.0            -68.973936136  -25.153524766  0.0            0.32684677     -0.37768779    0.0            -0.472335      0.881419       0.0            0.0            0.0            1.0            0              
      60             2              1.0            -49.217112751  27.089544292   0.0            -0.24454314    -0.063707172   0.0            0.864017       0.503462       0.0            0.0            0.0            1.0            0              
      61             2              1.0            -72.076206103  21.651003427   0.0            -0.23801248    0.55796093     0.0            0.962139       0.272559       0.0            0.0            0.0            1.0            0              
      62             2              1.0            -57.529504998  15.029555471   0.0            -0.17853293    0.29630908     0.0            0.983073       0.183216       0.0            0.0            0.0            1.0            0              
      63             2              1.0            -51.450157787  -34.72231995   0.0            -0.084031463   -0.36290816    0.0            -0.322094      -0.946708      0.0            0.0            0.0            1.0            0              
      64             2              1.0            -65.728673887  -19.083830644  0.0            -0.038686523   0.040980294    0.0            -0.445002      -0.89553       0.0            0.0            0.0            1.0            0              
      65             2              1.0            -50.257140224  -9.2065683253  0.0            -0.79557749    -0.9337072     0.0            -0.999777      -0.021115      0.0            0.0            0.0            1.0            0              
      66             2              1.0            -47.832264229  39.709797686   0.0            -0.38645281    -0.25361485    0.0            0.199136       -0.979972      0.0            0.0            0.0            1.0            0              
      67             2              1.0            -52.148430704  19.997593611   0.0            -0.60907038    0.56216876     0.0            0.182932       0.983126       0.0            0.0            0.0            1.0            0              
      68             2              1.0            -64.587913195  10.203459094   0.0            0.074375609    -0.55281376    0.0            0.123959       0.992287       0.0            0.0            0.0            1.0            0              
      69             2              1.0            -48.374445253  28.85063994    0.0            -0.43433766    -0.020893493   0.0            0.264982       -0.964253      0.0            0.0            0.0            1.0            0              
      70             2              1.0            -72.521144062  35.785364052   0.0            0.6792737      -0.32074476    0.0            0.96351        0.267671       0.0            0.0            0.0            1.0            0              
      71             2              1.0            -57.831042581  24.083700781   0.0            -0.7602092     0.26948951     0.0            -0.995707      0.092557       0.0            0.0            0.0            1.0            0              
      72             2              1.0            -46.252581721  30.804225629   0.0            -0.088600074   0.02898464     0.0            -0.264831      0.964295       0.0            0.0            0.0            1.0            0              
      73             2              1.0            -63.34841096   -18.733042975  0.0            0.70102207     -0.015224253   0.0            0.453339       0.891338       0.0            0.0            0.0            1.0            0              
      74             2              1.0            -68.009994528  39.145154212   0.0            0.49145395     -0.16480774    0.0            -0.983056      0.183308       0.0            0.0            0.0            1.0            0              
      75             2              1.0            -66.137492997  2.8005966905   0.0            0.12382804     0.15829664     0.0            0.904208       0.427092       0.0            0.0            0.0            1.0            0              
      76             2              1.0            -47.908848137  -42.407883889  0.0            0.15335631     -0.20260116    0.0            -0.242922      -0.970046      0.0            0.0            0.0            1.0            0              
      77             2              1.0            -49.592974799  31.182950695   0.0            -0.17934242    -0.28671239    0.0            -0.982278      -0.187431      0.0            0.0            0.0            1.0            0              
      78             2              1.0            -73.842169833  -18.897941977  0.0            0.18207414     0.10043958     0.0            0.412387       -0.911009      0.0            0.0            0.0            1.0            0              
      79             2              1.0            -58.725867111  9.7139628773   0.0            0.039801607    -0.043443505   0.0            0.189431       0.981894       0.0            0.0            0.0            1.0            0              
      80             2              1.0            -61.464979152  -13.647716955  0.0            0.091952118    -0.15138615    0.0            -0.887976      0.459891       0.0            0.0            0.0            1.0            0              
      81             2              1.0            -46.119694454  35.483993981   0.0            -0.098537846   -0.014466026   0.0            -0.69425       0.719734       0.0            0.0            0.0            1.0            0              
      82             2              1.0            -47.906305108  43.011287714   0.0            -0.78292035    -1.1921393     0.0            -0.226692      -0.973966      0.0            0.0            0.0            1.0            0              
      83             2              1.0            -65.319535701  13.795791382   0.0            0.20399851     -0.35931535    0.0            -0.494423      0.869221       0.0            0.0            0.0            1.0            0              
      84             2              1.0            -51.20143275   21.747620889   0.0            -0.33401986    0.87190536     0.0            0.998872       -0.047476      0.0            0.0            0.0            1.0            0              
      85             2              1.0            -46.246644781  43.686042635   0.0            -0.37935962    0.17592364     0.0            0.420606       -0.907243      0.0            0.0            0.0            1.0            0              
      86             2              1.0            -66.262590226  29.31831916    0.0            0.21772385     0.43504726     0.0            -0.966051      -0.25835       0.0            0.0            0.0            1.0            0              
      87             2              1.0            -52.866414063  -7.3649726981  0.0            -0.2760626     -0.15245932    0.0            -0.771907      -0.635735      0.0            0.0            0.0            1.0            0              
      88             2              1.0            -70.554343876  24.395082358   0.0            0.10296402     0.33070132     0.0            0.994102       0.108451       0.0            0.0            0.0            1.0            0              
      89             2              1.0            -54.390396492  7.9221847514   0.0            -0.2450633     0.070791017    0.0            0.265356       -0.964151      0.0            0.0            0.0            1.0            0              
      90             2              1.0            -53.319703868  -9.0424320981  0.0            -0.05442541    -0.29984926    0.0            -0.897556      0.440899       0.0            0.0            0.0            1.0            0              
      91             2              1.0            -72.574306933  44.759932869   0.0            -0.042787798   -0.16015411    0.0            0.011955       0.999929       0.0            0.0            0.0            1.0            0              
      92             2              1.0            -73.71503322   26.034930678   0.0            -0.036919005   0.10252143     0.0            -0.963925      0.266175       0.0            0.0            0.0            1.0            0              
      93             2              1.0            -47.924922459  -38.787124792  0.0            -0.34485088    -0.1224131     0.0            0.155075       0.987903       0.0            0.0            0.0            1.0            0              
      94             2              1.0            -55.73639082   0.0056414722811 0.0            -0.79221947    0.099702609    0.0            -0.999825      0.018716       0.0            0.0            0.0            1.0            0              
      95             2              1.0            -60.069306431  -35.901044951  0.0            -0.035049861   0.35536377     0.0            -0.857667      -0.514206      0.0            0.0            0.0            1.0            0              
      96             2              1.0            -59.734118832  43.385904844   0.0            -0.047160643   -0.47018168    0.0            -0.165734      -0.98617       0.0            0.0            0.0            1.0            0              
      97             2              1.0            -67.859641623  30.305285159   0.0            -0.046279163   0.16950398     0.0            -0.299555      -0.954079      0.0            0.0            0.0            1.0            0              
      98             2              1.0            -58.08196136   -38.148713924  0.0            -0.25346864    -0.029753051   0.0            -0.968386      0.249455       0.0            0.0            0.0            1.0            0              
      99             2              1.0            -52.62790673   -5.7068961005  0.0            -0.29271324    -0.20629206    0.0            -0.997759      -0.066915      0.0            0.0            0.0            1.0            0              
      100            2              1.0            -47.917867804  -21.764566909  0.0            -0.37941779    -0.048222648   0.0            -0.79634       0.604849       0.0            0.0            0.0            1.0            0              
      101            2              1.0            -53.047890488  40.924019551   0.0            -0.13496071    -0.78870633    0.0            0.531647       -0.846966      0.0            0.0            0.0            1.0            0              
      102            2              1.0            -64.479718496  3.5725404189   0.0            0.22450318     0.14372425     0.0            0.605131       0.796126       0.0            0.0            0.0            1.0            0              
      103            2              1.0            -63.241970584  -45.957996876  0.0            -0.098960708   0.260298       0.0            0.03094        -0.999521      0.0            0.0            0.0            1.0            0              
      104            2              1.0            -46.164267748  -24.496070496  0.0            -0.09256049    -0.027668373   0.0            -0.599157      0.800631       0.0            0.0            0.0            1.0            0              
      105            2              1.0            -73.835033138  -26.589152658  0.0            0.16569282     -0.21001996    0.0            0.562206       -0.826997      0.0            0.0            0.0            1.0            0              
      106            2              1.0            -65.871799397  -47.229141904  0.0            -0.065548488   0.1787398      0.0            0.007493       -0.999972      0.0            0.0            0.0            1.0            0              
      107            2              1.0            -61.409545831  42.598466311   0.0            0.042049945    -0.64963404    0.0            -0.909012      0.41677        0.0            0.0            0.0            1.0            0              
      108            2              1.0            -50.538621295  -24.516508115  0.0            -0.31389933    -0.24045684    0.0            -0.699651      0.714485       0.0            0.0            0.0            1.0            0              
      109            2              1.0            -51.114500675  -43.987840602  0.0            0.20445043     -0.20654538    0.0            -0.655899      0.754849       0.0            0.0            0.0            1.0            0              
      110            2              1.0            -70.813404524  -2.3243851566  0.0            0.1932138      -0.019421137   0.0            -0.121429      0.9926         0.0            0.0            0.0            1.0            0              
      111            2              1.0            -64.014749582  -38.803243384  0.0            0.23946019     0.15894228     0.0            -0.213929      0.976849       0.0            0.0            0.0            1.0            0              
      112            2              1.0            -47.79132193   -33.711046932  0.0            -0.17841293    0.099720935    0.0            -0.523631      -0.851945      0.0            0.0            0.0            1.0            0              
      113            2              1.0            -73.713820766  -9.6950764437  0.0            -0.090069264   -0.084666718   0.0            0.98257        0.185893       0.0            0.0            0.0            1.0            0              
      114            2              1.0            -70.295762039  -24.483875185  0.0            0.058967144    -0.45115863    0.0            -0.943742      0.330683       0.0            0.0            0.0            1.0            0              
      115            2              1.0            -67.632224885  1.8119721968   0.0            0.13183473     0.075887234    0.0            0.999112       -0.04213       0.0            0.0            0.0            1.0            0              
      116            2              1.0            -69.069386236  -46.901570431  0.0            -0.091032179   0.14995053     0.0            -0.83378       -0.552097      0.0            0.0            0.0            1.0            0              
      117            2              1.0            -54.428796015  32.734784788   0.0            -0.27262647    0.22867437     0.0            -0.980956      -0.194231      0.0            0.0            0.0            1.0            0              
      118            2              1.0            -54.695873216  30.267331989   0.0            -0.16793023    -0.017591971   0.0            0.945452       -0.325762      0.0            0.0            0.0            1.0            0              
      119            2              1.0            -68.577813925  42.925776066   0.0            0.39271203     -0.62232106    0.0            0.872917       0.487868       0.0            0.0            0.0            1.0            0              
      120            2              1.0            -53.835723655  -10.523178675  0.0            0.20236504     -0.31041152    0.0            0.864338       0.502912       0.0            0.0            0.0            1.0            0              
      121            2              1.0            -61.418158862  1.3683162719   0.0            0.34406094     0.42866983     0.0            0.831865       0.554978       0.0            0.0            0.0            1.0            0              
      122            2              1.0            -62.262474711  -47.423004141  0.0            -0.065135413   -0.016703038   0.0            0.268862       -0.963179      0.0            0.0            0.0            1.0            0              
      123            2              1.0            -62.719589102  35.195726122   0.0            0.46099344     -0.050802521   0.0            -0.853859      0.520505       0.0            0.0            0.0            1.0            0              
      124            2              1.0            -70.597987852  -47.280542082  0.0            -0.34833952    0.17427584     0.0            0.665332       -0.746548      0.0            0.0            0.0            1.0            0              
      125            2              1.0            -71.773460539  30.394184002   0.0            -0.76714694    -0.12414061    0.0            -0.580563      -0.814215      0.0            0.0            0.0            1.0            0              
      126            2              1.0            -61.897003813  -8.3742357731  0.0            0.29102384     0.3866184      0.0            0.052361       -0.998628      0.0            0.0            0.0            1.0            0              
      127            2              1.0            -67.657717778  -3.9725228034  0.0            0.0066198146   -0.044162106   0.0            -0.040327      -0.999187      0.0            0.0            0.0            1.0            0              
      128            2              1.0            -60.624100858  -28.356509479  0.0            -0.19362238    -0.1113081     0.0            0.507666       0.861554       0.0            0.0            0.0            1.0            0              
      129            2              1.0            -54.271807154  13.711772848   0.0            -0.18329455    0.26311354     0.0            0.453689       -0.89116       0.0            0.0            0.0            1.0            0              
      130            2              1.0            -69.879208832  -14.514632768  0.0            0.77788283     0.22592911     0.0            0.486433       0.873718       0.0            0.0            0.0            1.0            0              
      131            2              1.0            -46.325147528  -34.970467209  0.0            -0.027835131   0.41770475     0.0            -0.684222      -0.729273      0.0            0.0            0.0            1.0            0              
      132            2              1.0            -56.873855566  -4.3157424358  0.0            -0.068441558   -0.60357149    0.0            0.486773       0.873528       0.0            0.0            0.0            1.0            0              
      133            2              1.0            -68.401057379  5.456176183    0.0            -0.1723238     0.10785966     0.0            0.976495       0.21554        0.0            0.0            0.0            1.0            0              
      134            2              1.0            -51.290843904  -38.699485183  0.0            -0.16953347    0.67627756     0.0            -0.602663      0.797996       0.0            0.0            0.0            1.0            0              
      135            2              1.0            -55.936957159  14.486249765   0.0            -0.28122474    -0.025229048   0.0            -0.510043      0.860149       0.0            0.0            0.0            1.0            0              
      136            2              1.0            -51.082230134  -26.261261102  0.0            -0.53434458    -0.18460121    0.0            -0.910199      0.414171       0.0            0.0            0.0            1.0            0              
      137            2              1.0            -46.132091048  9.6022933497   0.0            0.013696877    0.25092639     0.0            -0.996579      0.08265        0.0            0.0            0.0            1.0            0              
      138            2              1.0            -49.902069547  -35.85440003   0.0            0.044258234    -0.13885207    0.0            0.46776        0.883856       0.0            0.0            0.0            1.0            0              
      139            2              1.0            -46.154238505  -8.733124027   0.0            -0.067160266   -0.52530616    0.0            -0.812271      -0.583281      0.0            0.0            0.0            1.0            0              
      140            2              1.0            -48.330254579  -30.664518158  0.0            -0.30633606    0.013337104    0.0            0.180285       -0.983614      0.0            0.0            0.0            1.0            0              
      141            2              1.0            -69.350868343  -42.567525905  0.0            0.29829266     0.18137442     0.0            -0.52459       -0.851355      0.0            0.0            0.0            1.0            0              
      142            2              1.0            -73.899720591  -13.626154513  0.0            -0.025323529   0.348603       0.0            0.324114       -0.946018      0.0            0.0            0.0            1.0            0              
      143            2              1.0            -63.381470654  39.328594539   0.0            0.3744228      0.63138514     0.0            0.775695       0.631108       0.0            0.0            0.0            1.0            0              
      144            2              1.0            -58.024364593  25.872100631   0.0            0.20004383     0.12356195     0.0            -0.092493      0.995713       0.0            0.0            0.0            1.0            0              
      145            2              1.0            -69.178299572  18.553782431   0.0            0.47882853     -0.086125734   0.0            -0.965125      -0.26179       0.0            0.0            0.0            1.0            0              
      146            2              1.0            -49.249754621  -26.430487686  0.0            -0.47696442    0.20936533     0.0            -0.168312      -0.985734      0.0            0.0            0.0            1.0            0              
      147            2              1.0            -55.74287668   -24.093003274  0.0            -0.13202465    -0.13111199    0.0            -0.185224      0.982696       0.0            0.0            0.0            1.0            0              
      148            2              1.0            -62.120105121  29.544068815   0.0            0.27748513     -0.33660236    0.0            0.516109       0.856523       0.0            0.0            0.0            1.0            0              
      149            2              1.0            -66.139636341  17.050107024   0.0            0.68337785     0.011169554    0.0            0.880689       0.473695       0.0            0.0            0.0            1.0            0              
      150            2              1.0            -66.206899364  0.8797192105   0.0            0.26406304     0.15111619     0.0            -0.858619      0.512615       0.0            0.0            0.0            1.0            0              
      151            2              1.0            -67.423699994  -27.763403276  0.0            1.0529369      -0.013186808   0.0            -0.999349      0.036082       0.0            0.0            0.0            1.0            0              
      152            2              1.0            -70.363887245  -45.600817029  0.0            -0.34006095    0.031166508    0.0            0.99987        0.016105       0.0            0.0            0.0            1.0            0              
      153            2              1.0            -55.174555193  -19.653975549  0.0            -0.21533981    -0.27477762    0.0            0.997428       0.07167        0.0            0.0            0.0            1.0            0              
      154            2              1.0            -72.397838175  -5.2452520366  0.0            0.40762811     0.27305303     0.0            -0.087089      -0.996201      0.0            0.0            0.0            1.0            0              
      155            2              1.0            -46.089465325  48.395254324   0.0            -0.22319471    1.8380742      0.0            -0.153521      0.988145       0.0            0.0            0.0            1.0            0              
      156            2              1.0            -47.930267706  12.186328766   0.0            0.088018697    0.12324164     0.0            -0.171331      0.985213       0.0            0.0            0.0            1.0            0              
      157            2              1.0            -64.259758869  31.991011608   0.0            0.85937408     0.21484485     0.0            0.802939       0.596061       0.0            0.0            0.0            1.0            0              
      158            2              1.0            -59.177736955  4.7470686301   0.0            -0.47590474    -0.25948723    0.0            0.526423       -0.850223      0.0            0.0            0.0            1.0            0              
      159            2              1.0            -46.383584497  -30.257825081  0.0            -0.1852157     0.24903696     0.0            0.862969       -0.505257      0.0            0.0            0.0            1.0            0              
      160            2              1.0            -51.068022011  46.429671935   0.0            -0.18288506    0.22305601     0.0            0.249595       0.96835        0.0            0.0            0.0            1.0            0              
      161            2              1.0            -49.865405746  15.029188754   0.0            0.20746424     -0.25255626    0.0            -0.077724      -0.996975      0.0            0.0            0.0            1.0            0              
      162            2              1.0            -54.30148309   -6.3736832563  0.0            -0.30440261    -0.26527036    0.0            0.376141       0.926563       0.0            0.0            0.0            1.0            0              
      163            2              1.0            -56.359859312  44.9616811     0.0            0.084322115    -0.5899251     0.0            0.917647       -0.397396      0.0            0.0            0.0            1.0            0              
      164            2              1.0            -47.594670998  27.346932813   0.0            -0.045224327   0.24981224     0.0            -0.609712      0.792623       0.0            0.0            0.0            1.0            0              
      165            2              1.0            -51.320477419  -22.9470018    0.0            -0.09670587    0.21730642     0.0            0.994666       0.103153       0.0            0.0            0.0            1.0            0              
      166            2              1.0            -51.895765856  41.983798541   0.0            -1.087243      0.13191562     0.0            0.752092       0.659058       0.0            0.0            0.0            1.0            0              
      167            2              1.0            -61.039438968  -21.421667191  0.0            0.0057557317   -0.085098163   0.0            -0.93801       0.346608       0.0            0.0            0.0            1.0            0              
      168            2              1.0            -47.882021071  -8.1877703966  0.0            0.094532106    -0.19320734    0.0            0.709062       -0.705146      0.0            0.0            0.0            1.0            0              
      169            2              1.0            -64.765015002  38.143605829   0.0            0.55260755     -0.17306914    0.0            -0.599017      -0.800737      0.0            0.0            0.0            1.0            0              
      170            2              1.0            -58.997905045  -3.0111363385  0.0            -1.095896      0.48049243     0.0            -0.933679      0.358111       0.0            0.0            0.0            1.0            0              
      171            2              1.0            -73.785839331  39.028752414   0.0            -0.079340249   -1.0614218     0.0            0.991971       0.126463       0.0            0.0            0.0            1.0            0              
      172            2              1.0            -71.828959033  7.1825405099   0.0            -0.20855287    -0.083709784   0.0            0.998431       -0.05599       0.0            0.0            0.0            1.0            0              
      173            2              1.0            -66.143797836  4.6740438555   0.0            0.1170957      0.055929537    0.0            0.725367       0.688362       0.0            0.0            0.0            1.0            0              
      174            2              1.0            -50.238943607  -13.005052307  0.0            0.066982912    -0.65634973    0.0            0.938355       0.345672       0.0            0.0            0.0            1.0            0              
      175            2              1.0            -65.071550403  21.692288965   0.0            -0.35203251    0.39638813     0.0            0.575002       -0.818152      0.0            0.0            0.0            1.0            0              
      176            2              1.0            -64.600257425  28.488266149   0.0            0.34134089     0.11427682     0.0            -0.655799      0.754936       0.0            0.0            0.0            1.0            0              
      177            2              1.0            -73.934977026  47.331200011   0.0            0.075990038    -0.1486192     0.0            0.991477       -0.130279      0.0            0.0            0.0            1.0            0              
      178            2              1.0            -46.257775068  -38.192382823  0.0            -0.22932882    0.2137403      0.0            -0.995748      -0.092117      0.0            0.0            0.0            1.0            0              
      179            2              1.0            -65.4599701    41.736090851   0.0            0.75035524     -0.29274278    0.0            0.83953        0.543314       0.0            0.0            0.0            1.0            0              
      180            2              1.0            -59.575219618  -43.449041516  0.0            0.20819351     0.27404543     0.0            0.816643       0.577144       0.0            0.0            0.0            1.0            0              
      181            2              1.0            -73.719795756  -37.503982213  0.0            -0.030977825   -0.0099113253  0.0            0.76063        0.649186       0.0            0.0            0.0            1.0            0              
      182            2              1.0            -57.960377652  34.268192206   0.0            -0.36509062    -0.10188705    0.0            0.27952        0.96014        0.0            0.0            0.0            1.0            0              
      183            2              1.0            -46.161410027  3.3354222872   0.0            -0.044082194   0.057449259    0.0            0.694218       -0.719765      0.0            0.0            0.0            1.0            0              
      184            2              1.0            -65.459811141  -15.932330752  0.0            0.49540355     0.13450612     0.0            -0.93556       -0.353167      0.0            0.0            0.0            1.0            0              
      185            2              1.0            -46.515025978  24.517108368   0.0            -0.13293025    0.03431576     0.0            -0.553089      0.833122       0.0            0.0            0.0            1.0            0              
      186            2              1.0            -52.931363056  34.357793999   0.0            -0.96860169    -0.45070239    0.0            0.985591       -0.169145      0.0            0.0            0.0            1.0            0              
      187            2              1.0            -49.947158761  -29.577280147  0.0            -0.32775115    -0.11908455    0.0            -0.647163      -0.762351      0.0            0.0            0.0            1.0            0              
      188            2              1.0            -55.261652923  -41.831290871  0.0            0.30092768     -0.015563543   0.0            0.683258       -0.730177      0.0            0.0            0.0            1.0            0              
      189            2              1.0            -56.139262212  -21.319525586  0.0            -0.61191928    0.10156132     0.0            -0.395928      0.918282       0.0            0.0            0.0            1.0            0              
      190            2              1.0            -49.479832085  16.518103021   0.0            -0.11399761    -0.28089901    0.0            0.867837       0.49685        0.0            0.0            0.0            1.0            0              
      191            2              1.0            -57.546072161  0.7189102283   0.0            -1.2176533     -0.54321446    0.0            0.801758       0.597649       0.0            0.0            0.0            1.0            0              
      192            2              1.0            -66.944696166  21.331271105   0.0            -0.31481359    0.040589693    0.0            0.433261       0.901269       0.0            0.0            0.0            1.0            0              
      193            2              1.0            -73.773596018  18.987921665   0.0            0.11620969     0.31622179     0.0            -0.880998      0.473121       0.0            0.0            0.0            1.0            0              
      194            2              1.0            -62.815390462  -6.7978563624  0.0            0.36961821     0.068808411    0.0            -0.998564      -0.053566      0.0            0.0            0.0            1.0            0              
      195            2              1.0            -49.834245822  -46.994878519  0.0            0.25613744     0.12584071     0.0            0.28417        0.958774       0.0            0.0            0.0            1.0            0              
      196            2              1.0            -51.499950567  -40.674457785  0.0            0.92156664     0.38091425     0.0            -0.288234      -0.95756       0.0            0.0            0.0            1.0            0              
      197            2              1.0            -70.38860874   -33.920553509  0.0            0.26544527     -0.21705779    0.0            -0.776879      0.62965        0.0            0.0            0.0            1.0            0              
      198            2              1.0            -47.347172724  -2.1955949006  0.0            -0.045291294   -0.53671303    0.0            -0.930397      -0.366553      0.0            0.0            0.0            1.0            0              
      199            2              1.0            -53.205897035  -19.617369728  0.0            -0.21216372    0.31602496     0.0            -0.99997       0.007723       0.0            0.0            0.0            1.0            0              
      200            2              1.0            -72.159772936  3.9188685514   0.0            -0.062608216   -0.042202542   0.0            0.740693       0.671844       0.0            0.0            0.0            1.0            0              
      201            2              1.0            -46.160742548  38.838914998   0.0            -0.17755773    -0.33458771    0.0            0.988583       0.150676       0.0            0.0            0.0            1.0            0              
      202            2              1.0            -54.047767991  -24.864473202  0.0            -0.26275484    -0.25593578    0.0            -0.135977      -0.990712      0.0            0.0            0.0            1.0            0              
      203            2              1.0            -63.393756587  -13.315716413  0.0            0.8192004      0.2909652      0.0            -0.339634      0.940558       0.0            0.0            0.0            1.0            0              
      204            2              1.0            -64.51090081   -14.53894736   0.0            0.49565047     0.25500404     0.0            -0.824879      0.565309       0.0            0.0            0.0            1.0            0              
      205            2              1.0            -66.13786702   -44.356183598  0.0            0.1571216      -0.0130966     0.0            0.926379       -0.376593      0.0            0.0            0.0            1.0            0              
      206            2              1.0            -64.224540548  -27.481750306  0.0            0.60311616     -0.26320996    0.0            -0.877709      -0.479193      0.0            0.0            0.0            1.0            0              
      207            2              1.0            -60.742411505  35.951522522   0.0            1.0218265      -0.017222206   0.0            -0.089341      -0.996001      0.0            0.0            0.0            1.0            0              
      208            2              1.0            -70.175157867  -43.96557976   0.0            0.2789257      0.11938692     0.0            -0.057927      -0.998321      0.0            0.0            0.0            1.0            0              
      209            2              1.0            -46.301948792  -39.879611308  0.0            -0.047719803   0.12539226     0.0            0.66545        0.746442       0.0            0.0            0.0            1.0            0              
      210            2              1.0            -63.682353844  7.0951962031   0.0            0.20074161     -0.035972714   0.0            0.938292       -0.345843      0.0            0.0            0.0            1.0            0              
      211            2              1.0            -68.886404109  -23.106654566  0.0            0.26872388     -0.53259594    0.0            -0.307859      0.951432       0.0            0.0            0.0            1.0            0              
      212            2              1.0            -50.183361339  -11.12422608   0.0            0.39065155     -0.69130041    0.0            -0.85225       -0.523136      0.0            0.0            0.0            1.0            0              
      213            2              1.0            -60.521526035  30.534353081   0.0            -0.031978795   0.099441256    0.0            -0.60879       -0.793331      0.0            0.0            0.0            1.0            0              
      214            2              1.0            -62.875380891  -34.121930486  0.0            -0.12711675    0.26370147     0.0            0.958238       -0.285972      0.0            0.0            0.0            1.0            0              
      215            2              1.0            -46.345845947  -45.233865074  0.0            0.04320159     -0.24478755    0.0            0.509502       0.86047        0.0            0.0            0.0            1.0            0              
      216            2              1.0            -57.221175059  -24.804711066  0.0            -0.44155843    0.0026670892   0.0            0.633978       0.773351       0.0            0.0            0.0            1.0            0              
      217            2              1.0            -60.57389451   17.039419516   0.0            -0.21960241    0.033306026    0.0            -0.413681      0.910422       0.0            0.0            0.0            1.0            0              
      218            2              1.0            -61.483928595  22.405740582   0.0            0.14000974     -0.073730546   0.0            -0.981254      -0.19272       0.0            0.0            0.0            1.0            0              
      219            2              1.0            -70.174943756  8.0875823338   0.0            -0.17641584    -0.1466278     0.0            -0.041771      0.999127       0.0            0.0            0.0            1.0            0              
      220            2              1.0            -58.450039687  -21.121799038  0.0            0.71826503     0.68464249     0.0            0.068433       0.997656       0.0            0.0            0.0            1.0            0              
      221            2              1.0            -72.197813582  19.958490441   0.0            0.33547646     0.39557033     0.0            -0.519531      -0.854452      0.0            0.0            0.0            1.0            0              
      222            2              1.0            -47.576594232  41.530162083   0.0            1.0116513      -1.270338      0.0            0.573339       0.819319       0.0            0.0            0.0            1.0            0              
      223            2              1.0            -73.790742302  17.199828126   0.0            0.16165655     0.20140508     0.0            0.644431       0.764662       0.0            0.0            0.0            1.0            0              
      224            2              1.0            -53.49449745   -29.860929789  0.0            0.068426957    -0.023813336   0.0            -0.662045      0.749464       0.0            0.0            0.0            1.0            0              
      225            2              1.0            -62.981921899  10.697908563   0.0            -0.13251678    0.21478915     0.0            0.703829       -0.710369      0.0            0.0            0.0            1.0            0              
      226            2              1.0            -58.066315314  22.289650197   0.0            -0.19941444    0.20848971     0.0            -0.078758      -0.996894      0.0            0.0            0.0            1.0            0              
      227            2              1.0            -68.644652954  -45.190810413  0.0            -0.3638155     0.40386536     0.0            -0.942744      -0.333517      0.0            0.0            0.0            1.0            0              
      228            2              1.0            -55.97545111   17.937521595   0.0            -0.0194543     0.28631433     0.0            0.995574       -0.093979      0.0            0.0            0.0            1.0            0              
      229            2              1.0            -46.39291981   -18.829886235  0.0            0.046627858    -0.19081904    0.0            -0.827533      0.561417       0.0            0.0            0.0            1.0            0              
      230            2              1.0            -71.555725087  15.069266687   0.0            0.25813056     -0.42041216    0.0            -0.221346      0.975195       0.0            0.0            0.0            1.0            0              
      231            2              1.0            -62.723498524  -24.375609252  0.0            0.52777867     -0.27342724    0.0            0.821548       0.570139       0.0            0.0            0.0            1.0            0              
      232            2              1.0            -55.454999031  -3.4808667883  0.0            -0.41605174    -0.18469334    0.0            0.923137       0.384472       0.0            0.0            0.0            1.0            0              
      233            2              1.0            -67.834140503  -43.720742515  0.0            0.34081483     0.25600813     0.0            0.699488       -0.714645      0.0            0.0            0.0            1.0            0              
      234            2              1.0            -68.423706342  -12.214057524  0.0            0.25983611     0.37169974     0.0            -0.490441      0.871474       0.0            0.0            0.0            1.0            0              
      235            2              1.0            -56.665155897  11.780554573   0.0            -0.54192614    0.041627624    0.0            0.56234        -0.826906      0.0            0.0            0.0            1.0            0              
      236            2              1.0            -67.741478156  37.361918605   0.0            0.1110082      -0.14906056    0.0            -0.20402       0.978967       0.0            0.0            0.0            1.0            0              
      237            2              1.0            -57.30451275   47.425463845   0.0            -0.013102656   -0.14141717    0.0            0.704903       0.709303       0.0            0.0            0.0            1.0            0              
      238            2              1.0            -69.118529581  -6.8142261282  0.0            0.42718464     -0.80537935    0.0            0.86485        -0.50203       0.0            0.0            0.0            1.0            0              
      239            2              1.0            -71.999550227  -30.456606819  0.0            0.10463657     -0.19716531    0.0            -0.262878      0.964829       0.0            0.0            0.0            1.0            0              
      240            2              1.0            -67.581558805  -47.274192152  0.0            0.0059838702   -0.032001932   0.0            -0.219335      -0.97565       0.0            0.0            0.0            1.0            0              
      241            2              1.0            -49.230162073  48.823345665   0.0            -0.40973401    -0.11839546    0.0            -0.848029      0.529949       0.0            0.0            0.0            1.0            0              
      242            2              1.0            -60.661057397  -34.230320809  0.0            0.25157815     0.46772419     0.0            0.233633       -0.972325      0.0            0.0            0.0            1.0            0              
      243            2              1.0            -49.619206971  22.714530612   0.0            0.23452486     0.49296281     0.0            0.919124       -0.393968      0.0            0.0            0.0            1.0            0              
      244            2              1.0            -51.380748706  15.301239416   0.0            0.19970117     0.3698314      0.0            0.842763       0.538285       0.0            0.0            0.0            1.0            0              
      245            2              1.0            -62.159637463  24.103473927   0.0            0.23863511     0.1547092      0.0            0.119808       -0.992797      0.0            0.0            0.0            1.0            0              
      246            2              1.0            -68.669449965  -33.615055103  0.0            0.49929839     0.034471013    0.0            -0.32961       -0.944117      0.0            0.0            0.0            1.0            0              
      247            2              1.0            -66.35891573   38.564673926   0.0            0.39620379     -0.31744477    0.0            0.49022        -0.871599      0.0            0.0            0.0            1.0            0              
      248            2              1.0            -48.888615162  -16.890968804  0.0            -0.1082282     0.45381656     0.0            -0.487203      -0.873289      0.0            0.0            0.0            1.0            0              
      249            2              1.0            -67.36021259   19.654813536   0.0            -0.35902754    -0.0058839113  0.0            0.971965       0.235128       0.0            0.0            0.0            1.0            0              
      250            2              1.0            -53.732318942  -1.2351208523  0.0            -0.57382636    -0.29622435    0.0            0.236062       0.971738       0.0            0.0            0.0            1.0            0              
      251            2              1.0            -73.729469679  9.6824953234   0.0            -0.053664366   -0.059128909   0.0            -0.997287      -0.073606      0.0            0.0            0.0            1.0            0              
      252            2              1.0            -55.240980719  -29.174134766  0.0            0.25777582     -0.063747568   0.0            -0.079693      -0.996819      0.0            0.0            0.0            1.0            0              
      253            2              1.0            -60.637831835  15.10509293    0.0            0.090353105    -0.037175595   0.0            -0.961855      0.27356        0.0            0.0            0.0            1.0            0              
      254            2              1.0            -55.489345804  -17.860138936  0.0            0.12377996     -0.4392633     0.0            -0.739391      0.673277       0.0            0.0            0.0            1.0            0              
      255            2              1.0            -62.67547935   -20.576849845  0.0            0.026478252    -0.17377426    0.0            -0.880443      0.474152       0.0            0.0            0.0            1.0            0              
      256            2              1.0            -51.275561405  40.412209287   0.0            -0.15778756    -0.17992013    0.0            -0.995781      -0.091758      0.0            0.0            0.0            1.0            0              
      257            2              1.0            -54.683233546  34.597237298   0.0            -0.70784299    0.10630412     0.0            0.638554       0.769577       0.0            0.0            0.0            1.0            0              
      258            2              1.0            -57.374729991  -17.784792754  0.0            0.25825953     -0.0073059093  0.0            0.959371       0.282147       0.0            0.0            0.0            1.0            0              
      259            2              1.0            -49.54039913   -4.2244738914  0.0            -0.24755786    -0.33842449    0.0            -0.908749      -0.417343      0.0            0.0            0.0            1.0            0              
      260            2              1.0            -46.373630395  -47.010572968  0.0            0.16969757     -0.23055733    0.0            -0.999012      -0.044433      0.0            0.0            0.0            1.0            0              
      261            2              1.0            -50.359299903  5.2402299231   0.0            -0.15213699    -0.073973551   0.0            0.905145       0.425102       0.0            0.0            0.0            1.0            0              
      262            2              1.0            -46.279715362  32.352993066   0.0            0.042632098    0.10371471     0.0            0.189115       -0.981955      0.0            0.0            0.0            1.0            0              
      263            2              1.0            -71.28852696   48.874942476   0.0            0.31281723     -0.17356559    0.0            -0.407348      0.913273       0.0            0.0            0.0            1.0            0              
      264            2              1.0            -56.001091611  31.572810631   0.0            -0.020269353   0.048305233    0.0            -0.958784      -0.284137      0.0            0.0            0.0            1.0            0              
      265            2              1.0            -60.740414795  8.1390476293   0.0            -0.90728859    -0.44500016    0.0            -0.318767      -0.947833      0.0            0.0            0.0            1.0            0              
      266            2              1.0            -63.348004192  48.736824045   0.0            0.34143755     -0.058914063   0.0            0.998409       0.05638        0.0            0.0            0.0            1.0            0              
      267            2              1.0            -71.946449987  -24.399276817  0.0            -0.11800267    0.12319531     0.0            0.546336       -0.837566      0.0            0.0            0.0            1.0            0              
      268            2              1.0            -70.392179089  -29.888827343  0.0            0.27881174     -0.12977519    0.0            -0.568589      0.822622       0.0            0.0            0.0            1.0            0              
      269            2              1.0            -68.654917982  -2.3807856656  0.0            1.0659666      0.58187976     0.0            -0.978059      -0.208326      0.0            0.0            0.0            1.0            0              
      270            2              1.0            -50.952597409  18.532913992   0.0            -0.38517794    0.7494823      0.0            0.16814        0.985763       0.0            0.0            0.0            1.0            0              
      271            2              1.0            -50.221411814  -21.428975616  0.0            0.1274471      0.49711628     0.0            -0.622833      -0.782354      0.0            0.0            0.0            1.0            0              
      272            2              1.0            -60.557392239  25.166929968   0.0            0.43803273     0.015723625    0.0            -0.87075       0.491727       0.0            0.0            0.0            1.0            0              
      273            2              1.0            -69.533298201  -21.425697069  0.0            0.5539618      -0.80207116    0.0            -0.253682      -0.967288      0.0            0.0            0.0            1.0            0              
      274            2              1.0            -56.715179455  21.08351253    0.0            0.1065979      0.55668571     0.0            -0.457186      0.889371       0.0            0.0            0.0            1.0            0              
      275            2              1.0            -47.930705611  9.0512682155   0.0            0.01077521     0.15728134     0.0            0.971362       -0.237606      0.0            0.0            0.0            1.0            0              
      276            2              1.0            -66.516799545  12.539332424   0.0            0.1618184      -0.16809666    0.0            0.99853        -0.054198      0.0            0.0            0.0            1.0            0              
      277            2              1.0            -55.825858163  46.446330144   0.0            -0.13230361    -0.39307385    0.0            -0.946777      0.321891       0.0            0.0            0.0            1.0            0              
      278            2              1.0            -50.649919361  -17.148826408  0.0            -0.026346166   0.43306651     0.0            -0.755248      0.655439       0.0            0.0            0.0            1.0            0              
      279            2              1.0            -57.154972199  -2.6151917921  0.0            -0.69937099    -0.56846929    0.0            0.722792       0.691066       0.0            0.0            0.0            1.0            0              
      280            2              1.0            -72.196055462  10.530313681   0.0            -0.044515728   -0.1256053     0.0            0.864173       0.503194       0.0            0.0            0.0            1.0            0              
      281            2              1.0            -57.20585774   -19.700433296  0.0            0.4608396      0.58172666     0.0            -0.956008      -0.29334       0.0            0.0            0.0            1.0            0              
      282            2              1.0            -46.28550209   -3.5287774578  0.0            0.055953678    -0.43602987    0.0            -0.37557       -0.926794      0.0            0.0            0.0            1.0            0              
      283            2              1.0            -55.883711254  -46.034976288  0.0            -0.33746005    0.049673728    0.0            0.422249       -0.90648       0.0            0.0            0.0            1.0            0              
      284            2              1.0            -66.410784771  10.036684299   0.0            0.1800073      -0.35443302    0.0            0.6363         -0.771442      0.0            0.0            0.0            1.0            0              
      285            2              1.0            -54.379994338  3.0740394157   0.0            -0.1855062     0.0613859      0.0            -0.949818      -0.312803      0.0            0.0            0.0            1.0            0              
      286            2              1.0            -72.111834518  -27.300712325  0.0            0.27207414     -0.26338172    0.0            0.92625        -0.376909      0.0            0.0            0.0            1.0            0              
      287            2              1.0            -52.386565686  23.362873177   0.0            -0.77015928    0.41750671     0.0            0.932582       -0.360959      0.0            0.0            0.0            1.0            0              
      288            2              1.0            -64.608878576  -25.610743579  0.0            1.3578363      0.076643839    0.0            0.36577        0.930705       0.0            0.0            0.0            1.0            0              
      289            2              1.0            -47.918151521  46.131768841   0.0            -0.02757841    -0.44953177    0.0            -0.141119      -0.989993      0.0            0.0            0.0            1.0            0              
      290            2              1.0            -73.80565305   -32.694294074  0.0            0.17534166     -0.28403573    0.0            0.143667       0.989626       0.0            0.0            0.0            1.0            0              
      291            2              1.0            -46.133618931  11.362737616   0.0            -0.043503822   0.31054171     0.0            -0.016107      -0.99987       0.0            0.0            0.0            1.0            0              
      292            2              1.0            -72.101256517  23.39460874    0.0            -0.04861928    0.37798866     0.0            0.962086       -0.272746      0.0            0.0            0.0            1.0            0              
      293            2              1.0            -59.835850632  41.511445167   0.0            -0.25817382    -0.63347499    0.0            0.9411         -0.338129      0.0            0.0            0.0            1.0            0              
      294            2              1.0            -47.848695256  47.628262577   0.0            0.13310374     -0.37756229    0.0            0.737629       -0.675206      0.0            0.0            0.0            1.0            0              
      295            2              1.0            -67.866807268  33.641003999   0.0            0.84714473     -0.14895564    0.0            -0.650145      -0.75981       0.0            0.0            0.0            1.0            0              
      296            2              1.0            -68.880263634  20.195968526   0.0            -0.6993664     0.18478227     0.0            0.977163       -0.212492      0.0            0.0            0.0            1.0            0              
      297            2              1.0            -63.710747191  -3.3918600643  0.0            0.98528182     0.31112096     0.0            -0.999969      -0.00785       0.0            0.0            0.0            1.0            0              
      298            2              1.0            -51.242514135  31.699917866   0.0            -0.27107727    -0.12243066    0.0            0.982173       0.187981       0.0            0.0            0.0            1.0            0              
      299            2              1.0            -71.397384858  -10.190790962  0.0            0.91172496     -0.43184448    0.0            0.592874       -0.805295      0.0            0.0            0.0            1.0            0              
      300            2              1.0            -70.446294842  33.304697648   0.0            0.3607793      -0.55728672    0.0            0.576517       -0.817085      0.0            0.0            0.0            1.0            0              
      301            2              1.0            -48.315372105  -48.222515245  0.0            -0.12391673    -0.31138526    0.0            -0.891268      0.453477       0.0            0.0            0.0            1.0            0              
      302            2              1.0            -62.880191296  27.898766475   0.0            0.29668247     -0.40107629    0.0            0.497076       -0.867707      0.0            0.0            0.0            1.0            0              
      303            2              1.0            -46.115636497  0.15171428451  0.0            -0.085958647   -0.23117079    0.0            -0.636215      0.771512       0.0            0.0            0.0            1.0            0              
      304            2              1.0            -66.599821026  43.231956247   0.0            0.61490053     -0.36521093    0.0            -0.728882      0.68464        0.0            0.0            0.0            1.0            0              
      305            2              1.0            -46.165134878  -26.541715714  0.0            -0.11200101    0.22268583     0.0            0.816841       -0.576863      0.0            0.0            0.0            1.0            0              
      306            2              1.0            -71.111856356  -4.2163870183  0.0            1.4190613      -0.21855603    0.0            -0.953484      -0.301444      0.0            0.0            0.0            1.0            0              
      307            2              1.0            -70.864083549  11.548422837   0.0            0.081952627    -0.40344779    0.0            0.851396       -0.524523      0.0            0.0            0.0            1.0            0              
      308            2              1.0            -62.675708571  -14.971420294  0.0            0.27850116     -0.2659242     0.0            -0.433911      -0.900956      0.0            0.0            0.0            1.0            0              
      309            2              1.0            -61.247815677  -26.802052097  0.0            0.59222265     0.02669298     0.0            0.006342       0.99998        0.0            0.0            0.0            1.0            0              
      310            2              1.0            -63.777247556  -35.641770106  0.0            0.10479527     0.15838395     0.0            0.926086       -0.377312      0.0            0.0            0.0            1.0            0              
      311            2              1.0            -46.246929929  26.091552767   0.0            -0.082701823   -0.051080529   0.0            0.939276       -0.343162      0.0            0.0            0.0            1.0            0              
      312            2              1.0            -65.582634041  -22.856589563  0.0            0.2550885      -0.38084107    0.0            0.797745       0.602995       0.0            0.0            0.0            1.0            0              
      313            2              1.0            -73.755354938  3.0658152451   0.0            -0.017035845   -0.081230252   0.0            0.950287       -0.311374      0.0            0.0            0.0            1.0            0              
      314            2              1.0            -67.534617812  47.490920043   0.0            1.2823515      -0.39089857    0.0            -0.883995      0.467496       0.0            0.0            0.0            1.0            0              
      315            2              1.0            -47.805695112  2.7335053228   0.0            0.10100123     -0.15579291    0.0            0.936495       0.350682       0.0            0.0            0.0            1.0            0              
      316            2              1.0            -56.544859092  26.991076118   0.0            0.047401353    -0.21906566    0.0            0.970663       0.240442       0.0            0.0            0.0            1.0            0              
      317            2              1.0            -72.446879906  -16.519446356  0.0            0.055801027    0.68687088     0.0            -0.704191      0.71001        0.0            0.0            0.0            1.0            0              
      318            2              1.0            -70.862717156  38.269309551   0.0            0.1121621      -0.19883272    0.0            0.975357       0.220631       0.0            0.0            0.0            1.0            0              
      319            2              1.0            -67.508223558  24.747589755   0.0            0.32799938     0.40718485     0.0            0.970601       0.240696       0.0            0.0            0.0            1.0            0              
      320            2              1.0            -73.840315858  -17.305882452  0.0            -0.041558109   0.4051309      0.0            -0.714448      0.699689       0.0            0.0            0.0            1.0            0              
      321            2              1.0            -55.604901404  28.575422816   0.0            -0.45975214    0.11789682     0.0            0.981565       0.191126       0.0            0.0            0.0            1.0            0              
      322            2              1.0            -72.271336085  -22.968698932  0.0            -0.099808828   0.26920383     0.0            -0.220577      0.97537        0.0            0.0            0.0            1.0            0              
      323            2              1.0            -61.651386965  -19.02873831   0.0            0.92328764     -0.87794838    0.0            0.992045       -0.125888      0.0            0.0            0.0            1.0            0              
      324            2              1.0            -51.709518905  25.179718238   0.0            -0.30123175    0.12924498     0.0            -0.223228      -0.974766      0.0            0.0            0.0            1.0            0              
      325            2              1.0            -55.796540414  12.937147115   0.0            0.034401698    -0.26063247    0.0            -0.933723      -0.357997      0.0            0.0            0.0            1.0            0              
      326            2              1.0            -51.068721954  -6.8841894861  0.0            -0.17306348    -0.1056728     0.0            -0.618244      -0.785987      0.0            0.0            0.0            1.0            0              
      327            2              1.0            -52.790430078  3.687892551    0.0            -0.2880255     -0.091629302   0.0            0.649202       0.760616       0.0            0.0            0.0            1.0            0              
      328            2              1.0            -54.535817627  -47.314684403  0.0            -0.1292763     0.18052399     0.0            -0.773256      -0.634094      0.0            0.0            0.0            1.0            0              
      329            2              1.0            -73.7205908    24.251119531   0.0            -0.075641563   0.21851781     0.0            0.993336       -0.115254      0.0            0.0            0.0            1.0            0              
      330            2              1.0            -49.511749777  47.11915498    0.0            0.028925354    -0.082972384   0.0            -0.561689      -0.827348      0.0            0.0            0.0            1.0            0              
      331            2              1.0            -71.800112877  -43.073816172  0.0            0.73228304     0.41016409     0.0            0.436571       0.89967        0.0            0.0            0.0            1.0            0              
      332            2              1.0            -58.871154012  17.605860404   0.0            -0.41889727    0.56239063     0.0            -0.713453      -0.700703      0.0            0.0            0.0            1.0            0              
      333            2              1.0            -70.400741441  28.391039371   0.0            -0.47743646    -0.3289286     0.0            -0.995285      0.096991       0.0            0.0            0.0            1.0            0              
      334            2              1.0            -46.310255708  -12.394223922  0.0            -0.14327375    -0.059002918   0.0            -0.917456      -0.397837      0.0            0.0            0.0            1.0            0              
      335            2              1.0            -63.490697986  41.267499936   0.0            -0.30286141    0.66022209     0.0            -0.9131        -0.407736      0.0            0.0            0.0            1.0            0              
      336            2              1.0            -73.698739961  -34.272635945  0.0            0.073453406    -0.14798709    0.0            0.487017       -0.873392      0.0            0.0            0.0            1.0            0              
      337            2              1.0            -61.103550732  -6.2479335656  0.0            0.19466543     0.31155881     0.0            0.98119        -0.193044      0.0            0.0            0.0            1.0            0              
      338            2              1.0            -51.193202752  43.319376299   0.0            -0.54692219    0.13529917     0.0            0.40452        -0.914529      0.0            0.0            0.0            1.0            0              
      339            2              1.0            -56.3579131    -27.722463932  0.0            -0.054734818   -0.42826783    0.0            0.593909       -0.804532      0.0            0.0            0.0            1.0            0              
      340            2              1.0            -60.890599567  -0.80434588973 0.0            -0.57996216    -0.37079841    0.0            -0.959229      -0.282629      0.0            0.0            0.0            1.0            0              
      341            2              1.0            -73.864360154  -2.4338922877  0.0            0.16707558     -0.050972232   0.0            0.34993        -0.936776      0.0            0.0            0.0            1.0            0              
      342            2              1.0            -73.67714892   -7.9666692554  0.0            -0.33656963    0.13120212     0.0            -0.962955      0.269664       0.0            0.0            0.0            1.0            0              
      343            2              1.0            -50.254088894  -27.890278037  0.0            -0.14482769    -0.0095672044  0.0            0.560774       0.827969       0.0            0.0            0.0            1.0            0              
      344            2              1.0            -50.099602044  41.909857818   0.0            -1.0329543     0.10065098     0.0            0.048283       -0.998834      0.0            0.0            0.0            1.0            0              
      345            2              1.0            -60.883758182  13.289246482   0.0            0.078187845    -0.024115657   0.0            -0.61775       -0.786374      0.0            0.0            0.0            1.0            0              
      346            2              1.0            -72.192141378  40.583776293   0.0            0.43899697     0.048626258    0.0            -0.276549      0.961          0.0            0.0            0.0            1.0            0              
      347            2              1.0            -47.970238712  30.456744837   0.0            -0.10809184    -0.23520181    0.0            -0.019628      0.999807       0.0            0.0            0.0            1.0            0              
      348            2              1.0            -72.176351258  -48.987468672  0.0            0.44739718     0.058119421    0.0            0.127998       0.991774       0.0            0.0            0.0            1.0            0              
      349            2              1.0            -47.640044825  1.0587195023   0.0            -0.10334825    -0.26009578    0.0            0.921356       0.38872        0.0            0.0            0.0            1.0            0              
      350            2              1.0            -52.232072696  0.9499797038   0.0            -0.34482295    -0.51076022    0.0            0.59063        0.806942       0.0            0.0            0.0            1.0            0              
      351            2              1.0            -70.411527866  -37.69811028   0.0            -0.17352255    -0.27622685    0.0            0.74878        0.662819       0.0            0.0            0.0            1.0            0              
      352            2              1.0            -65.095264521  8.6019338912   0.0            0.26869973     -0.55979349    0.0            0.178863       -0.983874      0.0            0.0            0.0            1.0            0              
      353            2              1.0            -46.402098417  -20.640589543  0.0            -0.1378432     -0.19156707    0.0            0.455906       -0.890028      0.0            0.0            0.0            1.0            0              
      354            2              1.0            -72.22626387   33.955553282   0.0            0.40116843     -0.088975481   0.0            0.976005       0.21775        0.0            0.0            0.0            1.0            0              
      355            2              1.0            -70.371125351  39.95463089    0.0            0.16423273     -0.24144999    0.0            0.997513       0.070481       0.0            0.0            0.0            1.0            0              
      356            2              1.0            -55.759909415  -5.6016936358  0.0            -0.13075503    -0.31818366    0.0            -0.999999      0.001588       0.0            0.0            0.0            1.0            0              
      357            2              1.0            -70.526248323  -39.558069411  0.0            0.010702255    -0.2293324     0.0            0.997006       -0.077326      0.0            0.0            0.0            1.0            0              
      358            2              1.0            -72.431531777  -3.2821293261  0.0            0.50531557     -0.25206655    0.0            0.996382       -0.084992      0.0            0.0            0.0            1.0            0              
      359            2              1.0            -47.976836571  -11.523793853  0.0            -0.45932209    -0.44705607    0.0            0.997538       -0.070134      0.0            0.0            0.0            1.0            0              
      360            2              1.0            -51.497210959  11.829721981   0.0            -0.15328292    0.23654882     0.0            -0.954412      -0.298492      0.0            0.0            0.0            1.0            0              
      361            2              1.0            -62.556489705  -43.050842168  0.0            -0.12419797    0.18522741     0.0            -0.425777      0.904828       0.0            0.0            0.0            1.0            0              
      362            2              1.0            -61.301710451  27.018450488   0.0            0.56555687     0.063760879    0.0            -0.985227      0.171252       0.0            0.0            0.0            1.0            0              
      363            2              1.0            -52.198332061  -0.4912555894  0.0            -0.56644638    -0.46933312    0.0            0.954989       0.296641       0.0            0.0            0.0            1.0            0              
      364            2              1.0            -49.50079234   43.621701244   0.0            -0.46003414    0.072786286    0.0            -0.380514      0.924775       0.0            0.0            0.0            1.0            0              
      365            2              1.0            -51.190150892  4.1157717302   0.0            -0.28141809    -0.12914386    0.0            -0.76231       -0.647212      0.0            0.0            0.0            1.0            0              
      366            2              1.0            -51.110623605  44.780524541   0.0            -0.33614524    0.19457057     0.0            -0.16885       -0.985642      0.0            0.0            0.0            1.0            0              
      367            2              1.0            -56.484055672  -47.60686454   0.0            0.077041238    -0.3767234     0.0            -0.032734      -0.999464      0.0            0.0            0.0            1.0            0              
      368            2              1.0            -54.301985458  15.350834513   0.0            -0.22757539    0.25372218     0.0            0.83161        0.55536        0.0            0.0            0.0            1.0            0              
      369            2              1.0            -55.45359634   -9.6265143759  0.0            -0.0050184384  -0.20078396    0.0            -0.493685      0.869641       0.0            0.0            0.0            1.0            0              
      370            2              1.0            -52.732122272  8.7056964948   0.0            -0.32182023    0.060069164    0.0            0.702704       -0.711482      0.0            0.0            0.0            1.0            0              
      371            2              1.0            -60.867222266  46.424041983   0.0            0.016732343    -0.63313339    0.0            -0.828447      -0.560068      0.0            0.0            0.0            1.0            0              
      372            2              1.0            -64.157994265  33.783358708   0.0            0.19868669     0.24112703     0.0            0.920346       -0.391106      0.0            0.0            0.0            1.0            0              
      373            2              1.0            -57.84212994   45.89991619    0.0            0.13098307     -0.31308282    0.0            0.911915       -0.410379      0.0            0.0            0.0            1.0            0              
      374            2              1.0            -50.646911369  23.833384364   0.0            -0.76929572    -0.31879229    0.0            -0.254442      -0.967088      0.0            0.0            0.0            1.0            0              
      375            2              1.0            -49.793161105  25.366656603   0.0            -0.2218128     -0.28036195    0.0            0.349489       -0.936941      0.0            0.0            0.0            1.0            0              
      376            2              1.0            -61.915772822  -35.714692812  0.0            0.088393388    0.39938317     0.0            -0.709184      -0.705024      0.0            0.0            0.0            1.0            0              
      377            2              1.0            -69.011298401  -26.887009381  0.0            0.60481261     -0.48511378    0.0            0.245579       0.969377       0.0            0.0            0.0            1.0            0              
      378            2              1.0            -57.441376736  38.76007001    0.0            0.23590315     -0.039764304   0.0            -0.136844      0.990593       0.0            0.0            0.0            1.0            0              
      379            2              1.0            -48.737287848  -20.219330496  0.0            0.4629741      0.47547282     0.0            0.330003       0.94398        0.0            0.0            0.0            1.0            0              
      380            2              1.0            -62.685686416  -22.478240067  0.0            0.50838456     -0.34235647    0.0            -0.561608      0.827404       0.0            0.0            0.0            1.0            0              
      381            2              1.0            -68.554362757  7.3496597621   0.0            0.019807394    -0.017980043   0.0            -0.954829      -0.297155      0.0            0.0            0.0            1.0            0              
      382            2              1.0            -49.497313436  -41.299078347  0.0            0.17713789     -0.35377778    0.0            -0.999846      0.01756        0.0            0.0            0.0            1.0            0              
      383            2              1.0            -54.335627628  -13.519033941  0.0            0.28043366     -0.45880574    0.0            -0.941421      0.337234       0.0            0.0            0.0            1.0            0              
      384            2              1.0            -70.628866651  26.304070373   0.0            0.08272346     0.12287095     0.0            0.493867       -0.869537      0.0            0.0            0.0            1.0            0              
      385            2              1.0            -64.922438581  48.618444989   0.0            0.43325052     0.021071122    0.0            0.987753       0.156025       0.0            0.0            0.0            1.0            0              
      386            2              1.0            -61.801112979  38.844996656   0.0            -0.045641228   -0.68033629    0.0            0.522599       -0.852579      0.0            0.0            0.0            1.0            0              
      387            2              1.0            -69.785197416  48.871234999   0.0            0.42768339     -0.056485336   0.0            -0.494301      -0.869291      0.0            0.0            0.0            1.0            0              
      388            2              1.0            -61.040887588  18.95214755    0.0            0.31891483     0.04054163     0.0            0.579348       0.815081       0.0            0.0            0.0            1.0            0              
      389            2              1.0            -47.805302726  -4.7299075173  0.0            -0.12517352    -0.2253619     0.0            -0.968217      -0.250113      0.0            0.0            0.0            1.0            0              
      390            2              1.0            -63.878025126  13.092550239   0.0            0.21460185     -0.32949316    0.0            -0.960224      -0.27923       0.0            0.0            0.0            1.0            0              
      391            2              1.0            -70.178554885  -9.3685806135  0.0            0.086323547    1.1919274      0.0            0.053869       -0.998548      0.0            0.0            0.0            1.0            0              
      392            2              1.0            -49.389846925  -22.95640806   0.0            -0.40530625    -0.015128907   0.0            0.753092       -0.657916      0.0            0.0            0.0            1.0            0              
      393            2              1.0            -55.57645821   9.2934649183   0.0            -0.25046532    -0.007066361   0.0            0.948473       0.316859       0.0            0.0            0.0            1.0            0              
      394            2              1.0            -55.222815678  10.888076638   0.0            -0.37675277    0.33463233     0.0            0.668715       -0.743518      0.0            0.0            0.0            1.0            0              
      395            2              1.0            -59.024095974  -9.500391793   0.0            -0.14780022    -0.15790707    0.0            -0.287696      0.957722       0.0            0.0            0.0            1.0            0              
      396            2              1.0            -58.373043284  2.3604328232   0.0            -0.42923543    -0.15029564    0.0            0.665253       0.746618       0.0            0.0            0.0            1.0            0              
      397            2              1.0            -51.943434356  28.300047886   0.0            -0.39217361    -0.019973712   0.0            0.974304       -0.225236      0.0            0.0            0.0            1.0            0              
      398            2              1.0            -68.896629448  -35.209246303  0.0            -0.063282677   0.22931532     0.0            -0.958617      0.2847         0.0            0.0            0.0            1.0            0              
      399            2              1.0            -59.24228864   -6.455352577   0.0            0.20593411     0.21967715     0.0            0.40765        -0.913138      0.0            0.0            0.0            1.0            0              
      400            2              1.0            -73.755300614  -23.701602279  0.0            -0.066580463   0.0096261984   0.0            0.869166       -0.494521      0.0            0.0            0.0            1.0            0              
      401            2              1.0            -65.057732264  23.136074992   0.0            0.52403584     0.46238164     0.0            -0.253079      0.967446       0.0            0.0            0.0            1.0            0              
      402            2              1.0            -71.202898699  13.296889534   0.0            0.20813239     -0.32057086    0.0            0.592962       0.805231       0.0            0.0            0.0            1.0            0              
      403            2              1.0            -62.914082411  -26.197374784  0.0            0.81834784     -0.41773639    0.0            0.498549       -0.866862      0.0            0.0            0.0            1.0            0              
      404            2              1.0            -66.483382234  48.762256831   0.0            0.50334182     0.24546535     0.0            0.874569       0.4849         0.0            0.0            0.0            1.0            0              
      405            2              1.0            -53.374990192  1.9810571982   0.0            -0.35736638    -0.26972558    0.0            -0.575118      0.81807        0.0            0.0            0.0            1.0            0              
      406            2              1.0            -49.290341595  18.082817479   0.0            -0.58034992    -0.20972163    0.0            -0.938868      -0.344276      0.0            0.0            0.0            1.0            0              
      407            2              1.0            -71.84783206   5.5016567012   0.0            0.081844217    -0.081629583   0.0            0.589366       -0.807866      0.0            0.0            0.0            1.0            0              
      408            2              1.0            -59.359781074  -14.584302758  0.0            0.4775155      -0.39214684    0.0            -0.999966      -0.008251      0.0            0.0            0.0            1.0            0              
      409            2              1.0            -68.891941265  23.590672297   0.0            0.17236246     0.37448161     0.0            0.387544       0.921851       0.0            0.0            0.0            1.0            0              
      410            2              1.0            -73.840717891  11.434957262   0.0            0.0053522683   -0.038224728   0.0            -0.715875      -0.698228      0.0            0.0            0.0            1.0            0              
      411            2              1.0            -71.101807501  -21.721154086  0.0            0.058867299    -0.13762135    0.0            0.166902       0.985974       0.0            0.0            0.0            1.0            0              
      412            2              1.0            -56.606880102  -33.901955955  0.0            0.21521408     0.33349617     0.0            0.98939        0.145285       0.0            0.0            0.0            1.0            0              
      413            2              1.0            -51.89233127   -30.90091602   0.0            0.21270014     0.58725843     0.0            -0.946575      0.322483       0.0            0.0            0.0            1.0            0              
      414            2              1.0            -69.174750776  -5.038301299   0.0            -0.44210286    -0.31349289    0.0            -0.752265      0.65886        0.0            0.0            0.0            1.0            0              
      415            2              1.0            -62.481990392  33.265546725   0.0            0.19274824     -0.084049663   0.0            -0.724437      -0.689341      0.0            0.0            0.0            1.0            0              
      416            2              1.0            -66.016539235  18.637788586   0.0            0.19304454     0.17036651     0.0            0.163965       -0.986466      0.0            0.0            0.0            1.0            0              
      417            2              1.0            -51.107041175  8.131570335    0.0            -0.20118174    0.06600334     0.0            -0.387815      -0.921737      0.0            0.0            0.0            1.0            0              
      418            2              1.0            -48.338005594  -37.086257566  0.0            0.39133945     0.1304566      0.0            0.884862       0.465854       0.0            0.0            0.0            1.0            0              
      419            2              1.0            -46.145841941  17.695231709   0.0            -0.1885531     0.46506392     0.0            -0.490304      0.871551       0.0            0.0            0.0            1.0            0              
      420            2              1.0            -61.247314268  -48.762836983  0.0            0.40082533     0.11815865     0.0            0.543316       0.839528       0.0            0.0            0.0            1.0            0              
      421            2              1.0            -70.99664682   44.549043802   0.0            0.056777736    -0.23799892    0.0            -0.51826       -0.855223      0.0            0.0            0.0            1.0            0              
      422            2              1.0            -69.683388247  -16.40413757   0.0            0.19428751     0.23139841     0.0            -0.669786      0.742555       0.0            0.0            0.0            1.0            0              
      423            2              1.0            -53.073301623  -33.707225376  0.0            0.099067638    -0.067739157   0.0            0.248766       0.968564       0.0            0.0            0.0            1.0            0              
      424            2              1.0            -56.782440392  37.059216127   0.0            -0.92945134    -0.29558633    0.0            -0.680114      -0.733106      0.0            0.0            0.0            1.0            0              
      425            2              1.0            -59.878887395  -12.877798797  0.0            0.080211579    -0.44593559    0.0            -0.95331       0.301994       0.0            0.0            0.0            1.0            0              
      426            2              1.0            -59.012064634  -0.54553444361 0.0            -0.57257315    -1.2591364     0.0            0.986855       -0.161611      0.0            0.0            0.0            1.0            0              
      427            2              1.0            -72.634841523  -10.942514114  0.0            0.18519674     0.13561824     0.0            -0.820845      0.571151       0.0            0.0            0.0            1.0            0              
      428            2              1.0            -73.767624087  45.839333485   0.0            0.061226109    -0.28115941    0.0            0.43893        0.898521       0.0            0.0            0.0            1.0            0              
      429            2              1.0            -51.930922597  -18.318960419  0.0            -0.20386611    0.50004505     0.0            -0.496648      -0.867952      0.0            0.0            0.0            1.0            0              
      430            2              1.0            -73.73697      42.430222487   0.0            0.20917418     -0.96346466    0.0            -0.997607      0.069143       0.0            0.0            0.0            1.0            0              
      431            2              1.0            -71.077601292  36.734680886   0.0            0.27258103     -0.20561058    0.0            -0.287299      -0.957841      0.0            0.0            0.0            1.0            0              
      432            2              1.0            -46.102793725  27.739670699   0.0            0.084454791    -0.14691034    0.0            0.203776       0.979018       0.0            0.0            0.0            1.0            0              
      433            2              1.0            -55.172621257  1.5946532625   0.0            -0.29017006    0.0970952      0.0            -0.238642      0.971108       0.0            0.0            0.0            1.0            0              
      434            2              1.0            -62.281867416  17.548761144   0.0            -0.40161933    0.37555459     0.0            0.948112       -0.317937      0.0            0.0            0.0            1.0            0              
      435            2              1.0            -53.82832857   -2.8237208991  0.0            -0.44953411    -0.23545761    0.0            -0.964305      0.264795       0.0            0.0            0.0            1.0            0              
      436            2              1.0            -54.175153136  -4.642868176   0.0            -0.30811876    -0.21850271    0.0            -0.982658      -0.185425      0.0            0.0            0.0            1.0            0              
      437            2              1.0            -67.698126721  -10.789845154  0.0            0.18922184     0.26782808     0.0            0.290946       0.956739       0.0            0.0            0.0            1.0            0              
      438            2              1.0            -67.137401713  -29.455797485  0.0            0.38721701     -0.1247607     0.0            -0.893059      -0.44994       0.0            0.0            0.0            1.0            0              
      439            2              1.0            -70.191806151  45.952551939   0.0            0.34586735     -0.24928971    0.0            0.862135       0.506678       0.0            0.0            0.0            1.0            0              
      440            2              1.0            -49.228985381  3.906841134    0.0            -0.24113059    -0.35802204    0.0            0.621889       -0.783106      0.0            0.0            0.0            1.0            0              
      441            2              1.0            -67.21247169   -40.147124566  0.0            0.16018093     0.33918704     0.0            -0.907581      -0.419878      0.0            0.0            0.0            1.0            0              
      442            2              1.0            -70.346964621  -7.8016213791  0.0            -1.5289935     0.63673604     0.0            0.994115       0.108331       0.0            0.0            0.0            1.0            0              
      443            2              1.0            -57.503762545  3.8911471218   0.0            -0.48320948    -0.33529093    0.0            0.798472       0.602032       0.0            0.0            0.0            1.0            0              
      444            2              1.0            -61.042293322  5.1181947212   0.0            -0.00056648869 -0.33684642    0.0            -0.068117      -0.997677      0.0            0.0            0.0            1.0            0              
      445            2              1.0            -63.62782364   20.789791211   0.0            -0.06126235    0.41596718     0.0            0.998264       0.058892       0.0            0.0            0.0            1.0            0              
      446            2              1.0            -61.236776506  11.479341651   0.0            0.068178249    -0.1959964     0.0            0.722706       0.691156       0.0            0.0            0.0            1.0            0              
      447            2              1.0            -66.856798016  46.147270031   0.0            0.074969331    -1.1529105     0.0            0.806435       0.591323       0.0            0.0            0.0            1.0            0              
      448            2              1.0            -47.378772822  10.577661113   0.0            -0.10104873    0.10063077     0.0            0.02061        0.999788       0.0            0.0            0.0            1.0            0              
      449            2              1.0            -69.385479034  36.467256232   0.0            0.2037149      -0.3282725     0.0            0.956846       0.290595       0.0            0.0            0.0            1.0            0              
      450            2              1.0            -53.257832331  -48.672269689  0.0            -0.0098807921  0.10640856     0.0            0.033965       0.999423       0.0            0.0            0.0            1.0            0              
      451            2              1.0            -60.679075055  -40.54858532   0.0            0.11675928     -0.017609345   0.0            0.349377       -0.936982      0.0            0.0            0.0            1.0            0              
      452            2              1.0            -68.988796248  -38.94864665   0.0            0.030519221    0.23801755     0.0            0.326746       0.945112       0.0            0.0            0.0            1.0            0              
      453            2              1.0            -70.675369845  -41.405432345  0.0            -0.093227782   -0.3117823     0.0            0.590238       0.807229       0.0            0.0            0.0            1.0            0              
      454            2              1.0            -72.283137453  -31.909173043  0.0            0.35658745     -0.29316152    0.0            0.983663       -0.180021      0.0            0.0            0.0            1.0            0              
      455            2              1.0            -46.300854493  -43.409520043  0.0            0.083689174    -0.17356628    0.0            0.253503       -0.967335      0.0            0.0            0.0            1.0            0              
      456            2              1.0            -57.030934876  -14.503127535  0.0            0.28254375     -0.35058349    0.0            -0.073039      -0.997329      0.0            0.0            0.0            1.0            0              
      457            2              1.0            -56.277627406  -16.270796877  0.0            0.48056671     -0.3080831     0.0            0.929564       0.368661       0.0            0.0            0.0            1.0            0              
      458            2              1.0            -66.292413058  -6.789763385   0.0            0.37880238     0.021903569    0.0            0.892438       -0.45117       0.0            0.0            0.0            1.0            0              
      459            2              1.0            -52.85676273   -26.603223513  0.0            -0.40175765    0.12768107     0.0            0.586695       0.809808       0.0            0.0            0.0            1.0            0              
      460            2              1.0            -49.555361993  35.112859641   0.0            -0.40167712    -0.33655688    0.0            -0.914046      0.405611       0.0            0.0            0.0            1.0            0              
      461            2              1.0            -50.096958994  -2.463696692   0.0            -0.34206753    -0.19290409    0.0            0.192957       -0.981207      0.0            0.0            0.0            1.0            0              
      462            2              1.0            -68.70083794   21.868486548   0.0            -0.18713027    0.27020433     0.0            0.934305       -0.356475      0.0            0.0            0.0            1.0            0              
      463            2              1.0            -59.38174541   19.103268569   0.0            0.17579654     0.93082092     0.0            0.69653        0.717528       0.0            0.0            0.0            1.0            0              
      464            2              1.0            -62.477120067  -12.021421297  0.0            0.8302652      0.68355254     0.0            0.612051       -0.790818      0.0            0.0            0.0            1.0            0              
      465            2              1.0            -69.661004886  30.042162627   0.0            0.18096419     -0.67269913    0.0            -0.929066      -0.369914      0.0            0.0            0.0            1.0            0              
      466            2              1.0            -52.487124177  47.15658689    0.0            -0.21874562    0.57092241     0.0            -0.575524      0.817785       0.0            0.0            0.0            1.0            0              
      467            2              1.0            -73.700180012  4.7960630643   0.0            0.012707874    -0.069951267   0.0            0.963343       0.268272       0.0            0.0            0.0            1.0            0              
      468            2              1.0            -64.088286318  -42.079598639  0.0            -0.11024432    0.24676167     0.0            -0.905657      0.424012       0.0            0.0            0.0            1.0            0              
      469            2              1.0            -73.751220231  20.756751179   0.0            0.069598122    0.2426652      0.0            -0.08529       0.996356       0.0            0.0            0.0            1.0            0              
      470            2              1.0            -67.704991538  -41.991025617  0.0            0.16684846     0.38282745     0.0            0.755024       0.655697       0.0            0.0            0.0            1.0            0              
      471            2              1.0            -65.814149693  -38.799782765  0.0            0.13720705     0.16786829     0.0            0.100101       -0.994977      0.0            0.0            0.0            1.0            0              
      472            2              1.0            -55.878544662  5.0535084293   0.0            -0.47394779    -0.44955688    0.0            0.956952       -0.290246      0.0            0.0            0.0            1.0            0              
      473            2              1.0            -57.167636648  -11.331071876  0.0            0.25883975     -0.27556309    0.0            0.680669       0.732591       0.0            0.0            0.0            1.0            0              
      474            2              1.0            -55.636575167  -40.285786436  0.0            0.31786318     0.09524817     0.0            -0.969158      0.246439       0.0            0.0            0.0            1.0            0              
      475            2              1.0            -68.99711675   -40.725855415  0.0            0.036285396    0.20591308     0.0            -0.901662      -0.432441      0.0            0.0            0.0            1.0            0              
      476            2              1.0            -46.312480911  37.040412363   0.0            -0.0077768309  -0.12710998    0.0            0.472993       0.881066       0.0            0.0            0.0            1.0            0              
      477            2              1.0            -54.415018049  -27.52287413   0.0            -0.17247454    0.047805665    0.0            0.994329       0.106347       0.0            0.0            0.0            1.0            0              
      478            2              1.0            -55.531203109  -38.386782642  0.0            0.2250699      0.16620083     0.0            0.937878       -0.346966      0.0            0.0            0.0            1.0            0              
      479            2              1.0            -73.620988069  -43.934647111  0.0            0.144229       0.26326636     0.0            0.755          -0.655724      0.0            0.0            0.0            1.0            0              
      480            2              1.0            -72.221116068  16.471350438   0.0            0.34350612     0.034279258    0.0            -0.99928       -0.037928      0.0            0.0            0.0            1.0            0              
      481            2              1.0            -66.380599429  -37.158709596  0.0            0.19326443     0.17002859     0.0            0.968948       0.247265       0.0            0.0            0.0            1.0            0              
      482            2              1.0            -54.730155209  26.409183941   0.0            -0.25965557    0.070863664    0.0            -0.139774      -0.990183      0.0            0.0            0.0            1.0            0              
      483            2              1.0            -72.025685775  -36.713415289  0.0            -0.035183433   -0.10989783    0.0            -0.302456      0.953163       0.0            0.0            0.0            1.0            0              
      484            2              1.0            -58.31145146   11.402219774   0.0            -0.23638571    -0.0041075393  0.0            0.708759       0.705451       0.0            0.0            0.0            1.0            0              
      485            2              1.0            -59.208387809  -41.627326307  0.0            0.25620521     -0.0069293978  0.0            -0.926767      0.375636       0.0            0.0            0.0            1.0            0              
      486            2              1.0            -66.990021355  6.3420946815   0.0            -0.076487266   -0.12428528    0.0            -0.964811      0.262944       0.0            0.0            0.0            1.0            0              
      487            2              1.0            -63.791694504  -16.22201461   0.0            0.31388047     -0.072891178   0.0            0.815682       0.578501       0.0            0.0            0.0            1.0            0              
      488            2              1.0            -50.190020045  36.824632265   0.0            -0.5525592     -0.39559967    0.0            -0.934782      0.355223       0.0            0.0            0.0            1.0            0              
      489            2              1.0            -67.512778501  -38.375676707  0.0            -0.019184261   0.46320363     0.0            -0.505394      0.862889       0.0            0.0            0.0            1.0            0              
      490            2              1.0            -50.182784947  2.7416032888   0.0            -0.58994714    -0.29355465    0.0            -0.864937      0.50188        0.0            0.0            0.0            1.0            0              
      491            2              1.0            -72.039486338  -33.383857579  0.0            0.2239139      -0.28363202    0.0            0.762539       0.646942       0.0            0.0            0.0            1.0            0              
      492            2              1.0            -52.409561173  -42.538192842  0.0            0.11391052     -0.16267075    0.0            -0.932651      -0.36078       0.0            0.0            0.0            1.0            0              
      493            2              1.0            -53.569737437  -41.089932717  0.0            0.10991486     -0.057103569   0.0            0.836531       0.54792        0.0            0.0            0.0            1.0            0              
      494            2              1.0            -72.045992252  -38.389036137  0.0            -0.054754633   -0.12580453    0.0            -0.1913        -0.981532      0.0            0.0            0.0            1.0            0              
      495            2              1.0            -51.361975251  35.347269686   0.0            -0.66629612    -0.44383117    0.0            0.267487       0.963562       0.0            0.0            0.0            1.0            0              
      496            2              1.0            -57.31543952   -41.234145429  0.0            0.20272882     0.064159169    0.0            -0.989764      -0.142714      0.0            0.0            0.0            1.0            0              
      497            2              1.0            -46.258938801  23.017870238   0.0            0.041281919    0.012713542    0.0            -0.996868      -0.079085      0.0            0.0            0.0            1.0            0              
      498            2              1.0            -73.766103424  -47.075155655  0.0            -0.13631818    0.057606816    0.0            -0.973525      -0.228579      0.0            0.0            0.0            1.0            0              
      499            2              1.0            -52.382756241  -13.930598563  0.0            -1.1132228     0.15369533     0.0            0.999877       -0.015666      0.0            0.0            0.0            1.0            0              
      500            2              1.0            -70.452991072  -48.83698338   0.0            0.39358223     0.089383238    0.0            0.981118       -0.193411      0.0            0.0            0.0            1.0            0              
      501            2              1.0            -73.943426706  -11.670166715  0.0            0.093092762    0.011838331    0.0            -0.881474      0.472233       0.0            0.0            0.0            1.0            0              
      502            2              1.0            -50.391853214  10.82999197    0.0            -0.36138818    0.10448241     0.0            0.990098       0.140378       0.0            0.0            0.0            1.0            0              
      503            2              1.0            -54.615075868  41.419084707   0.0            0.079334308    -0.11729009    0.0            0.999684       0.025127       0.0            0.0            0.0            1.0            0              
      504            2              1.0            -58.115667005  44.19575749    0.0            -0.10426416    -0.37375673    0.0            -0.958396      -0.285442      0.0            0.0            0.0            1.0            0              
      505            2              1.0            -66.154658208  -0.76158746366 0.0            0.44874953     0.054566927    0.0            0.761064       -0.648677      0.0            0.0            0.0            1.0            0              
      506            2              1.0            -64.550430858  17.578552663   0.0            0.67736934     0.41082868     0.0            0.117628       0.993058       0.0            0.0            0.0            1.0            0              
      507            2              1.0            -51.310420562  -45.787418379  0.0            0.075250687    -0.27905747    0.0            0.993368       -0.114981      0.0            0.0            0.0            1.0            0              
      508            2              1.0            -61.041757466  -15.586469722  0.0            0.32648875     -0.2352485     0.0            -0.740271      0.672308       0.0            0.0            0.0            1.0            0              
      509            2              1.0            -49.150136259  38.320802953   0.0            -0.34156002    -0.4173552     0.0            -0.510008      0.86017        0.0            0.0            0.0            1.0            0              
      510            2              1.0            -62.588313054  45.446808223   0.0            0.37084795     0.20305351     0.0            0.645991       0.763345       0.0            0.0            0.0            1.0            0              
      511            2              1.0            -53.865716511  20.173325409   0.0            -0.59133971    0.74523338     0.0            0.798205       -0.602386      0.0            0.0            0.0            1.0            0              
      512            2              1.0            -69.192983614  10.981422068   0.0            0.2338631      -0.70756559    0.0            -0.999838      -0.017978      0.0            0.0            0.0            1.0            0              
      513            2              1.0            -66.933370115  -45.733612169  0.0            -0.44639999    0.20346395     0.0            -0.00794       0.999968       0.0            0.0            0.0            1.0            0              
      514            2              1.0            -52.521038134  5.3687066241   0.0            -0.45856768    -0.093083736   0.0            0.302164       0.953256       0.0            0.0            0.0            1.0            0              
      515            2              1.0            -46.058075011  -1.6000908299  0.0            -0.042621194   -0.27919686    0.0            -0.132186      0.991225       0.0            0.0            0.0            1.0            0              
      516            2              1.0            -65.414517976  -32.206210738  0.0            0.2208525      0.12601639     0.0            -0.832821      0.553542       0.0            0.0            0.0            1.0            0              
      517            2              1.0            -54.215550973  39.588568152   0.0            -0.31200653    -0.39755497    0.0            -0.718707      -0.695313      0.0            0.0            0.0            1.0            0              
      518            2              1.0            -51.151378029  16.945781091   0.0            0.032270292    0.53263338     0.0            0.026716       -0.999643      0.0            0.0            0.0            1.0            0              
      519            2              1.0            -62.556071324  12.351346644   0.0            0.41874433     0.19444004     0.0            0.984137       0.177409       0.0            0.0            0.0            1.0            0              
      520            2              1.0            -67.384674357  -25.950598772  0.0            0.38255094     -0.17172338    0.0            -0.213912      0.976853       0.0            0.0            0.0            1.0            0              
      521            2              1.0            -49.732368141  39.876738703   0.0            0.16240196     -0.082102792   0.0            -0.057737      -0.998332      0.0            0.0            0.0            1.0            0              
      522            2              1.0            -61.610945869  40.745873926   0.0            -0.56488097    -0.47445238    0.0            -0.675225      0.737612       0.0            0.0            0.0            1.0            0              
      523            2              1.0            -59.881984946  3.1315896427   0.0            -0.39937607    -0.67976617    0.0            0.999996       -0.002841      0.0            0.0            0.0            1.0            0              
      524            2              1.0            -52.267853044  -24.744092328  0.0            -0.32022487    0.13831152     0.0            0.954235       -0.299058      0.0            0.0            0.0            1.0            0              
      525            2              1.0            -70.697539045  19.233370464   0.0            0.50611035     0.19128446     0.0            -0.824581      0.565744       0.0            0.0            0.0            1.0            0              
      526            2              1.0            -70.50245765   31.581599879   0.0            0.0012096475   -0.8260914     0.0            0.999159       0.040993       0.0            0.0            0.0            1.0            0              
      527            2              1.0            -48.000256467  25.651181274   0.0            -0.16326145    0.25225443     0.0            0.321974       -0.946749      0.0            0.0            0.0            1.0            0              
      528            2              1.0            -61.576658429  9.6152134348   0.0            -0.067050788   0.0076722902   0.0            0.282659       0.959221       0.0            0.0            0.0            1.0            0              
      529            2              1.0            -52.079535696  33.076024822   0.0            0.090777671    0.1981277      0.0            0.972036       -0.234831      0.0            0.0            0.0            1.0            0              
      530            2              1.0            -73.948433371  48.808135295   0.0            0.084367929    -0.063415953   0.0            -0.602744      -0.797935      0.0            0.0            0.0            1.0            0              
      531            2              1.0            -51.043502024  -5.1865956141  0.0            -0.27125477    -0.17895014    0.0            -0.228508      0.973542       0.0            0.0            0.0            1.0            0              
      532            2              1.0            -61.543853829  3.2731298082   0.0            -0.32648844    0.2827048      0.0            0.998577       -0.053326      0.0            0.0            0.0            1.0            0              
      533            2              1.0            -66.014353855  -24.612801898  0.0            0.7251134      -0.6634523     0.0            -0.988905      0.148547       0.0            0.0            0.0            1.0            0              
      534            2              1.0            -59.176388014  14.099517371   0.0            0.0037526959   0.059149896    0.0            -0.989413      0.145129       0.0            0.0            0.0            1.0            0              
      535            2              1.0            -65.757875169  30.973462724   0.0            0.72998436     0.37643464     0.0            0.978444       -0.206511      0.0            0.0            0.0            1.0            0              
      536            2              1.0            -71.089658221  -11.860767447  0.0            0.20171318     -0.18638774    0.0            0.300588       -0.953754      0.0            0.0            0.0            1.0            0              
      537            2              1.0            -73.57694524   6.4042938365   0.0            -0.061450871   -0.14383681    0.0            0.98862        0.150434       0.0            0.0            0.0            1.0            0              
      538            2              1.0            -47.832894813  -6.4462003223  0.0            -0.21775954    -0.28229081    0.0            0.69761        -0.716478      0.0            0.0            0.0            1.0            0              
      539            2              1.0            -73.81005016   -48.734093964  0.0            0.12619449     -0.075144808   0.0            0.29138        -0.956607      0.0            0.0            0.0            1.0            0              
      540            2              1.0            -59.109928731  8.1118516596   0.0            -0.64117294    0.12592658     0.0            0.205798       -0.978594      0.0            0.0            0.0            1.0            0              
      541            2              1.0            -47.768486443  -27.348595078  0.0            -0.36271162    0.1241185      0.0            -0.497757      -0.867316      0.0            0.0            0.0            1.0            0              
      542            2              1.0            -49.598442522  -45.128491429  0.0            0.20507466     -0.18952555    0.0            -0.300126      -0.9539        0.0            0.0            0.0            1.0            0              
      543            2              1.0            -70.664989418  17.501161051   0.0            0.18036969     0.11612007     0.0            0.759791       -0.650167      0.0            0.0            0.0            1.0            0              
      544            2              1.0            -70.860988944  -20.272958997  0.0            1.3493965      -0.42594754    0.0            -0.978169      -0.207812      0.0            0.0            0.0            1.0            0              
      545            2              1.0            -53.047182902  21.724366143   0.0            -0.33202275    0.51343224     0.0            -0.971322      0.237769       0.0            0.0            0.0            1.0            0              
      546            2              1.0            -68.796908358  -37.064960247  0.0            -0.38821963    0.32816329     0.0            -0.024016      0.999712       0.0            0.0            0.0            1.0            0              
      547            2              1.0            -56.610472667  -32.055379114  0.0            0.037737629    0.16679924     0.0            0.979687       -0.200532      0.0            0.0            0.0            1.0            0              
      548            2              1.0            -70.902794366  47.420092269   0.0            0.58762937     -0.2111307     0.0            0.999          0.044714       0.0            0.0            0.0            1.0            0              
      549            2              1.0            -66.850415621  14.416763944   0.0            0.095163916    -0.19610191    0.0            0.26599        -0.963976      0.0            0.0            0.0            1.0            0              
      550            2              1.0            -62.280160999  -41.265177495  0.0            0.1091946      -0.084893436   0.0            -0.914721      0.404086       0.0            0.0            0.0            1.0            0              
      551            2              1.0            -57.474094213  18.905456192   0.0            -0.014962878   0.30749493     0.0            0.635823       0.771835       0.0            0.0            0.0            1.0            0              
      552            2              1.0            -58.12162528   -36.187443042  0.0            -0.086240536   0.010285904    0.0            0.993962       -0.109729      0.0            0.0            0.0            1.0            0              
      553            2              1.0            -58.301280015  -4.8431573577  0.0            -0.48651261    0.76408746     0.0            0.793816       -0.608158      0.0            0.0            0.0            1.0            0              
      554            2              1.0            -57.058546729  -39.41973085   0.0            0.22195109     0.18069451     0.0            -0.872826      0.488031       0.0            0.0            0.0            1.0            0              
      555            2              1.0            -46.134005127  19.543183643   0.0            -0.11744975    0.15870419     0.0            -0.819809      0.572637       0.0            0.0            0.0            1.0            0              
      556            2              1.0            -59.55930777   45.265441239   0.0            0.018571522    -0.3952786     0.0            0.274278       0.961651       0.0            0.0            0.0            1.0            0              
      557            2              1.0            -48.065493871  32.178495799   0.0            0.042544132    -0.38582426    0.0            -0.912233      0.409671       0.0            0.0            0.0            1.0            0              
      558            2              1.0            -72.131867925  25.208771514   0.0            -0.031934424   0.15260771     0.0            0.666314       -0.745671      0.0            0.0            0.0            1.0            0              
      559            2              1.0            -67.63740479   17.923676796   0.0            0.41795529     -0.19224099    0.0            -0.706964      0.70725        0.0            0.0            0.0            1.0            0              
      560            2              1.0            -64.536812853  -6.7851577014  0.0            0.38215232     0.20919981     0.0            -0.579599      -0.814902      0.0            0.0            0.0            1.0            0              
      561            2              1.0            -61.145727606  -23.302709218  0.0            0.89401748     -0.19178867    0.0            -0.496848      -0.867837      0.0            0.0            0.0            1.0            0              
      562            2              1.0            -60.884030205  -44.350351911  0.0            0.6072262      -0.32958421    0.0            -0.249882      -0.968276      0.0            0.0            0.0            1.0            0              
      563            2              1.0            -63.214742785  8.8218524054   0.0            0.22403199     -0.07906588    0.0            -0.330403      -0.94384       0.0            0.0            0.0            1.0            0              
      564            2              1.0            -67.098944843  -22.687865004  0.0            0.2363599      -0.0522323     0.0            0.45388        -0.891063      0.0            0.0            0.0            1.0            0              
      565            2              1.0            -49.100592478  1.8017965812   0.0            -0.097542665   0.06353503     0.0            0.851652       -0.524107      0.0            0.0            0.0            1.0            0              
      566            2              1.0            -67.311175055  16.061143718   0.0            0.26210027     0.028029357    0.0            0.770458       -0.637491      0.0            0.0            0.0            1.0            0              
      567            2              1.0            -66.341610089  -17.343853505  0.0            0.20926628     0.04989029     0.0            -0.377826      -0.925876      0.0            0.0            0.0            1.0            0              
      568            2              1.0            -52.724097943  14.468679494   0.0            -0.053665422   0.34481137     0.0            -0.259823      -0.965656      0.0            0.0            0.0            1.0            0              
      569            2              1.0            -51.660813976  -47.689340963  0.0            0.49207758     -0.5204072     0.0            0.419081       0.907949       0.0            0.0            0.0            1.0            0              
      570            2              1.0            -72.054334158  -6.9945491281  0.0            -0.71558682    -0.05924772    0.0            0.549096       -0.83576       0.0            0.0            0.0            1.0            0              
      571            2              1.0            -61.090795147  -25.046819045  0.0            0.60066582     -0.047534819   0.0            0.573352       -0.819309      0.0            0.0            0.0            1.0            0              
      572            2              1.0            -59.525055076  -25.908903479  0.0            0.500435       -0.15385962    0.0            0.927024       -0.375003      0.0            0.0            0.0            1.0            0              
      573            2              1.0            -50.882820124  48.325851797   0.0            -0.02387866    0.13525384     0.0            0.913506       0.406826       0.0            0.0            0.0            1.0            0              
      574            2              1.0            -54.927796308  21.652453222   0.0            -0.23300972    1.0578762      0.0            0.755182       -0.655515      0.0            0.0            0.0            1.0            0              
      575            2              1.0            -54.964566336  36.450506954   0.0            -0.75519958    0.0049339793   0.0            0.526139       -0.850399      0.0            0.0            0.0            1.0            0              
      576            2              1.0            -54.188405455  4.6761764779   0.0            -0.54494964    -0.11506071    0.0            -0.751217      0.660055       0.0            0.0            0.0            1.0            0              
      577            2              1.0            -53.129341411  -23.030780375  0.0            -0.23260188    0.27406138     0.0            -0.754425      0.656386       0.0            0.0            0.0            1.0            0              
      578            2              1.0            -70.614821962  -26.15287367   0.0            0.48798464     -0.5897619     0.0            -0.761828      -0.647779      0.0            0.0            0.0            1.0            0              
      579            2              1.0            -48.869507585  41.09239828    0.0            -0.34424788    1.3899733      0.0            0.931277       0.364311       0.0            0.0            0.0            1.0            0              
      580            2              1.0            -52.730730711  12.804242088   0.0            -0.099768937   0.34445203     0.0            0.202613       -0.979259      0.0            0.0            0.0            1.0            0              
      581            2              1.0            -48.160192042  -28.970940298  0.0            -0.032026348   -0.064886761   0.0            0.298484       0.954415       0.0            0.0            0.0            1.0            0              
      582            2              1.0            -72.480895912  12.299993856   0.0            0.081434958    -0.11360369    0.0            0.385337       0.922776       0.0            0.0            0.0            1.0            0              
      583            2              1.0            -64.996124931  40.002910448   0.0            0.28912591     -0.29771034    0.0            -0.868891      -0.495004      0.0            0.0            0.0            1.0            0              
      584            2              1.0            -67.096490842  22.970202402   0.0            0.080926855    0.21882244     0.0            0.99227        0.124102       0.0            0.0            0.0            1.0            0              
      585            2              1.0            -70.778264292  3.0419729549   0.0            0.039675824    0.15335877     0.0            -0.290506      0.956873       0.0            0.0            0.0            1.0            0              
      586            2              1.0            -69.923540885  41.620769264   0.0            0.27546607     -0.32092075    0.0            0.809288       0.587412       0.0            0.0            0.0            1.0            0              
      587            2              1.0            -70.570143801  -31.858051451  0.0            0.38749697     0.031694615    0.0            -0.074362      -0.997231      0.0            0.0            0.0            1.0            0              
      588            2              1.0            -72.095860895  39.205625205   0.0            -0.14744233    -0.19699733    0.0            0.777857       -0.628441      0.0            0.0            0.0            1.0            0              
      589            2              1.0            -69.551455497  12.650775939   0.0            0.17342737     -0.77700962    0.0            -0.005941      0.999982       0.0            0.0            0.0            1.0            0              
      590            2              1.0            -69.930326791  14.287076307   0.0            0.48787498     -0.53326388    0.0            0.436008       -0.899943      0.0            0.0            0.0            1.0            0              
      591            2              1.0            -54.330740683  17.059663539   0.0            -0.13934528    0.24489854     0.0            -0.184367      -0.982858      0.0            0.0            0.0            1.0            0              
      592            2              1.0            -62.609137725  25.857513591   0.0            0.35311497     0.332758       0.0            -0.769688      -0.63842       0.0            0.0            0.0            1.0            0              
      593            2              1.0            -53.677968063  37.793179272   0.0            -0.65784455    -0.26501758    0.0            -0.418521      -0.908207      0.0            0.0            0.0            1.0            0              
      594            2              1.0            -47.798568462  16.986898692   0.0            -0.21012327    0.29082276     0.0            -0.996215      0.086925       0.0            0.0            0.0            1.0            0              
      595            2              1.0            -71.297670613  -13.66601972   0.0            0.54968473     -0.044179331   0.0            0.821684       0.569944       0.0            0.0            0.0            1.0            0              
      596            2              1.0            -55.284090513  -11.509362667  0.0            0.12258645     -0.17478438    0.0            -0.418058      0.90842        0.0            0.0            0.0            1.0            0              
      597            2              1.0            -73.711837403  -28.0887637    0.0            0.087013614    -0.27294746    0.0            0.007422       0.999972       0.0            0.0            0.0            1.0            0              
      598            2              1.0            -51.641204469  -8.5521495242  0.0            -0.20348022    0.13604934     0.0            0.984826       0.173544       0.0            0.0            0.0            1.0            0              
      599            2              1.0            -56.975312469  10.243440182   0.0            -0.1512145     -0.11471795    0.0            0.957657       -0.287913      0.0            0.0            0.0            1.0            0              
      600            2              1.0            -57.237309761  -9.5259181146  0.0            -0.033426349   -0.17687293    0.0            0.140936       0.990019       0.0            0.0            0.0            1.0            0              
      601            2              1.0            -58.132283955  42.386769993   0.0            -0.29777144    -0.56045583    0.0            -0.236441      -0.971646      0.0            0.0            0.0            1.0            0              
      602            2              1.0            -56.130388641  7.8783620593   0.0            -0.2693654     -0.21095616    0.0            0.406707       0.913559       0.0            0.0            0.0            1.0            0              
      603            2              1.0            -57.420285202  8.708695141    0.0            -0.27441029    -0.28912527    0.0            -0.677162      -0.735834      0.0            0.0            0.0            1.0            0              
      604            2              1.0            -72.07344214   -46.174658409  0.0            -0.39633085    0.26691299     0.0            -0.223559      -0.97469       0.0            0.0            0.0            1.0            0              
      605            2              1.0            -61.691405606  48.780635562   0.0            0.34646268     0.12044996     0.0            0.781457       0.623959       0.0            0.0            0.0            1.0            0              
      606            2              1.0            -55.454203748  -1.7271472427  0.0            -0.58562948    -0.1983889     0.0            0.945986       -0.324209      0.0            0.0            0.0            1.0            0              
      607            2              1.0            -65.014341117  11.818631317   0.0            0.21772143     -0.44355711    0.0            0.774968       -0.632001      0.0            0.0            0.0            1.0            0              
      608            2              1.0            -48.861946818  19.596165857   0.0            -0.93260849    -0.0078023636  0.0            0.955046       0.296459       0.0            0.0            0.0            1.0            0              
      609            2              1.0            -47.080556799  -17.178386876  0.0            -0.30135314    -0.31915677    0.0            0.366972       0.930232       0.0            0.0            0.0            1.0            0              
      610            2              1.0            -46.195137673  1.7934903171   0.0            0.0087185358   -0.13240998    0.0            0.571336       0.820716       0.0            0.0            0.0            1.0            0              
      611            2              1.0            -50.641294776  0.93151854567  0.0            -0.19233303    -0.19392337    0.0            0.998797       0.049041       0.0            0.0            0.0            1.0            0              
      612            2              1.0            -73.825872769  1.2980855037   0.0            0.072571271    -0.10374344    0.0            0.767231       0.64137        0.0            0.0            0.0            1.0            0              
      613            2              1.0            -54.241391144  6.2201815703   0.0            -0.42860189    -0.0010232935  0.0            0.910175       0.414225       0.0            0.0            0.0            1.0            0              
      614            2              1.0            -73.708158028  -29.578479139  0.0            0.022832406    -0.36947395    0.0            -0.822908      0.568175       0.0            0.0            0.0            1.0            0              
      615            2              1.0            -59.274235169  33.032144884   0.0            0.21198537     -0.32408599    0.0            0.881081       0.472966       0.0            0.0            0.0            1.0            0              
      616            2              1.0            -71.689881899  41.864271739   0.0            0.40027687     -0.086720853   0.0            0.984502       0.175375       0.0            0.0            0.0            1.0            0              
      617            2              1.0            -49.886923829  9.3675729124   0.0            -0.14480781    0.1518109      0.0            0.229351       -0.973344      0.0            0.0            0.0            1.0            0              
      618            2              1.0            -70.414113562  9.7888080863   0.0            -0.044863064   -0.30632011    0.0            -0.20298       0.979183       0.0            0.0            0.0            1.0            0              
      619            2              1.0            -46.311947062  16.035223365   0.0            0.011912164    0.53373345     0.0            -0.804314      0.594204       0.0            0.0            0.0            1.0            0              
      620            2              1.0            -57.343371053  -6.3446719048  0.0            -0.25055324    0.29898233     0.0            -0.84584       -0.533437      0.0            0.0            0.0            1.0            0              
      621            2              1.0            -58.376357613  -31.186083278  0.0            0.13358627     0.3531602      0.0            0.755971       -0.654605      0.0            0.0            0.0            1.0            0              
      622            2              1.0            -51.398818698  -15.505576825  0.0            -1.106922      0.062488976    0.0            0.931971       -0.362532      0.0            0.0            0.0            1.0            0              
      623            2              1.0            -53.035606917  43.396848251   0.0            -0.43619742    0.85650484     0.0            0.170729       -0.985318      0.0            0.0            0.0            1.0            0              
      624            2              1.0            -51.817418744  -28.958619244  0.0            -0.30180621    0.50817901     0.0            -0.248312      0.96868        0.0            0.0            0.0            1.0            0              
      625            2              1.0            -64.212097578  -21.818005927  0.0            0.36517946     -0.0029821647  0.0            0.582433       0.812879       0.0            0.0            0.0            1.0            0              
      626            2              1.0            -67.978036586  -16.887402548  0.0            0.084934643    -0.25140666    0.0            -0.811313      -0.584613      0.0            0.0            0.0            1.0            0              
      627            2              1.0            -64.254122891  -23.773441999  0.0            0.55456558     0.14686879     0.0            -0.396119      0.918199       0.0            0.0            0.0            1.0            0              
      628            2              1.0            -54.00656706   48.691132408   0.0            0.14179902     -0.19133245    0.0            -0.320909      0.94711        0.0            0.0            0.0            1.0            0              
      629            2              1.0            -47.819369468  22.338856278   0.0            0.012377029    0.013048801    0.0            -0.818197      -0.574938      0.0            0.0            0.0            1.0            0              
      630            2              1.0            -47.613399151  4.266815455    0.0            -0.30570951    -0.019406866   0.0            0.847897       -0.530162      0.0            0.0            0.0            1.0            0              
      631            2              1.0            -54.082589446  -21.205545817  0.0            0.060707963    0.025022111    0.0            0.77718        -0.629278      0.0            0.0            0.0            1.0            0              
      632            2              1.0            -67.534565389  26.508527398   0.0            -0.046704666   0.5145461      0.0            -0.334456      -0.942411      0.0            0.0            0.0            1.0            0              
      633            2              1.0            -52.787871821  7.1250358708   0.0            -0.253361      -0.0094052751  0.0            -0.193107      -0.981178      0.0            0.0            0.0            1.0            0              
      634            2              1.0            -73.884476246  -15.523565661  0.0            -0.045648549   0.36842359     0.0            -0.893547      -0.44897       0.0            0.0            0.0            1.0            0              
      635            2              1.0            -72.601611629  -12.724218817  0.0            0.35892386     0.053671494    0.0            0.9884         0.151872       0.0            0.0            0.0            1.0            0              
      636            2              1.0            -56.22456727   41.868759614   0.0            -0.22813633    -0.38872741    0.0            0.999515       0.031149       0.0            0.0            0.0            1.0            0              
      637            2              1.0            -50.19339466   33.307364365   0.0            -0.077101404   -0.30351296    0.0            0.994915       -0.100717      0.0            0.0            0.0            1.0            0              
      638            2              1.0            -47.042581133  -31.915623682  0.0            -0.27524507    0.22036114     0.0            0.88551        -0.464621      0.0            0.0            0.0            1.0            0              
      639            2              1.0            -58.231103606  -7.933442832   0.0            0.058462607    -0.10533352    0.0            -0.996055      0.088736       0.0            0.0            0.0            1.0            0              
      640            2              1.0            -53.099138972  -35.676219901  0.0            -0.063739694   -0.092009115   0.0            0.198534       0.980094       0.0            0.0            0.0            1.0            0              
      641            2              1.0            -48.417888413  24.014526325   0.0            0.25110889     0.17259382     0.0            0.698795       -0.715322      0.0            0.0            0.0            1.0            0              
      642            2              1.0            -72.318533889  -41.634814715  0.0            -0.31302936    0.056864457    0.0            0.478369       -0.878159      0.0            0.0            0.0            1.0            0              
      643            2              1.0            -58.805543378  -34.547583859  0.0            0.20856608     0.090242823    0.0            -0.725796      0.68791        0.0            0.0            0.0            1.0            0              
      644            2              1.0            -52.178718123  -21.273410372  0.0            -0.022269481   0.24629181     0.0            -0.018437      0.99983        0.0            0.0            0.0            1.0            0              
      645            2              1.0            -73.914833334  44.097604116   0.0            0.084156038    -0.72604188    0.0            -0.751875      -0.659305      0.0            0.0            0.0            1.0            0              
      646            2              1.0            -59.063714333  15.89765041    0.0            -0.072040558   0.31048101     0.0            0.805142       0.593082       0.0            0.0            0.0            1.0            0              
      647            2              1.0            -48.898484736  -32.398622884  0.0            -0.11569595    -0.069162664   0.0            0.173785       0.984784       0.0            0.0            0.0            1.0            0              
      648            2              1.0            -57.685263384  13.197683624   0.0            -0.019647458   0.17624726     0.0            0.513216       -0.85826       0.0            0.0            0.0            1.0            0              
      649            2              1.0            -46.16947777   -10.678371668  0.0            -0.16768634    -0.35899067    0.0            -0.182829      0.983145       0.0            0.0            0.0            1.0            0              
      650            2              1.0            -50.454071926  20.073689429   0.0            -0.75405953    0.86401378     0.0            0.950147       -0.311804      0.0            0.0            0.0            1.0            0              
      651            2              1.0            -65.834337825  32.996544639   0.0            0.41741632     -0.33616387    0.0            -0.797002      -0.603976      0.0            0.0            0.0            1.0            0              
      652            2              1.0            -72.377586181  -19.77677791   0.0            1.1832799      0.58601007     0.0            0.892039       0.451959       0.0            0.0            0.0            1.0            0              
      653            2              1.0            -68.594127051  -15.301308757  0.0            0.64343267     -0.15630617    0.0            0.997887       -0.064974      0.0            0.0            0.0            1.0            0              
      654            2              1.0            -62.293093844  14.111956365   0.0            0.08868304     0.23402829     0.0            -0.999256      -0.038579      0.0            0.0            0.0            1.0            0              
      655            2              1.0            -73.925488883  13.316517064   0.0            0.007286475    -0.072116831   0.0            0.15038        -0.988628      0.0            0.0            0.0            1.0            0              
      656            2              1.0            -59.553548835  26.847020514   0.0            0.45173078     0.14590446     0.0            -0.964333      0.264692       0.0            0.0            0.0            1.0            0              
      657            2              1.0            -46.219334712  12.843365519   0.0            0.057142       0.45690143     0.0            0.147207       -0.989106      0.0            0.0            0.0            1.0            0              
      658            2              1.0            -59.525719555  -22.553962484  0.0            0.71856332     0.81452246     0.0            0.762509       -0.646977      0.0            0.0            0.0            1.0            0              
      659            2              1.0            -68.508619468  45.970527205   0.0            0.29215382     -0.30270008    0.0            0.243177       -0.969982      0.0            0.0            0.0            1.0            0              
      660            2              1.0            -62.777916971  19.116120732   0.0            0.29963305     0.52290925     0.0            0.843339       -0.537381      0.0            0.0            0.0            1.0            0              
      661            2              1.0            -70.556146811  -18.925656041  0.0            -0.84938558    0.45403721     0.0            -0.844364      -0.53577       0.0            0.0            0.0            1.0            0              
      662            2              1.0            -48.881881341  -9.9023660835  0.0            -0.17381566    0.16662568     0.0            0.93177        -0.36305       0.0            0.0            0.0            1.0            0              
      663            2              1.0            -67.632072567  -24.227268086  0.0            0.55033623     -0.1786883     0.0            -0.482038      0.87615        0.0            0.0            0.0            1.0            0              
      664            2              1.0            -61.713527944  -32.886466303  0.0            -0.070791098   0.1157413      0.0            -0.868682      -0.495369      0.0            0.0            0.0            1.0            0              
      665            2              1.0            -55.341627076  -48.847980138  0.0            0.53581283     0.013507633    0.0            0.907966       -0.419044      0.0            0.0            0.0            1.0            0              
      666            2              1.0            -68.996236748  0.69092991424  0.0            -0.023839989   0.12161475     0.0            0.96863        0.248509       0.0            0.0            0.0            1.0            0              
      667            2              1.0            -73.840355843  -4.3520565325  0.0            0.075571049    0.11841781     0.0            0.442537       -0.89675       0.0            0.0            0.0            1.0            0              
      668            2              1.0            -49.273898631  8.1142406161   0.0            0.04573616     0.27869791     0.0            0.244872       -0.969555      0.0            0.0            0.0            1.0            0              
      669            2              1.0            -68.714542961  -48.717906973  0.0            0.27732387     -0.0070843529  0.0            0.736465       0.676476       0.0            0.0            0.0            1.0            0              
      670            2              1.0            -63.868130548  46.942843495   0.0            0.023731982    -0.11893491    0.0            -0.612048      -0.79082       0.0            0.0            0.0            1.0            0              
      671            2              1.0            -61.905960516  -2.5755069742  0.0            1.0523459      1.4896661      0.0            0.999952       -0.009822      0.0            0.0            0.0            1.0            0              
      672            2              1.0            -64.647469675  -17.673550813  0.0            0.27097884     -0.13313947    0.0            0.582837       -0.812589      0.0            0.0            0.0            1.0            0              
      673            2              1.0            -67.873900112  28.432823508   0.0            0.087602447    0.36589753     0.0            -0.667142      -0.744931      0.0            0.0            0.0            1.0            0              
      674            2              1.0            -58.793105853  29.882905292   0.0            0.032099928    0.33666329     0.0            -0.949676      -0.313233      0.0            0.0            0.0            1.0            0              
      675            2              1.0            -52.928358425  29.756854734   0.0            -0.24417124    0.11056756     0.0            -0.161406      0.986888       0.0            0.0            0.0            1.0            0              
      676            2              1.0            -64.625600004  1.67369384     0.0            0.14421895     0.26420874     0.0            -0.888224      0.459411       0.0            0.0            0.0            1.0            0              
      677            2              1.0            -51.937614003  -10.354650269  0.0            0.36212295     -0.074477825   0.0            -0.070282      0.997527       0.0            0.0            0.0            1.0            0              
      678            2              1.0            -69.538477116  -0.99775213396 0.0            0.4105073      -0.10875104    0.0            0.619832       0.784734       0.0            0.0            0.0            1.0            0              
      679            2              1.0            -66.028601024  36.651783391   0.0            0.15763231     -0.11854727    0.0            0.806912       -0.590672      0.0            0.0            0.0            1.0            0              
      680            2              1.0            -65.396498892  15.617783418   0.0            0.026377251    -0.37744764    0.0            -0.402269      0.915522       0.0            0.0            0.0            1.0            0              
      681            2              1.0            -48.071512756  -46.252457985  0.0            0.32765993     -0.25378363    0.0            0.937036       0.349234       0.0            0.0            0.0            1.0            0              
      682            2              1.0            -58.893609452  -24.196837128  0.0            -0.6043833     0.15862218     0.0            -0.854358      0.519686       0.0            0.0            0.0            1.0            0              
      683            2              1.0            -66.726049586  40.329843494   0.0            0.47309428     -0.25988333    0.0            0.634974       0.772534       0.0            0.0            0.0            1.0            0              
      684            2              1.0            -67.748099756  35.609219436   0.0            0.43713736     -0.12362351    0.0            0.328538       -0.944491      0.0            0.0            0.0            1.0            0              
      685            2              1.0            -68.721166531  -30.363721832  0.0            0.23139919     -0.25598158    0.0            0.111561       -0.993758      0.0            0.0            0.0            1.0            0              
      686            2              1.0            -59.060951113  -27.639033433  0.0            -0.17021126    -0.23670941    0.0            0.022457       0.999748       0.0            0.0            0.0            1.0            0              
      687            2              1.0            -72.24674832   -18.248171335  0.0            -0.34119274    0.8464405      0.0            -0.487804      -0.872953      0.0            0.0            0.0            1.0            0              
      688            2              1.0            -63.810085948  14.838743497   0.0            0.12087779     -0.23836394    0.0            0.364135       0.931346       0.0            0.0            0.0            1.0            0              
      689            2              1.0            -65.063772491  -48.801763654  0.0            0.19160469     0.08100523     0.0            -0.727694      -0.685901      0.0            0.0            0.0            1.0            0              
      690            2              1.0            -59.755383891  22.6932722     0.0            -0.0067172262  1.5104388      0.0            -0.646515      0.762901       0.0            0.0            0.0            1.0            0              
      691            2              1.0            -57.871476366  -28.912124009  0.0            -0.2567287     -0.27520163    0.0            -0.88862       -0.458643      0.0            0.0            0.0            1.0            0              
      692            2              1.0            -52.704570446  -39.464832743  0.0            0.27196514     -0.22538551    0.0            0.676499       -0.736443      0.0            0.0            0.0            1.0            0              
      693            2              1.0            -59.681061864  1.1811282745   0.0            0.24358772     -0.87722078    0.0            -0.006373      0.99998        0.0            0.0            0.0            1.0            0              
      694            2              1.0            -72.123436917  27.042229014   0.0            0.012616076    -0.03269141    0.0            -0.989498      0.144545       0.0            0.0            0.0            1.0            0              
      695            2              1.0            -53.365929119  -15.808720947  0.0            0.59508348     0.37272161     0.0            0.992394       0.1231         0.0            0.0            0.0            1.0            0              
      696            2              1.0            -52.82774639   26.636393704   0.0            -0.3068531     0.130461       0.0            -0.688143      0.725575       0.0            0.0            0.0            1.0            0              
      697            2              1.0            -49.603940862  -39.507626684  0.0            -0.42031355    -0.41761982    0.0            0.985537       -0.169458      0.0            0.0            0.0            1.0            0              
      698            2              1.0            -47.308739626  5.880327156    0.0            -0.35324703    -0.06857469    0.0            0.999552       0.029923       0.0            0.0            0.0            1.0            0              
      699            2              1.0            -68.648299778  40.636211637   0.0            0.3666743      -0.19917206    0.0            0.245133       -0.96949       0.0            0.0            0.0            1.0            0              
      700            2              1.0            -72.381711305  -1.4739877611  0.0            0.22866512     -0.065792798   0.0            0.999917       0.012849       0.0            0.0            0.0            1.0            0              
      701            2              1.0            -48.914558672  -1.4734985379  0.0            -0.17559794    -0.22259891    0.0            -0.951958      0.306228       0.0            0.0            0.0            1.0            0              
      702            2              1.0            -47.559470334  20.566681518   0.0            -0.43363097    -0.011455487   0.0            -0.43879       0.89859        0.0            0.0            0.0            1.0            0              
      703            2              1.0            -58.451945572  -44.725265353  0.0            -0.68007009    -0.55565669    0.0            -0.390359      0.920663       0.0            0.0            0.0            1.0            0              
      704            2              1.0            -47.548181056  -0.5439949274  0.0            -0.10479866    -0.39386658    0.0            -0.003148      -0.999995      0.0            0.0            0.0            1.0            0              
      705            2              1.0            -67.54165873   -18.544629231  0.0            -0.037193431   -0.16233598    0.0            -0.912935      0.408105       0.0            0.0            0.0            1.0            0              
      706            2              1.0            -70.128485916  6.226421158    0.0            -0.075980646   0.16443808     0.0            -0.786228      0.617936       0.0            0.0            0.0            1.0            0              
      707            2              1.0            -53.429863908  -12.144734435  0.0            0.046580961    -0.33820411    0.0            0.97735        -0.211631      0.0            0.0            0.0            1.0            0              
      708            2              1.0            -57.233127569  -0.97544167133 0.0            -0.40983294    -0.42876391    0.0            0.292133       0.956378       0.0            0.0            0.0            1.0            0              
      709            2              1.0            -67.056526785  -31.15612393   0.0            0.3268334      0.050740926    0.0            0.366063       0.93059        0.0            0.0            0.0            1.0            0              
      710            2              1.0            -69.26528789   34.650701985   0.0            0.64793138     -0.54991876    0.0            0.229233       0.973372       0.0            0.0            0.0            1.0            0              
      711            2              1.0            -52.911183019  -46.475831135  0.0            0.12391011     -0.54071614    0.0            0.999654       -0.026286      0.0            0.0            0.0            1.0            0              
      712            2              1.0            -64.793259857  -9.7589208791  0.0            0.49284612     -0.15223266    0.0            0.926309       0.376765       0.0            0.0            0.0            1.0            0              
      713            2              1.0            -65.581294273  20.235373759   0.0            -0.15006261    0.17970146     0.0            0.901326       0.43314        0.0            0.0            0.0            1.0            0              
      714            2              1.0            -73.681714931  -35.879728337  0.0            0.029172057    -0.039041855   0.0            0.860741       -0.509043      0.0            0.0            0.0            1.0            0              
      715            2              1.0            -57.686618952  -26.470875898  0.0            0.23900857     -0.3591244     0.0            -0.998867      0.047598       0.0            0.0            0.0            1.0            0              
      716            2              1.0            -51.218789602  -32.815868559  0.0            -0.84751849    -0.1835468     0.0            -0.35153       0.936177       0.0            0.0            0.0            1.0            0              
      717            2              1.0            -52.797672479  16.319998625   0.0            -0.023743203   0.23145336     0.0            -0.349816      0.936818       0.0            0.0            0.0            1.0            0              
      718            2              1.0            -54.33607105   18.648604983   0.0            0.030051334    0.40719713     0.0            -0.662843      0.748759       0.0            0.0            0.0            1.0            0              
      719            2              1.0            -48.746192151  5.5816984579   0.0            -0.40952316    0.030294026    0.0            0.980226       -0.197883      0.0            0.0            0.0            1.0            0              
      720            2              1.0            -64.806097745  43.384337686   0.0            0.59117629     -0.25363754    0.0            -0.03967       0.999213       0.0            0.0            0.0            1.0            0              
      721            2              1.0            -62.364858537  -17.089576407  0.0            0.38496379     -0.16821772    0.0            -0.939293      0.343116       0.0            0.0            0.0            1.0            0              
      722            2              1.0            -73.595851449  31.158561159   0.0            -0.35147136    0.30766266     0.0            0.933224       -0.359296      0.0            0.0            0.0            1.0            0              
      723            2              1.0            -60.164498974  -7.9938935046  0.0            0.20218005     0.31993229     0.0            0.792904       -0.609347      0.0            0.0            0.0            1.0            0              
      724            2              1.0            -49.949529813  -37.67263734   0.0            0.52125969     -0.21812352    0.0            -0.76876       -0.639537      0.0            0.0            0.0            1.0            0              
      725            2              1.0            -70.644396998  1.2591288494   0.0            0.070879579    0.22780528     0.0            -0.677759      0.735284       0.0            0.0            0.0            1.0            0              
      726            2              1.0            -53.66536368   -17.720240799  0.0            -0.073324198   0.4922727      0.0            0.285173       0.958476       0.0            0.0            0.0            1.0            0              
      727            2              1.0            -73.733492064  -45.486251199  0.0            -0.14702244    0.29601885     0.0            0.975059       -0.221944      0.0            0.0            0.0            1.0            0              
      728            2              1.0            -48.437830576  -13.260392316  0.0            0.14560809     -1.0811239     0.0            0.992417       0.122917       0.0            0.0            0.0            1.0            0              
      729            2              1.0            -51.03611084   13.559013974   0.0            -0.045061403   0.18197563     0.0            0.080737       -0.996735      0.0            0.0            0.0            1.0            0              
      730            2              1.0            -49.448078524  -7.601659495   0.0            -0.24110911    -0.74657408    0.0            0.020483       -0.99979       0.0            0.0            0.0            1.0            0              
      731            2              1.0            -58.798836732  -39.915164346  0.0            0.1511785      -0.048881759   0.0            -0.621555      0.783371       0.0            0.0            0.0            1.0            0              
      732            2              1.0            -58.393590557  20.521796536   0.0            0.18588415     0.44629599     0.0            0.951475       0.307728       0.0            0.0            0.0            1.0            0              
      733            2              1.0            -64.42076084   -20.123786341  0.0            0.13528061     0.27426561     0.0            0.718327       0.695705       0.0            0.0            0.0            1.0            0              
      734            2              1.0            -57.870153523  -48.677636101  0.0            -0.19630847    -0.075180435   0.0            0.018162       -0.999835      0.0            0.0            0.0            1.0            0              
      735            2              1.0            -59.69401485   37.534903496   0.0            0.31965114     0.41572055     0.0            0.428638       -0.903476      0.0            0.0            0.0            1.0            0              
      736            2              1.0            -64.039370627  24.677329033   0.0            0.28448726     0.43774109     0.0            0.868061       -0.496458      0.0            0.0            0.0            1.0            0              
      737            2              1.0            -56.3673051    -7.8715135072  0.0            -0.093073418   0.025492894    0.0            0.979384       -0.202009      0.0            0.0            0.0            1.0            0              
      738            2              1.0            -65.968282883  -21.125853106  0.0            0.37157314     -0.17376997    0.0            0.72801        -0.685566      0.0            0.0            0.0            1.0            0              
      739            2              1.0            -55.940296559  39.999377758   0.0            0.041189518    0.033355222    0.0            -0.997126      0.075764       0.0            0.0            0.0            1.0            0              
      740            2              1.0            -73.754284369  -25.07391576   0.0            0.093663753    -0.23123339    0.0            -0.667241      -0.744842      0.0            0.0            0.0            1.0            0              
      741            2              1.0            -49.160866996  0.1402867878   0.0            -0.14142437    -0.14275521    0.0            0.010003       0.99995        0.0            0.0            0.0            1.0            0              
      742            2              1.0            -73.786142424  -42.434873489  0.0            -0.1232315     0.11323429     0.0            -0.371862      -0.928288      0.0            0.0            0.0            1.0            0              
      743            2              1.0            -72.011785285  -8.6787121193  0.0            -0.8597436     -0.8070965     0.0            0.11211        -0.993696      0.0            0.0            0.0            1.0            0              
      744            2              1.0            -68.956535259  -19.803572625  0.0            -0.14746406    -0.095159809   0.0            0.228817       0.973469       0.0            0.0            0.0            1.0            0              
      745            2              1.0            -49.715633739  6.8074597878   0.0            -0.28230152    0.26955706     0.0            0.638767       0.7694         0.0            0.0            0.0            1.0            0              
      746            2              1.0            -46.076065724  6.6524290263   0.0            -0.11225129    -0.029842121   0.0            -0.413929      0.910309       0.0            0.0            0.0            1.0            0              
      747            2              1.0            -69.092643248  25.422047291   0.0            0.2186254      0.3207973      0.0            0.904305       -0.426887      0.0            0.0            0.0            1.0            0              
      748            2              1.0            -53.950744836  9.6921258777   0.0            -0.33143816    0.26019807     0.0            0.516897       -0.856047      0.0            0.0            0.0            1.0            0              
      749            2              1.0            -55.77759169   3.5384232115   0.0            -0.54706275    -0.67631615    0.0            0.585108       0.810956       0.0            0.0            0.0            1.0            0              
      750            2              1.0            -46.437750259  -48.752651389  0.0            -0.068376008   -0.095405126   0.0            -0.523416      0.852078       0.0            0.0            0.0            1.0            0              
      751            2              1.0            -65.547832514  -28.643500163  0.0            0.20246393     0.19199837     0.0            -0.999998      -0.002217      0.0            0.0            0.0            1.0            0              
      752            2              1.0            -56.616423743  -37.214274864  0.0            -0.13633734    -0.035832136   0.0            -0.895709      0.444641       0.0            0.0            0.0            1.0            0              
      753            2              1.0            -70.494307628  -27.974841634  0.0            0.44485595     -0.46653728    0.0            -0.238271      -0.971199      0.0            0.0            0.0            1.0            0              
      754            2              1.0            -54.231082881  -45.488012847  0.0            0.08643898     -0.002004369   0.0            -0.830264      0.557371       0.0            0.0            0.0            1.0            0              
      755            2              1.0            -52.04492592   -2.1547027665  0.0            -0.39215364    -0.27401876    0.0            -0.976339      0.216248       0.0            0.0            0.0            1.0            0              
      756            2              1.0            -47.53143873   18.662012612   0.0            -0.52587678    0.28164949     0.0            0.618355       0.785899       0.0            0.0            0.0            1.0            0              
      757            2              1.0            -72.264716211  -25.812379434  0.0            0.43150934     -0.13023896    0.0            0.35576        -0.934577      0.0            0.0            0.0            1.0            0              
      758            2              1.0            -54.00120002   -43.003456607  0.0            0.1902677      -0.27007572    0.0            -0.885345      -0.464934      0.0            0.0            0.0            1.0            0              
      759            2              1.0            -72.24846493   18.195450323   0.0            0.16932826     0.33450917     0.0            0.86936        -0.494179      0.0            0.0            0.0            1.0            0              
      760            2              1.0            -59.535382179  12.345184509   0.0            -0.10060351    -0.060604417   0.0            0.966278       -0.2575        0.0            0.0            0.0            1.0            0              
      761            2              1.0            -57.999012128  -42.943612083  0.0            0.29225433     -0.39574454    0.0            -0.909886      -0.414858      0.0            0.0            0.0            1.0            0              
      762            2              1.0            -46.28434091   -41.619699446  0.0            0.018653495    -0.018037155   0.0            -0.026473      -0.99965       0.0            0.0            0.0            1.0            0              
      763            2              1.0            -63.085125036  43.198002965   0.0            0.65553545     0.71957127     0.0            0.720403       -0.693555      0.0            0.0            0.0            1.0            0              
      764            2              1.0            -49.723561046  12.28206914    0.0            -0.061983115   0.063399911    0.0            -0.824477      0.565896       0.0            0.0            0.0            1.0            0              
      765            2              1.0            -55.131465971  -15.011713469  0.0            0.30241824     -0.35100068    0.0            -0.973076      -0.230483      0.0            0.0            0.0            1.0            0              
      766            2              1.0            -59.476384116  -37.443718569  0.0            -0.12036768    0.31325065     0.0            0.101804       0.994804       0.0            0.0            0.0            1.0            0              
      767            2              1.0            -64.127368892  -47.344895617  0.0            0.00011071026  0.12400792     0.0            0.985349       0.170551       0.0            0.0            0.0            1.0            0              
      768            2              1.0            -62.938567638  -37.360003319  0.0            0.19825595     0.23290373     0.0            -0.99833       0.057775       0.0            0.0            0.0            1.0            0              
      769            2              1.0            -57.910216121  31.716437428   0.0            -0.097774423   -0.66328263    0.0            0.031431       -0.999506      0.0            0.0            0.0            1.0            0              
      770            2              1.0            -58.195803993  -32.967193981  0.0            -0.14511992    0.23308268     0.0            0.176004       -0.984389      0.0            0.0            0.0            1.0            0              
      771            2              1.0            -70.415847151  43.100245342   0.0            0.30054408     -0.21402073    0.0            -0.804297      -0.594228      0.0            0.0            0.0            1.0            0              
      772            2              1.0            -54.744020853  -36.67372319   0.0            -0.18328981    0.25048419     0.0            -0.990793      0.135382       0.0            0.0            0.0            1.0            0              
      773            2              1.0            -60.268719479  39.336067499   0.0            -0.33985935    0.098476022    0.0            -0.451638      -0.892201      0.0            0.0            0.0            1.0            0              
      774            2              1.0            -73.775880295  -31.066019688  0.0            0.10954038     -0.41806789    0.0            -0.99415       -0.10801       0.0            0.0            0.0            1.0            0              
      775            2              1.0            -64.051145777  -11.319636559  0.0            0.33562397     -0.32684916    0.0            0.451657       0.892192       0.0            0.0            0.0            1.0            0              
      776            2              1.0            -54.548032525  44.997658334   0.0            0.034753022    -0.42713056    0.0            -0.828533      0.55994        0.0            0.0            0.0            1.0            0              
      777            2              1.0            -46.175903285  14.508269438   0.0            -0.056045884   0.48821205     0.0            0.787281       0.616594       0.0            0.0            0.0            1.0            0              
      778            2              1.0            -60.139601647  48.62406385    0.0            0.23910057     -0.066596163   0.0            -0.669576      -0.742744      0.0            0.0            0.0            1.0            0              
      779            2              1.0            -49.427097214  -18.609028867  0.0            -0.15250949    0.30502741     0.0            0.619511       -0.784988      0.0            0.0            0.0            1.0            0              
      780            2              1.0            -61.903990142  20.672884194   0.0            0.17413456     0.060679105    0.0            -0.337663      -0.941267      0.0            0.0            0.0            1.0            0              
      781            2              1.0            -69.199171442  2.538887775    0.0            0.11963344     0.24355351     0.0            -0.971167      0.2384         0.0            0.0            0.0            1.0            0              
      782            2              1.0            -69.64891894   -3.5942112857  0.0            1.4151638      0.78872303     0.0            0.250977       -0.967993      0.0            0.0            0.0            1.0            0              
      783            2              1.0            -51.320774252  6.5035657952   0.0            -0.28862763    -0.14372987    0.0            0.511374       0.859358       0.0            0.0            0.0            1.0            0              
      784            2              1.0            -62.652325711  -4.9981233383  0.0            0.18831331     -0.14369593    0.0            0.022445       -0.999748      0.0            0.0            0.0            1.0            0              
      785            2              1.0            -62.532280176  31.358392164   0.0            0.66375982     -0.20537649    0.0            -0.616784      0.787132       0.0            0.0            0.0            1.0            0              
      786            2              1.0            -68.093664974  13.176836013   0.0            -0.00861086    -0.030508906   0.0            -0.416516      -0.909128      0.0            0.0            0.0            1.0            0              
      787            2              1.0            -62.13879845   -39.192781424  0.0            0.26400046     0.22236688     0.0            -0.892042      0.451953       0.0            0.0            0.0            1.0            0              
      788            2              1.0            -61.216060583  44.475117662   0.0            -0.098434466   -0.66719966    0.0            0.451908       0.892065       0.0            0.0            0.0            1.0            0              
      789            2              1.0            -73.746541874  32.920493647   0.0            0.10486685     0.40123743     0.0            0.341369       0.939929       0.0            0.0            0.0            1.0            0              
      790            2              1.0            -46.501068653  29.237936672   0.0            -0.25012555    -0.14894284    0.0            -0.120237      -0.992745      0.0            0.0            0.0            1.0            0              
      791            2              1.0            -64.254208651  26.647361548   0.0            0.0097541158   0.011986869    0.0            0.63368        0.773595       0.0            0.0            0.0            1.0            0              
      792            2              1.0            -55.439885947  48.071600466   0.0            0.048218498    -0.28905522    0.0            0.387706       0.921783       0.0            0.0            0.0            1.0            0              
      793            2              1.0            -58.11592181   28.088162645   0.0            0.36412383     0.37300953     0.0            -0.342148      0.939646       0.0            0.0            0.0            1.0            0              
      794            2              1.0            -66.919633912  -2.3190847589  0.0            0.64645602     0.047796217    0.0            -0.027763      -0.999615      0.0            0.0            0.0            1.0            0              
      795            2              1.0            -56.696205937  48.929027213   0.0            0.11888222     -0.057337719   0.0            -0.236712      -0.97158       0.0            0.0            0.0            1.0            0              
      796            2              1.0            -68.907568084  16.801434703   0.0            0.059333853    -0.034001016   0.0            0.586579       -0.809892      0.0            0.0            0.0            1.0            0              
      797            2              1.0            -59.648049451  -45.883010566  0.0            -0.19586514    -1.3104238     0.0            0.371257       -0.92853       0.0            0.0            0.0            1.0            0              
      798            2              1.0            -61.255272966  -37.441779381  0.0            0.075681853    0.26103748     0.0            0.444253       0.895901       0.0            0.0            0.0            1.0            0              
      799            2              1.0            -64.72008912   -37.189673106  0.0            0.22489925     0.069128989    0.0            -0.095317      -0.995447      0.0            0.0            0.0            1.0            0              
      800            2              1.0            -64.999256436  -2.0004292574  0.0            0.54888634     0.07810334     0.0            0.819007       -0.573784      0.0            0.0            0.0            1.0            0              
      801            2              1.0            -59.056381161  -18.374940142  0.0            0.36090078     -0.34682433    0.0            0.715393       -0.698723      0.0            0.0            0.0            1.0            0              
      802            2              1.0            -52.50032344   39.119591774   0.0            -0.22428652    -0.49946172    0.0            0.852386       -0.522913      0.0            0.0            0.0            1.0            0              
      803            2              1.0            -49.152746594  13.700195874   0.0            0.12890691     -0.05315721    0.0            0.542737       -0.839903      0.0            0.0            0.0            1.0            0              
      804            2              1.0            -52.789710477  45.290601173   0.0            -0.061964382   0.65588916     0.0            0.370967       0.928646       0.0            0.0            0.0            1.0            0              
      805            2              1.0            -46.193376158  -15.648636743  0.0            -0.079993768   -0.52747565    0.0            0.688766       -0.724984      0.0            0.0            0.0            1.0            0              
      806            2              1.0            -50.816599061  -42.249460929  0.0            0.045475515    -0.17119277    0.0            -0.880661      -0.473746      0.0            0.0            0.0            1.0            0              
      807            2              1.0            -58.46479207   48.794380398   0.0            0.10519034     -0.076944297   0.0            -0.921211      0.389064       0.0            0.0            0.0            1.0            0              
      808            2              1.0            -65.371456091  -30.401180454  0.0            0.43180858     0.0855203      0.0            -0.96771       0.252068       0.0            0.0            0.0            1.0            0              
      809            2              1.0            -68.820411508  -31.980672115  0.0            0.37474504     -0.13781813    0.0            0.087981       -0.996122      0.0            0.0            0.0            1.0            0              
      810            2              1.0            -47.875293788  7.2996674249   0.0            -0.089258146   0.037081759    0.0            -0.838058      -0.545581      0.0            0.0            0.0            1.0            0              
      811            2              1.0            -59.725568497  6.4688401887   0.0            -0.49347072    -0.054640734   0.0            0.257938       -0.966161      0.0            0.0            0.0            1.0            0              
      812            2              1.0            -67.40646647   -35.984864842  0.0            -0.10762864    0.11135724     0.0            -0.522774      -0.852472      0.0            0.0            0.0            1.0            0              
      813            2              1.0            -54.738872174  23.661581656   0.0            0.42227646     -0.78038884    0.0            0.993176       0.116626       0.0            0.0            0.0            1.0            0              
      814            2              1.0            -47.600633794  13.770873384   0.0            0.037327524    0.18389144     0.0            -0.477169      0.878811       0.0            0.0            0.0            1.0            0              
      815            2              1.0            -48.361550242  -3.1862565346  0.0            -0.4367983     -0.21888931    0.0            0.919428       0.393258       0.0            0.0            0.0            1.0            0              
      816            2              1.0            -49.421289538  -43.26881592   0.0            0.15488129     -0.24472805    0.0            0.072694       -0.997354      0.0            0.0            0.0            1.0            0              
      817            2              1.0            -47.648847615  -23.579945484  0.0            -0.21282053    0.060048328    0.0            -0.710657      0.703539       0.0            0.0            0.0            1.0            0              
      818            2              1.0            -65.228471642  -40.339028637  0.0            0.29113049     0.16899418     0.0            -0.483784      0.875187       0.0            0.0            0.0            1.0            0              
      819            2              1.0            -62.267069455  47.222172126   0.0            0.29963316     0.18710106     0.0            -0.814759      0.5798         0.0            0.0            0.0            1.0            0              
      820            2              1.0            -58.39307832   36.128303058   0.0            -0.84325889    -0.43741545    0.0            -0.961684      0.27416        0.0            0.0            0.0            1.0            0              
      821            2              1.0            -50.10941415   28.609678271   0.0            -0.39296969    -0.087884027   0.0            0.927218       -0.374522      0.0            0.0            0.0            1.0            0              
      822            2              1.0            -46.13220814   -33.28815659   0.0            -0.10981351    0.45647596     0.0            -0.13674       0.990607       0.0            0.0            0.0            1.0            0              
      823            2              1.0            -46.328537047  8.1329459546   0.0            0.009390014    0.11790808     0.0            -0.971609      -0.236591      0.0            0.0            0.0            1.0            0              
      824            2              1.0            -67.945159303  -21.406352426  0.0            0.30621976     -0.10468208    0.0            -0.996267      0.086328       0.0            0.0            0.0            1.0            0              
      825            2              1.0            -68.907130215  32.014421466   0.0            -0.014292273   0.40850861     0.0            0.619645       -0.784882      0.0            0.0            0.0            1.0            0              
      826            2              1.0            -63.290722285  -1.5657495715  0.0            0.30207004     0.44582734     0.0            0.925025       0.379907       0.0            0.0            0.0            1.0            0              
      827            2              1.0            -46.065893466  4.9122575964   0.0            -0.14488005    0.051130745    0.0            0.898023       -0.439949      0.0            0.0            0.0            1.0            0              
      828            2              1.0            -63.51303004   -30.159865426  0.0            0.37184        0.73925435     0.0            0.396329       0.918109       0.0            0.0            0.0            1.0            0              
      829            2              1.0            -50.896227651  -19.807069161  0.0            -0.33111486    0.43922152     0.0            0.895642       -0.444776      0.0            0.0            0.0            1.0            0              
      830            2              1.0            -59.862799632  -4.7712148464  0.0            -0.45146358    0.096566367    0.0            0.910047       0.414505       0.0            0.0            0.0            1.0            0              
      831            2              1.0            -56.23316639   33.413511528   0.0            -0.47552233    -0.1272566     0.0            0.761041       0.648704       0.0            0.0            0.0            1.0            0              
      832            2              1.0            -52.675005629  18.14300981    0.0            -0.15213857    0.24804449     0.0            0.258317       -0.96606       0.0            0.0            0.0            1.0            0              
      833            2              1.0            -53.932923611  0.34543943899  0.0            -0.58377193    -0.26720421    0.0            0.825526       -0.564364      0.0            0.0            0.0            1.0            0              
      834            2              1.0            -64.734993741  -33.905492922  0.0            -0.055379767   0.097736736    0.0            0.479087       -0.877767      0.0            0.0            0.0            1.0            0              
      835            2              1.0            -47.930373283  -44.327455165  0.0            0.14316795     -0.22232738    0.0            0.384759       -0.923017      0.0            0.0            0.0            1.0            0              
      836            2              1.0            -69.57848638   -10.953417903  0.0            0.12072855     0.48390654     0.0            -0.738715      -0.674018      0.0            0.0            0.0            1.0            0              
      837            2              1.0            -68.042784408  -13.841022894  0.0            0.33309257     0.17085991     0.0            0.930528       0.36622        0.0            0.0            0.0            1.0            0              
      838            2              1.0            -52.577511787  -3.9783006694  0.0            -0.3314289     -0.21118167    0.0            -0.742239      -0.670135      0.0            0.0            0.0            1.0            0              
      839            2              1.0            -46.26693188   45.206424899   0.0            0.064549926    0.53705618     0.0            0.364096       0.931361       0.0            0.0            0.0            1.0            0              
      840            2              1.0            -59.065755731  -11.254356299  0.0            0.5225987      -0.34494493    0.0            0.229132       -0.973395      0.0            0.0            0.0            1.0            0              
      841            2              1.0            -70.682172798  -5.9333300907  0.0            -0.026592331   -0.42534459    0.0            -0.864675      0.502332       0.0            0.0            0.0            1.0            0              
      842            2              1.0            -46.273122516  -7.0556878608  0.0            -0.019772097   -0.44195379    0.0            -0.330997      0.943632       0.0            0.0            0.0            1.0            0              
      843            2              1.0            -60.183193891  20.791290028   0.0            0.18776147     1.1629574      0.0            -0.090754      -0.995873      0.0            0.0            0.0            1.0            0              
      844            2              1.0            -64.701043814  35.358266661   0.0            0.463746       0.29897766     0.0            0.826143       -0.56346       0.0            0.0            0.0            1.0            0              
      845            2              1.0            -68.589101384  -9.2640388696  0.0            0.21747816     0.28471937     0.0            0.041929       -0.999121      0.0            0.0            0.0            1.0            0              
      846            2              1.0            -62.117670669  37.119742059   0.0            0.65189372     -0.63293983    0.0            -0.167189      0.985925       0.0            0.0            0.0            1.0            0              
      847            2              1.0            -71.909865598  46.058493457   0.0            0.2361058      -0.14714741    0.0            -0.997428      0.071672       0.0            0.0            0.0            1.0            0              
      848            2              1.0            -70.435732883  20.894422028   0.0            -0.49156768    0.52369382     0.0            -0.999784      0.020805       0.0            0.0            0.0            1.0            0              
      849            2              1.0            -49.669772685  -34.044170788  0.0            -0.39427221    0.1141103      0.0            -0.975477      0.220103       0.0            0.0            0.0            1.0            0              
      850            2              1.0            -55.214651023  -44.186059765  0.0            -0.1390035     -0.10715823    0.0            -0.525335      0.850896       0.0            0.0            0.0            1.0            0              
      851            2              1.0            -47.558587538  38.064544958   0.0            -0.29429495    -0.37258665    0.0            -0.024971      0.999688       0.0            0.0            0.0            1.0            0              
      852            2              1.0            -46.29599077   -28.45122317   0.0            -0.091335202   0.3203776      0.0            0.842222       -0.539131      0.0            0.0            0.0            1.0            0              
      853            2              1.0            -60.0100146    10.490780142   0.0            -0.024100822   -0.25241552    0.0            0.252492       0.967599       0.0            0.0            0.0            1.0            0              
      854            2              1.0            -46.555065961  -36.590513214  0.0            0.31178566     0.39809862     0.0            -0.914147      0.405382       0.0            0.0            0.0            1.0            0              
      855            2              1.0            -73.776773215  15.395259695   0.0            0.1184132      0.1789394      0.0            -0.899332      -0.437267      0.0            0.0            0.0            1.0            0              
      856            2              1.0            -64.433849526  5.4190417693   0.0            0.017233233    0.013196385    0.0            0.3179         -0.948124      0.0            0.0            0.0            1.0            0              
      857            2              1.0            -73.713019517  -39.123918159  0.0            0.0027985059   0.036111293    0.0            0.013578       0.999908       0.0            0.0            0.0            1.0            0              
      858            2              1.0            -60.341312446  28.646286693   0.0            0.4358011      0.097237794    0.0            0.108465       0.9941         0.0            0.0            0.0            1.0            0              
      859            2              1.0            -67.207117991  31.965770642   0.0            0.23810375     -0.25758447    0.0            0.975491       -0.220041      0.0            0.0            0.0            1.0            0              
      860            2              1.0            -72.119443697  -40.060082215  0.0            0.038616613    -0.069341456   0.0            0.656317       -0.754485      0.0            0.0            0.0            1.0            0              
      861            2              1.0            -62.839356086  4.5405947942   0.0            -0.018021943   0.58685034     0.0            0.747636       0.664109       0.0            0.0            0.0            1.0            0              
      862            2              1.0            -70.435807686  22.595461089   0.0            -0.033506022   0.47906511     0.0            0.047948       0.99885        0.0            0.0            0.0            1.0            0              
      863            2              1.0            -65.07286638   -12.729065318  0.0            0.36981814     -0.14962097    0.0            -0.390689      -0.920523      0.0            0.0            0.0            1.0            0              
      864            2              1.0            -48.048215558  15.310349484   0.0            0.18134539     0.15615221     0.0            -0.981358      -0.192189      0.0            0.0            0.0            1.0            0              
      865            2              1.0            -58.000165065  -15.93890389   0.0            0.40640425     -0.3890691     0.0            0.751902       -0.659274      0.0            0.0            0.0            1.0            0              
      866            2              1.0            -56.68262338   2.2038481533   0.0            -0.65276503    -0.76465578    0.0            -0.533479      -0.845813      0.0            0.0            0.0            1.0            0              
      867            2              1.0            -72.349581494  0.4030568814   0.0            0.18220544     -0.08562711    0.0            0.937782       -0.347225      0.0            0.0            0.0            1.0            0              
      868            2              1.0            -65.467643472  6.924550696    0.0            0.060460378    -0.42412596    0.0            -0.616132      -0.787643      0.0            0.0            0.0            1.0            0              
      869            2              1.0            -49.683729405  -14.746468558  0.0            -0.5184694     -0.93985923    0.0            -0.970323      0.241814       0.0            0.0            0.0            1.0            0              
      870            2              1.0            -68.932414004  -28.692884395  0.0            0.71843392     -0.24952155    0.0            0.707157       -0.707057      0.0            0.0            0.0            1.0            0              
      871            2              1.0            -60.919396348  32.274152341   0.0            0.2756816      0.13668983     0.0            -0.699093      0.715031       0.0            0.0            0.0            1.0            0              
      872            2              1.0            -59.948552406  -32.361191596  0.0            -0.15383981    0.70465069     0.0            -0.772742      -0.63472       0.0            0.0            0.0            1.0            0              
      873            2              1.0            -49.260748146  21.233999367   0.0            -0.28291948    0.27114919     0.0            0.885185       0.465238       0.0            0.0            0.0            1.0            0              
      874            2              1.0            -72.627829208  48.880524609   0.0            0.18187034     -0.022113654   0.0            0.984299       -0.17651       0.0            0.0            0.0            1.0            0              
      875            2              1.0            -55.465973638  38.259177808   0.0            -0.86914849    -0.12456374    0.0            -0.975856      0.218417       0.0            0.0            0.0            1.0            0              
      876            2              1.0            -68.220468603  48.900668147   0.0            0.57674593     -0.25905947    0.0            -0.840431      -0.541919      0.0            0.0            0.0            1.0            0              
      877            2              1.0            -70.250140699  15.94561804    0.0            0.020980767    -0.23519454    0.0            0.746814       0.665033       0.0            0.0            0.0            1.0            0              
      878            2              1.0            -62.588315557  -28.205956094  0.0            0.3794621      0.010592513    0.0            -0.689188      -0.724583      0.0            0.0            0.0            1.0            0              
      879            2              1.0            -48.962053515  -24.705653104  0.0            -0.20558321    0.15137106     0.0            0.860997       0.50861        0.0            0.0            0.0            1.0            0              
      880            2              1.0            -61.259693991  -46.177300203  0.0            -0.51162964    0.21441194     0.0            -0.670974      -0.741481      0.0            0.0            0.0            1.0            0              
      881            2              1.0            -67.717141474  -5.8695074543  0.0            0.10266622     0.096032949    0.0            0.914977       -0.403506      0.0            0.0            0.0            1.0            0              
      882            2              1.0            -61.988870936  -31.295381997  0.0            0.084767777    0.043762731    0.0            0.240469       -0.970657      0.0            0.0            0.0            1.0            0              
      883            2              1.0            -57.489088061  40.733637751   0.0            -0.23376631    -0.43104826    0.0            0.302305       -0.953211      0.0            0.0            0.0            1.0            0              
      884            2              1.0            -70.526271873  -23.045545465  0.0            0.050750214    -0.30199668    0.0            0.850648       -0.525735      0.0            0.0            0.0            1.0            0              
      885            2              1.0            -54.084307197  46.774837854   0.0            -0.16561931    -0.28020436    0.0            0.080382       0.996764       0.0            0.0            0.0            1.0            0              
      886            2              1.0            -50.259912313  -48.762040315  0.0            1.3666581      0.17347851     0.0            -0.641657      -0.766992      0.0            0.0            0.0            1.0            0              
      887            2              1.0            -69.342219332  38.290543692   0.0            0.26034159     -0.043075582   0.0            0.082948       -0.996554      0.0            0.0            0.0            1.0            0              
      888            2              1.0            -72.208778565  -47.661913205  0.0            -0.22853772    0.12013317     0.0            0.836725       0.547623       0.0            0.0            0.0            1.0            0              
      889            2              1.0            -67.109017635  -32.772498153  0.0            0.41115382     0.051048687    0.0            -0.50951       -0.860465      0.0            0.0            0.0            1.0            0              
      890            2              1.0            -67.800739685  3.7299721299   0.0            0.10735597     0.17473485     0.0            -0.945588      -0.325368      0.0            0.0            0.0            1.0            0              
      891            2              1.0            -55.037283467  -31.029153893  0.0            0.21308594     -0.032973282   0.0            0.101498       -0.994836      0.0            0.0            0.0            1.0            0              
      892            2              1.0            -73.731336565  22.48694688    0.0            -0.14469867    0.3258791      0.0            -0.997923      0.064418       0.0            0.0            0.0            1.0            0              
      893            2              1.0            -66.199496377  -14.115583467  0.0            0.18674675     -0.006081196   0.0            -0.439877      0.898058       0.0            0.0            0.0            1.0            0              
      894            2              1.0            -51.737574531  -12.156245532  0.0            0.13024392     -0.20501406    0.0            0.995629       -0.093398      0.0            0.0            0.0            1.0            0              
      895            2              1.0            -54.21752574   -39.284392718  0.0            0.25932862     0.14453637     0.0            0.067888       -0.997693      0.0            0.0            0.0            1.0            0              
      896            2              1.0            -54.669138307  -7.9951046697  0.0            -0.11638825    -0.30470939    0.0            0.053924       0.998545       0.0            0.0            0.0            1.0            0              
      897            2              1.0            -46.163976412  21.375267758   0.0            -0.10678157    -0.03808556    0.0            -0.01669       -0.999861      0.0            0.0            0.0            1.0            0              
      898            2              1.0            -56.31853521   -35.571627339  0.0            -0.24428114    0.18327276     0.0            0.270251       -0.96279       0.0            0.0            0.0            1.0            0              
      899            2              1.0            -70.413265895  -35.865761727  0.0            0.14821696     -0.372501      0.0            -0.873041      0.487646       0.0            0.0            0.0            1.0            0              
      900            2              1.0            -47.392701023  -9.7991937476  0.0            -0.22823703    -0.4812407     0.0            0.374574       -0.927197      0.0            0.0            0.0            1.0            0              
      901            2              1.0            -60.008730041  -19.909977028  0.0            0.9404715      -0.72724437    0.0            -0.968858      0.247619       0.0            0.0            0.0            1.0            0              
      902            2              1.0            -57.943394286  -46.560517997  0.0            0.13316663     -0.34358986    0.0            -0.13773       0.99047        0.0            0.0            0.0            1.0            0              
      903            2              1.0            -47.928012321  -40.571995699  0.0            -0.01208614    -0.091435999   0.0            -0.924532      0.381105       0.0            0.0            0.0            1.0            0              
      904            2              1.0            -51.932406874  37.222817742   0.0            -0.5249959     -0.33687858    0.0            -0.806169      0.591686       0.0            0.0            0.0            1.0            0              
      905            2              1.0            -63.02879797   2.3102909242   0.0            0.10072236     -0.037855828   0.0            0.914733       -0.404058      0.0            0.0            0.0            1.0            0              
      906            2              1.0            -72.255153758  43.253838495   0.0            0.075165201    -0.28456823    0.0            0.928733       0.370748       0.0            0.0            0.0            1.0            0              
      907            2              1.0            -68.566805216  14.97803948    0.0            0.1946721      0.11680215     0.0            -0.519663      0.854371       0.0            0.0            0.0            1.0            0              
      908            2              1.0            -62.440570006  -44.714052338  0.0            0.079518586    0.43255657     0.0            -0.521828      0.853051       0.0            0.0            0.0            1.0            0              
      909            2              1.0            -51.672173998  2.453602665    0.0            -0.53009408    -0.31546712    0.0            0.929655       0.368432       0.0            0.0            0.0            1.0            0              
      910            2              1.0            -56.918606027  29.889402254   0.0            -0.14535973    0.28155775     0.0            -0.989756      -0.142766      0.0            0.0            0.0            1.0            0              
      911            2              1.0            -55.945244578  6.530225929    0.0            -0.59889966    -0.33148998    0.0            0.99564        -0.093281      0.0            0.0            0.0            1.0            0              
      912            2              1.0            -64.440080336  -5.0528778191  0.0            0.34793054     0.27278727     0.0            0.893664       -0.448737      0.0            0.0            0.0            1.0            0              
      913            2              1.0            -52.805385823  -44.470964193  0.0            0.26544683     -0.26212903    0.0            0.445154       0.895454       0.0            0.0            0.0            1.0            0              
      914            2              1.0            -71.961832124  -44.65000956   0.0            0.04715223     0.38496436     0.0            -0.807121      -0.590386      0.0            0.0            0.0            1.0            0              
      915            2              1.0            -57.372118755  -22.841277284  0.0            -0.2842498     -0.015108605   0.0            0.474122       0.880459       0.0            0.0            0.0            1.0            0              
      916            2              1.0            -67.60581119   44.524277057   0.0            0.21975004     -0.75594586    0.0            0.904124       0.427269       0.0            0.0            0.0            1.0            0              
      917            2              1.0            -68.499856508  9.292379226    0.0            -0.0054672117  -0.50603664    0.0            0.204158       -0.978938      0.0            0.0            0.0            1.0            0              
      918            2              1.0            -48.834389518  10.676074677   0.0            -0.18047761    0.17255243     0.0            -0.882031      0.471191       0.0            0.0            0.0            1.0            0              
      919            2              1.0            -63.569765545  -40.383461572  0.0            0.36097477     0.21037151     0.0            0.008317       0.999965       0.0            0.0            0.0            1.0            0              
      920            2              1.0            -72.086044501  32.219870381   0.0            0.047619591    -0.095655303   0.0            0.443182       0.896432       0.0            0.0            0.0            1.0            0              
      921            2              1.0            -61.905167403  6.8085445847   0.0            -0.015108444   -1.1554118     0.0            -0.058234      -0.998303      0.0            0.0            0.0            1.0            0              
      922            2              1.0            -53.401230207  -31.859923282  0.0            0.46905612     0.048561265    0.0            -0.966259      0.257571       0.0            0.0            0.0            1.0            0              
      923            2              1.0            -63.326588093  22.624292918   0.0            0.13511917     0.20154121     0.0            -0.51076       -0.859723      0.0            0.0            0.0            1.0            0              
      924            2              1.0            -66.868966811  -48.794074325  0.0            0.25786544     0.0053443993   0.0            -0.008162      -0.999967      0.0            0.0            0.0            1.0            0              
      925            2              1.0            -65.915411325  24.316119622   0.0            0.28986243     0.21467255     0.0            0.897845       0.440311       0.0            0.0            0.0            1.0            0              
      926            2              1.0            -63.663879643  -8.4703071262  0.0            0.29032711     0.23402523     0.0            0.938015       0.346595       0.0            0.0            0.0            1.0            0              
      927            2              1.0            -66.190554977  -5.1171116211  0.0            0.25272708     0.03735121     0.0            -0.80913       0.587629       0.0            0.0            0.0            1.0            0              
      928            2              1.0            -73.63073478   8.0189481947   0.0            -0.081630635   -0.085092844   0.0            0.101816       -0.994803      0.0            0.0            0.0            1.0            0              
      929            2              1.0            -62.624070114  -10.129903897  0.0            -0.19448098    0.48052542     0.0            0.063312       0.997994       0.0            0.0            0.0            1.0            0              
      930            2              1.0            -69.251690214  47.406238912   0.0            0.84277183     -0.16515196    0.0            0.064659       -0.997907      0.0            0.0            0.0            1.0            0              
      931            2              1.0            -72.521916618  -21.345486439  0.0            0.31129509     0.66466563     0.0            0.392495       -0.919754      0.0            0.0            0.0            1.0            0              
      932            2              1.0            -64.142605356  -44.072192824  0.0            -0.088309459   0.13481045     0.0            -0.333674      -0.942689      0.0            0.0            0.0            1.0            0              
      933            2              1.0            -51.668188307  9.8907896312   0.0            -0.22844794    0.036669362    0.0            0.490942       0.871192       0.0            0.0            0.0            1.0            0              
      934            2              1.0            -60.758204108  -9.8048550635  0.0            -0.20495394    0.40144249     0.0            0.84269        0.538399       0.0            0.0            0.0            1.0            0              
      935            2              1.0            -60.909739414  -42.398192484  0.0            0.089414475    -0.12504107    0.0            0.063183       -0.998002      0.0            0.0            0.0            1.0            0              
      936            2              1.0            -64.336025295  19.167061401   0.0            0.20430156     0.35028731     0.0            -0.999297      0.0375         0.0            0.0            0.0            1.0            0              
      937            2              1.0            -57.423228733  16.871918939   0.0            -0.22947597    0.46972596     0.0            -0.340451      0.940262       0.0            0.0            0.0            1.0            0              
      938            2              1.0            -46.212401939  -22.520769548  0.0            -0.10168129    -0.05517696    0.0            0.97043        -0.241381      0.0            0.0            0.0            1.0            0              
      939            2              1.0            -71.970279231  8.8494077795   0.0            -0.12325936    -0.087950144   0.0            -0.044179      0.999024       0.0            0.0            0.0            1.0            0              
      940            2              1.0            -65.903104711  -11.045642006  0.0            0.30757545     -0.049585547   0.0            0.966793       0.255559       0.0            0.0            0.0            1.0            0              
      941            2              1.0            -67.166441758  -20.028572552  0.0            0.041802578    -0.16182842    0.0            0.859741       -0.510731      0.0            0.0            0.0            1.0            0              
      942            2              1.0            -51.090024711  30.003620108   0.0            -0.31369368    -0.082276293   0.0            -0.943787      -0.330553      0.0            0.0            0.0            1.0            0              
      943            2              1.0            -54.270264494  12.050744525   0.0            0.14752031     0.10168014     0.0            -0.016733      -0.99986       0.0            0.0            0.0            1.0            0              
      944            2              1.0            -65.841230299  44.900615106   0.0            0.54008956     -0.278345      0.0            -0.163964      -0.986466      0.0            0.0            0.0            1.0            0              
      945            2              1.0            -61.208714722  -4.0805340852  0.0            -0.45664638    0.67850964     0.0            -0.408783      -0.912632      0.0            0.0            0.0            1.0            0              
      946            2              1.0            -60.820785495  34.162465      0.0            0.27094329     0.030695166    0.0            -0.711114      -0.703077      0.0            0.0            0.0            1.0            0              
      947            2              1.0            -65.659867841  -3.5839039469  0.0            0.6637843      0.078089784    0.0            0.819703       -0.572789      0.0            0.0            0.0            1.0            0              
      948            2              1.0            -70.883843032  35.090308254   0.0            0.79051619     -0.30457761    0.0            0.659493       0.751711       0.0            0.0            0.0            1.0            0              
      949            2              1.0            -59.483846512  -16.490790698  0.0            0.32875393     -0.34263007    0.0            -0.705898      -0.708313      0.0            0.0            0.0            1.0            0              
      950            2              1.0            -63.195626221  -48.830388945  0.0            0.2075587      0.02454414     0.0            -0.676733      -0.736229      0.0            0.0            0.0            1.0            0              
      951            2              1.0            -73.836468084  -0.54735491392 0.0            0.070704258    -0.066853351   0.0            0.945305       0.326189       0.0            0.0            0.0            1.0            0              
      952            2              1.0            -48.138413201  -35.381260584  0.0            -0.023609934   0.12169707     0.0            0.732972       0.680259       0.0            0.0            0.0            1.0            0              
      953            2              1.0            -47.91318857   44.577127563   0.0            -0.10028575    -0.60590167    0.0            0.999707       -0.024205      0.0            0.0            0.0            1.0            0              
      954            2              1.0            -66.925633931  8.2430153522   0.0            0.23592629     -0.25238592    0.0            0.778658       -0.627448      0.0            0.0            0.0            1.0            0              
      955            2              1.0            -53.851395192  28.146741      0.0            -0.42610483    0.1424008      0.0            0.621269       0.783597       0.0            0.0            0.0            1.0            0              
      956            2              1.0            -56.427463929  35.283613965   0.0            -0.58290986    -0.1162189     0.0            -0.542097      0.840316       0.0            0.0            0.0            1.0            0              
      957            2              1.0            -67.825103799  -0.64273210807 0.0            0.55929099     0.54797892     0.0            -0.948857      -0.315707      0.0            0.0            0.0            1.0            0              
      958            2              1.0            -69.18256573   -18.059194324  0.0            -0.17081672    -0.11030125    0.0            -0.313891      0.949459       0.0            0.0            0.0            1.0            0              
      959            2              1.0            -60.729436927  -17.55874401   0.0            0.31164765     -0.34254414    0.0            -0.378812      0.925474       0.0            0.0            0.0            1.0            0              
      960            2              1.0            -55.712691153  19.758447461   0.0            -0.18910099    0.29475695     0.0            -0.399049      0.91693        0.0            0.0            0.0            1.0            0              
      961            2              1.0            -72.012562237  -28.891933217  0.0            0.12044776     -0.22970063    0.0            0.88851        -0.458857      0.0            0.0            0.0            1.0            0              
      962            2              1.0            -70.976068554  -0.46438240182 0.0            0.40964843     0.10958842     0.0            -0.845871      0.533388       0.0            0.0            0.0            1.0            0              
      963            2              1.0            -72.539896934  47.379373308   0.0            0.26397624     -0.13757316    0.0            0.916785       0.399382       0.0            0.0            0.0            1.0            0              
      964            2              1.0            -73.911882714  36.732322245   0.0            0.05937566     -0.93672092    0.0            -0.791644      0.610982       0.0            0.0            0.0            1.0            0              
      965            2              1.0            -62.624965793  0.086506872201 0.0            0.015018989    0.66247052     0.0            0.22334        0.974741       0.0            0.0            0.0            1.0            0              
      966            2              1.0            -50.951699365  26.843706002   0.0            -0.23190871    -0.056449661   0.0            -0.322516      0.946564       0.0            0.0            0.0            1.0            0              
      967            2              1.0            -56.550067102  43.416397833   0.0            -0.43346197    -0.55442845    0.0            0.69729        0.716789       0.0            0.0            0.0            1.0            0              
      968            2              1.0            -46.199721855  40.48662174    0.0            0.26775074     -0.47642622    0.0            -0.200097      -0.979776      0.0            0.0            0.0            1.0            0              
      969            2              1.0            -66.813601698  -12.485839766  0.0            0.27422707     0.12836843     0.0            -0.831355      -0.555742      0.0            0.0            0.0            1.0            0              
      970            2              1.0            -46.430914547  33.888939678   0.0            -0.067055766   0.018547906    0.0            0.805976       0.591948       0.0            0.0            0.0            1.0            0              
      971            2              1.0            -66.121804069  -41.598514523  0.0            0.20161796     0.27899638     0.0            0.342677       0.939453       0.0            0.0            0.0            1.0            0              
      972            2              1.0            -67.630968266  11.270944897   0.0            0.22071276     -0.089450706   0.0            -0.779324      0.626621       0.0            0.0            0.0            1.0            0              
      973            2              1.0            -66.731073664  -9.3861438917  0.0            0.42516279     0.0012305199   0.0            -0.687627      -0.726064      0.0            0.0            0.0            1.0            0              
      974            2              1.0            -46.760894525  -14.004107387  0.0            0.84690457     -0.17576117    0.0            0.967606       -0.252464      0.0            0.0            0.0            1.0            0              
      975            2              1.0            -58.838715611  39.945504449   0.0            -0.18449082    -0.58233811    0.0            -0.484356      0.874871       0.0            0.0            0.0            1.0            0              
      976            2              1.0            -49.41569467   -5.8722865072  0.0            -0.18950322    -0.41553809    0.0            0.483445       -0.875375      0.0            0.0            0.0            1.0            0              
      977            2              1.0            -54.69377872   -34.752136332  0.0            -0.096546756   0.18682722     0.0            -0.348663      -0.937248      0.0            0.0            0.0            1.0            0              
      978            2              1.0            -73.834282806  34.743247572   0.0            0.18843787     0.3288512      0.0            0.010706       0.999943       0.0            0.0            0.0            1.0            0              
      979            2              1.0            -57.814834381  7.0323804332   0.0            -0.56896351    -0.17423403    0.0            0.284773       -0.958595      0.0            0.0            0.0            1.0            0              
      980            2              1.0            -65.546590044  -8.2336120831  0.0            0.53185617     -0.024550154   0.0            -0.596744      -0.802432      0.0            0.0            0.0            1.0            0              
      981            2              1.0            -54.92969905   -32.949106771  0.0            0.27387585     0.21602101     0.0            -0.326037      -0.945357      0.0            0.0            0.0            1.0            0              
      982            2              1.0            -61.565572738  -29.744757028  0.0            -0.15037474    -0.11536843    0.0            0.695032       0.718978       0.0            0.0            0.0            1.0            0              
      983            2              1.0            -51.554285419  -36.693723406  0.0            0.09931629     -0.407571      0.0            -0.924554      0.38105        0.0            0.0            0.0            1.0            0              
      984            2              1.0            -67.021040778  -15.510627084  0.0            0.37650952     -0.11756304    0.0            0.992228       -0.124434      0.0            0.0            0.0            1.0            0              
      985            2              1.0            -52.407506155  48.843721037   0.0            0.11775112     0.21879542     0.0            -0.923234      0.384239       0.0            0.0            0.0            1.0            0              
      986            2              1.0            -73.803847039  -40.742594539  0.0            -0.090737185   0.16008042     0.0            -0.821558      0.570125       0.0            0.0            0.0            1.0            0              
      987            2              1.0            -73.919096025  -20.535206394  0.0            0.27927855     0.39077774     0.0            -0.891746      0.452536       0.0            0.0            0.0            1.0            0              
      988            2              1.0            -59.182039545  47.107841163   0.0            -0.031654418   -0.28368267    0.0            -0.266063      -0.963956      0.0            0.0            0.0            1.0            0              
      989            2              1.0            -66.322099389  34.708226873   0.0            0.64750116     -0.14279316    0.0            -0.598547      0.801088       0.0            0.0            0.0            1.0            0              
      990            2              1.0            -50.622363735  -0.85854000701 0.0            -0.30525515    -0.1711501     0.0            -0.078494      0.996915       0.0            0.0            0.0            1.0            0              
      991            2              1.0            -53.517397287  24.912772612   0.0            -0.49769424    0.29872037     0.0            0.870092       -0.492889      0.0            0.0            0.0            1.0            0              
      992            2              1.0            -47.435222047  48.990619411   0.0            -1.2892221     -0.20939537    0.0            0.728298       -0.68526       0.0            0.0            0.0            1.0            0              
      993            2              1.0            -50.868408794  38.569210801   0.0            -0.19798438    -0.20998413    0.0            0.981156       -0.193217      0.0            0.0            0.0            1.0            0              
      994            2              1.0            -53.194816689  36.012400941   0.0            -0.6727115     -0.28003676    0.0            -0.989074      -0.147421      0.0            0.0            0.0            1.0            0              
      995            2              1.0            -63.573415225  -32.314072901  0.0            0.012257438    0.25935307     0.0            0.804515       0.593932       0.0            0.0            0.0            1.0            0              
      996            2              1.0            -50.168791189  -31.274718277  0.0            -0.17396791    -0.4257853     0.0            -0.555272      0.831669       0.0            0.0            0.0            1.0            0              
      997            2              1.0            -55.609648022  -25.983331316  0.0            -0.42993405    -0.14001515    0.0            0.775931       0.630818       0.0            0.0            0.0            1.0            0              
      998            2              1.0            -73.73102539   29.518125956   0.0            0.090769137    0.14482094     0.0            -0.352095      0.935964       0.0            0.0            0.0            1.0            0              
      999            2              1.0            -66.918949015  -34.362764096  0.0            0.52316574     0.073667641    0.0            0.994861       -0.101253      0.0            0.0            0.0            1.0            0              
      1000           1              2.0            -75.5          50.5           0.0            0.0            0.0            0.0            -0.204851      -0.978793      0.0            0.0            0.0            1.0            1              
      1001           1              2.0            -74.5          50.5           0.0            0.0            0.0            0.0            -0.537092      0.843524       0.0            0.0            0.0            1.0            1              
      1002           1              2.0            -73.5          50.5           0.0            0.0            0.0            0.0            0.840022       0.542552       0.0            0.0            0.0            1.0            1              
      1003           1              2.0            -72.5          50.5           0.0            0.0            0.0            0.0            -0.53505       0.84482        0.0            0.0            0.0            1.0            1              
      1004           1              2.0            -71.5          50.5           0.0            0.0            0.0            0.0            0.0068         0.999977       0.0            0.0            0.0            1.0            1              
      1005           1              2.0            -70.5          50.5           0.0            0.0            0.0            0.0            0.587908       0.808928       0.0            0.0            0.0            1.0            1              
      1006           1              2.0            -69.5          50.5           0.0            0.0            0.0            0.0            0.739117       -0.673577      0.0            0.0            0.0            1.0            1              
      1007           1              2.0            -68.5          50.5           0.0            0.0            0.0            0.0            -0.0772        -0.997016      0.0            0.0            0.0            1.0            1              
      1008           1              2.0            -67.5          50.5           0.0            0.0            0.0            0.0            -0.322709      0.946498       0.0            0.0            0.0            1.0            1              
      1009           1              2.0            -66.5          50.5           0.0            0.0            0.0            0.0            0.914361       -0.4049        0.0            0.0            0.0            1.0            1              
      1010           1              2.0            -65.5          50.5           0.0            0.0            0.0            0.0            -0.239899      -0.970798      0.0            0.0            0.0            1.0            1              
      1011           1              2.0            -64.5          50.5           0.0            0.0            0.0            0.0            -0.972025      0.234879       0.0            0.0            0.0            1.0            1              
      1012           1              2.0            -63.5          50.5           0.0            0.0            0.0            0.0            -0.613779      0.789478       0.0            0.0            0.0            1.0            1              
      1013           1              2.0            -62.5          50.5           0.0            0.0            0.0            0.0            0.06067        0.998158       0.0            0.0            0.0            1.0            1              
      1014           1              2.0            -61.5          50.5           0.0            0.0            0.0            0.0            0.764016       -0.645197      0.0            0.0            0.0            1.0            1              
      1015           1              2.0            -60.5          50.5           0.0            0.0            0.0            0.0            0.78661        -0.61745       0.0            0.0            0.0            1.0            1              
      1016           1              2.0            -59.5          50.5           0.0            0.0            0.0            0.0            -0.137039      0.990566       0.0            0.0            0.0            1.0            1              
      1017           1              2.0            -58.5          50.5           0.0            0.0            0.0            0.0            -0.11321       0.993571       0.0            0.0            0.0            1.0            1              
      1018           1              2.0            -57.5          50.5           0.0            0.0            0.0            0.0            -0.864199      -0.50315       0.0            0.0            0.0            1.0            1              
      1019           1              2.0            -56.5          50.5           0.0            0.0            0.0            0.0            0.670158       0.742218       0.0            0.0            0.0            1.0            1              
      1020           1              2.0            -55.5          50.5           0.0            0.0            0.0            0.0            0.911382       -0.411561      0.0            0.0            0.0            1.0            1              
      1021           1              2.0            -54.5          50.5           0.0            0.0            0.0            0.0            0.46498        -0.885321      0.0            0.0            0.0            1.0            1              
      1022           1              2.0            -53.5          50.5           0.0            0.0            0.0            0.0            0.726668       0.686988       0.0            0.0            0.0            1.0            1              
      1023           1              2.0            -52.5          50.5           0.0            0.0            0.0            0.0            -0.989942      0.14147        0.0            0.0            0.0            1.0            1              
      1024           1              2.0            -51.5          50.5           0.0            0.0            0.0            0.0            0.367898       -0.929866      0.0            0.0            0.0            1.0            1              
      1025           1              2.0            -50.5          50.5           0.0            0.0            0.0            0.0            -0.470891      -0.882192      0.0            0.0            0.0            1.0            1              
      1026           1              2.0            -49.5          50.5           0.0            0.0            0.0            0.0            -0.951451      0.3078         0.0            0.0            0.0            1.0            1              
      1027           1              2.0            -48.5          50.5           0.0            0.0            0.0            0.0            0.698667       -0.715447      0.0            0.0            0.0            1.0            1              
      1028           1              2.0            -47.5          50.5           0.0            0.0            0.0            0.0            -0.961481      -0.27487       0.0            0.0            0.0            1.0            1              
      1029           1              2.0            -46.5          50.5           0.0            0.0            0.0            0.0            -0.997284      0.07365        0.0            0.0            0.0            1.0            1              
      1030           1              2.0            -45.5          50.5           0.0            0.0            0.0            0.0            0.966785       -0.255591      0.0            0.0            0.0            1.0            1              
      1031           1              2.0            -44.5          50.5           0.0            0.0            0.0            0.0            0.14414        0.989557       0.0            0.0            0.0            1.0            1              
      1032           1              2.0            -44.5          49.5           0.0            0.0            0.0            0.0            -0.914188      -0.405289      0.0            0.0            0.0            1.0            1              
      1033           1              2.0            -44.5          48.5           0.0            0.0            0.0            0.0            -0.37108       0.928601       0.0            0.0            0.0            1.0            1              
      1034           1              2.0            -44.5          47.5           0.0            0.0            0.0            0.0            -0.989884      -0.141881      0.0            0.0            0.0            1.0            1              
      1035           1              2.0            -44.5          46.5           0.0            0.0            0.0            0.0            -0.22142       -0.975179      0.0            0.0            0.0            1.0            1              
      1036           1              2.0            -44.5          45.5           0.0            0.0            0.0            0.0            0.599182       0.800613       0.0            0.0            0.0            1.0            1              
      1037           1              2.0            -44.5          44.5           0.0            0.0            0.0            0.0            0.583391       -0.812191      0.0            0.0            0.0            1.0            1              
      1038           1              2.0            -44.5          43.5           0.0            0.0            0.0            0.0            0.549919       -0.835218      0.0            0.0            0.0            1.0            1              
      1039           1              2.0            -44.5          42.5           0.0            0.0            0.0            0.0            -0.9876        0.15699        0.0            0.0            0.0            1.0            1              
      1040           1              2.0            -44.5          41.5           0.0            0.0            0.0            0.0            -0.04167       0.999131       0.0            0.0            0.0            1.0            1              
      1041           1              2.0            -44.5          40.5           0.0            0.0            0.0            0.0            0.23621        0.971702       0.0            0.0            0.0            1.0            1              
      1042           1              2.0            -44.5          39.5           0.0            0.0            0.0            0.0            0.916148       -0.400839      0.0            0.0            0.0            1.0            1              
      1043           1              2.0            -44.5          38.5           0.0            0.0            0.0            0.0            0.14544        0.989367       0.0            0.0            0.0            1.0            1              
      1044           1              2.0            -44.5          37.5           0.0            0.0            0.0            0.0            -0.59417       -0.80434       0.0            0.0            0.0            1.0            1              
      1045           1              2.0            -44.5          36.5           0.0            0.0            0.0            0.0            -0.31401       -0.94942       0.0            0.0            0.0            1.0            1              
      1046           1              2.0            -44.5          35.5           0.0            0.0            0.0            0.0            -0.829088      -0.559118      0.0            0.0            0.0            1.0            1              
      1047           1              2.0            -44.5          34.5           0.0            0.0            0.0            0.0            0.653401       0.757012       0.0            0.0            0.0            1.0            1              
      1048           1              2.0            -44.5          33.5           0.0            0.0            0.0            0.0            0.862868       0.505429       0.0            0.0            0.0            1.0            1              
      1049           1              2.0            -44.5          32.5           0.0            0.0            0.0            0.0            -0.694048      0.719928       0.0            0.0            0.0            1.0            1              
      1050           1              2.0            -44.5          31.5           0.0            0.0            0.0            0.0            0.963981       -0.26597       0.0            0.0            0.0            1.0            1              
      1051           1              2.0            -44.5          30.5           0.0            0.0            0.0            0.0            -0.968103      -0.250551      0.0            0.0            0.0            1.0            1              
      1052           1              2.0            -44.5          29.5           0.0            0.0            0.0            0.0            -0.13421       0.990953       0.0            0.0            0.0            1.0            1              
      1053           1              2.0            -44.5          28.5           0.0            0.0            0.0            0.0            0.902877       -0.429899      0.0            0.0            0.0            1.0            1              
      1054           1              2.0            -44.5          27.5           0.0            0.0            0.0            0.0            -0.01534       0.999882       0.0            0.0            0.0            1.0            1              
      1055           1              2.0            -44.5          26.5           0.0            0.0            0.0            0.0            0.998689       -0.05119       0.0            0.0            0.0            1.0            1              
      1056           1              2.0            -44.5          25.5           0.0            0.0            0.0            0.0            0.988508       0.15117        0.0            0.0            0.0            1.0            1              
      1057           1              2.0            -44.5          24.5           0.0            0.0            0.0            0.0            -0.17639       0.98432        0.0            0.0            0.0            1.0            1              
      1058           1              2.0            -44.5          23.5           0.0            0.0            0.0            0.0            -0.360709      -0.932678      0.0            0.0            0.0            1.0            1              
      1059           1              2.0            -44.5          22.5           0.0            0.0            0.0            0.0            -0.340498      -0.940245      0.0            0.0            0.0            1.0            1              
      1060           1              2.0            -44.5          21.5           0.0            0.0            0.0            0.0            0.997431       0.07164        0.0            0.0            0.0            1.0            1              
      1061           1              2.0            -44.5          20.5           0.0            0.0            0.0            0.0            -0.433461      -0.901172      0.0            0.0            0.0            1.0            1              
      1062           1              2.0            -44.5          19.5           0.0            0.0            0.0            0.0            0.776311       -0.630351      0.0            0.0            0.0            1.0            1              
      1063           1              2.0            -44.5          18.5           0.0            0.0            0.0            0.0            0.09792        0.995194       0.0            0.0            0.0            1.0            1              
      1064           1              2.0            -44.5          17.5           0.0            0.0            0.0            0.0            0.875631       0.482981       0.0            0.0            0.0            1.0            1              
      1065           1              2.0            -44.5          16.5           0.0            0.0            0.0            0.0            0.315751       0.948842       0.0            0.0            0.0            1.0            1              
      1066           1              2.0            -44.5          15.5           0.0            0.0            0.0            0.0            0.899908       -0.436079      0.0            0.0            0.0            1.0            1              
      1067           1              2.0            -44.5          14.5           0.0            0.0            0.0            0.0            0.73138        -0.68197       0.0            0.0            0.0            1.0            1              
      1068           1              2.0            -44.5          13.5           0.0            0.0            0.0            0.0            0.778979       0.62705        0.0            0.0            0.0            1.0            1              
      1069           1              2.0            -44.5          12.5           0.0            0.0            0.0            0.0            -0.968944      0.247281       0.0            0.0            0.0            1.0            1              
      1070           1              2.0            -44.5          11.5           0.0            0.0            0.0            0.0            0.46405        -0.885809      0.0            0.0            0.0            1.0            1              
      1071           1              2.0            -44.5          10.5           0.0            0.0            0.0            0.0            0.10899        -0.994043      0.0            0.0            0.0            1.0            1              
      1072           1              2.0            -44.5          9.5            0.0            0.0            0.0            0.0            0.538033       0.842924       0.0            0.0            0.0            1.0            1              
      1073           1              2.0            -44.5          8.5            0.0            0.0            0.0            0.0            0.777957       -0.628318      0.0            0.0            0.0            1.0            1              
      1074           1              2.0            -44.5          7.5            0.0            0.0            0.0            0.0            0.68196        0.73139        0.0            0.0            0.0            1.0            1              
      1075           1              2.0            -44.5          6.5            0.0            0.0            0.0            0.0            0.318051       0.948074       0.0            0.0            0.0            1.0            1              
      1076           1              2.0            -44.5          5.5            0.0            0.0            0.0            0.0            0.812952       -0.582331      0.0            0.0            0.0            1.0            1              
      1077           1              2.0            -44.5          4.5            0.0            0.0            0.0            0.0            -0.15354       0.988142       0.0            0.0            0.0            1.0            1              
      1078           1              2.0            -44.5          3.5            0.0            0.0            0.0            0.0            0.922579       -0.385809      0.0            0.0            0.0            1.0            1              
      1079           1              2.0            -44.5          2.5            0.0            0.0            0.0            0.0            0.993427       0.11447        0.0            0.0            0.0            1.0            1              
      1080           1              2.0            -44.5          1.5            0.0            0.0            0.0            0.0            0.972234       0.234011       0.0            0.0            0.0            1.0            1              
      1081           1              2.0            -44.5          0.5            0.0            0.0            0.0            0.0            -0.16967       0.985501       0.0            0.0            0.0            1.0            1              
      1082           1              2.0            -44.5          -0.5           0.0            0.0            0.0            0.0            0.999369       -0.03552       0.0            0.0            0.0            1.0            1              
      1083           1              2.0            -44.5          -1.5           0.0            0.0            0.0            0.0            0.981281       -0.19258       0.0            0.0            0.0            1.0            1              
      1084           1              2.0            -44.5          -2.5           0.0            0.0            0.0            0.0            0.989885       0.141871       0.0            0.0            0.0            1.0            1              
      1085           1              2.0            -44.5          -3.5           0.0            0.0            0.0            0.0            0.99961        -0.02793       0.0            0.0            0.0            1.0            1              
      1086           1              2.0            -44.5          -4.5           0.0            0.0            0.0            0.0            0.976794       -0.214181      0.0            0.0            0.0            1.0            1              
      1087           1              2.0            -44.5          -5.5           0.0            0.0            0.0            0.0            -0.539552      0.841953       0.0            0.0            0.0            1.0            1              
      1088           1              2.0            -44.5          -6.5           0.0            0.0            0.0            0.0            -0.11605       0.993243       0.0            0.0            0.0            1.0            1              
      1089           1              2.0            -44.5          -7.5           0.0            0.0            0.0            0.0            0.23055        0.97306        0.0            0.0            0.0            1.0            1              
      1090           1              2.0            -44.5          -8.5           0.0            0.0            0.0            0.0            -1.0           -0.00022       0.0            0.0            0.0            1.0            1              
      1091           1              2.0            -44.5          -9.5           0.0            0.0            0.0            0.0            0.65411        -0.7564        0.0            0.0            0.0            1.0            1              
      1092           1              2.0            -44.5          -10.5          0.0            0.0            0.0            0.0            0.814231       0.580541       0.0            0.0            0.0            1.0            1              
      1093           1              2.0            -44.5          -11.5          0.0            0.0            0.0            0.0            0.956942       0.29028        0.0            0.0            0.0            1.0            1              
      1094           1              2.0            -44.5          -12.5          0.0            0.0            0.0            0.0            0.970281       0.24198        0.0            0.0            0.0            1.0            1              
      1095           1              2.0            -44.5          -13.5          0.0            0.0            0.0            0.0            0.86128        0.50813        0.0            0.0            0.0            1.0            1              
      1096           1              2.0            -44.5          -14.5          0.0            0.0            0.0            0.0            -0.993961      0.10973        0.0            0.0            0.0            1.0            1              
      1097           1              2.0            -44.5          -15.5          0.0            0.0            0.0            0.0            -0.999944      -0.0106        0.0            0.0            0.0            1.0            1              
      1098           1              2.0            -44.5          -16.5          0.0            0.0            0.0            0.0            -0.175909      -0.984406      0.0            0.0            0.0            1.0            1              
      1099           1              2.0            -44.5          -17.5          0.0            0.0            0.0            0.0            0.657112       0.753793       0.0            0.0            0.0            1.0            1              
      1100           1              2.0            -44.5          -18.5          0.0            0.0            0.0            0.0            0.398491       0.917172       0.0            0.0            0.0            1.0            1              
      1101           1              2.0            -44.5          -19.5          0.0            0.0            0.0            0.0            -0.949693      -0.313181      0.0            0.0            0.0            1.0            1              
      1102           1              2.0            -44.5          -20.5          0.0            0.0            0.0            0.0            0.935068       0.354469       0.0            0.0            0.0            1.0            1              
      1103           1              2.0            -44.5          -21.5          0.0            0.0            0.0            0.0            -0.750748      -0.660588      0.0            0.0            0.0            1.0            1              
      1104           1              2.0            -44.5          -22.5          0.0            0.0            0.0            0.0            0.832829       -0.55353       0.0            0.0            0.0            1.0            1              
      1105           1              2.0            -44.5          -23.5          0.0            0.0            0.0            0.0            -0.860553      -0.509362      0.0            0.0            0.0            1.0            1              
      1106           1              2.0            -44.5          -24.5          0.0            0.0            0.0            0.0            0.550739       -0.834678      0.0            0.0            0.0            1.0            1              
      1107           1              2.0            -44.5          -25.5          0.0            0.0            0.0            0.0            -0.642519      -0.766269      0.0            0.0            0.0            1.0            1              
      1108           1              2.0            -44.5          -26.5          0.0            0.0            0.0            0.0            0.77187        -0.63578       0.0            0.0            0.0            1.0            1              
      1109           1              2.0            -44.5          -27.5          0.0            0.0            0.0            0.0            0.851045       0.525093       0.0            0.0            0.0            1.0            1              
      1110           1              2.0            -44.5          -28.5          0.0            0.0            0.0            0.0            -0.760218      0.649668       0.0            0.0            0.0            1.0            1              
      1111           1              2.0            -44.5          -29.5          0.0            0.0            0.0            0.0            0.765968       -0.642878      0.0            0.0            0.0            1.0            1              
      1112           1              2.0            -44.5          -30.5          0.0            0.0            0.0            0.0            -0.4963        -0.868151      0.0            0.0            0.0            1.0            1              
      1113           1              2.0            -44.5          -31.5          0.0            0.0            0.0            0.0            0.641328       -0.767267      0.0            0.0            0.0            1.0            1              
      1114           1              2.0            -44.5          -32.5          0.0            0.0            0.0            0.0            -0.291201      -0.956662      0.0            0.0            0.0            1.0            1              
      1115           1              2.0            -44.5          -33.5          0.0            0.0            0.0            0.0            0.21245        -0.977172      0.0            0.0            0.0            1.0            1              
      1116           1              2.0            -44.5          -34.5          0.0            0.0            0.0            0.0            -0.56739       -0.823449      0.0            0.0            0.0            1.0            1              
      1117           1              2.0            -44.5          -35.5          0.0            0.0            0.0            0.0            0.908438       -0.418019      0.0            0.0            0.0            1.0            1              
      1118           1              2.0            -44.5          -36.5          0.0            0.0            0.0            0.0            0.298011       -0.954563      0.0            0.0            0.0            1.0            1              
      1119           1              2.0            -44.5          -37.5          0.0            0.0            0.0            0.0            0.617898       0.786258       0.0            0.0            0.0            1.0            1              
      1120           1              2.0            -44.5          -38.5          0.0            0.0            0.0            0.0            -0.19591       0.980622       0.0            0.0            0.0            1.0            1              
      1121           1              2.0            -44.5          -39.5          0.0            0.0            0.0            0.0            -0.866561      0.499071       0.0            0.0            0.0            1.0            1              
      1122           1              2.0            -44.5          -40.5          0.0            0.0            0.0            0.0            0.520179       -0.854058      0.0            0.0            0.0            1.0            1              
      1123           1              2.0            -44.5          -41.5          0.0            0.0            0.0            0.0            -0.874153      -0.485651      0.0            0.0            0.0            1.0            1              
      1124           1              2.0            -44.5          -42.5          0.0            0.0            0.0            0.0            0.897056       0.441918       0.0            0.0            0.0            1.0            1              
      1125           1              2.0            -44.5          -43.5          0.0            0.0            0.0            0.0            -0.615937      -0.787796      0.0            0.0            0.0            1.0            1              
      1126           1              2.0            -44.5          -44.5          0.0            0.0            0.0            0.0            -0.191949      -0.981405      0.0            0.0            0.0            1.0            1              
      1127           1              2.0            -44.5          -45.5          0.0            0.0            0.0            0.0            0.850176       0.526498       0.0            0.0            0.0            1.0            1              
      1128           1              2.0            -44.5          -46.5          0.0            0.0            0.0            0.0            -0.946902      -0.321521      0.0            0.0            0.0            1.0            1              
      1129           1              2.0            -44.5          -47.5          0.0            0.0            0.0            0.0            -0.700577      0.713577       0.0            0.0            0.0            1.0            1              
      1130           1              2.0            -44.5          -48.5          0.0            0.0            0.0            0.0            0.15609        -0.987743      0.0            0.0            0.0            1.0            1              
      1131           1              2.0            -44.5          -49.5          0.0            0.0            0.0            0.0            0.1008         -0.994907      0.0            0.0            0.0            1.0            1              
      1132           1              2.0            -44.5          -50.5          0.0            0.0            0.0            0.0            -0.666782      -0.745253      0.0            0.0            0.0            1.0            1              
      1133           1              2.0            -45.5          -50.5          0.0            0.0            0.0            0.0            0.961997       0.273059       0.0            0.0            0.0            1.0            1              
      1134           1              2.0            -46.5          -50.5          0.0            0.0            0.0            0.0            -0.829007      -0.559238      0.0            0.0            0.0            1.0            1              
      1135           1              2.0            -47.5          -50.5          0.0            0.0            0.0            0.0            0.46538        -0.885111      0.0            0.0            0.0            1.0            1              
      1136           1              2.0            -48.5          -50.5          0.0            0.0            0.0            0.0            0.9915         -0.13011       0.0            0.0            0.0            1.0            1              
      1137           1              2.0            -49.5          -50.5          0.0            0.0            0.0            0.0            0.921052       -0.389441      0.0            0.0            0.0            1.0            1              
      1138           1              2.0            -50.5          -50.5          0.0            0.0            0.0            0.0            -0.1565        0.987678       0.0            0.0            0.0            1.0            1              
      1139           1              2.0            -51.5          -50.5          0.0            0.0            0.0            0.0            -0.957567      -0.288209      0.0            0.0            0.0            1.0            1              
      1140           1              2.0            -52.5          -50.5          0.0            0.0            0.0            0.0            -0.13527       0.990809       0.0            0.0            0.0            1.0            1              
      1141           1              2.0            -53.5          -50.5          0.0            0.0            0.0            0.0            0.130071       -0.991505      0.0            0.0            0.0            1.0            1              
      1142           1              2.0            -54.5          -50.5          0.0            0.0            0.0            0.0            0.999989       -0.00459       0.0            0.0            0.0            1.0            1              
      1143           1              2.0            -55.5          -50.5          0.0            0.0            0.0            0.0            0.997035       -0.07695       0.0            0.0            0.0            1.0            1              
      1144           1              2.0            -56.5          -50.5          0.0            0.0            0.0            0.0            0.48398        -0.875079      0.0            0.0            0.0            1.0            1              
      1145           1              2.0            -57.5          -50.5          0.0            0.0            0.0            0.0            0.03061        0.999531       0.0            0.0            0.0            1.0            1              
      1146           1              2.0            -58.5          -50.5          0.0            0.0            0.0            0.0            0.490001       -0.871722      0.0            0.0            0.0            1.0            1              
      1147           1              2.0            -59.5          -50.5          0.0            0.0            0.0            0.0            -0.905189      -0.425009      0.0            0.0            0.0            1.0            1              
      1148           1              2.0            -60.5          -50.5          0.0            0.0            0.0            0.0            0.639828       -0.768518      0.0            0.0            0.0            1.0            1              
      1149           1              2.0            -61.5          -50.5          0.0            0.0            0.0            0.0            -0.757678      0.652628       0.0            0.0            0.0            1.0            1              
      1150           1              2.0            -62.5          -50.5          0.0            0.0            0.0            0.0            -0.983345      -0.181749      0.0            0.0            0.0            1.0            1              
      1151           1              2.0            -63.5          -50.5          0.0            0.0            0.0            0.0            -0.79653       0.6046         0.0            0.0            0.0            1.0            1              
      1152           1              2.0            -64.5          -50.5          0.0            0.0            0.0            0.0            0.869411       0.49409        0.0            0.0            0.0            1.0            1              
      1153           1              2.0            -65.5          -50.5          0.0            0.0            0.0            0.0            0.01402        -0.999902      0.0            0.0            0.0            1.0            1              
      1154           1              2.0            -66.5          -50.5          0.0            0.0            0.0            0.0            0.998805       0.04888        0.0            0.0            0.0            1.0            1              
      1155           1              2.0            -67.5          -50.5          0.0            0.0            0.0            0.0            0.625652       0.780102       0.0            0.0            0.0            1.0            1              
      1156           1              2.0            -68.5          -50.5          0.0            0.0            0.0            0.0            0.75672        -0.65374       0.0            0.0            0.0            1.0            1              
      1157           1              2.0            -69.5          -50.5          0.0            0.0            0.0            0.0            -0.621279      -0.783589      0.0            0.0            0.0            1.0            1              
      1158           1              2.0            -70.5          -50.5          0.0            0.0            0.0            0.0            0.999955       -0.00951       0.0            0.0            0.0            1.0            1              
      1159           1              2.0            -71.5          -50.5          0.0            0.0            0.0            0.0            -0.11121       -0.993797      0.0            0.0            0.0            1.0            1              
      1160           1              2.0            -72.5          -50.5          0.0            0.0            0.0            0.0            0.984499       0.17539        0.0            0.0            0.0            1.0            1              
      1161           1              2.0            -73.5          -50.5          0.0            0.0            0.0            0.0            -0.193269      0.981146       0.0            0.0            0.0            1.0            1              
      1162           1              2.0            -74.5          -50.5          0.0            0.0            0.0            0.0            0.467442       0.884024       0.0            0.0            0.0            1.0            1              
      1163           1              2.0            -75.5          -50.5          0.0            0.0            0.0            0.0            0.913053       -0.407841      0.0            0.0            0.0            1.0            1              
      1164           1              2.0            -75.5          -49.5          0.0            0.0            0.0            0.0            -0.966677      0.255999       0.0            0.0            0.0            1.0            1              
      1165           1              2.0            -75.5          -48.5          0.0            0.0            0.0            0.0            -0.315889      0.948796       0.0            0.0            0.0            1.0            1              
      1166           1              2.0            -75.5          -47.5          0.0            0.0            0.0            0.0            0.219181       0.975684       0.0            0.0            0.0            1.0            1              
      1167           1              2.0            -75.5          -46.5          0.0            0.0            0.0            0.0            -0.698738      0.715378       0.0            0.0            0.0            1.0            1              
      1168           1              2.0            -75.5          -45.5          0.0            0.0            0.0            0.0            0.999162       -0.04094       0.0            0.0            0.0            1.0            1              
      1169           1              2.0            -75.5          -44.5          0.0            0.0            0.0            0.0            -0.810252      0.586082       0.0            0.0            0.0            1.0            1              
      1170           1              2.0            -75.5          -43.5          0.0            0.0            0.0            0.0            0.490469       -0.871459      0.0            0.0            0.0            1.0            1              
      1171           1              2.0            -75.5          -42.5          0.0            0.0            0.0            0.0            -0.778051      0.628201       0.0            0.0            0.0            1.0            1              
      1172           1              2.0            -75.5          -41.5          0.0            0.0            0.0            0.0            0.05642        0.998407       0.0            0.0            0.0            1.0            1              
      1173           1              2.0            -75.5          -40.5          0.0            0.0            0.0            0.0            -0.356061      0.934463       0.0            0.0            0.0            1.0            1              
      1174           1              2.0            -75.5          -39.5          0.0            0.0            0.0            0.0            0.999168       0.04078        0.0            0.0            0.0            1.0            1              
      1175           1              2.0            -75.5          -38.5          0.0            0.0            0.0            0.0            -0.06489       0.997892       0.0            0.0            0.0            1.0            1              
      1176           1              2.0            -75.5          -37.5          0.0            0.0            0.0            0.0            -0.989311      0.14582        0.0            0.0            0.0            1.0            1              
      1177           1              2.0            -75.5          -36.5          0.0            0.0            0.0            0.0            0.15206        0.988371       0.0            0.0            0.0            1.0            1              
      1178           1              2.0            -75.5          -35.5          0.0            0.0            0.0            0.0            -0.982755      0.184911       0.0            0.0            0.0            1.0            1              
      1179           1              2.0            -75.5          -34.5          0.0            0.0            0.0            0.0            -0.979232      -0.202741      0.0            0.0            0.0            1.0            1              
      1180           1              2.0            -75.5          -33.5          0.0            0.0            0.0            0.0            -0.498061      0.867142       0.0            0.0            0.0            1.0            1              
      1181           1              2.0            -75.5          -32.5          0.0            0.0            0.0            0.0            0.999892       0.01473        0.0            0.0            0.0            1.0            1              
      1182           1              2.0            -75.5          -31.5          0.0            0.0            0.0            0.0            -0.36543       0.930839       0.0            0.0            0.0            1.0            1              
      1183           1              2.0            -75.5          -30.5          0.0            0.0            0.0            0.0            -0.623708      -0.781657      0.0            0.0            0.0            1.0            1              
      1184           1              2.0            -75.5          -29.5          0.0            0.0            0.0            0.0            -0.09467       -0.995509      0.0            0.0            0.0            1.0            1              
      1185           1              2.0            -75.5          -28.5          0.0            0.0            0.0            0.0            -0.973393      -0.229141      0.0            0.0            0.0            1.0            1              
      1186           1              2.0            -75.5          -27.5          0.0            0.0            0.0            0.0            0.529629       0.848229       0.0            0.0            0.0            1.0            1              
      1187           1              2.0            -75.5          -26.5          0.0            0.0            0.0            0.0            0.993214       0.1163         0.0            0.0            0.0            1.0            1              
      1188           1              2.0            -75.5          -25.5          0.0            0.0            0.0            0.0            -0.702144      -0.712035      0.0            0.0            0.0            1.0            1              
      1189           1              2.0            -75.5          -24.5          0.0            0.0            0.0            0.0            0.984119       0.17751        0.0            0.0            0.0            1.0            1              
      1190           1              2.0            -75.5          -23.5          0.0            0.0            0.0            0.0            -0.415159      -0.909749      0.0            0.0            0.0            1.0            1              
      1191           1              2.0            -75.5          -22.5          0.0            0.0            0.0            0.0            0.133669       -0.991026      0.0            0.0            0.0            1.0            1              
      1192           1              2.0            -75.5          -21.5          0.0            0.0            0.0            0.0            0.05057        -0.998721      0.0            0.0            0.0            1.0            1              
      1193           1              2.0            -75.5          -20.5          0.0            0.0            0.0            0.0            -0.02771       0.999616       0.0            0.0            0.0            1.0            1              
      1194           1              2.0            -75.5          -19.5          0.0            0.0            0.0            0.0            -0.06419       -0.997938      0.0            0.0            0.0            1.0            1              
      1195           1              2.0            -75.5          -18.5          0.0            0.0            0.0            0.0            -0.904784      0.425872       0.0            0.0            0.0            1.0            1              
      1196           1              2.0            -75.5          -17.5          0.0            0.0            0.0            0.0            -0.255549      0.966796       0.0            0.0            0.0            1.0            1              
      1197           1              2.0            -75.5          -16.5          0.0            0.0            0.0            0.0            0.518679       -0.854969      0.0            0.0            0.0            1.0            1              
      1198           1              2.0            -75.5          -15.5          0.0            0.0            0.0            0.0            -0.769331      0.638851       0.0            0.0            0.0            1.0            1              
      1199           1              2.0            -75.5          -14.5          0.0            0.0            0.0            0.0            -0.591918      -0.805998      0.0            0.0            0.0            1.0            1              
      1200           1              2.0            -75.5          -13.5          0.0            0.0            0.0            0.0            0.43249        -0.901639      0.0            0.0            0.0            1.0            1              
      1201           1              2.0            -75.5          -12.5          0.0            0.0            0.0            0.0            -0.903432      -0.428731      0.0            0.0            0.0            1.0            1              
      1202           1              2.0            -75.5          -11.5          0.0            0.0            0.0            0.0            -0.578589      0.815619       0.0            0.0            0.0            1.0            1              
      1203           1              2.0            -75.5          -10.5          0.0            0.0            0.0            0.0            -0.811496      -0.584357      0.0            0.0            0.0            1.0            1              
      1204           1              2.0            -75.5          -9.5           0.0            0.0            0.0            0.0            0.650169       -0.759789      0.0            0.0            0.0            1.0            1              
      1205           1              2.0            -75.5          -8.5           0.0            0.0            0.0            0.0            0.994045       -0.108969      0.0            0.0            0.0            1.0            1              
      1206           1              2.0            -75.5          -7.5           0.0            0.0            0.0            0.0            0.12948        0.991582       0.0            0.0            0.0            1.0            1              
      1207           1              2.0            -75.5          -6.5           0.0            0.0            0.0            0.0            -0.999368      0.03556        0.0            0.0            0.0            1.0            1              
      1208           1              2.0            -75.5          -5.5           0.0            0.0            0.0            0.0            -0.07847       -0.996916      0.0            0.0            0.0            1.0            1              
      1209           1              2.0            -75.5          -4.5           0.0            0.0            0.0            0.0            -0.926596      0.376058       0.0            0.0            0.0            1.0            1              
      1210           1              2.0            -75.5          -3.5           0.0            0.0            0.0            0.0            -0.82812       -0.56055       0.0            0.0            0.0            1.0            1              
      1211           1              2.0            -75.5          -2.5           0.0            0.0            0.0            0.0            0.78617        -0.61801       0.0            0.0            0.0            1.0            1              
      1212           1              2.0            -75.5          -1.5           0.0            0.0            0.0            0.0            0.708276       0.705936       0.0            0.0            0.0            1.0            1              
      1213           1              2.0            -75.5          -0.5           0.0            0.0            0.0            0.0            -0.241401      0.970425       0.0            0.0            0.0            1.0            1              
      1214           1              2.0            -75.5          0.5            0.0            0.0            0.0            0.0            -0.08221       -0.996615      0.0            0.0            0.0            1.0            1              
      1215           1              2.0            -75.5          1.5            0.0            0.0            0.0            0.0            0.10005        0.994982       0.0            0.0            0.0            1.0            1              
      1216           1              2.0            -75.5          2.5            0.0            0.0            0.0            0.0            -0.676731      -0.736231      0.0            0.0            0.0            1.0            1              
      1217           1              2.0            -75.5          3.5            0.0            0.0            0.0            0.0            -0.10638       -0.994326      0.0            0.0            0.0            1.0            1              
      1218           1              2.0            -75.5          4.5            0.0            0.0            0.0            0.0            -0.35975       0.933049       0.0            0.0            0.0            1.0            1              
      1219           1              2.0            -75.5          5.5            0.0            0.0            0.0            0.0            0.891937       -0.452159      0.0            0.0            0.0            1.0            1              
      1220           1              2.0            -75.5          6.5            0.0            0.0            0.0            0.0            0.848486       0.529218       0.0            0.0            0.0            1.0            1              
      1221           1              2.0            -75.5          7.5            0.0            0.0            0.0            0.0            -0.323478      0.946236       0.0            0.0            0.0            1.0            1              
      1222           1              2.0            -75.5          8.5            0.0            0.0            0.0            0.0            0.995143       0.09844        0.0            0.0            0.0            1.0            1              
      1223           1              2.0            -75.5          9.5            0.0            0.0            0.0            0.0            0.999999       -0.00119       0.0            0.0            0.0            1.0            1              
      1224           1              2.0            -75.5          10.5           0.0            0.0            0.0            0.0            0.132779       -0.991146      0.0            0.0            0.0            1.0            1              
      1225           1              2.0            -75.5          11.5           0.0            0.0            0.0            0.0            -0.998027      0.06278        0.0            0.0            0.0            1.0            1              
      1226           1              2.0            -75.5          12.5           0.0            0.0            0.0            0.0            -0.8124        -0.5831        0.0            0.0            0.0            1.0            1              
      1227           1              2.0            -75.5          13.5           0.0            0.0            0.0            0.0            0.50096        -0.86547       0.0            0.0            0.0            1.0            1              
      1228           1              2.0            -75.5          14.5           0.0            0.0            0.0            0.0            -0.5884        -0.80857       0.0            0.0            0.0            1.0            1              
      1229           1              2.0            -75.5          15.5           0.0            0.0            0.0            0.0            -0.858665      -0.512537      0.0            0.0            0.0            1.0            1              
      1230           1              2.0            -75.5          16.5           0.0            0.0            0.0            0.0            -0.96331       -0.26839       0.0            0.0            0.0            1.0            1              
      1231           1              2.0            -75.5          17.5           0.0            0.0            0.0            0.0            -0.940153      0.340751       0.0            0.0            0.0            1.0            1              
      1232           1              2.0            -75.5          18.5           0.0            0.0            0.0            0.0            0.965649       0.25985        0.0            0.0            0.0            1.0            1              
      1233           1              2.0            -75.5          19.5           0.0            0.0            0.0            0.0            0.79153        0.61113        0.0            0.0            0.0            1.0            1              
      1234           1              2.0            -75.5          20.5           0.0            0.0            0.0            0.0            -0.884358      0.466809       0.0            0.0            0.0            1.0            1              
      1235           1              2.0            -75.5          21.5           0.0            0.0            0.0            0.0            0.649609       0.760269       0.0            0.0            0.0            1.0            1              
      1236           1              2.0            -75.5          22.5           0.0            0.0            0.0            0.0            -0.980616      0.195939       0.0            0.0            0.0            1.0            1              
      1237           1              2.0            -75.5          23.5           0.0            0.0            0.0            0.0            0.879338       0.476199       0.0            0.0            0.0            1.0            1              
      1238           1              2.0            -75.5          24.5           0.0            0.0            0.0            0.0            0.344671       -0.938723      0.0            0.0            0.0            1.0            1              
      1239           1              2.0            -75.5          25.5           0.0            0.0            0.0            0.0            -0.997436      0.07157        0.0            0.0            0.0            1.0            1              
      1240           1              2.0            -75.5          26.5           0.0            0.0            0.0            0.0            0.203411       -0.979093      0.0            0.0            0.0            1.0            1              
      1241           1              2.0            -75.5          27.5           0.0            0.0            0.0            0.0            -0.99181       -0.12772       0.0            0.0            0.0            1.0            1              
      1242           1              2.0            -75.5          28.5           0.0            0.0            0.0            0.0            -0.25921       0.965821       0.0            0.0            0.0            1.0            1              
      1243           1              2.0            -75.5          29.5           0.0            0.0            0.0            0.0            0.929564       -0.368661      0.0            0.0            0.0            1.0            1              
      1244           1              2.0            -75.5          30.5           0.0            0.0            0.0            0.0            0.68937        0.72441        0.0            0.0            0.0            1.0            1              
      1245           1              2.0            -75.5          31.5           0.0            0.0            0.0            0.0            0.777608       0.628749       0.0            0.0            0.0            1.0            1              
      1246           1              2.0            -75.5          32.5           0.0            0.0            0.0            0.0            0.445569       -0.895248      0.0            0.0            0.0            1.0            1              
      1247           1              2.0            -75.5          33.5           0.0            0.0            0.0            0.0            0.628998       0.777407       0.0            0.0            0.0            1.0            1              
      1248           1              2.0            -75.5          34.5           0.0            0.0            0.0            0.0            0.676334       -0.736595      0.0            0.0            0.0            1.0            1              
      1249           1              2.0            -75.5          35.5           0.0            0.0            0.0            0.0            0.975626       -0.219439      0.0            0.0            0.0            1.0            1              
      1250           1              2.0            -75.5          36.5           0.0            0.0            0.0            0.0            -0.202869      0.979206       0.0            0.0            0.0            1.0            1              
      1251           1              2.0            -75.5          37.5           0.0            0.0            0.0            0.0            -0.09237       -0.995725      0.0            0.0            0.0            1.0            1              
      1252           1              2.0            -75.5          38.5           0.0            0.0            0.0            0.0            -0.973469      -0.22882       0.0            0.0            0.0            1.0            1              
      1253           1              2.0            -75.5          39.5           0.0            0.0            0.0            0.0            -0.0819        0.996641       0.0            0.0            0.0            1.0            1              
      1254           1              2.0            -75.5          40.5           0.0            0.0            0.0            0.0            0.655149       -0.755499      0.0            0.0            0.0            1.0            1              
      1255           1              2.0            -75.5          41.5           0.0            0.0            0.0            0.0            -0.685249      0.728309       0.0            0.0            0.0            1.0            1              
      1256           1              2.0            -75.5          42.5           0.0            0.0            0.0            0.0            0.995379       -0.09602       0.0            0.0            0.0            1.0            1              
      1257           1              2.0            -75.5          43.5           0.0            0.0            0.0            0.0            -0.15438       0.988012       0.0            0.0            0.0            1.0            1              
      1258           1              2.0            -75.5          44.5           0.0            0.0            0.0            0.0            -0.81326       -0.5819        0.0            0.0            0.0            1.0            1              
      1259           1              2.0            -75.5          45.5           0.0            0.0            0.0            0.0            0.91141        -0.4115        0.0            0.0            0.0            1.0            1              
      1260           1              2.0            -75.5          46.5           0.0            0.0            0.0            0.0            0.834623       0.550822       0.0            0.0            0.0            1.0            1              
      1261           1              2.0            -75.5          47.5           0.0            0.0            0.0            0.0            -0.595027      0.803706       0.0            0.0            0.0            1.0            1              
      1262           1              2.0            -75.5          48.5           0.0            0.0            0.0            0.0            0.697219       -0.716859      0.0            0.0            0.0            1.0            1              
      1263           1              2.0            -75.5          49.5           0.0            0.0            0.0            0.0            0.880768       0.473549       0.0            0.0            0.0            1.0            1              
      1264           2              1.0            10.649109072   -4.1636925092  0.0            0.075331303    0.13564122     0.0            -0.289278      0.957245       0.0            0.0            0.0            1.0            0              
      1265           2              1.0            -7.1807857117  -4.376800785   0.0            0.12801021     -0.18917513    0.0            0.869949       0.493142       0.0            0.0            0.0            1.0            0              
      1266           2              1.0            9.1240888613   -5.4399799998  0.0            0.20320851     -0.16294126    0.0            0.986154       -0.16583       0.0            0.0            0.0            1.0            0              
      1267           2              1.0            -11.42227332   41.048079646   0.0            -0.16490602    -0.29695989    0.0            0.697151       0.716924       0.0            0.0            0.0            1.0            0              
      1268           2              1.0            -7.6306779926  0.23401306674  0.0            -0.11312778    -0.27864009    0.0            -0.905593      0.424148       0.0            0.0            0.0            1.0            0              
      1269           2              1.0            8.0488031285   22.480037093   0.0            -0.29998084    -0.40989488    0.0            -0.761032      0.648714       0.0            0.0            0.0            1.0            0              
      1270           2              1.0            6.7220149639   0.46597581574  0.0            0.24357328     0.063180936    0.0            -0.942963      -0.332897      0.0            0.0            0.0            1.0            0              
      1271           2              1.0            -8.241806542   40.724807477   0.0            0.17718807     -0.52058532    0.0            -0.988403      0.15185        0.0            0.0            0.0            1.0            0              
      1272           2              1.0            10.42356398    19.505415221   0.0            -0.08187837    -0.08256138    0.0            0.657248       -0.753675      0.0            0.0            0.0            1.0            0              
      1273           2              1.0            2.7958509916   -47.100126656  0.0            -0.18990332    -0.06043399    0.0            0.599332       0.8005         0.0            0.0            0.0            1.0            0              
      1274           2              1.0            4.7438469737   -37.936605623  0.0            -0.40498153    0.5637309      0.0            -0.155256      0.987874       0.0            0.0            0.0            1.0            0              
      1275           2              1.0            13.777798678   26.38383841    0.0            -0.016153143   -0.035304982   0.0            0.732749       0.680499       0.0            0.0            0.0            1.0            0              
      1276           2              1.0            8.6535253652   -32.63283654   0.0            -0.0095478341  -0.12650952    0.0            -0.965636      0.259897       0.0            0.0            0.0            1.0            0              
      1277           2              1.0            -2.1046073155  46.495015871   0.0            0.25386049     0.24799315     0.0            -0.804823      -0.593514      0.0            0.0            0.0            1.0            0              
      1278           2              1.0            -7.9687008907  -1.4603785169  0.0            -0.73802488    -0.28228003    0.0            0.364316       -0.931276      0.0            0.0            0.0            1.0            0              
      1279           2              1.0            -10.497727127  8.2352361309   0.0            0.36470239     -0.13277142    0.0            -0.752219      -0.658914      0.0            0.0            0.0            1.0            0              
      1280           2              1.0            -9.1719572138  -18.73602778   0.0            0.23540079     -0.41509837    0.0            0.932153       -0.362064      0.0            0.0            0.0            1.0            0              
      1281           2              1.0            6.3849866197   22.08552827    0.0            -0.27133226    0.10256702     0.0            0.465475       -0.885061      0.0            0.0            0.0            1.0            0              
      1282           2              1.0            7.3925130173   -3.0460466195  0.0            -0.26735822    -0.20261549    0.0            -0.570984      0.820961       0.0            0.0            0.0            1.0            0              
      1283           2              1.0            -13.796515038  27.029275162   0.0            0.18015323     -0.26435338    0.0            -0.995275      0.097098       0.0            0.0            0.0            1.0            0              
      1284           2              1.0            -2.9747496188  25.372701204   0.0            -0.6766997     0.33483608     0.0            0.131761       0.991281       0.0            0.0            0.0            1.0            0              
      1285           2              1.0            -10.188369329  -42.600447231  0.0            0.046790531    -0.013017075   0.0            -0.65944       0.751758       0.0            0.0            0.0            1.0            0              
      1286           2              1.0            -1.5878614937  20.717042665   0.0            0.072066165    -0.16637819    0.0            0.990901       0.134595       0.0            0.0            0.0            1.0            0              
      1287           2              1.0            5.0969253798   -16.178031248  0.0            -0.021014255   -0.3939194     0.0            -0.612179      -0.79072       0.0            0.0            0.0            1.0            0              
      1288           2              1.0            10.35155678    6.9704350284   0.0            -0.21001609    -0.060994703   0.0            -0.999755      -0.022123      0.0            0.0            0.0            1.0            0              
      1289           2              1.0            -13.885000173  4.4907885602   0.0            0.071720178    -0.21237008    0.0            0.890561       -0.454864      0.0            0.0            0.0            1.0            0              
      1290           2              1.0            3.6112795858   -10.065925825  0.0            0.20630877     0.11315916     0.0            -0.778035      -0.628221      0.0            0.0            0.0            1.0            0              
      1291           2              1.0            -2.2517908326  3.623671778    0.0            -0.077486808   -0.04190404    0.0            -0.33073       -0.943725      0.0            0.0            0.0            1.0            0              
      1292           2              1.0            5.8866871016   33.995519665   0.0            -0.16126228    0.15383696     0.0            -0.49016       -0.871632      0.0            0.0            0.0            1.0            0              
      1293           2              1.0            -9.9946311915  2.0040037469   0.0            0.2759741      0.097728844    0.0            0.270779       -0.962641      0.0            0.0            0.0            1.0            0              
      1294           2              1.0            12.021970053   7.891335474    0.0            -0.13012461    -0.1493789     0.0            0.488742       0.872429       0.0            0.0            0.0            1.0            0              
      1295           2              1.0            -2.7957711623  19.405230326   0.0            0.30162734     -0.13692378    0.0            0.198865       0.980027       0.0            0.0            0.0            1.0            0              
      1296           2              1.0            -13.728295963  -29.030603527  0.0            0.12088202     -0.68637632    0.0            0.852991       0.521926       0.0            0.0            0.0            1.0            0              
      1297           2              1.0            8.8833909706   24.843145637   0.0            -0.10190833    0.17417143     0.0            -0.085426      0.996345       0.0            0.0            0.0            1.0            0              
      1298           2              1.0            5.4502548399   -48.907315989  0.0            -0.20909826    0.10872627     0.0            -0.155878      0.987776       0.0            0.0            0.0            1.0            0              
      1299           2              1.0            3.8325453831   45.764606813   0.0            -0.053114639   -0.47790994    0.0            0.972051       -0.234772      0.0            0.0            0.0            1.0            0              
      1300           2              1.0            -10.903623578  42.79428689    0.0            0.29993152     -0.33036985    0.0            0.128045       0.991768       0.0            0.0            0.0            1.0            0              
      1301           2              1.0            -7.4453681239  -36.011830838  0.0            -0.085809159   0.29114132     0.0            0.587883       -0.808946      0.0            0.0            0.0            1.0            0              
      1302           2              1.0            -2.4561300938  -12.583986851  0.0            0.096295087    -0.28405698    0.0            -0.130517      0.991446       0.0            0.0            0.0            1.0            0              
      1303           2              1.0            12.037379837   -13.20046886   0.0            1.211134       0.98084416     0.0            -0.997714      0.067581       0.0            0.0            0.0            1.0            0              
      1304           2              1.0            10.68732142    -24.200827417  0.0            -0.45274699    0.24017911     0.0            0.309413       -0.950928      0.0            0.0            0.0            1.0            0              
      1305           2              1.0            -10.577326408  13.480640095   0.0            0.018056472    0.93594403     0.0            -0.083483      0.996509       0.0            0.0            0.0            1.0            0              
      1306           2              1.0            11.859467457   -34.666301582  0.0            0.32034632     -0.11724883    0.0            0.846069       -0.533073      0.0            0.0            0.0            1.0            0              
      1307           2              1.0            9.6086934768   -47.03725546   0.0            -0.29241607    0.022079172    0.0            0.918083       -0.396389      0.0            0.0            0.0            1.0            0              
      1308           2              1.0            -4.745129713   45.332201959   0.0            0.46293666     -0.1126733     0.0            0.503047       -0.864259      0.0            0.0            0.0            1.0            0              
      1309           2              1.0            2.3441277806   -35.791814004  0.0            0.71290922     0.75854017     0.0            0.367146       -0.930164      0.0            0.0            0.0            1.0            0              
      1310           2              1.0            -13.704771617  30.740693216   0.0            -0.029744264   -0.092370496   0.0            0.9909         0.1346         0.0            0.0            0.0            1.0            0              
      1311           2              1.0            -11.99850213   31.601972112   0.0            -0.15823758    -0.021627123   0.0            -0.965171      -0.261621      0.0            0.0            0.0            1.0            0              
      1312           2              1.0            3.0873931972   -26.241075466  0.0            -0.3053047     0.41473235     0.0            0.704788       -0.709418      0.0            0.0            0.0            1.0            0              
      1313           2              1.0            -10.500268567  30.366969995   0.0            -0.047934269   0.38051913     0.0            0.499514       0.866306       0.0            0.0            0.0            1.0            0              
      1314           2              1.0            -12.287789964  -0.25462448315 0.0            -0.50429016    -0.34839037    0.0            0.290193       0.956968       0.0            0.0            0.0            1.0            0              
      1315           2              1.0            10.421756506   -18.916171481  0.0            0.074543075    0.49422086     0.0            0.776228       -0.630452      0.0            0.0            0.0            1.0            0              
      1316           2              1.0            -0.59732163582 38.301745249   0.0            0.34102331     0.15347445     0.0            0.204348       -0.978898      0.0            0.0            0.0            1.0            0              
      1317           2              1.0            -7.1750120235  39.170885796   0.0            0.054809332    -0.82233775    0.0            -0.108418      -0.994105      0.0            0.0            0.0            1.0            0              
      1318           2              1.0            -4.055174092   48.672192251   0.0            -0.087998931   -0.043870897   0.0            0.981577       -0.191067      0.0            0.0            0.0            1.0            0              
      1319           2              1.0            4.1025681321   -3.6128278956  0.0            0.16814519     -0.1240541     0.0            0.561332       0.82759        0.0            0.0            0.0            1.0            0              
      1320           2              1.0            -4.7680143087  1.2926088482   0.0            -0.022188036   0.12491903     0.0            0.950077       0.312015       0.0            0.0            0.0            1.0            0              
      1321           2              1.0            6.519344151    -47.622812339  0.0            -0.35464626    0.33275731     0.0            -0.145474      0.989362       0.0            0.0            0.0            1.0            0              
      1322           2              1.0            -4.425240498   22.376370111   0.0            0.52931551     0.15615772     0.0            -0.73583       -0.677166      0.0            0.0            0.0            1.0            0              
      1323           2              1.0            -10.264304446  -29.345930718  0.0            0.63629924     -0.10408177    0.0            -0.789365      -0.613924      0.0            0.0            0.0            1.0            0              
      1324           2              1.0            6.9399793855   -40.087755076  0.0            0.043871549    0.061927269    0.0            -0.908735      0.417374       0.0            0.0            0.0            1.0            0              
      1325           2              1.0            8.2215652609   -0.27561457679 0.0            0.29645217     -0.18324811    0.0            -0.9904        0.138232       0.0            0.0            0.0            1.0            0              
      1326           2              1.0            -11.00185042   -19.388145054  0.0            0.28556589     -0.54135934    0.0            0.802501       0.596651       0.0            0.0            0.0            1.0            0              
      1327           2              1.0            13.747070626   5.1848714079   0.0            -0.045432347   -0.014082276   0.0            -0.999987      -0.005086      0.0            0.0            0.0            1.0            0              
      1328           2              1.0            12.423602175   -37.973438962  0.0            -0.20637463    -0.23674398    0.0            -0.219121      -0.975698      0.0            0.0            0.0            1.0            0              
      1329           2              1.0            -6.8156265353  26.725057134   0.0            0.37280582     -0.35793062    0.0            -0.998772      -0.049539      0.0            0.0            0.0            1.0            0              
      1330           2              1.0            -7.3700907622  19.766808966   0.0            0.1576191      -0.0013550105  0.0            0.998452       -0.055617      0.0            0.0            0.0            1.0            0              
      1331           2              1.0            12.47079953    36.759568821   0.0            0.11543609     0.045949477    0.0            -0.987363      -0.158473      0.0            0.0            0.0            1.0            0              
      1332           2              1.0            -13.90311575   48.635502175   0.0            0.014178556    -0.074397079   0.0            0.897064       0.4419         0.0            0.0            0.0            1.0            0              
      1333           2              1.0            6.2619528393   10.808291668   0.0            0.043691222    -0.010555588   0.0            0.367114       -0.930176      0.0            0.0            0.0            1.0            0              
      1334           2              1.0            -6.9390467388  17.870709595   0.0            0.58205008     0.01622842     0.0            -0.835657      -0.549251      0.0            0.0            0.0            1.0            0              
      1335           2              1.0            4.7140051979   16.195068826   0.0            -0.083952686   -0.26552775    0.0            -0.509848      -0.860264      0.0            0.0            0.0            1.0            0              
      1336           2              1.0            -8.6923534256  27.107644951   0.0            0.28137561     0.54257056     0.0            0.652061       0.758166       0.0            0.0            0.0            1.0            0              
      1337           2              1.0            7.5099057502   20.785793558   0.0            -0.16042817    -0.23193493    0.0            -0.996445      -0.084246      0.0            0.0            0.0            1.0            0              
      1338           2              1.0            12.020428648   -31.379103807  0.0            -0.11395321    -0.13202198    0.0            -0.571896      0.820326       0.0            0.0            0.0            1.0            0              
      1339           2              1.0            -1.7141308916  -37.531819457  0.0            -0.086918986   -0.14823965    0.0            -0.103513      -0.994628      0.0            0.0            0.0            1.0            0              
      1340           2              1.0            -5.9401799001  -41.071462489  0.0            -0.06835217    0.28329111     0.0            0.389327       -0.9211        0.0            0.0            0.0            1.0            0              
      1341           2              1.0            10.060385376   45.476270971   0.0            -0.24730482    -0.50101397    0.0            -0.497763      -0.867313      0.0            0.0            0.0            1.0            0              
      1342           2              1.0            1.5572255173   19.214435384   0.0            0.10048282     -0.2483544     0.0            0.754251       -0.656586      0.0            0.0            0.0            1.0            0              
      1343           2              1.0            2.0145839769   -34.224859506  0.0            -0.42685076    0.39174693     0.0            0.116627       -0.993176      0.0            0.0            0.0            1.0            0              
      1344           2              1.0            -7.5532613619  7.1419305971   0.0            0.10809432     -0.040040789   0.0            0.786652       0.617397       0.0            0.0            0.0            1.0            0              
      1345           2              1.0            -5.1854617569  -34.22386953   0.0            -0.12435975    0.088173542    0.0            -0.718485      0.695543       0.0            0.0            0.0            1.0            0              
      1346           2              1.0            12.253642146   -48.690131734  0.0            -0.13118617    0.029221057    0.0            -0.471501      0.881865       0.0            0.0            0.0            1.0            0              
      1347           2              1.0            10.375870167   -7.7804876434  0.0            0.94540171     -0.56059934    0.0            -0.08145       0.996677       0.0            0.0            0.0            1.0            0              
      1348           2              1.0            -12.450596536  1.3914200426   0.0            -0.0019982965  -0.25252677    0.0            0.949411       -0.314036      0.0            0.0            0.0            1.0            0              
      1349           2              1.0            2.2256109613   -31.164592689  0.0            -0.30778705    0.29778055     0.0            -0.35254       -0.935797      0.0            0.0            0.0            1.0            0              
      1350           2              1.0            2.6062377264   31.053014122   0.0            -0.1155074     -0.0011255815  0.0            0.977182       0.212405       0.0            0.0            0.0            1.0            0              
      1351           2              1.0            8.9043791024   -1.8444467978  0.0            -0.23052254    -0.29838226    0.0            -0.708445      -0.705766      0.0            0.0            0.0            1.0            0              
      1352           2              1.0            -8.6420228376  18.351735398   0.0            0.6744112      0.024086475    0.0            -0.864822      -0.502078      0.0            0.0            0.0            1.0            0              
      1353           2              1.0            13.789031949   -38.768655925  0.0            -0.077135278   -0.21264914    0.0            -0.972021      0.234895       0.0            0.0            0.0            1.0            0              
      1354           2              1.0            -8.237944431   -43.159543473  0.0            -0.87559548    -0.24639842    0.0            -0.018738      0.999824       0.0            0.0            0.0            1.0            0              
      1355           2              1.0            13.909990517   -29.376347267  0.0            0.0052939362   0.19337948     0.0            -0.955275      0.295718       0.0            0.0            0.0            1.0            0              
      1356           2              1.0            -7.613214023   42.500124308   0.0            0.46298119     -0.42972386    0.0            -0.443156      -0.896444      0.0            0.0            0.0            1.0            0              
      1357           2              1.0            8.8836459481   -48.626404597  0.0            -0.23075165    -0.052494779   0.0            -0.973252      -0.229742      0.0            0.0            0.0            1.0            0              
      1358           2              1.0            -4.0246371319  -9.0789771633  0.0            -0.0056196087  -0.12346441    0.0            -0.350883      0.936419       0.0            0.0            0.0            1.0            0              
      1359           2              1.0            0.35688586716  -31.029130746  0.0            -0.37616017    -0.39574223    0.0            -0.68551       -0.728063      0.0            0.0            0.0            1.0            0              
      1360           2              1.0            -0.099267649012 19.970635239   0.0            -0.071299288   -0.45782872    0.0            0.809528       0.587082       0.0            0.0            0.0            1.0            0              
      1361           2              1.0            -7.0087774775  -44.684343326  0.0            0.12973107     0.30273704     0.0            -0.461352      0.887217       0.0            0.0            0.0            1.0            0              
      1362           2              1.0            -3.9668116075  -23.169506043  0.0            0.31114636     0.14028449     0.0            -0.972731      -0.231935      0.0            0.0            0.0            1.0            0              
      1363           2              1.0            9.5158680934   36.339031575   0.0            0.29739767     -0.086147157   0.0            0.906285       -0.422668      0.0            0.0            0.0            1.0            0              
      1364           2              1.0            12.49702956    -26.489659315  0.0            -0.052853736   0.20113943     0.0            0.434556       -0.900645      0.0            0.0            0.0            1.0            0              
      1365           2              1.0            -3.5714643408  -45.47706909   0.0            -0.35182309    0.47621567     0.0            -0.060252      -0.998183      0.0            0.0            0.0            1.0            0              
      1366           2              1.0            -0.24574065326 43.216837865   0.0            -0.34367021    0.016695169    0.0            -0.419929      -0.907557      0.0            0.0            0.0            1.0            0              
      1367           2              1.0            -9.5605732329  -38.010018522  0.0            0.04630809     0.44974552     0.0            0.487868       0.872917       0.0            0.0            0.0            1.0            0              
      1368           2              1.0            -0.74565579223 2.874873939    0.0            0.22011907     0.088223614    0.0            0.091617       -0.995794      0.0            0.0            0.0            1.0            0              
      1369           2              1.0            3.543187248    -48.799935427  0.0            0.068899706    0.061474572    0.0            0.99618        -0.087325      0.0            0.0            0.0            1.0            0              
      1370           2              1.0            -11.517868595  2.3496676518   0.0            -0.0079581876  0.12040636     0.0            0.997738       -0.067226      0.0            0.0            0.0            1.0            0              
      1371           2              1.0            -4.8088467468  36.630176455   0.0            -0.082753869   0.22373515     0.0            -0.991082      0.133256       0.0            0.0            0.0            1.0            0              
      1372           2              1.0            1.2331867563   -11.942939402  0.0            0.54376548     -1.0450884     0.0            -0.493348      -0.869832      0.0            0.0            0.0            1.0            0              
      1373           2              1.0            -2.8413302665  13.7467066     0.0            -0.1128937     1.2814416      0.0            -0.435707      0.900088       0.0            0.0            0.0            1.0            0              
      1374           2              1.0            10.772935692   21.239540878   0.0            0.047731606    -0.23078044    0.0            0.513112       -0.858322      0.0            0.0            0.0            1.0            0              
      1375           2              1.0            6.0624343637   -19.66418117   0.0            -0.46332091    -0.053229592   0.0            0.855088       -0.518482      0.0            0.0            0.0            1.0            0              
      1376           2              1.0            4.3538452378   31.003401953   0.0            -0.061027045   0.054618695    0.0            0.994733       0.102503       0.0            0.0            0.0            1.0            0              
      1377           2              1.0            -9.230407665   31.375763721   0.0            0.44485725     -0.21495631    0.0            0.018582       0.999827       0.0            0.0            0.0            1.0            0              
      1378           2              1.0            -5.1027600389  9.0428507093   0.0            0.38657814     0.62279572     0.0            -0.999955      0.009512       0.0            0.0            0.0            1.0            0              
      1379           2              1.0            -10.002787598  -13.265239504  0.0            0.16090839     -0.71525607    0.0            -0.849253      -0.527985      0.0            0.0            0.0            1.0            0              
      1380           2              1.0            -2.0444252274  -33.083644546  0.0            -0.044557054   0.080789902    0.0            0.232268       0.972652       0.0            0.0            0.0            1.0            0              
      1381           2              1.0            -13.721711271  -3.4936036493  0.0            0.25819463     -0.22374477    0.0            0.948582       -0.316532      0.0            0.0            0.0            1.0            0              
      1382           2              1.0            12.353944509   -14.747642923  0.0            -0.17317178    0.6446191      0.0            0.129845       -0.991534      0.0            0.0            0.0            1.0            0              
      1383           2              1.0            -1.7460399055  -22.486216777  0.0            -0.3004449     0.11429127     0.0            0.934736       0.355343       0.0            0.0            0.0            1.0            0              
      1384           2              1.0            -11.907957261  -45.310164411  0.0            -0.013131072   0.37489018     0.0            -0.486557      -0.873649      0.0            0.0            0.0            1.0            0              
      1385           2              1.0            -1.2827574604  -39.172340325  0.0            -0.0077953843  -0.13667286    0.0            -0.994477      0.104956       0.0            0.0            0.0            1.0            0              
      1386           2              1.0            -13.608038607  -27.175407434  0.0            0.0622808      -0.56015095    0.0            0.59584        -0.803103      0.0            0.0            0.0            1.0            0              
      1387           2              1.0            -6.8780422439  -34.151385295  0.0            -0.25659319    0.57976505     0.0            0.556296       -0.830984      0.0            0.0            0.0            1.0            0              
      1388           2              1.0            -13.924659412  17.227015452   0.0            0.28730691     -0.012479261   0.0            -0.678778      -0.734344      0.0            0.0            0.0            1.0            0              
      1389           2              1.0            13.738368975   -5.834005536   0.0            -0.061439684   -0.1132307     0.0            -0.36252       0.931976       0.0            0.0            0.0            1.0            0              
      1390           2              1.0            -2.983272546   -47.293404142  0.0            -0.082482114   0.4496477      0.0            0.02305        0.999734       0.0            0.0            0.0            1.0            0              
      1391           2              1.0            12.256880071   -10.670851767  0.0            0.37254336     -0.36688441    0.0            -0.685447      0.728122       0.0            0.0            0.0            1.0            0              
      1392           2              1.0            13.861153726   43.228596085   0.0            0.20224573     -0.60552977    0.0            0.052242       -0.998634      0.0            0.0            0.0            1.0            0              
      1393           2              1.0            -2.3757441084  40.989625715   0.0            0.12073838     0.045592228    0.0            -0.842032      -0.539428      0.0            0.0            0.0            1.0            0              
      1394           2              1.0            -9.3299371049  -10.29653898   0.0            0.31726472     -0.18884025    0.0            0.977552       0.210692       0.0            0.0            0.0            1.0            0              
      1395           2              1.0            -10.363903806  -34.693731985  0.0            -0.14604951    0.0037369464   0.0            0.939853       -0.341579      0.0            0.0            0.0            1.0            0              
      1396           2              1.0            1.0111594249   46.012757507   0.0            0.77389177     -0.16258768    0.0            0.755708       -0.654909      0.0            0.0            0.0            1.0            0              
      1397           2              1.0            5.4230064899   26.350107769   0.0            -0.087597615   -0.068409635   0.0            -0.20596       -0.97856       0.0            0.0            0.0            1.0            0              
      1398           2              1.0            -8.09207304    5.1384349409   0.0            0.30370949     0.72139319     0.0            -0.497071      0.86771        0.0            0.0            0.0            1.0            0              
      1399           2              1.0            9.0682636559   -3.5949097806  0.0            -0.059301256   -0.16620468    0.0            -0.811879      -0.583826      0.0            0.0            0.0            1.0            0              
      1400           2              1.0            3.418400463    -17.85337178   0.0            -0.035513864   0.080555758    0.0            -0.645514      0.763749       0.0            0.0            0.0            1.0            0              
      1401           2              1.0            -3.3237420353  -19.46177316   0.0            -0.2310988     -0.040445099   0.0            0.537868       -0.843029      0.0            0.0            0.0            1.0            0              
      1402           2              1.0            -13.802185902  -47.485124026  0.0            0.07258739     0.13118111     0.0            0.155126       0.987895       0.0            0.0            0.0            1.0            0              
      1403           2              1.0            2.5623118169   40.680845314   0.0            -0.25378921    0.42898007     0.0            0.409494       -0.912313      0.0            0.0            0.0            1.0            0              
      1404           2              1.0            -3.9109753501  38.180589998   0.0            0.74009623     -0.30851368    0.0            0.763227       -0.64613       0.0            0.0            0.0            1.0            0              
      1405           2              1.0            -11.322563969  -13.012226278  0.0            0.19051755     -0.073260398   0.0            0.008124       -0.999967      0.0            0.0            0.0            1.0            0              
      1406           2              1.0            2.5233084087   -13.615112758  0.0            -0.15726861    -0.087744601   0.0            -0.786745      0.617278       0.0            0.0            0.0            1.0            0              
      1407           2              1.0            -12.213160413  14.212241085   0.0            -0.19979712    0.74725909     0.0            0.235674       0.971832       0.0            0.0            0.0            1.0            0              
      1408           2              1.0            -1.9724183367  -48.743407292  0.0            -0.33365296    0.058904367    0.0            0.970989       0.239125       0.0            0.0            0.0            1.0            0              
      1409           2              1.0            0.63130700104  34.861895476   0.0            0.0061443739   -0.31601511    0.0            -0.405031      -0.914303      0.0            0.0            0.0            1.0            0              
      1410           2              1.0            9.032013821    -35.550248035  0.0            -0.40734291    -0.17068254    0.0            0.900277       0.435317       0.0            0.0            0.0            1.0            0              
      1411           2              1.0            10.757233862   12.360507498   0.0            -0.025879311   -0.18289676    0.0            -0.666467      0.745535       0.0            0.0            0.0            1.0            0              
      1412           2              1.0            -1.1021734375  -14.328873066  0.0            -0.89444118    -0.11081921    0.0            -0.406684      0.913569       0.0            0.0            0.0            1.0            0              
      1413           2              1.0            3.4381711255   -44.607453176  0.0            -0.67781886    0.51524104     0.0            -0.346454      -0.938067      0.0            0.0            0.0            1.0            0              
      1414           2              1.0            -13.676480247  -15.863728904  0.0            0.091304665    -0.3951129     0.0            -0.999826      0.018628       0.0            0.0            0.0            1.0            0              
      1415           2              1.0            -5.8106529589  -35.879963167  0.0            -0.15141161    0.0056892994   0.0            -0.870509      0.492153       0.0            0.0            0.0            1.0            0              
      1416           2              1.0            -3.3040820199  -10.818352012  0.0            0.041076904    -0.19694813    0.0            -0.614443      0.788962       0.0            0.0            0.0            1.0            0              
      1417           2              1.0            -10.589185471  -9.2527713699  0.0            -0.11273717    -0.10823005    0.0            -0.036933      0.999318       0.0            0.0            0.0            1.0            0              
      1418           2              1.0            5.7381953317   -43.047230153  0.0            2.2332771      0.16311108     0.0            0.757571       -0.652753      0.0            0.0            0.0            1.0            0              
      1419           2              1.0            -12.639163874  16.23370104    0.0            0.76332237     -0.47419983    0.0            -0.836347      -0.548201      0.0            0.0            0.0            1.0            0              
      1420           2              1.0            1.8663618929   14.123970252   0.0            0.023634078    -0.36074346    0.0            -0.060055      -0.998195      0.0            0.0            0.0            1.0            0              
      1421           2              1.0            1.8407899424   -45.503058804  0.0            -0.30864326    -0.08528497    0.0            -0.889171      -0.457576      0.0            0.0            0.0            1.0            0              
      1422           2              1.0            13.715482909   -17.33034955   0.0            -0.049189211   0.72594978     0.0            0.810198       0.586156       0.0            0.0            0.0            1.0            0              
      1423           2              1.0            0.022389000744 -38.067379525  0.0            0.047212688    -0.064642368   0.0            0.926199       0.377036       0.0            0.0            0.0            1.0            0              
      1424           2              1.0            -1.6425306795  -18.253545197  0.0            0.10005508     -0.82691164    0.0            -0.518405      0.855136       0.0            0.0            0.0            1.0            0              
      1425           2              1.0            -10.334704069  -25.875762916  0.0            -0.067112453   0.20191081     0.0            0.910444       0.413633       0.0            0.0            0.0            1.0            0              
      1426           2              1.0            -8.5748732724  -13.903840724  0.0            0.23120377     -0.45542418    0.0            -0.412605      -0.91091       0.0            0.0            0.0            1.0            0              
      1427           2              1.0            -7.3189912638  48.951681638   0.0            -0.097002248   -0.034945648   0.0            -0.760977      -0.648778      0.0            0.0            0.0            1.0            0              
      1428           2              1.0            3.8855362828   -23.236132269  0.0            -0.48751978    0.50192186     0.0            0.757443       -0.652902      0.0            0.0            0.0            1.0            0              
      1429           2              1.0            -7.7373780712  35.753694644   0.0            0.31110494     -0.049808527   0.0            0.100527       0.994934       0.0            0.0            0.0            1.0            0              
      1430           2              1.0            -13.722738855  -35.849305329  0.0            -0.025062197   0.2969495      0.0            -0.981891      -0.189449      0.0            0.0            0.0            1.0            0              
      1431           2              1.0            -2.7897594586  23.581958029   0.0            -0.47391692    0.20513499     0.0            0.449422       -0.89332       0.0            0.0            0.0            1.0            0              
      1432           2              1.0            1.822413416    26.097059866   0.0            -0.19996457    -0.0023272439  0.0            -0.711224      0.702965       0.0            0.0            0.0            1.0            0              
      1433           2              1.0            -4.8812608027  -30.67517441   0.0            -0.15018792    -0.095358112   0.0            0.967517       -0.252807      0.0            0.0            0.0            1.0            0              
      1434           2              1.0            1.1652596874   -36.848630312  0.0            0.22201264     0.28009725     0.0            0.008606       0.999963       0.0            0.0            0.0            1.0            0              
      1435           2              1.0            12.1621336     6.1253632324   0.0            -0.10670649    -0.032700181   0.0            -0.748876      -0.662711      0.0            0.0            0.0            1.0            0              
      1436           2              1.0            4.6473776395   -26.971535551  0.0            -0.21639295    0.33864398     0.0            -0.257842      0.966187       0.0            0.0            0.0            1.0            0              
      1437           2              1.0            8.9632681689   38.085519103   0.0            0.30133285     -0.064064565   0.0            0.752998       0.658022       0.0            0.0            0.0            1.0            0              
      1438           2              1.0            3.2386314491   -0.091145819908 0.0            0.3118599      0.092045222    0.0            0.332547       0.943087       0.0            0.0            0.0            1.0            0              
      1439           2              1.0            -1.0606230034  -1.5916252316  0.0            0.070254829    0.077548885    0.0            -0.452134      -0.89195       0.0            0.0            0.0            1.0            0              
      1440           2              1.0            10.60578709    1.4023023713   0.0            -0.35207045    0.030088104    0.0            0.513701       0.857969       0.0            0.0            0.0            1.0            0              
      1441           2              1.0            -8.8544261817  20.418924803   0.0            0.0023373347   0.43454351     0.0            -0.996139      0.087787       0.0            0.0            0.0            1.0            0              
      1442           2              1.0            -8.9528013895  39.088487046   0.0            -0.15311596    -0.27135015    0.0            -0.967625      -0.252392      0.0            0.0            0.0            1.0            0              
      1443           2              1.0            7.3682791504   -29.570323322  0.0            -0.14108048    -0.070022206   0.0            -0.97664       0.214883       0.0            0.0            0.0            1.0            0              
      1444           2              1.0            -6.8978163353  -25.03828402   0.0            0.094704256    0.23404069     0.0            0.865218       -0.501395      0.0            0.0            0.0            1.0            0              
      1445           2              1.0            -1.4372916108  14.842419104   0.0            0.50094363     0.14302865     0.0            -0.994689      0.102927       0.0            0.0            0.0            1.0            0              
      1446           2              1.0            -6.8236425773  -2.6950648694  0.0            -0.13338488    -0.16321414    0.0            0.988112       0.153734       0.0            0.0            0.0            1.0            0              
      1447           2              1.0            1.0890047662   -5.729005361   0.0            0.30017399     -0.298538      0.0            0.997773       -0.066697      0.0            0.0            0.0            1.0            0              
      1448           2              1.0            -13.759894258  28.909916134   0.0            0.063477342    -0.23117187    0.0            0.998501       0.054741       0.0            0.0            0.0            1.0            0              
      1449           2              1.0            1.819912976    6.5508351037   0.0            -0.68916343    1.0878121      0.0            -0.665862      -0.746075      0.0            0.0            0.0            1.0            0              
      1450           2              1.0            8.4671521003   -7.6313349639  0.0            0.94648289     0.048701697    0.0            0.649441       0.760412       0.0            0.0            0.0            1.0            0              
      1451           2              1.0            7.3545204537   -48.863184091  0.0            -0.3213896     0.07567487     0.0            -0.149922      0.988698       0.0            0.0            0.0            1.0            0              
      1452           2              1.0            10.532671418   -28.832577855  0.0            -0.13051587    -0.19638697    0.0            -0.409532      -0.912296      0.0            0.0            0.0            1.0            0              
      1453           2              1.0            2.2293102803   1.1682301334   0.0            0.34300398     0.31960973     0.0            0.846958       0.531659       0.0            0.0            0.0            1.0            0              
      1454           2              1.0            -5.0378081532  -24.939892304  0.0            0.10683474     -0.039546552   0.0            -0.924776      -0.380511      0.0            0.0            0.0            1.0            0              
      1455           2              1.0            -13.875629768  43.39163913    0.0            0.05526405     -0.19809285    0.0            0.588716       -0.80834       0.0            0.0            0.0            1.0            0              
      1456           2              1.0            2.9296872909   -11.722256562  0.0            0.63180441     -0.34927019    0.0            -0.989535      -0.14429       0.0            0.0            0.0            1.0            0              
      1457           2              1.0            9.8082414992   -13.474966432  0.0            -0.31600764    0.36129552     0.0            -0.948357      -0.317204      0.0            0.0            0.0            1.0            0              
      1458           2              1.0            -7.3473767769  -7.8681243194  0.0            -0.34514908    -0.37599151    0.0            -0.273545      0.961859       0.0            0.0            0.0            1.0            0              
      1459           2              1.0            13.846152177   22.818720802   0.0            -0.10119614    0.13864167     0.0            -0.232607      -0.972571      0.0            0.0            0.0            1.0            0              
      1460           2              1.0            -6.1433146856  24.991752232   0.0            -0.61938386    -0.93079941    0.0            0.964994       0.262271       0.0            0.0            0.0            1.0            0              
      1461           2              1.0            -4.5756840643  -0.52126143617 0.0            -0.33856456    0.022900832    0.0            0.921504       0.388368       0.0            0.0            0.0            1.0            0              
      1462           2              1.0            -4.2485577874  5.7727411241   0.0            -0.52532447    0.72033818     0.0            -0.240016      0.970769       0.0            0.0            0.0            1.0            0              
      1463           2              1.0            5.245908367    -9.1900690739  0.0            0.2198134      -0.014172966   0.0            -0.990369      -0.138456      0.0            0.0            0.0            1.0            0              
      1464           2              1.0            -12.319872368  3.7866312272   0.0            0.029158341    -0.1435149     0.0            -0.595676      -0.803225      0.0            0.0            0.0            1.0            0              
      1465           2              1.0            1.6674744087   43.200038142   0.0            -0.31526472    -0.51764371    0.0            -0.510951      0.85961        0.0            0.0            0.0            1.0            0              
      1466           2              1.0            -3.2977575952  0.61339959119  0.0            -0.16124099    0.04467458     0.0            0.598009       0.801489       0.0            0.0            0.0            1.0            0              
      1467           2              1.0            4.227988501    -46.002008926  0.0            -0.66430844    0.46736711     0.0            0.681123       0.732169       0.0            0.0            0.0            1.0            0              
      1468           2              1.0            -7.7897422824  -17.481038374  0.0            0.21623505     -0.55757744    0.0            -0.761789      0.647826       0.0            0.0            0.0            1.0            0              
      1469           2              1.0            12.42577588    21.936257509   0.0            -0.22535915    0.066758652    0.0            0.478648       0.878007       0.0            0.0            0.0            1.0            0              
      1470           2              1.0            10.297389911   -43.80603779   0.0            -0.14644394    0.029678907    0.0            0.050052       -0.998747      0.0            0.0            0.0            1.0            0              
      1471           2              1.0            13.60085482    -12.025788073  0.0            0.29634103     -0.3678045     0.0            -0.980065      -0.198679      0.0            0.0            0.0            1.0            0              
      1472           2              1.0            -6.0665858439  -6.9029281561  0.0            -0.18188115    -0.51528474    0.0            -0.699904      -0.714237      0.0            0.0            0.0            1.0            0              
      1473           2              1.0            10.539908226   -35.939613466  0.0            -0.15648127    0.42807834     0.0            -0.819313      0.573347       0.0            0.0            0.0            1.0            0              
      1474           2              1.0            -6.8178408717  16.032662118   0.0            0.32254034     0.21673155     0.0            0.966372       -0.257149      0.0            0.0            0.0            1.0            0              
      1475           2              1.0            6.8726732551   35.349068505   0.0            -0.0073700963  0.097241558    0.0            0.731097       -0.682274      0.0            0.0            0.0            1.0            0              
      1476           2              1.0            8.9549293023   28.651098859   0.0            -0.088882989   0.02992686     0.0            0.280433       0.959874       0.0            0.0            0.0            1.0            0              
      1477           2              1.0            -4.1244999483  43.562308063   0.0            0.33158068     -0.25932856    0.0            -0.270943      -0.962595      0.0            0.0            0.0            1.0            0              
      1478           2              1.0            9.093025461    14.749384594   0.0            0.038136705    -0.064369234   0.0            -0.725715      0.687995       0.0            0.0            0.0            1.0            0              
      1479           2              1.0            5.3004647758   42.816431644   0.0            -0.21175723    -0.51844006    0.0            -0.161143      -0.986931      0.0            0.0            0.0            1.0            0              
      1480           2              1.0            10.670478889   33.046415732   0.0            0.035588686    -0.012441371   0.0            0.993582       -0.11311       0.0            0.0            0.0            1.0            0              
      1481           2              1.0            8.0266582022   42.926859077   0.0            -0.045097596   -0.2301983     0.0            0.987146       0.159824       0.0            0.0            0.0            1.0            0              
      1482           2              1.0            10.101423914   -20.545968732  0.0            0.10594913     0.33711704     0.0            -0.997763      0.066853       0.0            0.0            0.0            1.0            0              
      1483           2              1.0            -5.9707682967  10.558455478   0.0            -0.33010055    -0.10404409    0.0            0.195188       -0.980766      0.0            0.0            0.0            1.0            0              
      1484           2              1.0            4.704820546    0.24618249255  0.0            0.44326399     0.5857188      0.0            0.120452       -0.992719      0.0            0.0            0.0            1.0            0              
      1485           2              1.0            -13.890337743  -0.80078257878 0.0            -0.21851359    -0.36662678    0.0            0.999565       0.029483       0.0            0.0            0.0            1.0            0              
      1486           2              1.0            3.0501103795   -37.448721736  0.0            -0.5207832     0.18856771     0.0            0.368651       0.929568       0.0            0.0            0.0            1.0            0              
      1487           2              1.0            -9.5027221711  -16.788852877  0.0            0.29132384     -0.5122075     0.0            0.141168       -0.989986      0.0            0.0            0.0            1.0            0              
      1488           2              1.0            -10.498773172  3.669023324    0.0            0.40795477     -0.1438246     0.0            -0.035277      0.999378       0.0            0.0            0.0            1.0            0              
      1489           2              1.0            -9.005466619   6.756325142    0.0            -0.44792373    0.62168521     0.0            -0.030087      -0.999547      0.0            0.0            0.0            1.0            0              
      1490           2              1.0            -5.1587226467  47.058435306   0.0            0.16492738     -0.077575692   0.0            -0.692962      -0.720974      0.0            0.0            0.0            1.0            0              
      1491           2              1.0            1.3364539007   38.090584525   0.0            -0.78847579    -0.48754841    0.0            -0.262159      0.965025       0.0            0.0            0.0            1.0            0              
      1492           2              1.0            2.6909291896   27.759576614   0.0            0.054853027    -0.062136065   0.0            0.170657       -0.98533       0.0            0.0            0.0            1.0            0              
      1493           2              1.0            -3.2622093411  -38.784811453  0.0            -0.3891982     0.11137613     0.0            -0.119101      -0.992882      0.0            0.0            0.0            1.0            0              
      1494           2              1.0            -8.7460900817  -8.7553393295  0.0            -0.63523744    0.26412912     0.0            -0.277292      -0.960786      0.0            0.0            0.0            1.0            0              
      1495           2              1.0            8.5034062734   -24.466169224  0.0            -0.088126074   0.074046329    0.0            -0.924588      0.380969       0.0            0.0            0.0            1.0            0              
      1496           2              1.0            6.1127703284   27.928447097   0.0            0.10091277     -0.12891119    0.0            -0.995013      -0.099748      0.0            0.0            0.0            1.0            0              
      1497           2              1.0            2.8635874038   -27.838562409  0.0            -0.15250428    0.36459814     0.0            -0.163909      -0.986476      0.0            0.0            0.0            1.0            0              
      1498           2              1.0            -2.2098827059  -4.610313948   0.0            0.32748745     0.064333087    0.0            -0.999941      -0.010848      0.0            0.0            0.0            1.0            0              
      1499           2              1.0            -11.700603535  -27.156251598  0.0            0.11716136     -0.099011752   0.0            0.453759       -0.891125      0.0            0.0            0.0            1.0            0              
      1500           2              1.0            -1.1169604706  6.5218883665   0.0            -0.025022748   0.10317512     0.0            0.382641       0.923897       0.0            0.0            0.0            1.0            0              
      1501           2              1.0            13.596931926   46.080611958   0.0            0.30394842     -0.35865396    0.0            0.493551       0.869717       0.0            0.0            0.0            1.0            0              
      1502           2              1.0            -2.3009875899  28.707950689   0.0            -0.40251389    -0.41971346    0.0            0.555598       0.831451       0.0            0.0            0.0            1.0            0              
      1503           2              1.0            8.661056423    8.0121740538   0.0            0.026042358    -0.069861827   0.0            -0.224623      0.974446       0.0            0.0            0.0            1.0            0              
      1504           2              1.0            -8.3843087253  16.529480069   0.0            0.30494175     0.034190314    0.0            0.680512       0.732737       0.0            0.0            0.0            1.0            0              
      1505           2              1.0            11.849654555   -33.050013896  0.0            0.20292126     -0.20879533    0.0            -0.049012      -0.998798      0.0            0.0            0.0            1.0            0              
      1506           2              1.0            -12.008983956  -29.05376518   0.0            0.36051027     -0.14741384    0.0            -0.771534      -0.636188      0.0            0.0            0.0            1.0            0              
      1507           2              1.0            -2.7334282314  11.888671834   0.0            -0.44597417    0.73909388     0.0            0.695936       0.718103       0.0            0.0            0.0            1.0            0              
      1508           2              1.0            5.4372322708   -24.874819367  0.0            -0.25580005    -0.088660624   0.0            -0.775965      0.630776       0.0            0.0            0.0            1.0            0              
      1509           2              1.0            6.1592728009   47.118722248   0.0            -0.12259336    -0.31534019    0.0            0.736783       -0.676129      0.0            0.0            0.0            1.0            0              
      1510           2              1.0            -0.72814691031 28.05573466    0.0            -0.14661906    -0.0098109713  0.0            0.999948       0.010247       0.0            0.0            0.0            1.0            0              
      1511           2              1.0            7.5379975116   13.564567382   0.0            -0.03827925    0.060787288    0.0            -0.712075      0.702104       0.0            0.0            0.0            1.0            0              
      1512           2              1.0            -10.263155635  -3.8039032326  0.0            0.016565876    -0.6336209     0.0            0.166629       -0.98602       0.0            0.0            0.0            1.0            0              
      1513           2              1.0            -13.728722222  2.7015587784   0.0            0.044122104    -0.30913686    0.0            -0.376374      0.926468       0.0            0.0            0.0            1.0            0              
      1514           2              1.0            -5.2870672932  16.962714292   0.0            0.46293508     -0.24536598    0.0            0.78982        0.613339       0.0            0.0            0.0            1.0            0              
      1515           2              1.0            0.4460091028   5.7843079069   0.0            -0.14456292    -0.70475173    0.0            0.64396        -0.765059      0.0            0.0            0.0            1.0            0              
      1516           2              1.0            -1.050657488   41.911142205   0.0            0.41439825     -0.49775684    0.0            0.362468       -0.931996      0.0            0.0            0.0            1.0            0              
      1517           2              1.0            12.074212935   -16.459581169  0.0            0.090650835    0.66742323     0.0            0.406821       -0.913508      0.0            0.0            0.0            1.0            0              
      1518           2              1.0            5.7623278571   -4.2673022594  0.0            0.36615075     0.088032326    0.0            -0.68519       0.728365       0.0            0.0            0.0            1.0            0              
      1519           2              1.0            -3.9112224456  4.0722525451   0.0            -0.012751958   0.33354753     0.0            -0.970663      0.240443       0.0            0.0            0.0            1.0            0              
      1520           2              1.0            -5.7390882109  -5.4228164754  0.0            0.1852576      -0.3639271     0.0            -0.151411      -0.988471      0.0            0.0            0.0            1.0            0              
      1521           2              1.0            -9.5476164342  36.134869937   0.0            0.2475939      -0.1710504     0.0            0.267223       0.963635       0.0            0.0            0.0            1.0            0              
      1522           2              1.0            -7.0835883308  2.0892092441   0.0            -0.36971672    0.21171815     0.0            -0.8827        -0.469936      0.0            0.0            0.0            1.0            0              
      1523           2              1.0            -1.5798922927  -10.955847119  0.0            0.090471532    -0.33669475    0.0            -0.772633      -0.634852      0.0            0.0            0.0            1.0            0              
      1524           2              1.0            10.78215203    5.216713324    0.0            -0.052292573   0.044866288    0.0            -0.773533      0.633756       0.0            0.0            0.0            1.0            0              
      1525           2              1.0            10.488719151   29.641970403   0.0            -0.12764667    0.065468087    0.0            0.947929       -0.318482      0.0            0.0            0.0            1.0            0              
      1526           2              1.0            -4.0206362451  -29.01373142   0.0            -0.60169985    0.20711478     0.0            -0.55784       0.829949       0.0            0.0            0.0            1.0            0              
      1527           2              1.0            -0.30274112076 -33.137834579  0.0            -0.15265333    0.52268051     0.0            -0.997837      -0.065738      0.0            0.0            0.0            1.0            0              
      1528           2              1.0            -9.315841286   23.948447118   0.0            -0.33154815    0.51845021     0.0            0.982526       -0.186124      0.0            0.0            0.0            1.0            0              
      1529           2              1.0            10.527090512   31.338681231   0.0            -0.041756918   0.019735277    0.0            -0.230206      0.973142       0.0            0.0            0.0            1.0            0              
      1530           2              1.0            0.47521604199  48.921760716   0.0            -0.086895637   -0.06960065    0.0            -0.608041      -0.793906      0.0            0.0            0.0            1.0            0              
      1531           2              1.0            -12.359220604  43.981337955   0.0            0.26616713     -0.19140134    0.0            0.561188       -0.827688      0.0            0.0            0.0            1.0            0              
      1532           2              1.0            -6.9060923242  -39.498499247  0.0            -0.47214821    -0.025651739   0.0            0.942002       0.335608       0.0            0.0            0.0            1.0            0              
      1533           2              1.0            2.9290004169   16.626705054   0.0            0.073993772    -0.23479424    0.0            0.877359       0.479835       0.0            0.0            0.0            1.0            0              
      1534           2              1.0            0.37306786829  29.377768977   0.0            -0.5355105     0.38199461     0.0            0.49798        0.867188       0.0            0.0            0.0            1.0            0              
      1535           2              1.0            1.240536664    15.727307443   0.0            0.20704696     -0.20332128    0.0            0.640934       -0.767596      0.0            0.0            0.0            1.0            0              
      1536           2              1.0            8.1236972992   -38.753995268  0.0            0.17440088     -0.0005952149  0.0            0.47538        -0.879781      0.0            0.0            0.0            1.0            0              
      1537           2              1.0            -8.3681576395  -28.964017139  0.0            0.50441602     0.90985998     0.0            -0.231308      0.97288        0.0            0.0            0.0            1.0            0              
      1538           2              1.0            13.793493375   12.429330132   0.0            -0.012873875   -0.31367526    0.0            -0.248668      -0.968589      0.0            0.0            0.0            1.0            0              
      1539           2              1.0            -8.1564367686  46.328408817   0.0            0.35233416     -0.39684118    0.0            -0.896222      0.443605       0.0            0.0            0.0            1.0            0              
      1540           2              1.0            -3.1768449593  -37.076038064  0.0            -0.083668417   0.17682633     0.0            -0.999411      -0.034323      0.0            0.0            0.0            1.0            0              
      1541           2              1.0            5.6035746666   -0.95854705118 0.0            -0.10236481    0.16518546     0.0            0.99699        0.077529       0.0            0.0            0.0            1.0            0              
      1542           2              1.0            13.679435164   -43.752823701  0.0            -0.044311209   0.2219085      0.0            -0.998282      -0.058597      0.0            0.0            0.0            1.0            0              
      1543           2              1.0            4.6768446975   -47.48896208   0.0            -0.15419702    0.49623021     0.0            -0.942146      0.335202       0.0            0.0            0.0            1.0            0              
      1544           2              1.0            0.5720790974   -34.956046278  0.0            -0.0022702745  -0.020109332   0.0            0.169514       0.985528       0.0            0.0            0.0            1.0            0              
      1545           2              1.0            8.7135729684   -21.621128375  0.0            -0.28859275    0.60652048     0.0            -0.998133      0.06108        0.0            0.0            0.0            1.0            0              
      1546           2              1.0            2.1384044934   2.8382481063   0.0            0.43682636     0.59792613     0.0            0.656832       -0.754037      0.0            0.0            0.0            1.0            0              
      1547           2              1.0            -10.118687751  37.711620615   0.0            -0.2067839     -0.11769934    0.0            -0.893297      -0.449467      0.0            0.0            0.0            1.0            0              
      1548           2              1.0            -6.5406019055  -31.698796122  0.0            -0.40306971    -0.079294225   0.0            -0.629996      0.776599       0.0            0.0            0.0            1.0            0              
      1549           2              1.0            -1.9531500504  -26.244388879  0.0            -0.54030541    -0.065282989   0.0            0.993003       0.118093       0.0            0.0            0.0            1.0            0              
      1550           2              1.0            12.099200819   -44.570763432  0.0            -0.098532499   0.27839311     0.0            0.254667       0.967029       0.0            0.0            0.0            1.0            0              
      1551           2              1.0            -8.0732786894  14.714538114   0.0            0.92915951     -0.055529927   0.0            -0.66175       0.749725       0.0            0.0            0.0            1.0            0              
      1552           2              1.0            10.657471603   24.474955716   0.0            -0.16822856    0.057320013    0.0            -0.502604      -0.864517      0.0            0.0            0.0            1.0            0              
      1553           2              1.0            12.143840113   9.6510215671   0.0            -0.046498694   -0.23445596    0.0            0.960109       0.279628       0.0            0.0            0.0            1.0            0              
      1554           2              1.0            -5.2893396327  27.681692374   0.0            -0.18773001    0.58596974     0.0            0.85713        0.515101       0.0            0.0            0.0            1.0            0              
      1555           2              1.0            8.6070890366   16.447600708   0.0            0.33562274     -0.007492417   0.0            0.733487       0.679704       0.0            0.0            0.0            1.0            0              
      1556           2              1.0            -1.1591581774  -34.581480543  0.0            0.06757167     0.13450489     0.0            0.819984       0.572386       0.0            0.0            0.0            1.0            0              
      1557           2              1.0            -3.6955499458  -13.842195652  0.0            0.15255441     -0.36315571    0.0            -0.965215      0.261458       0.0            0.0            0.0            1.0            0              
      1558           2              1.0            -3.8678905578  41.826519738   0.0            0.0098064431   -0.13796511    0.0            -0.334387      -0.942436      0.0            0.0            0.0            1.0            0              
      1559           2              1.0            -0.8880773838  -27.950985332  0.0            0.1860607      0.23010825     0.0            -0.707529      -0.706684      0.0            0.0            0.0            1.0            0              
      1560           2              1.0            -11.735540181  -48.790894374  0.0            0.010207014    0.11124938     0.0            -0.410823      -0.911715      0.0            0.0            0.0            1.0            0              
      1561           2              1.0            4.4793079506   47.224226458   0.0            0.056842435    -0.31977691    0.0            0.579017       0.815315       0.0            0.0            0.0            1.0            0              
      1562           2              1.0            -10.722483317  -11.231985643  0.0            0.074263694    -0.03292227    0.0            0.970528       0.24099        0.0            0.0            0.0            1.0            0              
      1563           2              1.0            8.7898870963   30.434198538   0.0            -0.082088316   0.02149606     0.0            -0.182393      0.983226       0.0            0.0            0.0            1.0            0              
      1564           2              1.0            -13.83057371   46.775664112   0.0            -0.0055237183  -0.24752035    0.0            0.53597        0.844237       0.0            0.0            0.0            1.0            0              
      1565           2              1.0            10.738710025   -9.669771684   0.0            0.20706093     -0.75620363    0.0            -0.827895      0.560883       0.0            0.0            0.0            1.0            0              
      1566           2              1.0            12.145000916   -41.232316656  0.0            -0.01116122    0.18234459     0.0            0.209453       -0.977819      0.0            0.0            0.0            1.0            0              
      1567           2              1.0            2.3797899134   34.289039279   0.0            0.061865622    0.28326294     0.0            -0.650007      0.759928       0.0            0.0            0.0            1.0            0              
      1568           2              1.0            13.637539308   35.292267689   0.0            -0.030894303   -0.084364349   0.0            -0.095466      0.995433       0.0            0.0            0.0            1.0            0              
      1569           2              1.0            -12.303267056  -37.025408731  0.0            0.016437873    0.23191931     0.0            -0.56447       0.825453       0.0            0.0            0.0            1.0            0              
      1570           2              1.0            -6.0679662938  0.69055297872  0.0            -0.16399224    0.19606533     0.0            0.14524        -0.989396      0.0            0.0            0.0            1.0            0              
      1571           2              1.0            0.0075926358778 -19.204083405  0.0            0.33448096     -0.39401049    0.0            0.827524       -0.561431      0.0            0.0            0.0            1.0            0              
      1572           2              1.0            -9.9067413025  40.553551194   0.0            -0.030580527   -0.189237      0.0            -0.550058      0.835126       0.0            0.0            0.0            1.0            0              
      1573           2              1.0            -2.3476935864  -35.607045408  0.0            -0.03619015    0.084485892    0.0            -0.984739      0.174036       0.0            0.0            0.0            1.0            0              
      1574           2              1.0            9.3534647027   -23.205353154  0.0            -0.52941474    0.50047856     0.0            0.896888       -0.442258      0.0            0.0            0.0            1.0            0              
      1575           2              1.0            -13.652126221  36.647551499   0.0            -0.074687218   -0.52769457    0.0            0.980369       0.197174       0.0            0.0            0.0            1.0            0              
      1576           2              1.0            -10.413098461  11.746153361   0.0            -0.02778047    0.54820388     0.0            0.561676       0.827357       0.0            0.0            0.0            1.0            0              
      1577           2              1.0            -11.821953317  10.619719238   0.0            0.056112508    0.28279219     0.0            0.260324       0.965521       0.0            0.0            0.0            1.0            0              
      1578           2              1.0            -3.7862271173  -3.6758600168  0.0            0.15138494     0.043510365    0.0            0.420058       -0.907497      0.0            0.0            0.0            1.0            0              
      1579           2              1.0            4.162423577    24.5933395     0.0            -0.15662206    0.3484698      0.0            0.944228       -0.329292      0.0            0.0            0.0            1.0            0              
      1580           2              1.0            -1.1076537819  34.498082441   0.0            -0.10681115    -0.43308567    0.0            -0.807538      0.589816       0.0            0.0            0.0            1.0            0              
      1581           2              1.0            13.208731369   -28.161118643  0.0            -1.0093016     -0.13123369    0.0            0.838542       0.544837       0.0            0.0            0.0            1.0            0              
      1582           2              1.0            11.591256098   41.837564672   0.0            -0.62741034    0.59199691     0.0            0.601528       -0.798852      0.0            0.0            0.0            1.0            0              
      1583           2              1.0            -13.665017097  -33.922559981  0.0            0.10176473     0.3709934      0.0            -0.291661      -0.956522      0.0            0.0            0.0            1.0            0              
      1584           2              1.0            4.8164295195   -11.186034803  0.0            0.033348451    -0.51977484    0.0            -0.985897      0.167351       0.0            0.0            0.0            1.0            0              
      1585           2              1.0            -3.3122081092  -17.563404786  0.0            0.34937093     -0.14645775    0.0            -0.923035      -0.384715      0.0            0.0            0.0            1.0            0              
      1586           2              1.0            -12.389539169  48.949898252   0.0            0.044906467    -0.035381353   0.0            0.689882       -0.723922      0.0            0.0            0.0            1.0            0              
      1587           2              1.0            6.8883272967   5.5691223085   0.0            -0.68963166    0.072311929    0.0            -0.536365      -0.843986      0.0            0.0            0.0            1.0            0              
      1588           2              1.0            8.6358770606   44.507550767   0.0            0.0003984928   -0.40627651    0.0            -0.448631      -0.893717      0.0            0.0            0.0            1.0            0              
      1589           2              1.0            -6.7221710389  40.992426089   0.0            0.14073281     -0.79406279    0.0            -0.999994      -0.003539      0.0            0.0            0.0            1.0            0              
      1590           2              1.0            -6.616679837   -21.515304379  0.0            -0.11858121    -0.27578343    0.0            -0.95798       0.286836       0.0            0.0            0.0            1.0            0              
      1591           2              1.0            -5.4839179342  12.378130482   0.0            0.45954129     -1.0108037     0.0            0.981172       -0.193136      0.0            0.0            0.0            1.0            0              
      1592           2              1.0            11.54964331    -27.815937607  0.0            -0.6614135     0.25522771     0.0            0.651754       0.75843        0.0            0.0            0.0            1.0            0              
      1593           2              1.0            7.320819902    31.703127157   0.0            0.089474682    -0.07498812    0.0            0.175511       -0.984477      0.0            0.0            0.0            1.0            0              
      1594           2              1.0            3.4332293681   3.9021411209   0.0            0.42954519     0.83896191     0.0            0.092817       0.995683       0.0            0.0            0.0            1.0            0              
      1595           2              1.0            -5.5141831476  -8.4393059548  0.0            -0.13450469    -0.29355196    0.0            -0.739255      -0.673426      0.0            0.0            0.0            1.0            0              
      1596           2              1.0            11.059569499   22.837515751   0.0            -0.58419301    -0.088677113   0.0            -0.863386      -0.504543      0.0            0.0            0.0            1.0            0              
      1597           2              1.0            6.739366041    19.177164478   0.0            -0.58171729    -0.16581621    0.0            0.269885       -0.962893      0.0            0.0            0.0            1.0            0              
      1598           2              1.0            12.183187413   -36.324263633  0.0            -0.11962458    -0.19314049    0.0            -0.853874      -0.520479      0.0            0.0            0.0            1.0            0              
      1599           2              1.0            -2.3950360287  37.477128688   0.0            0.9426434      -0.058084555   0.0            -0.163371      0.986565       0.0            0.0            0.0            1.0            0              
      1600           2              1.0            -3.0131624138  44.980866766   0.0            0.31879665     -0.18747864    0.0            -0.984628      -0.174663      0.0            0.0            0.0            1.0            0              
      1601           2              1.0            -13.853387628  0.89151613967  0.0            -0.067741656   -0.27906225    0.0            0.67167        -0.74085       0.0            0.0            0.0            1.0            0              
      1602           2              1.0            -13.566058887  10.878139847   0.0            -0.081863043   0.10502067     0.0            0.295289       -0.955408      0.0            0.0            0.0            1.0            0              
      1603           2              1.0            -3.6268704741  46.820901784   0.0            0.22798143     -0.072943054   0.0            0.319233       0.947676       0.0            0.0            0.0            1.0            0              
      1604           2              1.0            7.2768308061   39.388639003   0.0            0.0081047267   -0.42003728    0.0            -0.210864      0.977515       0.0            0.0            0.0            1.0            0              
      1605           2              1.0            13.607279989   48.917412971   0.0            0.011886437    -0.16432933    0.0            -0.971984      -0.235049      0.0            0.0            0.0            1.0            0              
      1606           2              1.0            7.6959217961   11.702156035   0.0            -0.0083931877  0.043638763    0.0            -0.624606      0.78094        0.0            0.0            0.0            1.0            0              
      1607           2              1.0            -9.5869087079  -2.0870001079  0.0            -0.96758009    -0.38678579    0.0            0.997879       0.065099       0.0            0.0            0.0            1.0            0              
      1608           2              1.0            6.3997572126   -10.736206308  0.0            -0.11562005    0.10099778     0.0            0.883925       -0.467628      0.0            0.0            0.0            1.0            0              
      1609           2              1.0            7.6047702937   27.62132253    0.0            0.073286477    -0.12951647    0.0            -0.153535      0.988143       0.0            0.0            0.0            1.0            0              
      1610           2              1.0            0.65814814487  -8.9319067539  0.0            0.31386961     -0.55926283    0.0            0.868294       0.49605        0.0            0.0            0.0            1.0            0              
      1611           2              1.0            -10.406056981  -5.737153932   0.0            -0.3540725     0.19219738     0.0            0.919467       0.393167       0.0            0.0            0.0            1.0            0              
      1612           2              1.0            9.131765498    13.025561304   0.0            -0.023457831   -0.038404764   0.0            0.615585       0.78807        0.0            0.0            0.0            1.0            0              
      1613           2              1.0            -1.1480660623  29.942560039   0.0            -0.81457191    -0.20935807    0.0            0.90208        0.431569       0.0            0.0            0.0            1.0            0              
      1614           2              1.0            12.109170878   28.886025665   0.0            -0.094772408   -0.001681777   0.0            0.986681       0.162665       0.0            0.0            0.0            1.0            0              
      1615           2              1.0            -10.714210565  28.616174845   0.0            0.15237181     0.31302519     0.0            -0.909867      -0.4149        0.0            0.0            0.0            1.0            0              
      1616           2              1.0            -10.997734381  -38.469166317  0.0            0.13157901     0.399088       0.0            0.996806       0.079858       0.0            0.0            0.0            1.0            0              
      1617           2              1.0            -10.531530866  6.6373935601   0.0            -0.51293955    -0.4272458     0.0            -0.634917      -0.77258       0.0            0.0            0.0            1.0            0
[truncated: 536,984 more chars]
