# Supplementary material for: Active Vertex Model for cell-resolution description of epithelial tissue mechanics
Source: PLoS Comput Biol. 2017 Jun 30;13(6):e1005569. doi: 10.1371/journal.pcbi.1005569 (PMC5493290; doi:10.1371/journal.pcbi.1005569)
Supplement: S1 Dataset — (ZIP) [file pcbi.1005569.s020.zip › data_scripts_configuration/Figure11/S16_bounded/bounded.input]

keys: id             x              y              z              vx             vy             vz             nx             ny             nz             nvx            nvy            nvz            area           boundary       type           in_tissue      radius         
      0              -1.511244      4.962528       0.0            0.0            0.0            0.0            0.204487       0.978869       0.0            0.0            0.0            1.0            3.0            0              2              1              1.0            
      1              0.064836       -2.554638      0.0            0.0            0.0            0.0            -0.90666       0.421862       0.0            0.0            0.0            1.0            3.0            0              2              1              1.0            
      2              0.77           -4.326029      0.0            0.0            0.0            0.0            0.90799        -0.418991      0.0            0.0            0.0            1.0            3.0            0              2              1              1.0            
      3              3.504342       3.776205       0.0            0.0            0.0            0.0            -0.943372      0.331737       0.0            0.0            0.0            1.0            3.0            0              2              1              1.0            
      4              5.056129       -1.684728      0.0            0.0            0.0            0.0            -0.740122      -0.672472      0.0            0.0            0.0            1.0            3.0            0              2              1              1.0            
      5              1.953385       2.393374       0.0            0.0            0.0            0.0            -0.932104      -0.36219       0.0            0.0            0.0            1.0            3.0            0              2              1              1.0            
      6              -2.462689      -0.406005      0.0            0.0            0.0            0.0            0.90391        0.427723       0.0            0.0            0.0            1.0            3.0            0              2              1              1.0            
      7              -4.249101      -0.969883      0.0            0.0            0.0            0.0            0.970436       -0.241358      0.0            0.0            0.0            1.0            3.0            0              2              1              1.0            
      8              3.957244       2.028557       0.0            0.0            0.0            0.0            0.494924       0.868936       0.0            0.0            0.0            1.0            3.0            0              2              1              1.0            
      9              -1.068089      1.065072       0.0            0.0            0.0            0.0            0.964925       0.262525       0.0            0.0            0.0            1.0            3.0            0              2              1              1.0            
      10             -4.11888       0.779602       0.0            0.0            0.0            0.0            0.293203       0.95605        0.0            0.0            0.0            1.0            3.0            0              2              1              1.0            
      11             2.527504       -4.672921      0.0            0.0            0.0            0.0            0.007094       -0.999975      0.0            0.0            0.0            1.0            3.0            0              2              1              1.0            
      12             -2.100197      -5.48193       0.0            0.0            0.0            0.0            0.762649       0.646813       0.0            0.0            0.0            1.0            3.0            0              2              1              1.0            
      13             -5.430461      -2.47866       0.0            0.0            0.0            0.0            -0.993265      0.115868       0.0            0.0            0.0            1.0            3.0            0              2              1              1.0            
      14             0.083143       2.448133       0.0            0.0            0.0            0.0            -0.828657      -0.559756      0.0            0.0            0.0            1.0            3.0            0              2              1              1.0            
      15             1.767503       4.212675       0.0            0.0            0.0            0.0            0.2887         -0.95742       0.0            0.0            0.0            1.0            3.0            0              2              1              1.0            
      16             -3.129145      4.392666       0.0            0.0            0.0            0.0            0.289725       0.95711        0.0            0.0            0.0            1.0            3.0            0              2              1              1.0            
      17             -0.040014      4.207569       0.0            0.0            0.0            0.0            -0.365916      0.930648       0.0            0.0            0.0            1.0            3.0            0              2              1              1.0            
      18             -5.504415      2.280194       0.0            0.0            0.0            0.0            -0.801959      -0.59738       0.0            0.0            0.0            1.0            3.0            0              2              1              1.0            
      19             -2.786362      -4.044662      0.0            0.0            0.0            0.0            -0.997863      0.065345       0.0            0.0            0.0            1.0            3.0            0              2              1              1.0            
      20             -3.727182      2.619718       0.0            0.0            0.0            0.0            0.951688       0.307068       0.0            0.0            0.0            1.0            3.0            0              2              1              1.0            
      21             -1.790274      -2.271766      0.0            0.0            0.0            0.0            -0.15161       0.98844        0.0            0.0            0.0            1.0            3.0            0              2              1              1.0            
      22             -5.788604      0.724051       0.0            0.0            0.0            0.0            0.509832       0.860274       0.0            0.0            0.0            1.0            3.0            0              2              1              1.0            
      23             0.639286       0.7705         0.0            0.0            0.0            0.0            0.553836       -0.832626      0.0            0.0            0.0            1.0            3.0            0              2              1              1.0            
      24             -1.652524      2.991489       0.0            0.0            0.0            0.0            0.999054       -0.043487      0.0            0.0            0.0            1.0            3.0            0              2              1              1.0            
      25             3.918507       -3.016872      0.0            0.0            0.0            0.0            -0.984167      0.177243       0.0            0.0            0.0            1.0            3.0            0              2              1              1.0            
      26             -0.606192      -0.715829      0.0            0.0            0.0            0.0            -0.426956      0.904273       0.0            0.0            0.0            1.0            3.0            0              2              1              1.0            
      27             4.47422        0.151706       0.0            0.0            0.0            0.0            -0.99909       -0.04266       0.0            0.0            0.0            1.0            3.0            0              2              1              1.0            
      28             1.277362       -1.040341      0.0            0.0            0.0            0.0            0.932458       -0.361277      0.0            0.0            0.0            1.0            3.0            0              2              1              1.0            
      29             2.066634       -2.906441      0.0            0.0            0.0            0.0            0.041245       -0.999149      0.0            0.0            0.0            1.0            3.0            0              2              1              1.0            
      30             2.571625       0.512522       0.0            0.0            0.0            0.0            -0.971463      -0.237192      0.0            0.0            0.0            1.0            3.0            0              2              1              1.0            
      31             3.226425       -1.36436       0.0            0.0            0.0            0.0            -0.957996      -0.286781      0.0            0.0            0.0            1.0            3.0            0              2              1              1.0            
      32             -5.809755      -0.849069      0.0            0.0            0.0            0.0            0.121466       0.992596       0.0            0.0            0.0            1.0            3.0            0              2              1              1.0            
      33             -1.104235      -4.016228      0.0            0.0            0.0            0.0            0.563851       0.825877       0.0            0.0            0.0            1.0            3.0            0              2              1              1.0            
      34             -3.568085      -2.561189      0.0            0.0            0.0            0.0            -0.364282      0.931289       0.0            0.0            0.0            1.0            3.0            0              2              1              1.0            
      35             -0.297341      -5.637774      0.0            0.0            0.0            0.0            0.92127        0.388924       0.0            0.0            0.0            1.0            3.0            0              2              1              1.0            
      36             -2.564731      1.38385        0.0            0.0            0.0            0.0            -0.525004      0.8511         0.0            0.0            0.0            1.0            3.0            0              2              1              1.0            
      37             6.5            0.0            0.0            0.0            0.0            0.0            0.947038       0.321122       0.0            0.0            0.0            1.0            3.0            1              1              1              1.0            
      38             6.406503       1.098505       0.0            0.0            0.0            0.0            0.307551       -0.951532      0.0            0.0            0.0            1.0            3.0            1              1              1              1.0            
      39             6.128703       2.165409       0.0            0.0            0.0            0.0            -0.034253      0.999413       0.0            0.0            0.0            1.0            3.0            1              1              1              1.0            
      40             5.674592       3.170017       0.0            0.0            0.0            0.0            -0.661476      -0.749966      0.0            0.0            0.0            1.0            3.0            1              1              1              1.0            
      41             5.057232       4.08343        0.0            0.0            0.0            0.0            0.679721       0.733471       0.0            0.0            0.0            1.0            3.0            1              1              1              1.0            
      42             4.294386       4.87937        0.0            0.0            0.0            0.0            -0.975084      0.221836       0.0            0.0            0.0            1.0            3.0            1              1              1              1.0            
      43             3.407997       5.534939       0.0            0.0            0.0            0.0            -0.829613      -0.558338      0.0            0.0            0.0            1.0            3.0            1              1              1              1.0            
      44             2.423567       6.031279       0.0            0.0            0.0            0.0            0.776749       0.629811       0.0            0.0            0.0            1.0            3.0            1              1              1              1.0            
      45             1.369415       6.354109       0.0            0.0            0.0            0.0            0.737951       -0.674854      0.0            0.0            0.0            1.0            3.0            1              1              1              1.0            
      46             0.275868       6.494143       0.0            0.0            0.0            0.0            0.940831       -0.338876      0.0            0.0            0.0            1.0            3.0            1              1              1              1.0            
      47             -0.825616      6.447353       0.0            0.0            0.0            0.0            0.999086       -0.042738      0.0            0.0            0.0            1.0            3.0            1              1              1              1.0            
      48             -1.903348      6.215084       0.0            0.0            0.0            0.0            -0.981355      0.192203       0.0            0.0            0.0            1.0            3.0            1              1              1              1.0            
      49             -2.926324      5.804018       0.0            0.0            0.0            0.0            0.074302       -0.997236      0.0            0.0            0.0            1.0            3.0            1              1              1              1.0            
      50             -3.865116      5.225981       0.0            0.0            0.0            0.0            0.166001       0.986126       0.0            0.0            0.0            1.0            3.0            1              1              1              1.0            
      51             -4.692715      4.497603       0.0            0.0            0.0            0.0            0.470206       0.882557       0.0            0.0            0.0            1.0            3.0            1              1              1              1.0            
      52             -5.385313      3.639836       0.0            0.0            0.0            0.0            -0.595952      -0.80302       0.0            0.0            0.0            1.0            3.0            1              1              1              1.0            
      53             -5.922985      2.677358       0.0            0.0            0.0            0.0            -0.322243      -0.946657      0.0            0.0            0.0            1.0            3.0            1              1              1              1.0            
      54             -6.290264      1.637857       0.0            0.0            0.0            0.0            -0.377779      -0.925896      0.0            0.0            0.0            1.0            3.0            1              1              1              1.0            
      55             -6.476584      0.551239       0.0            0.0            0.0            0.0            0.014987       -0.999888      0.0            0.0            0.0            1.0            3.0            1              1              1              1.0            
      56             -6.476584      -0.551239      0.0            0.0            0.0            0.0            -0.36116       0.932504       0.0            0.0            0.0            1.0            3.0            1              1              1              1.0            
      57             -6.290264      -1.637857      0.0            0.0            0.0            0.0            -0.997082      -0.076335      0.0            0.0            0.0            1.0            3.0            1              1              1              1.0            
      58             -5.922985      -2.677358      0.0            0.0            0.0            0.0            0.097788       -0.995207      0.0            0.0            0.0            1.0            3.0            1              1              1              1.0            
      59             -5.385313      -3.639836      0.0            0.0            0.0            0.0            0.942035       -0.335515      0.0            0.0            0.0            1.0            3.0            1              1              1              1.0            
      60             -4.692715      -4.497603      0.0            0.0            0.0            0.0            0.070779       -0.997492      0.0            0.0            0.0            1.0            3.0            1              1              1              1.0            
      61             -3.865116      -5.225981      0.0            0.0            0.0            0.0            0.218248       -0.975893      0.0            0.0            0.0            1.0            3.0            1              1              1              1.0            
      62             -2.926324      -5.804018      0.0            0.0            0.0            0.0            -0.634489      -0.772932      0.0            0.0            0.0            1.0            3.0            1              1              1              1.0            
      63             -1.903348      -6.215084      0.0            0.0            0.0            0.0            0.515365       0.856971       0.0            0.0            0.0            1.0            3.0            1              1              1              1.0            
      64             -0.825616      -6.447353      0.0            0.0            0.0            0.0            0.091058       0.995846       0.0            0.0            0.0            1.0            3.0            1              1              1              1.0            
      65             0.275868       -6.494143      0.0            0.0            0.0            0.0            -0.67698       0.736001       0.0            0.0            0.0            1.0            3.0            1              1              1              1.0            
      66             1.369415       -6.354109      0.0            0.0            0.0            0.0            0.909785       -0.415079      0.0            0.0            0.0            1.0            3.0            1              1              1              1.0            
      67             2.423567       -6.031279      0.0            0.0            0.0            0.0            0.158337       0.987385       0.0            0.0            0.0            1.0            3.0            1              1              1              1.0            
      68             3.407997       -5.534939      0.0            0.0            0.0            0.0            -0.43838       0.89879        0.0            0.0            0.0            1.0            3.0            1              1              1              1.0            
      69             4.294386       -4.87937       0.0            0.0            0.0            0.0            -0.308677      0.951167       0.0            0.0            0.0            1.0            3.0            1              1              1              1.0            
      70             5.057232       -4.08343       0.0            0.0            0.0            0.0            0.304149       -0.952625      0.0            0.0            0.0            1.0            3.0            1              1              1              1.0            
      71             5.674592       -3.170017      0.0            0.0            0.0            0.0            -0.014713      0.999892       0.0            0.0            0.0            1.0            3.0            1              1              1              1.0            
      72             6.128703       -2.165409      0.0            0.0            0.0            0.0            0.224638       -0.974442      0.0            0.0            0.0            1.0            3.0            1              1              1              1.0            
      73             6.406503       -1.098505      0.0            0.0            0.0            0.0            -0.962177      0.272425       0.0            0.0            0.0            1.0            3.0            1              1              1              1.0            
      74             -30.0          30.0           0.0            0.0            0.0            0.0            0.0            0.0            0.0            0.0            0.0            1.0            0.0            0              3              0              2.0            
      75             -29.4392523364 30.0           0.0            0.0            0.0            0.0            0.0            0.0            0.0            0.0            0.0            1.0            0.0            0              3              0              2.0            
      76             -28.8785046729 30.0           0.0            0.0            0.0            0.0            0.0            0.0            0.0            0.0            0.0            1.0            0.0            0              3              0              2.0            
      77             -28.3177570093 30.0           0.0            0.0            0.0            0.0            0.0            0.0            0.0            0.0            0.0            1.0            0.0            0              3              0              2.0            
      78             -27.7570093458 30.0           0.0            0.0            0.0            0.0            0.0            0.0            0.0            0.0            0.0            1.0            0.0            0              3              0              2.0            
      79             -27.1962616822 30.0           0.0            0.0            0.0            0.0            0.0            0.0            0.0            0.0            0.0            1.0            0.0            0              3              0              2.0            
      80             -26.6355140187 30.0           0.0            0.0            0.0            0.0            0.0            0.0            0.0            0.0            0.0            1.0            0.0            0              3              0              2.0            
      81             -26.0747663551 30.0           0.0            0.0            0.0            0.0            0.0            0.0            0.0            0.0            0.0            1.0            0.0            0              3              0              2.0            
      82             -25.5140186916 30.0           0.0            0.0            0.0            0.0            0.0            0.0            0.0            0.0            0.0            1.0            0.0            0              3              0              2.0            
      83             -24.953271028  30.0           0.0            0.0            0.0            0.0            0.0            0.0            0.0            0.0            0.0            1.0            0.0            0              3              0              2.0            
      84             -24.3925233645 30.0           0.0            0.0            0.0            0.0            0.0            0.0            0.0            0.0            0.0            1.0            0.0            0              3              0              2.0            
      85             -23.8317757009 30.0           0.0            0.0            0.0            0.0            0.0            0.0            0.0            0.0            0.0            1.0            0.0            0              3              0              2.0            
      86             -23.2710280374 30.0           0.0            0.0            0.0            0.0            0.0            0.0            0.0            0.0            0.0            1.0            0.0            0              3              0              2.0            
      87             -22.7102803738 30.0           0.0            0.0            0.0            0.0            0.0            0.0            0.0            0.0            0.0            1.0            0.0            0              3              0              2.0            
      88             -22.1495327103 30.0           0.0            0.0            0.0            0.0            0.0            0.0            0.0            0.0            0.0            1.0            0.0            0              3              0              2.0            
      89             -21.5887850467 30.0           0.0            0.0            0.0            0.0            0.0            0.0            0.0            0.0            0.0            1.0            0.0            0              3              0              2.0            
      90             -21.0280373832 30.0           0.0            0.0            0.0            0.0            0.0            0.0            0.0            0.0            0.0            1.0            0.0            0              3              0              2.0            
      91             -20.4672897196 30.0           0.0            0.0            0.0            0.0            0.0            0.0            0.0            0.0            0.0            1.0            0.0            0              3              0              2.0            
      92             -19.9065420561 30.0           0.0            0.0            0.0            0.0            0.0            0.0            0.0            0.0            0.0            1.0            0.0            0              3              0              2.0            
      93             -19.3457943925 30.0           0.0            0.0            0.0            0.0            0.0            0.0            0.0            0.0            0.0            1.0            0.0            0              3              0              2.0            
      94             -18.785046729  30.0           0.0            0.0            0.0            0.0            0.0            0.0            0.0            0.0            0.0            1.0            0.0            0              3              0              2.0            
      95             -18.2242990654 30.0           0.0            0.0            0.0            0.0            0.0            0.0            0.0            0.0            0.0            1.0            0.0            0              3              0              2.0            
      96             -17.6635514019 30.0           0.0            0.0            0.0            0.0            0.0            0.0            0.0            0.0            0.0            1.0            0.0            0              3              0              2.0            
      97             -17.1028037383 30.0           0.0            0.0            0.0            0.0            0.0            0.0            0.0            0.0            0.0            1.0            0.0            0              3              0              2.0            
      98             -16.5420560748 30.0           0.0            0.0            0.0            0.0            0.0            0.0            0.0            0.0            0.0            1.0            0.0            0              3              0              2.0            
      99             -15.9813084112 30.0           0.0            0.0            0.0            0.0            0.0            0.0            0.0            0.0            0.0            1.0            0.0            0              3              0              2.0            
      100            -15.4205607477 30.0           0.0            0.0            0.0            0.0            0.0            0.0            0.0            0.0            0.0            1.0            0.0            0              3              0              2.0            
      101            -14.8598130841 30.0           0.0            0.0            0.0            0.0            0.0            0.0            0.0            0.0            0.0            1.0            0.0            0              3              0              2.0            
      102            -14.2990654206 30.0           0.0            0.0            0.0            0.0            0.0            0.0            0.0            0.0            0.0            1.0            0.0            0              3              0              2.0            
      103            -13.738317757  30.0           0.0            0.0            0.0            0.0            0.0            0.0            0.0            0.0            0.0            1.0            0.0            0              3              0              2.0            
      104            -13.1775700935 30.0           0.0            0.0            0.0            0.0            0.0            0.0            0.0            0.0            0.0            1.0            0.0            0              3              0              2.0            
      105            -12.6168224299 30.0           0.0            0.0            0.0            0.0            0.0            0.0            0.0            0.0            0.0            1.0            0.0            0              3              0              2.0            
      106            -12.0560747664 30.0           0.0            0.0            0.0            0.0            0.0            0.0            0.0            0.0            0.0            1.0            0.0            0              3              0              2.0            
      107            -11.4953271028 30.0           0.0            0.0            0.0            0.0            0.0            0.0            0.0            0.0            0.0            1.0            0.0            0              3              0              2.0            
      108            -10.9345794393 30.0           0.0            0.0            0.0            0.0            0.0            0.0            0.0            0.0            0.0            1.0            0.0            0              3              0              2.0            
      109            -10.3738317757 30.0           0.0            0.0            0.0            0.0            0.0            0.0            0.0            0.0            0.0            1.0            0.0            0              3              0              2.0            
      110            -9.81308411215 30.0           0.0            0.0            0.0            0.0            0.0            0.0            0.0            0.0            0.0            1.0            0.0            0              3              0              2.0            
      111            -9.2523364486  30.0           0.0            0.0            0.0            0.0            0.0            0.0            0.0            0.0            0.0            1.0            0.0            0              3              0              2.0            
      112            -8.69158878505 30.0           0.0            0.0            0.0            0.0            0.0            0.0            0.0            0.0            0.0            1.0            0.0            0              3              0              2.0            
      113            -8.1308411215  30.0           0.0            0.0            0.0            0.0            0.0            0.0            0.0            0.0            0.0            1.0            0.0            0              3              0              2.0            
      114            -7.57009345794 30.0           0.0            0.0            0.0            0.0            0.0            0.0            0.0            0.0            0.0            1.0            0.0            0              3              0              2.0            
      115            -7.00934579439 30.0           0.0            0.0            0.0            0.0            0.0            0.0            0.0            0.0            0.0            1.0            0.0            0              3              0              2.0            
      116            -6.44859813084 30.0           0.0            0.0            0.0            0.0            0.0            0.0            0.0            0.0            0.0            1.0            0.0            0              3              0              2.0            
      117            -5.88785046729 30.0           0.0            0.0            0.0            0.0            0.0            0.0            0.0            0.0            0.0            1.0            0.0            0              3              0              2.0            
      118            -5.32710280374 30.0           0.0            0.0            0.0            0.0            0.0            0.0            0.0            0.0            0.0            1.0            0.0            0              3              0              2.0            
      119            -4.76635514019 30.0           0.0            0.0            0.0            0.0            0.0            0.0            0.0            0.0            0.0            1.0            0.0            0              3              0              2.0            
      120            -4.20560747664 30.0           0.0            0.0            0.0            0.0            0.0            0.0            0.0            0.0            0.0            1.0            0.0            0              3              0              2.0            
      121            -3.64485981308 30.0           0.0            0.0            0.0            0.0            0.0            0.0            0.0            0.0            0.0            1.0            0.0            0              3              0              2.0            
      122            -3.08411214953 30.0           0.0            0.0            0.0            0.0            0.0            0.0            0.0            0.0            0.0            1.0            0.0            0              3              0              2.0            
      123            -2.52336448598 30.0           0.0            0.0            0.0            0.0            0.0            0.0            0.0            0.0            0.0            1.0            0.0            0              3              0              2.0            
      124            -1.96261682243 30.0           0.0            0.0            0.0            0.0            0.0            0.0            0.0            0.0            0.0            1.0            0.0            0              3              0              2.0            
      125            -1.40186915888 30.0           0.0            0.0            0.0            0.0            0.0            0.0            0.0            0.0            0.0            1.0            0.0            0              3              0              2.0            
      126            -0.841121495327 30.0           0.0            0.0            0.0            0.0            0.0            0.0            0.0            0.0            0.0            1.0            0.0            0              3              0              2.0            
      127            -0.280373831776 30.0           0.0            0.0            0.0            0.0            0.0            0.0            0.0            0.0            0.0            1.0            0.0            0              3              0              2.0            
      128            0.280373831776 30.0           0.0            0.0            0.0            0.0            0.0            0.0            0.0            0.0            0.0            1.0            0.0            0              3              0              2.0            
      129            0.841121495327 30.0           0.0            0.0            0.0            0.0            0.0            0.0            0.0            0.0            0.0            1.0            0.0            0              3              0              2.0            
      130            1.40186915888  30.0           0.0            0.0            0.0            0.0            0.0            0.0            0.0            0.0            0.0            1.0            0.0            0              3              0              2.0            
      131            1.96261682243  30.0           0.0            0.0            0.0            0.0            0.0            0.0            0.0            0.0            0.0            1.0            0.0            0              3              0              2.0            
      132            2.52336448598  30.0           0.0            0.0            0.0            0.0            0.0            0.0            0.0            0.0            0.0            1.0            0.0            0              3              0              2.0            
      133            3.08411214953  30.0           0.0            0.0            0.0            0.0            0.0            0.0            0.0            0.0            0.0            1.0            0.0            0              3              0              2.0            
      134            3.64485981308  30.0           0.0            0.0            0.0            0.0            0.0            0.0            0.0            0.0            0.0            1.0            0.0            0              3              0              2.0            
      135            4.20560747664  30.0           0.0            0.0            0.0            0.0            0.0            0.0            0.0            0.0            0.0            1.0            0.0            0              3              0              2.0            
      136            4.76635514019  30.0           0.0            0.0            0.0            0.0            0.0            0.0            0.0            0.0            0.0            1.0            0.0            0              3              0              2.0            
      137            5.32710280374  30.0           0.0            0.0            0.0            0.0            0.0            0.0            0.0            0.0            0.0            1.0            0.0            0              3              0              2.0            
      138            5.88785046729  30.0           0.0            0.0            0.0            0.0            0.0            0.0            0.0            0.0            0.0            1.0            0.0            0              3              0              2.0            
      139            6.44859813084  30.0           0.0            0.0            0.0            0.0            0.0            0.0            0.0            0.0            0.0            1.0            0.0            0              3              0              2.0            
      140            7.00934579439  30.0           0.0            0.0            0.0            0.0            0.0            0.0            0.0            0.0            0.0            1.0            0.0            0              3              0              2.0            
      141            7.57009345794  30.0           0.0            0.0            0.0            0.0            0.0            0.0            0.0            0.0            0.0            1.0            0.0            0              3              0              2.0            
      142            8.1308411215   30.0           0.0            0.0            0.0            0.0            0.0            0.0            0.0            0.0            0.0            1.0            0.0            0              3              0              2.0            
      143            8.69158878505  30.0           0.0            0.0            0.0            0.0            0.0            0.0            0.0            0.0            0.0            1.0            0.0            0              3              0              2.0            
      144            9.2523364486   30.0           0.0            0.0            0.0            0.0            0.0            0.0            0.0            0.0            0.0            1.0            0.0            0              3              0              2.0            
      145            9.81308411215  30.0           0.0            0.0            0.0            0.0            0.0            0.0            0.0            0.0            0.0            1.0            0.0            0              3              0              2.0            
      146            10.3738317757  30.0           0.0            0.0            0.0            0.0            0.0            0.0            0.0            0.0            0.0            1.0            0.0            0              3              0              2.0            
      147            10.9345794393  30.0           0.0            0.0            0.0            0.0            0.0            0.0            0.0            0.0            0.0            1.0            0.0            0              3              0              2.0            
      148            11.4953271028  30.0           0.0            0.0            0.0            0.0            0.0            0.0            0.0            0.0            0.0            1.0            0.0            0              3              0              2.0            
      149            12.0560747664  30.0           0.0            0.0            0.0            0.0            0.0            0.0            0.0            0.0            0.0            1.0            0.0            0              3              0              2.0            
      150            12.6168224299  30.0           0.0            0.0            0.0            0.0            0.0            0.0            0.0            0.0            0.0            1.0            0.0            0              3              0              2.0            
      151            13.1775700935  30.0           0.0            0.0            0.0            0.0            0.0            0.0            0.0            0.0            0.0            1.0            0.0            0              3              0              2.0            
      152            13.738317757   30.0           0.0            0.0            0.0            0.0            0.0            0.0            0.0            0.0            0.0            1.0            0.0            0              3              0              2.0            
      153            14.2990654206  30.0           0.0            0.0            0.0            0.0            0.0            0.0            0.0            0.0            0.0            1.0            0.0            0              3              0              2.0            
      154            14.8598130841  30.0           0.0            0.0            0.0            0.0            0.0            0.0            0.0            0.0            0.0            1.0            0.0            0              3              0              2.0            
      155            15.4205607477  30.0           0.0            0.0            0.0            0.0            0.0            0.0            0.0            0.0            0.0            1.0            0.0            0              3              0              2.0            
      156            15.9813084112  30.0           0.0            0.0            0.0            0.0            0.0            0.0            0.0            0.0            0.0            1.0            0.0            0              3              0              2.0            
      157            16.5420560748  30.0           0.0            0.0            0.0            0.0            0.0            0.0            0.0            0.0            0.0            1.0            0.0            0              3              0              2.0            
      158            17.1028037383  30.0           0.0            0.0            0.0            0.0            0.0            0.0            0.0            0.0            0.0            1.0            0.0            0              3              0              2.0            
      159            17.6635514019  30.0           0.0            0.0            0.0            0.0            0.0            0.0            0.0            0.0            0.0            1.0            0.0            0              3              0              2.0            
      160            18.2242990654  30.0           0.0            0.0            0.0            0.0            0.0            0.0            0.0            0.0            0.0            1.0            0.0            0              3              0              2.0            
      161            18.785046729   30.0           0.0            0.0            0.0            0.0            0.0            0.0            0.0            0.0            0.0            1.0            0.0            0              3              0              2.0            
      162            19.3457943925  30.0           0.0            0.0            0.0            0.0            0.0            0.0            0.0            0.0            0.0            1.0            0.0            0              3              0              2.0            
      163            19.9065420561  30.0           0.0            0.0            0.0            0.0            0.0            0.0            0.0            0.0            0.0            1.0            0.0            0              3              0              2.0            
      164            20.4672897196  30.0           0.0            0.0            0.0            0.0            0.0            0.0            0.0            0.0            0.0            1.0            0.0            0              3              0              2.0            
      165            21.0280373832  30.0           0.0            0.0            0.0            0.0            0.0            0.0            0.0            0.0            0.0            1.0            0.0            0              3              0              2.0            
      166            21.5887850467  30.0           0.0            0.0            0.0            0.0            0.0            0.0            0.0            0.0            0.0            1.0            0.0            0              3              0              2.0            
      167            22.1495327103  30.0           0.0            0.0            0.0            0.0            0.0            0.0            0.0            0.0            0.0            1.0            0.0            0              3              0              2.0            
      168            22.7102803738  30.0           0.0            0.0            0.0            0.0            0.0            0.0            0.0            0.0            0.0            1.0            0.0            0              3              0              2.0            
      169            23.2710280374  30.0           0.0            0.0            0.0            0.0            0.0            0.0            0.0            0.0            0.0            1.0            0.0            0              3              0              2.0            
      170            23.8317757009  30.0           0.0            0.0            0.0            0.0            0.0            0.0            0.0            0.0            0.0            1.0            0.0            0              3              0              2.0            
      171            24.3925233645  30.0           0.0            0.0            0.0            0.0            0.0            0.0            0.0            0.0            0.0            1.0            0.0            0              3              0              2.0            
      172            24.953271028   30.0           0.0            0.0            0.0            0.0            0.0            0.0            0.0            0.0            0.0            1.0            0.0            0              3              0              2.0            
      173            25.5140186916  30.0           0.0            0.0            0.0            0.0            0.0            0.0            0.0            0.0            0.0            1.0            0.0            0              3              0              2.0            
      174            26.0747663551  30.0           0.0            0.0            0.0            0.0            0.0            0.0            0.0            0.0            0.0            1.0            0.0            0              3              0              2.0            
      175            26.6355140187  30.0           0.0            0.0            0.0            0.0            0.0            0.0            0.0            0.0            0.0            1.0            0.0            0              3              0              2.0            
      176            27.1962616822  30.0           0.0            0.0            0.0            0.0            0.0            0.0            0.0            0.0            0.0            1.0            0.0            0              3              0              2.0            
      177            27.7570093458  30.0           0.0            0.0            0.0            0.0            0.0            0.0            0.0            0.0            0.0            1.0            0.0            0              3              0              2.0            
      178            28.3177570093  30.0           0.0            0.0            0.0            0.0            0.0            0.0            0.0            0.0            0.0            1.0            0.0            0              3              0              2.0            
      179            28.8785046729  30.0           0.0            0.0            0.0            0.0            0.0            0.0            0.0            0.0            0.0            1.0            0.0            0              3              0              2.0            
      180            29.4392523364  30.0           0.0            0.0            0.0            0.0            0.0            0.0            0.0            0.0            0.0            1.0            0.0            0              3              0              2.0            
      181            30.0           30.0           0.0            0.0            0.0            0.0            0.0            0.0            0.0            0.0            0.0            1.0            0.0            0              3              0              2.0            
      182            30.0           29.4392523364  0.0            0.0            0.0            0.0            0.0            0.0            0.0            0.0            0.0            1.0            0.0            0              3              0              2.0            
      183            30.0           28.8785046729  0.0            0.0            0.0            0.0            0.0            0.0            0.0            0.0            0.0            1.0            0.0            0              3              0              2.0            
      184            30.0           28.3177570093  0.0            0.0            0.0            0.0            0.0            0.0            0.0            0.0            0.0            1.0            0.0            0              3              0              2.0            
      185            30.0           27.7570093458  0.0            0.0            0.0            0.0            0.0            0.0            0.0            0.0            0.0            1.0            0.0            0              3              0              2.0            
      186            30.0           27.1962616822  0.0            0.0            0.0            0.0            0.0            0.0            0.0            0.0            0.0            1.0            0.0            0              3              0              2.0            
      187            30.0           26.6355140187  0.0            0.0            0.0            0.0            0.0            0.0            0.0            0.0            0.0            1.0            0.0            0              3              0              2.0            
      188            30.0           26.0747663551  0.0            0.0            0.0            0.0            0.0            0.0            0.0            0.0            0.0            1.0            0.0            0              3              0              2.0            
      189            30.0           25.5140186916  0.0            0.0            0.0            0.0            0.0            0.0            0.0            0.0            0.0            1.0            0.0            0              3              0              2.0            
      190            30.0           24.953271028   0.0            0.0            0.0            0.0            0.0            0.0            0.0            0.0            0.0            1.0            0.0            0              3              0              2.0            
      191            30.0           24.3925233645  0.0            0.0            0.0            0.0            0.0            0.0            0.0            0.0            0.0            1.0            0.0            0              3              0              2.0            
      192            30.0           23.8317757009  0.0            0.0            0.0            0.0            0.0            0.0            0.0            0.0            0.0            1.0            0.0            0              3              0              2.0            
      193            30.0           23.2710280374  0.0            0.0            0.0            0.0            0.0            0.0            0.0            0.0            0.0            1.0            0.0            0              3              0              2.0            
      194            30.0           22.7102803738  0.0            0.0            0.0            0.0            0.0            0.0            0.0            0.0            0.0            1.0            0.0            0              3              0              2.0            
      195            30.0           22.1495327103  0.0            0.0            0.0            0.0            0.0            0.0            0.0            0.0            0.0            1.0            0.0            0              3              0              2.0            
      196            30.0           21.5887850467  0.0            0.0            0.0            0.0            0.0            0.0            0.0            0.0            0.0            1.0            0.0            0              3              0              2.0            
      197            30.0           21.0280373832  0.0            0.0            0.0            0.0            0.0            0.0            0.0            0.0            0.0            1.0            0.0            0              3              0              2.0            
      198            30.0           20.4672897196  0.0            0.0            0.0            0.0            0.0            0.0            0.0            0.0            0.0            1.0            0.0            0              3              0              2.0            
      199            30.0           19.9065420561  0.0            0.0            0.0            0.0            0.0            0.0            0.0            0.0            0.0            1.0            0.0            0              3              0              2.0            
      200            30.0           19.3457943925  0.0            0.0            0.0            0.0            0.0            0.0            0.0            0.0            0.0            1.0            0.0            0              3              0              2.0            
      201            30.0           18.785046729   0.0            0.0            0.0            0.0            0.0            0.0            0.0            0.0            0.0            1.0            0.0            0              3              0              2.0            
      202            30.0           18.2242990654  0.0            0.0            0.0            0.0            0.0            0.0            0.0            0.0            0.0            1.0            0.0            0              3              0              2.0            
      203            30.0           17.6635514019  0.0            0.0            0.0            0.0            0.0            0.0            0.0            0.0            0.0            1.0            0.0            0              3              0              2.0            
      204            30.0           17.1028037383  0.0            0.0            0.0            0.0            0.0            0.0            0.0            0.0            0.0            1.0            0.0            0              3              0              2.0            
      205            30.0           16.5420560748  0.0            0.0            0.0            0.0            0.0            0.0            0.0            0.0            0.0            1.0            0.0            0              3              0              2.0            
      206            30.0           15.9813084112  0.0            0.0            0.0            0.0            0.0            0.0            0.0            0.0            0.0            1.0            0.0            0              3              0              2.0            
      207            30.0           15.4205607477  0.0            0.0            0.0            0.0            0.0            0.0            0.0            0.0            0.0            1.0            0.0            0              3              0              2.0            
      208            30.0           14.8598130841  0.0            0.0            0.0            0.0            0.0            0.0            0.0            0.0            0.0            1.0            0.0            0              3              0              2.0            
      209            30.0           14.2990654206  0.0            0.0            0.0            0.0            0.0            0.0            0.0            0.0            0.0            1.0            0.0            0              3              0              2.0            
      210            30.0           13.738317757   0.0            0.0            0.0            0.0            0.0            0.0            0.0            0.0            0.0            1.0            0.0            0              3              0              2.0            
      211            30.0           13.1775700935  0.0            0.0            0.0            0.0            0.0            0.0            0.0            0.0            0.0            1.0            0.0            0              3              0              2.0            
      212            30.0           12.6168224299  0.0            0.0            0.0            0.0            0.0            0.0            0.0            0.0            0.0            1.0            0.0            0              3              0              2.0            
      213            30.0           12.0560747664  0.0            0.0            0.0            0.0            0.0            0.0            0.0            0.0            0.0            1.0            0.0            0              3              0              2.0            
      214            30.0           11.4953271028  0.0            0.0            0.0            0.0            0.0            0.0            0.0            0.0            0.0            1.0            0.0            0              3              0              2.0            
      215            30.0           10.9345794393  0.0            0.0            0.0            0.0            0.0            0.0            0.0            0.0            0.0            1.0            0.0            0              3              0              2.0            
      216            30.0           10.3738317757  0.0            0.0            0.0            0.0            0.0            0.0            0.0            0.0            0.0            1.0            0.0            0              3              0              2.0            
      217            30.0           9.81308411215  0.0            0.0            0.0            0.0            0.0            0.0            0.0            0.0            0.0            1.0            0.0            0              3              0              2.0            
      218            30.0           9.2523364486   0.0            0.0            0.0            0.0            0.0            0.0            0.0            0.0            0.0            1.0            0.0            0              3              0              2.0            
      219            30.0           8.69158878505  0.0            0.0            0.0            0.0            0.0            0.0            0.0            0.0            0.0            1.0            0.0            0              3              0              2.0            
      220            30.0           8.1308411215   0.0            0.0            0.0            0.0            0.0            0.0            0.0            0.0            0.0            1.0            0.0            0              3              0              2.0            
      221            30.0           7.57009345794  0.0            0.0            0.0            0.0            0.0            0.0            0.0            0.0            0.0            1.0            0.0            0              3              0              2.0            
      222            30.0           7.00934579439  0.0            0.0            0.0            0.0            0.0            0.0            0.0            0.0            0.0            1.0            0.0            0              3              0              2.0            
      223            30.0           6.44859813084  0.0            0.0            0.0            0.0            0.0            0.0            0.0            0.0            0.0            1.0            0.0            0              3              0              2.0            
      224            30.0           5.88785046729  0.0            0.0            0.0            0.0            0.0            0.0            0.0            0.0            0.0            1.0            0.0            0              3              0              2.0            
      225            30.0           5.32710280374  0.0            0.0            0.0            0.0            0.0            0.0            0.0            0.0            0.0            1.0            0.0            0              3              0              2.0            
      226            30.0           4.76635514019  0.0            0.0            0.0            0.0            0.0            0.0            0.0            0.0            0.0            1.0            0.0            0              3              0              2.0            
      227            30.0           4.20560747664  0.0            0.0            0.0            0.0            0.0            0.0            0.0            0.0            0.0            1.0            0.0            0              3              0              2.0            
      228            30.0           3.64485981308  0.0            0.0            0.0            0.0            0.0            0.0            0.0            0.0            0.0            1.0            0.0            0              3              0              2.0            
      229            30.0           3.08411214953  0.0            0.0            0.0            0.0            0.0            0.0            0.0            0.0            0.0            1.0            0.0            0              3              0              2.0            
      230            30.0           2.52336448598  0.0            0.0            0.0            0.0            0.0            0.0            0.0            0.0            0.0            1.0            0.0            0              3              0              2.0            
      231            30.0           1.96261682243  0.0            0.0            0.0            0.0            0.0            0.0            0.0            0.0            0.0            1.0            0.0            0              3              0              2.0            
      232            30.0           1.40186915888  0.0            0.0            0.0            0.0            0.0            0.0            0.0            0.0            0.0            1.0            0.0            0              3              0              2.0            
      233            30.0           0.841121495327 0.0            0.0            0.0            0.0            0.0            0.0            0.0            0.0            0.0            1.0            0.0            0              3              0              2.0            
      234            30.0           0.280373831776 0.0            0.0            0.0            0.0            0.0            0.0            0.0            0.0            0.0            1.0            0.0            0              3              0              2.0            
      235            30.0           -0.280373831776 0.0            0.0            0.0            0.0            0.0            0.0            0.0            0.0            0.0            1.0            0.0            0              3              0              2.0            
      236            30.0           -0.841121495327 0.0            0.0            0.0            0.0            0.0            0.0            0.0            0.0            0.0            1.0            0.0            0              3              0              2.0            
      237            30.0           -1.40186915888 0.0            0.0            0.0            0.0            0.0            0.0            0.0            0.0            0.0            1.0            0.0            0              3              0              2.0            
      238            30.0           -1.96261682243 0.0            0.0            0.0            0.0            0.0            0.0            0.0            0.0            0.0            1.0            0.0            0              3              0              2.0            
      239            30.0           -2.52336448598 0.0            0.0            0.0            0.0            0.0            0.0            0.0            0.0            0.0            1.0            0.0            0              3              0              2.0            
      240            30.0           -3.08411214953 0.0            0.0            0.0            0.0            0.0            0.0            0.0            0.0            0.0            1.0            0.0            0              3              0              2.0            
      241            30.0           -3.64485981308 0.0            0.0            0.0            0.0            0.0            0.0            0.0            0.0            0.0            1.0            0.0            0              3              0              2.0            
      242            30.0           -4.20560747664 0.0            0.0            0.0            0.0            0.0            0.0            0.0            0.0            0.0            1.0            0.0            0              3              0              2.0            
      243            30.0           -4.76635514019 0.0            0.0            0.0            0.0            0.0            0.0            0.0            0.0            0.0            1.0            0.0            0              3              0              2.0            
      244            30.0           -5.32710280374 0.0            0.0            0.0            0.0            0.0            0.0            0.0            0.0            0.0            1.0            0.0            0              3              0              2.0            
      245            30.0           -5.88785046729 0.0            0.0            0.0            0.0            0.0            0.0            0.0            0.0            0.0            1.0            0.0            0              3              0              2.0            
      246            30.0           -6.44859813084 0.0            0.0            0.0            0.0            0.0            0.0            0.0            0.0            0.0            1.0            0.0            0              3              0              2.0            
      247            30.0           -7.00934579439 0.0            0.0            0.0            0.0            0.0            0.0            0.0            0.0            0.0            1.0            0.0            0              3              0              2.0            
      248            30.0           -7.57009345794 0.0            0.0            0.0            0.0            0.0            0.0            0.0            0.0            0.0            1.0            0.0            0              3              0              2.0            
      249            30.0           -8.1308411215  0.0            0.0            0.0            0.0            0.0            0.0            0.0            0.0            0.0            1.0            0.0            0              3              0              2.0            
      250            30.0           -8.69158878505 0.0            0.0            0.0            0.0            0.0            0.0            0.0            0.0            0.0            1.0            0.0            0              3              0              2.0            
      251            30.0           -9.2523364486  0.0            0.0            0.0            0.0            0.0            0.0            0.0            0.0            0.0            1.0            0.0            0              3              0              2.0            
      252            30.0           -9.81308411215 0.0            0.0            0.0            0.0            0.0            0.0            0.0            0.0            0.0            1.0            0.0            0              3              0              2.0            
      253            30.0           -10.3738317757 0.0            0.0            0.0            0.0            0.0            0.0            0.0            0.0            0.0            1.0            0.0            0              3              0              2.0            
      254            30.0           -10.9345794393 0.0            0.0            0.0            0.0            0.0            0.0            0.0            0.0            0.0            1.0            0.0            0              3              0              2.0            
      255            30.0           -11.4953271028 0.0            0.0            0.0            0.0            0.0            0.0            0.0            0.0            0.0            1.0            0.0            0              3              0              2.0            
      256            30.0           -12.0560747664 0.0            0.0            0.0            0.0            0.0            0.0            0.0            0.0            0.0            1.0            0.0            0              3              0              2.0            
      257            30.0           -12.6168224299 0.0            0.0            0.0            0.0            0.0            0.0            0.0            0.0            0.0            1.0            0.0            0              3              0              2.0            
      258            30.0           -13.1775700935 0.0            0.0            0.0            0.0            0.0            0.0            0.0            0.0            0.0            1.0            0.0            0              3              0              2.0            
      259            30.0           -13.738317757  0.0            0.0            0.0            0.0            0.0            0.0            0.0            0.0            0.0            1.0            0.0            0              3              0              2.0            
      260            30.0           -14.2990654206 0.0            0.0            0.0            0.0            0.0            0.0            0.0            0.0            0.0            1.0            0.0            0              3              0              2.0            
      261            30.0           -14.8598130841 0.0            0.0            0.0            0.0            0.0            0.0            0.0            0.0            0.0            1.0            0.0            0              3              0              2.0            
      262            30.0           -15.4205607477 0.0            0.0            0.0            0.0            0.0            0.0            0.0            0.0            0.0            1.0            0.0            0              3              0              2.0            
      263            30.0           -15.9813084112 0.0            0.0            0.0            0.0            0.0            0.0            0.0            0.0            0.0            1.0            0.0            0              3              0              2.0            
      264            30.0           -16.5420560748 0.0            0.0            0.0            0.0            0.0            0.0            0.0            0.0            0.0            1.0            0.0            0              3              0              2.0            
      265            30.0           -17.1028037383 0.0            0.0            0.0            0.0            0.0            0.0            0.0            0.0            0.0            1.0            0.0            0              3              0              2.0            
      266            30.0           -17.6635514019 0.0            0.0            0.0            0.0            0.0            0.0            0.0            0.0            0.0            1.0            0.0            0              3              0              2.0            
      267            30.0           -18.2242990654 0.0            0.0            0.0            0.0            0.0            0.0            0.0            0.0            0.0            1.0            0.0            0              3              0              2.0            
      268            30.0           -18.785046729  0.0            0.0            0.0            0.0            0.0            0.0            0.0            0.0            0.0            1.0            0.0            0              3              0              2.0            
      269            30.0           -19.3457943925 0.0            0.0            0.0            0.0            0.0            0.0            0.0            0.0            0.0            1.0            0.0            0              3              0              2.0            
      270            30.0           -19.9065420561 0.0            0.0            0.0            0.0            0.0            0.0            0.0            0.0            0.0            1.0            0.0            0              3              0              2.0            
      271            30.0           -20.4672897196 0.0            0.0            0.0            0.0            0.0            0.0            0.0            0.0            0.0            1.0            0.0            0              3              0              2.0            
      272            30.0           -21.0280373832 0.0            0.0            0.0            0.0            0.0            0.0            0.0            0.0            0.0            1.0            0.0            0              3              0              2.0            
      273            30.0           -21.5887850467 0.0            0.0            0.0            0.0            0.0            0.0            0.0            0.0            0.0            1.0            0.0            0              3              0              2.0            
      274            30.0           -22.1495327103 0.0            0.0            0.0            0.0            0.0            0.0            0.0            0.0            0.0            1.0            0.0            0              3              0              2.0            
      275            30.0           -22.7102803738 0.0            0.0            0.0            0.0            0.0            0.0            0.0            0.0            0.0            1.0            0.0            0              3              0              2.0            
      276            30.0           -23.2710280374 0.0            0.0            0.0            0.0            0.0            0.0            0.0            0.0            0.0            1.0            0.0            0              3              0              2.0            
      277            30.0           -23.8317757009 0.0            0.0            0.0            0.0            0.0            0.0            0.0            0.0            0.0            1.0            0.0            0              3              0              2.0            
      278            30.0           -24.3925233645 0.0            0.0            0.0            0.0            0.0            0.0            0.0            0.0            0.0            1.0            0.0            0              3              0              2.0            
      279            30.0           -24.953271028  0.0            0.0            0.0            0.0            0.0            0.0            0.0            0.0            0.0            1.0            0.0            0              3              0              2.0            
      280            30.0           -25.5140186916 0.0            0.0            0.0            0.0            0.0            0.0            0.0            0.0            0.0            1.0            0.0            0              3              0              2.0            
      281            30.0           -26.0747663551 0.0            0.0            0.0            0.0            0.0            0.0            0.0            0.0            0.0            1.0            0.0            0              3              0              2.0            
      282            30.0           -26.6355140187 0.0            0.0            0.0            0.0            0.0            0.0            0.0            0.0            0.0            1.0            0.0            0              3              0              2.0            
      283            30.0           -27.1962616822 0.0            0.0            0.0            0.0            0.0            0.0            0.0            0.0            0.0            1.0            0.0            0              3              0              2.0            
      284            30.0           -27.7570093458 0.0            0.0            0.0            0.0            0.0            0.0            0.0            0.0            0.0            1.0            0.0            0              3              0              2.0            
      285            30.0           -28.3177570093 0.0            0.0            0.0            0.0            0.0            0.0            0.0            0.0            0.0            1.0            0.0            0              3              0              2.0            
      286            30.0           -28.8785046729 0.0            0.0            0.0            0.0            0.0            0.0            0.0            0.0            0.0            1.0            0.0            0              3              0              2.0            
      287            30.0           -29.4392523364 0.0            0.0            0.0            0.0            0.0            0.0            0.0            0.0            0.0            1.0            0.0            0              3              0              2.0            
      288            30.0           -30.0          0.0            0.0            0.0            0.0            0.0            0.0            0.0            0.0            0.0            1.0            0.0            0              3              0              2.0            
      289            29.4392523364  -30.0          0.0            0.0            0.0            0.0            0.0            0.0            0.0            0.0            0.0            1.0            0.0            0              3              0              2.0            
      290            28.8785046729  -30.0          0.0            0.0            0.0            0.0            0.0            0.0            0.0            0.0            0.0            1.0            0.0            0              3              0              2.0            
      291            28.3177570093  -30.0          0.0            0.0            0.0            0.0            0.0            0.0            0.0            0.0            0.0            1.0            0.0            0              3              0              2.0            
      292            27.7570093458  -30.0          0.0            0.0            0.0            0.0            0.0            0.0            0.0            0.0            0.0            1.0            0.0            0              3              0              2.0            
      293            27.1962616822  -30.0          0.0            0.0            0.0            0.0            0.0            0.0            0.0            0.0            0.0            1.0            0.0            0              3              0              2.0            
      294            26.6355140187  -30.0          0.0            0.0            0.0            0.0            0.0            0.0            0.0            0.0            0.0            1.0            0.0            0              3              0              2.0            
      295            26.0747663551  -30.0          0.0            0.0            0.0            0.0            0.0            0.0            0.0            0.0            0.0            1.0            0.0            0              3              0              2.0            
      296            25.5140186916  -30.0          0.0            0.0            0.0            0.0            0.0            0.0            0.0            0.0            0.0            1.0            0.0            0              3              0              2.0            
      297            24.953271028   -30.0          0.0            0.0            0.0            0.0            0.0            0.0            0.0            0.0            0.0            1.0            0.0            0              3              0              2.0            
      298            24.3925233645  -30.0          0.0            0.0            0.0            0.0            0.0            0.0            0.0            0.0            0.0            1.0            0.0            0              3              0              2.0            
      299            23.8317757009  -30.0          0.0            0.0            0.0            0.0            0.0            0.0            0.0            0.0            0.0            1.0            0.0            0              3              0              2.0            
      300            23.2710280374  -30.0          0.0            0.0            0.0            0.0            0.0            0.0            0.0            0.0            0.0            1.0            0.0            0              3              0              2.0            
      301            22.7102803738  -30.0          0.0            0.0            0.0            0.0            0.0            0.0            0.0            0.0            0.0            1.0            0.0            0              3              0              2.0            
      302            22.1495327103  -30.0          0.0            0.0            0.0            0.0            0.0            0.0            0.0            0.0            0.0            1.0            0.0            0              3              0              2.0            
      303            21.5887850467  -30.0          0.0            0.0            0.0            0.0            0.0            0.0            0.0            0.0            0.0            1.0            0.0            0              3              0              2.0            
      304            21.0280373832  -30.0          0.0            0.0            0.0            0.0            0.0            0.0            0.0            0.0            0.0            1.0            0.0            0              3              0              2.0            
      305            20.4672897196  -30.0          0.0            0.0            0.0            0.0            0.0            0.0            0.0            0.0            0.0            1.0            0.0            0              3              0              2.0            
      306            19.9065420561  -30.0          0.0            0.0            0.0            0.0            0.0            0.0            0.0            0.0            0.0            1.0            0.0            0              3              0              2.0            
      307            19.3457943925  -30.0          0.0            0.0            0.0            0.0            0.0            0.0            0.0            0.0            0.0            1.0            0.0            0              3              0              2.0            
      308            18.785046729   -30.0          0.0            0.0            0.0            0.0            0.0            0.0            0.0            0.0            0.0            1.0            0.0            0              3              0              2.0            
      309            18.2242990654  -30.0          0.0            0.0            0.0            0.0            0.0            0.0            0.0            0.0            0.0            1.0            0.0            0              3              0              2.0            
      310            17.6635514019  -30.0          0.0            0.0            0.0            0.0            0.0            0.0            0.0            0.0            0.0            1.0            0.0            0              3              0              2.0            
      311            17.1028037383  -30.0          0.0            0.0            0.0            0.0            0.0            0.0            0.0            0.0            0.0            1.0            0.0            0              3              0              2.0            
      312            16.5420560748  -30.0          0.0            0.0            0.0            0.0            0.0            0.0            0.0            0.0            0.0            1.0            0.0            0              3              0              2.0            
      313            15.9813084112  -30.0          0.0            0.0            0.0            0.0            0.0            0.0            0.0            0.0            0.0            1.0            0.0            0              3              0              2.0            
      314            15.4205607477  -30.0          0.0            0.0            0.0            0.0            0.0            0.0            0.0            0.0            0.0            1.0            0.0            0              3              0              2.0            
      315            14.8598130841  -30.0          0.0            0.0            0.0            0.0            0.0            0.0            0.0            0.0            0.0            1.0            0.0            0              3              0              2.0            
      316            14.2990654206  -30.0          0.0            0.0            0.0            0.0            0.0            0.0            0.0            0.0            0.0            1.0            0.0            0              3              0              2.0            
      317            13.738317757   -30.0          0.0            0.0            0.0            0.0            0.0            0.0            0.0            0.0            0.0            1.0            0.0            0              3              0              2.0            
      318            13.1775700935  -30.0          0.0            0.0            0.0            0.0            0.0            0.0            0.0            0.0            0.0            1.0            0.0            0              3              0              2.0            
      319            12.6168224299  -30.0          0.0            0.0            0.0            0.0            0.0            0.0            0.0            0.0            0.0            1.0            0.0            0              3              0              2.0            
      320            12.0560747664  -30.0          0.0            0.0            0.0            0.0            0.0            0.0            0.0            0.0            0.0            1.0            0.0            0              3              0              2.0            
      321            11.4953271028  -30.0          0.0            0.0            0.0            0.0            0.0            0.0            0.0            0.0            0.0            1.0            0.0            0              3              0              2.0            
      322            10.9345794393  -30.0          0.0            0.0            0.0            0.0            0.0            0.0            0.0            0.0            0.0            1.0            0.0            0              3              0              2.0            
      323            10.3738317757  -30.0          0.0            0.0            0.0            0.0            0.0            0.0            0.0            0.0            0.0            1.0            0.0            0              3              0              2.0            
      324            9.81308411215  -30.0          0.0            0.0            0.0            0.0            0.0            0.0            0.0            0.0            0.0            1.0            0.0            0              3              0              2.0            
      325            9.2523364486   -30.0          0.0            0.0            0.0            0.0            0.0            0.0            0.0            0.0            0.0            1.0            0.0            0              3              0              2.0            
      326            8.69158878505  -30.0          0.0            0.0            0.0            0.0            0.0            0.0            0.0            0.0            0.0            1.0            0.0            0              3              0              2.0            
      327            8.1308411215   -30.0          0.0            0.0            0.0            0.0            0.0            0.0            0.0            0.0            0.0            1.0            0.0            0              3              0              2.0            
      328            7.57009345794  -30.0          0.0            0.0            0.0            0.0            0.0            0.0            0.0            0.0            0.0            1.0            0.0            0              3              0              2.0            
      329            7.00934579439  -30.0          0.0            0.0            0.0            0.0            0.0            0.0            0.0            0.0            0.0            1.0            0.0            0              3              0              2.0            
      330            6.44859813084  -30.0          0.0            0.0            0.0            0.0            0.0            0.0            0.0            0.0            0.0            1.0            0.0            0              3              0              2.0            
      331            5.88785046729  -30.0          0.0            0.0            0.0            0.0            0.0            0.0            0.0            0.0            0.0            1.0            0.0            0              3              0              2.0            
      332            5.32710280374  -30.0          0.0            0.0            0.0            0.0            0.0            0.0            0.0            0.0            0.0            1.0            0.0            0              3              0              2.0            
      333            4.76635514019  -30.0          0.0            0.0            0.0            0.0            0.0            0.0            0.0            0.0            0.0            1.0            0.0            0              3              0              2.0            
      334            4.20560747664  -30.0          0.0            0.0            0.0            0.0            0.0            0.0            0.0            0.0            0.0            1.0            0.0            0              3              0              2.0            
      335            3.64485981308  -30.0          0.0            0.0            0.0            0.0            0.0            0.0            0.0            0.0            0.0            1.0            0.0            0              3              0              2.0            
      336            3.08411214953  -30.0          0.0            0.0            0.0            0.0            0.0            0.0            0.0            0.0            0.0            1.0            0.0            0              3              0              2.0            
      337            2.52336448598  -30.0          0.0            0.0            0.0            0.0            0.0            0.0            0.0            0.0            0.0            1.0            0.0            0              3              0              2.0            
      338            1.96261682243  -30.0          0.0            0.0            0.0            0.0            0.0            0.0            0.0            0.0            0.0            1.0            0.0            0              3              0              2.0            
      339            1.40186915888  -30.0          0.0            0.0            0.0            0.0            0.0            0.0            0.0            0.0            0.0            1.0            0.0            0              3              0              2.0            
      340            0.841121495327 -30.0          0.0            0.0            0.0            0.0            0.0            0.0            0.0            0.0            0.0            1.0            0.0            0              3              0              2.0            
      341            0.280373831776 -30.0          0.0            0.0            0.0            0.0            0.0            0.0            0.0            0.0            0.0            1.0            0.0            0              3              0              2.0            
      342            -0.280373831776 -30.0          0.0            0.0            0.0            0.0            0.0            0.0            0.0            0.0            0.0            1.0            0.0            0              3              0              2.0            
      343            -0.841121495327 -30.0          0.0            0.0            0.0            0.0            0.0            0.0            0.0            0.0            0.0            1.0            0.0            0              3              0              2.0            
      344            -1.40186915888 -30.0          0.0            0.0            0.0            0.0            0.0            0.0            0.0            0.0            0.0            1.0            0.0            0              3              0              2.0            
      345            -1.96261682243 -30.0          0.0            0.0            0.0            0.0            0.0            0.0            0.0            0.0            0.0            1.0            0.0            0              3              0              2.0            
      346            -2.52336448598 -30.0          0.0            0.0            0.0            0.0            0.0            0.0            0.0            0.0            0.0            1.0            0.0            0              3              0              2.0            
      347            -3.08411214953 -30.0          0.0            0.0            0.0            0.0            0.0            0.0            0.0            0.0            0.0            1.0            0.0            0              3              0              2.0            
      348            -3.64485981308 -30.0          0.0            0.0            0.0            0.0            0.0            0.0            0.0            0.0            0.0            1.0            0.0            0              3              0              2.0            
      349            -4.20560747664 -30.0          0.0            0.0            0.0            0.0            0.0            0.0            0.0            0.0            0.0            1.0            0.0            0              3              0              2.0            
      350            -4.76635514019 -30.0          0.0            0.0            0.0            0.0            0.0            0.0            0.0            0.0            0.0            1.0            0.0            0              3              0              2.0            
      351            -5.32710280374 -30.0          0.0            0.0            0.0            0.0            0.0            0.0            0.0            0.0            0.0            1.0            0.0            0              3              0              2.0            
      352            -5.88785046729 -30.0          0.0            0.0            0.0            0.0            0.0            0.0            0.0            0.0            0.0            1.0            0.0            0              3              0              2.0            
      353            -6.44859813084 -30.0          0.0            0.0            0.0            0.0            0.0            0.0            0.0            0.0            0.0            1.0            0.0            0              3              0              2.0            
      354            -7.00934579439 -30.0          0.0            0.0            0.0            0.0            0.0            0.0            0.0            0.0            0.0            1.0            0.0            0              3              0              2.0            
      355            -7.57009345794 -30.0          0.0            0.0            0.0            0.0            0.0            0.0            0.0            0.0            0.0            1.0            0.0            0              3              0              2.0            
      356            -8.1308411215  -30.0          0.0            0.0            0.0            0.0            0.0            0.0            0.0            0.0            0.0            1.0            0.0            0              3              0              2.0            
      357            -8.69158878505 -30.0          0.0            0.0            0.0            0.0            0.0            0.0            0.0            0.0            0.0            1.0            0.0            0              3              0              2.0            
      358            -9.2523364486  -30.0          0.0            0.0            0.0            0.0            0.0            0.0            0.0            0.0            0.0            1.0            0.0            0              3              0              2.0            
      359            -9.81308411215 -30.0          0.0            0.0            0.0            0.0            0.0            0.0            0.0            0.0            0.0            1.0            0.0            0              3              0              2.0            
      360            -10.3738317757 -30.0          0.0            0.0            0.0            0.0            0.0            0.0            0.0            0.0            0.0            1.0            0.0            0              3              0              2.0            
      361            -10.9345794393 -30.0          0.0            0.0            0.0            0.0            0.0            0.0            0.0            0.0            0.0            1.0            0.0            0              3              0              2.0            
      362            -11.4953271028 -30.0          0.0            0.0            0.0            0.0            0.0            0.0            0.0            0.0            0.0            1.0            0.0            0              3              0              2.0            
      363            -12.0560747664 -30.0          0.0            0.0            0.0            0.0            0.0            0.0            0.0            0.0            0.0            1.0            0.0            0              3              0              2.0            
      364            -12.6168224299 -30.0          0.0            0.0            0.0            0.0            0.0            0.0            0.0            0.0            0.0            1.0            0.0            0              3              0              2.0            
      365            -13.1775700935 -30.0          0.0            0.0            0.0            0.0            0.0            0.0            0.0            0.0            0.0            1.0            0.0            0              3              0              2.0            
      366            -13.738317757  -30.0          0.0            0.0            0.0            0.0            0.0            0.0            0.0            0.0            0.0            1.0            0.0            0              3              0              2.0            
      367            -14.2990654206 -30.0          0.0            0.0            0.0            0.0            0.0            0.0            0.0            0.0            0.0            1.0            0.0            0              3              0              2.0            
      368            -14.8598130841 -30.0          0.0            0.0            0.0            0.0            0.0            0.0            0.0            0.0            0.0            1.0            0.0            0              3              0              2.0            
      369            -15.4205607477 -30.0          0.0            0.0            0.0            0.0            0.0            0.0            0.0            0.0            0.0            1.0            0.0            0              3              0              2.0            
      370            -15.9813084112 -30.0          0.0            0.0            0.0            0.0            0.0            0.0            0.0            0.0            0.0            1.0            0.0            0              3              0              2.0            
      371            -16.5420560748 -30.0          0.0            0.0            0.0            0.0            0.0            0.0            0.0            0.0            0.0            1.0            0.0            0              3              0              2.0            
      372            -17.1028037383 -30.0          0.0            0.0            0.0            0.0            0.0            0.0            0.0            0.0            0.0            1.0            0.0            0              3              0              2.0            
      373            -17.6635514019 -30.0          0.0            0.0            0.0            0.0            0.0            0.0            0.0            0.0            0.0            1.0            0.0            0              3              0              2.0            
      374            -18.2242990654 -30.0          0.0            0.0            0.0            0.0            0.0            0.0            0.0            0.0            0.0            1.0            0.0            0              3              0              2.0            
      375            -18.785046729  -30.0          0.0            0.0            0.0            0.0            0.0            0.0            0.0            0.0            0.0            1.0            0.0            0              3              0              2.0            
      376            -19.3457943925 -30.0          0.0            0.0            0.0            0.0            0.0            0.0            0.0            0.0            0.0            1.0            0.0            0              3              0              2.0            
      377            -19.9065420561 -30.0          0.0            0.0            0.0            0.0            0.0            0.0            0.0            0.0            0.0            1.0            0.0            0              3              0              2.0            
      378            -20.4672897196 -30.0          0.0            0.0            0.0            0.0            0.0            0.0            0.0            0.0            0.0            1.0            0.0            0              3              0              2.0            
      379            -21.0280373832 -30.0          0.0            0.0            0.0            0.0            0.0            0.0            0.0            0.0            0.0            1.0            0.0            0              3              0              2.0            
      380            -21.5887850467 -30.0          0.0            0.0            0.0            0.0            0.0            0.0            0.0            0.0            0.0            1.0            0.0            0              3              0              2.0            
      381            -22.1495327103 -30.0          0.0            0.0            0.0            0.0            0.0            0.0            0.0            0.0            0.0            1.0            0.0            0              3              0              2.0            
      382            -22.7102803738 -30.0          0.0            0.0            0.0            0.0            0.0            0.0            0.0            0.0            0.0            1.0            0.0            0              3              0              2.0            
      383            -23.2710280374 -30.0          0.0            0.0            0.0            0.0            0.0            0.0            0.0            0.0            0.0            1.0            0.0            0              3              0              2.0            
      384            -23.8317757009 -30.0          0.0            0.0            0.0            0.0            0.0            0.0            0.0            0.0            0.0            1.0            0.0            0              3              0              2.0            
      385            -24.3925233645 -30.0          0.0            0.0            0.0            0.0            0.0            0.0            0.0            0.0            0.0            1.0            0.0            0              3              0              2.0            
      386            -24.953271028  -30.0          0.0            0.0            0.0            0.0            0.0            0.0            0.0            0.0            0.0            1.0            0.0            0              3              0              2.0            
      387            -25.5140186916 -30.0          0.0            0.0            0.0            0.0            0.0            0.0            0.0            0.0            0.0            1.0            0.0            0              3              0              2.0            
      388            -26.0747663551 -30.0          0.0            0.0            0.0            0.0            0.0            0.0            0.0            0.0            0.0            1.0            0.0            0              3              0              2.0            
      389            -26.6355140187 -30.0          0.0            0.0            0.0            0.0            0.0            0.0            0.0            0.0            0.0            1.0            0.0            0              3              0              2.0            
      390            -27.1962616822 -30.0          0.0            0.0            0.0            0.0            0.0            0.0            0.0            0.0            0.0            1.0            0.0            0              3              0              2.0            
      391            -27.7570093458 -30.0          0.0            0.0            0.0            0.0            0.0            0.0            0.0            0.0            0.0            1.0            0.0            0              3              0              2.0            
      392            -28.3177570093 -30.0          0.0            0.0            0.0            0.0            0.0            0.0            0.0            0.0            0.0            1.0            0.0            0              3              0              2.0            
      393            -28.8785046729 -30.0          0.0            0.0            0.0            0.0            0.0            0.0            0.0            0.0            0.0            1.0            0.0            0              3              0              2.0            
      394            -29.4392523364 -30.0          0.0            0.0            0.0            0.0            0.0            0.0            0.0            0.0            0.0            1.0            0.0            0              3              0              2.0            
      395            -30.0          -30.0          0.0            0.0            0.0            0.0            0.0            0.0            0.0            0.0            0.0            1.0            0.0            0              3              0              2.0            
      396            -30.0          -29.4392523364 0.0            0.0            0.0            0.0            0.0            0.0            0.0            0.0            0.0            1.0            0.0            0              3              0              2.0            
      397            -30.0          -28.8785046729 0.0            0.0            0.0            0.0            0.0            0.0            0.0            0.0            0.0            1.0            0.0            0              3              0              2.0            
      398            -30.0          -28.3177570093 0.0            0.0            0.0            0.0            0.0            0.0            0.0            0.0            0.0            1.0            0.0            0              3              0              2.0            
      399            -30.0          -27.7570093458 0.0            0.0            0.0            0.0            0.0            0.0            0.0            0.0            0.0            1.0            0.0            0              3              0              2.0            
      400            -30.0          -27.1962616822 0.0            0.0            0.0            0.0            0.0            0.0            0.0            0.0            0.0            1.0            0.0            0              3              0              2.0            
      401            -30.0          -26.6355140187 0.0            0.0            0.0            0.0            0.0            0.0            0.0            0.0            0.0            1.0            0.0            0              3              0              2.0            
      402            -30.0          -26.0747663551 0.0            0.0            0.0            0.0            0.0            0.0            0.0            0.0            0.0            1.0            0.0            0              3              0              2.0            
      403            -30.0          -25.5140186916 0.0            0.0            0.0            0.0            0.0            0.0            0.0            0.0            0.0            1.0            0.0            0              3              0              2.0            
      404            -30.0          -24.953271028  0.0            0.0            0.0            0.0            0.0            0.0            0.0            0.0            0.0            1.0            0.0            0              3              0              2.0            
      405            -30.0          -24.3925233645 0.0            0.0            0.0            0.0            0.0            0.0            0.0            0.0            0.0            1.0            0.0            0              3              0              2.0            
      406            -30.0          -23.8317757009 0.0            0.0            0.0            0.0            0.0            0.0            0.0            0.0            0.0            1.0            0.0            0              3              0              2.0            
      407            -30.0          -23.2710280374 0.0            0.0            0.0            0.0            0.0            0.0            0.0            0.0            0.0            1.0            0.0            0              3              0              2.0            
      408            -30.0          -22.7102803738 0.0            0.0            0.0            0.0            0.0            0.0            0.0            0.0            0.0            1.0            0.0            0              3              0              2.0            
      409            -30.0          -22.1495327103 0.0            0.0            0.0            0.0            0.0            0.0            0.0            0.0            0.0            1.0            0.0            0              3              0              2.0            
      410            -30.0          -21.5887850467 0.0            0.0            0.0            0.0            0.0            0.0            0.0            0.0            0.0            1.0            0.0            0              3              0              2.0            
      411            -30.0          -21.0280373832 0.0            0.0            0.0            0.0            0.0            0.0            0.0            0.0            0.0            1.0            0.0            0              3              0              2.0            
      412            -30.0          -20.4672897196 0.0            0.0            0.0            0.0            0.0            0.0            0.0            0.0            0.0            1.0            0.0            0              3              0              2.0            
      413            -30.0          -19.9065420561 0.0            0.0            0.0            0.0            0.0            0.0            0.0            0.0            0.0            1.0            0.0            0              3              0              2.0            
      414            -30.0          -19.3457943925 0.0            0.0            0.0            0.0            0.0            0.0            0.0            0.0            0.0            1.0            0.0            0              3              0              2.0            
      415            -30.0          -18.785046729  0.0            0.0            0.0            0.0            0.0            0.0            0.0            0.0            0.0            1.0            0.0            0              3              0              2.0            
      416            -30.0          -18.2242990654 0.0            0.0            0.0            0.0            0.0            0.0            0.0            0.0            0.0            1.0            0.0            0              3              0              2.0            
      417            -30.0          -17.6635514019 0.0            0.0            0.0            0.0            0.0            0.0            0.0            0.0            0.0            1.0            0.0            0              3              0              2.0            
      418            -30.0          -17.1028037383 0.0            0.0            0.0            0.0            0.0            0.0            0.0            0.0            0.0            1.0            0.0            0              3              0              2.0            
      419            -30.0          -16.5420560748 0.0            0.0            0.0            0.0            0.0            0.0            0.0            0.0            0.0            1.0            0.0            0              3              0              2.0            
      420            -30.0          -15.9813084112 0.0            0.0            0.0            0.0            0.0            0.0            0.0            0.0            0.0            1.0            0.0            0              3              0              2.0            
      421            -30.0          -15.4205607477 0.0            0.0            0.0            0.0            0.0            0.0            0.0            0.0            0.0            1.0            0.0            0              3              0              2.0            
      422            -30.0          -14.8598130841 0.0            0.0            0.0            0.0            0.0            0.0            0.0            0.0            0.0            1.0            0.0            0              3              0              2.0            
      423            -30.0          -14.2990654206 0.0            0.0            0.0            0.0            0.0            0.0            0.0            0.0            0.0            1.0            0.0            0              3              0              2.0            
      424            -30.0          -13.738317757  0.0            0.0            0.0            0.0            0.0            0.0            0.0            0.0            0.0            1.0            0.0            0              3              0              2.0            
      425            -30.0          -13.1775700935 0.0            0.0            0.0            0.0            0.0            0.0            0.0            0.0            0.0            1.0            0.0            0              3              0              2.0            
      426            -30.0          -12.6168224299 0.0            0.0            0.0            0.0            0.0            0.0            0.0            0.0            0.0            1.0            0.0            0              3              0              2.0            
      427            -30.0          -12.0560747664 0.0            0.0            0.0            0.0            0.0            0.0            0.0            0.0            0.0            1.0            0.0            0              3              0              2.0            
      428            -30.0          -11.4953271028 0.0            0.0            0.0            0.0            0.0            0.0            0.0            0.0            0.0            1.0            0.0            0              3              0              2.0            
      429            -30.0          -10.9345794393 0.0            0.0            0.0            0.0            0.0            0.0            0.0            0.0            0.0            1.0            0.0            0              3              0              2.0            
      430            -30.0          -10.3738317757 0.0            0.0            0.0            0.0            0.0            0.0            0.0            0.0            0.0            1.0            0.0            0              3              0              2.0            
      431            -30.0          -9.81308411215 0.0            0.0            0.0            0.0            0.0            0.0            0.0            0.0            0.0            1.0            0.0            0              3              0              2.0            
      432            -30.0          -9.2523364486  0.0            0.0            0.0            0.0            0.0            0.0            0.0            0.0            0.0            1.0            0.0            0              3              0              2.0            
      433            -30.0          -8.69158878505 0.0            0.0            0.0            0.0            0.0            0.0            0.0            0.0            0.0            1.0            0.0            0              3              0              2.0            
      434            -30.0          -8.1308411215  0.0            0.0            0.0            0.0            0.0            0.0            0.0            0.0            0.0            1.0            0.0            0              3              0              2.0            
      435            -30.0          -7.57009345794 0.0            0.0            0.0            0.0            0.0            0.0            0.0            0.0            0.0            1.0            0.0            0              3              0              2.0            
      436            -30.0          -7.00934579439 0.0            0.0            0.0            0.0            0.0            0.0            0.0            0.0            0.0            1.0            0.0            0              3              0              2.0            
      437            -30.0          -6.44859813084 0.0            0.0            0.0            0.0            0.0            0.0            0.0            0.0            0.0            1.0            0.0            0              3              0              2.0            
      438            -30.0          -5.88785046729 0.0            0.0            0.0            0.0            0.0            0.0            0.0            0.0            0.0            1.0            0.0            0              3              0              2.0            
      439            -30.0          -5.32710280374 0.0            0.0            0.0            0.0            0.0            0.0            0.0            0.0            0.0            1.0            0.0            0              3              0              2.0            
      440            -30.0          -4.76635514019 0.0            0.0            0.0            0.0            0.0            0.0            0.0            0.0            0.0            1.0            0.0            0              3              0              2.0            
      441            -30.0          -4.20560747664 0.0            0.0            0.0            0.0            0.0            0.0            0.0            0.0            0.0            1.0            0.0            0              3              0              2.0            
      442            -30.0          -3.64485981308 0.0            0.0            0.0            0.0            0.0            0.0            0.0            0.0            0.0            1.0            0.0            0              3              0              2.0            
      443            -30.0          -3.08411214953 0.0            0.0            0.0            0.0            0.0            0.0            0.0            0.0            0.0            1.0            0.0            0              3              0              2.0            
      444            -30.0          -2.52336448598 0.0            0.0            0.0            0.0            0.0            0.0            0.0            0.0            0.0            1.0            0.0            0              3              0              2.0            
      445            -30.0          -1.96261682243 0.0            0.0            0.0            0.0            0.0            0.0            0.0            0.0            0.0            1.0            0.0            0              3              0              2.0            
      446            -30.0          -1.40186915888 0.0            0.0            0.0            0.0            0.0            0.0            0.0            0.0            0.0            1.0            0.0            0              3              0              2.0            
      447            -30.0          -0.841121495327 0.0            0.0            0.0            0.0            0.0            0.0            0.0            0.0            0.0            1.0            0.0            0              3              0              2.0            
      448            -30.0          -0.280373831776 0.0            0.0            0.0            0.0            0.0            0.0            0.0            0.0            0.0            1.0            0.0            0              3              0              2.0            
      449            -30.0          0.280373831776 0.0            0.0            0.0            0.0            0.0            0.0            0.0            0.0            0.0            1.0            0.0            0              3              0              2.0            
      450            -30.0          0.841121495327 0.0            0.0            0.0            0.0            0.0            0.0            0.0            0.0            0.0            1.0            0.0            0              3              0              2.0            
      451            -30.0          1.40186915888  0.0            0.0            0.0            0.0            0.0            0.0            0.0            0.0            0.0            1.0            0.0            0              3              0              2.0            
      452            -30.0          1.96261682243  0.0            0.0            0.0            0.0            0.0            0.0            0.0            0.0            0.0            1.0            0.0            0              3              0              2.0            
      453            -30.0          2.52336448598  0.0            0.0            0.0            0.0            0.0            0.0            0.0            0.0            0.0            1.0            0.0            0              3              0              2.0            
      454            -30.0          3.08411214953  0.0            0.0            0.0            0.0            0.0            0.0            0.0            0.0            0.0            1.0            0.0            0              3              0              2.0            
      455            -30.0          3.64485981308  0.0            0.0            0.0            0.0            0.0            0.0            0.0            0.0            0.0            1.0            0.0            0              3              0              2.0            
      456            -30.0          4.20560747664  0.0            0.0            0.0            0.0            0.0            0.0            0.0            0.0            0.0            1.0            0.0            0              3              0              2.0            
      457            -30.0          4.76635514019  0.0            0.0            0.0            0.0            0.0            0.0            0.0            0.0            0.0            1.0            0.0            0              3              0              2.0            
      458            -30.0          5.32710280374  0.0            0.0            0.0            0.0            0.0            0.0            0.0            0.0            0.0            1.0            0.0            0              3              0              2.0            
      459            -30.0          5.88785046729  0.0            0.0            0.0            0.0            0.0            0.0            0.0            0.0            0.0            1.0            0.0            0              3              0              2.0            
      460            -30.0          6.44859813084  0.0            0.0            0.0            0.0            0.0            0.0            0.0            0.0            0.0            1.0            0.0            0              3              0              2.0            
      461            -30.0          7.00934579439  0.0            0.0            0.0            0.0            0.0            0.0            0.0            0.0            0.0            1.0            0.0            0              3              0              2.0            
      462            -30.0          7.57009345794  0.0            0.0            0.0            0.0            0.0            0.0            0.0            0.0            0.0            1.0            0.0            0              3              0              2.0            
      463            -30.0          8.1308411215   0.0            0.0            0.0            0.0            0.0            0.0            0.0            0.0            0.0            1.0            0.0            0              3              0              2.0            
      464            -30.0          8.69158878505  0.0            0.0            0.0            0.0            0.0            0.0            0.0            0.0            0.0            1.0            0.0            0              3              0              2.0            
      465            -30.0          9.2523364486   0.0            0.0            0.0            0.0            0.0            0.0            0.0            0.0            0.0            1.0            0.0            0              3              0              2.0            
      466            -30.0          9.81308411215  0.0            0.0            0.0            0.0            0.0            0.0            0.0            0.0            0.0            1.0            0.0            0              3              0              2.0            
      467            -30.0          10.3738317757  0.0            0.0            0.0            0.0            0.0            0.0            0.0            0.0            0.0            1.0            0.0            0              3              0              2.0            
      468            -30.0          10.9345794393  0.0            0.0            0.0            0.0            0.0            0.0            0.0            0.0            0.0            1.0            0.0            0              3              0              2.0            
      469            -30.0          11.4953271028  0.0            0.0            0.0            0.0            0.0            0.0            0.0            0.0            0.0            1.0            0.0            0              3              0              2.0            
      470            -30.0          12.0560747664  0.0            0.0            0.0            0.0            0.0            0.0            0.0            0.0            0.0            1.0            0.0            0              3              0              2.0            
      471            -30.0          12.6168224299  0.0            0.0            0.0            0.0            0.0            0.0            0.0            0.0            0.0            1.0            0.0            0              3              0              2.0            
      472            -30.0          13.1775700935  0.0            0.0            0.0            0.0            0.0            0.0            0.0            0.0            0.0            1.0            0.0            0              3              0              2.0            
      473            -30.0          13.738317757   0.0            0.0            0.0            0.0            0.0            0.0            0.0            0.0            0.0            1.0            0.0            0              3              0              2.0            
      474            -30.0          14.2990654206  0.0            0.0            0.0            0.0            0.0            0.0            0.0            0.0            0.0            1.0            0.0            0              3              0              2.0            
      475            -30.0          14.8598130841  0.0            0.0            0.0            0.0            0.0            0.0            0.0            0.0            0.0            1.0            0.0            0              3              0              2.0            
      476            -30.0          15.4205607477  0.0            0.0            0.0            0.0            0.0            0.0            0.0            0.0            0.0            1.0            0.0            0              3              0              2.0            
      477            -30.0          15.9813084112  0.0            0.0            0.0            0.0            0.0            0.0            0.0            0.0            0.0            1.0            0.0            0              3              0              2.0            
      478            -30.0          16.5420560748  0.0            0.0            0.0            0.0            0.0            0.0            0.0            0.0            0.0            1.0            0.0            0              3              0              2.0            
      479            -30.0          17.1028037383  0.0            0.0            0.0            0.0            0.0            0.0            0.0            0.0            0.0            1.0            0.0            0              3              0              2.0            
      480            -30.0          17.6635514019  0.0            0.0            0.0            0.0            0.0            0.0            0.0            0.0            0.0            1.0            0.0            0              3              0              2.0            
      481            -30.0          18.2242990654  0.0            0.0            0.0            0.0            0.0            0.0            0.0            0.0            0.0            1.0            0.0            0              3              0              2.0            
      482            -30.0          18.785046729   0.0            0.0            0.0            0.0            0.0            0.0            0.0            0.0            0.0            1.0            0.0            0              3              0              2.0            
      483            -30.0          19.3457943925  0.0            0.0            0.0            0.0            0.0            0.0            0.0            0.0            0.0            1.0            0.0            0              3              0              2.0            
      484            -30.0          19.9065420561  0.0            0.0            0.0            0.0            0.0            0.0            0.0            0.0            0.0            1.0            0.0            0              3              0              2.0            
      485            -30.0          20.4672897196  0.0            0.0            0.0            0.0            0.0            0.0            0.0            0.0            0.0            1.0            0.0            0              3              0              2.0            
      486            -30.0          21.0280373832  0.0            0.0            0.0            0.0            0.0            0.0            0.0            0.0            0.0            1.0            0.0            0              3              0              2.0            
      487            -30.0          21.5887850467  0.0            0.0            0.0            0.0            0.0            0.0            0.0            0.0            0.0            1.0            0.0            0              3              0              2.0            
      488            -30.0          22.1495327103  0.0            0.0            0.0            0.0            0.0            0.0            0.0            0.0            0.0            1.0            0.0            0              3              0              2.0            
      489            -30.0          22.7102803738  0.0            0.0            0.0            0.0            0.0            0.0            0.0            0.0            0.0            1.0            0.0            0              3              0              2.0            
      490            -30.0          23.2710280374  0.0            0.0            0.0            0.0            0.0            0.0            0.0            0.0            0.0            1.0            0.0            0              3              0              2.0            
      491            -30.0          23.8317757009  0.0            0.0            0.0            0.0            0.0            0.0            0.0            0.0            0.0            1.0            0.0            0              3              0              2.0            
      492            -30.0          24.3925233645  0.0            0.0            0.0            0.0            0.0            0.0            0.0            0.0            0.0            1.0            0.0            0              3              0              2.0            
      493            -30.0          24.953271028   0.0            0.0            0.0            0.0            0.0            0.0            0.0            0.0            0.0            1.0            0.0            0              3              0              2.0            
      494            -30.0          25.5140186916  0.0            0.0            0.0            0.0            0.0            0.0            0.0            0.0            0.0            1.0            0.0            0              3              0              2.0            
      495            -30.0          26.0747663551  0.0            0.0            0.0            0.0            0.0            0.0            0.0            0.0            0.0            1.0            0.0            0              3              0              2.0            
      496            -30.0          26.6355140187  0.0            0.0            0.0            0.0            0.0            0.0            0.0            0.0            0.0            1.0            0.0            0              3              0              2.0            
      497            -30.0          27.1962616822  0.0            0.0            0.0            0.0            0.0            0.0            0.0            0.0            0.0            1.0            0.0            0              3              0              2.0            
      498            -30.0          27.7570093458  0.0            0.0            0.0            0.0            0.0            0.0            0.0            0.0            0.0            1.0            0.0            0              3              0              2.0            
      499            -30.0          28.3177570093  0.0            0.0            0.0            0.0            0.0            0.0            0.0            0.0            0.0            1.0            0.0            0              3              0              2.0            
      500            -30.0          28.8785046729  0.0            0.0            0.0            0.0            0.0            0.0            0.0            0.0            0.0            1.0            0.0            0              3              0              2.0            
      501            -30.0          29.4392523364  0.0            0.0            0.0            0.0            0.0            0.0            0.0            0.0            0.0            1.0            0.0            0              3              0              2.0            
