# Supplementary material for: Active Vertex Model for cell-resolution description of epithelial tissue mechanics
Source: PLoS Comput Biol. 2017 Jun 30;13(6):e1005569. doi: 10.1371/journal.pcbi.1005569 (PMC5493290; doi:10.1371/journal.pcbi.1005569)
Supplement: S1 Dataset — (ZIP) [file pcbi.1005569.s020.zip › data_scripts_configuration/README]

SAMoS configuration and input files are included so that all simulations that are used to 
generate data for Figures 6-11 can be reproduced. Additionally, the scripts used to run 
a set of simulations, then analyse and plot the results, as is done for Figure 7, are included.
Please note that, unlike the SAMoS package, these scripts are not intended to run 'out of the box'
and should instead be used as a reference. A number of more general analysis
tools can be found included in the SAMoS package. For a detailed description of 
how to write a SAMoS configuration file please refer to the SAMoS documentation.

The SAMoS package is freely available at https://github.com/sknepneklab/SAMoS

The contents are organised as follows,

Figure06
The data and configuration files for Figure 6 and supplementary movies S1-S7

Figure07
Data and configuration files and scripts for running, plotting and analysing the phase 
diagram in Figure 7.

Figure08
Data and configuration files for Figure 8, and supplementary movie S8

Figure09
Data and configuration files for Figure 9, and supplementary movie S9

Figure10
Data and configuration files for Figure 10, and supplementary movies S10-S13

Figure11
Data and configuration files for Figure 11, and supplementary movies S14-S16
